# Supplementary material for: CAMTA 1 regulates drought responses in Arabidopsis thaliana
Source: BMC Genomics. 2013 Apr 2;14:216. doi: 10.1186/1471-2164-14-216 (PMC3621073; doi:10.1186/1471-2164-14-216)
Supplement: Additional file 4 — Gene description of differentially regulated genes in leaf tissue of Col-0. List of up-regulated genes of leaf tissue in WT-D/WT-C_L (Fold change ≥ 2) (work sheet 1). List of down-regulated genes of leaf tissue in WT-D/WT-C_L (Fold change ≥ 2) (work sheet 2). [file 1471-2164-14-216-S4.xls]

## Sheet: work sheet 1
Additional file 4 - List of up-regulated genes of leaf tissue in WT-D/WT-C_L (Fold change ≥ 2)
			Wild Type - Drought	Wild Type - Control	Fold Change ≥ 2
Probe Set ID	Locus Identifier	Gene Title	WT-D (Average of intensity in triplicate)	WT-C (Average of intensity in triplicate)	FC (WT-D/WT-C)	Regulation
262128_at	AT1G52690	late embryogenesis abundant protein, putative / LEA protein, putative	11.1841	2.89369	313.089	up
248352_at	AT5G52300	LTI65/RD29B (RESPONSIVE TO DESSICATION 29B)	10.3649	3.05564	158.599	up
247717_at	AT5G59320	LTP3 (LIPID TRANSFER PROTEIN 3); lipid binding	10.3139	3.80737	90.9195	up
258347_at	AT3G17520	late embryogenesis abundant domain-containing protein / LEA domain-containing protein	9.12255	2.64934	88.8447	up
266462_at	AT2G47770	benzodiazepine receptor-related	10.9702	4.58209	83.758	up
245982_at	AT5G13170	nodulin MtN3 family protein	10.477	4.49725	63.1073	up
266098_at	AT2G37870	protease inhibitor/seed storage/lipid transfer protein (LTP) family protein	9.45166	3.49977	61.9006	up
251928_at	AT3G53980	protease inhibitor/seed storage/lipid transfer protein (LTP) family protein	10.0571	4.19499	58.1647	up
247095_at	AT5G66400	RAB18 (RESPONSIVE TO ABA 18)	12.5652	6.73305	56.9709	up
245523_at	AT4G15910	ATDI21 (Arabidopsis thaliana drought-induced 21)	10.0256	4.23606	55.3116	up
250648_at	AT5G06760	late embryogenesis abundant group 1 domain-containing protein / LEA group 1 domain-containing protein	9.32328	3.59398	53.0506	up
250083_at	AT5G17220	ATGSTF12 (GLUTATHIONE S-TRANSFERASE 26); glutathione transferase	8.24044	2.52799	52.4347	up
262347_at	AT1G64110	AAA-type ATPase family protein	8.89646	3.22474	50.9752	up
264729_at	AT1G22990	heavy-metal-associated domain-containing protein / copper chaperone (CCH)-related	8.05219	2.67021	41.7003	up
245628_at	AT1G56650	PAP1 (PRODUCTION OF ANTHOCYANIN PIGMENT 1); DNA binding / transcription factor	7.85372	2.64033	37.101	up
263881_at	AT2G21820	similar to hypothetical protein MtrDRAFT_AC155884g16v2 [Medicago truncatula] (GB:ABN08202.1)	9.25002	4.09209	35.7021	up
256789_at	AT3G13672	seven in absentia (SINA) family protein	7.28321	2.30215	31.5827	up
249215_at	AT5G42800	DFR (DIHYDROFLAVONOL 4-REDUCTASE); dihydrokaempferol 4-reductase	7.13325	2.17249	31.1414	up
247718_at	AT5G59310	LTP4 (LIPID TRANSFER PROTEIN 4); lipid binding	8.61982	3.71145	30.0307	up
253344_at	AT4G33550	lipid binding	7.88294	3.06705	28.1661	up
246403_at	AT1G57590	carboxylesterase	8.56106	3.85244	26.1479	up
249117_at	AT5G43840	AT-HSFA6A (Arabidopsis thaliana heat shock transcription factor A6A); DNA binding / transcription factor	7.5822	2.98349	24.2296	up
252102_at	AT3G50970	LTI30 (LOW TEMPERATURE-INDUCED 30)	8.37481	3.80449	23.7576	up
264958_at	AT1G76960	unknown protein	9.3283	4.80854	22.9394	up
260005_at	AT1G67920	similar to unknown protein [Arabidopsis thaliana] (TAIR:AT1G24600.1)	9.51817	5.04047	22.2805	up
265817_at	AT2G18050	HIS1-3 (HISTONE H1-3); DNA binding	10.7501	6.51627	18.8147	up
261077_at	AT1G07430	protein phosphatase 2C, putative / PP2C, putative	8.6202	4.45736	17.9118	up
256601_s_at	AT3G28290;AT3G28300	[AT3G28290, AT14A];[AT3G28300, AT14A]	9.67711	5.58394	17.0674	up
251137_at	AT5G01300	phosphatidylethanolamine-binding family protein	7.07352	2.98799	16.9772	up
256114_at	AT1G16850	unknown protein	8.68497	4.63141	16.6052	up
258498_at	AT3G02480	ABA-responsive protein-related	6.98493	3.00971	15.7275	up
266415_at	AT2G38530	LTP2 (LIPID TRANSFER PROTEIN 2); lipid binding	6.93058	3.13476	13.8885	up
262644_at	AT1G62710	BETA-VPE (vacuolar processing enzyme beta); cysteine-type endopeptidase	9.54318	5.77079	13.6648	up
263158_at	AT1G54160	CCAAT-binding transcription factor (CBF-B/NF-YA) family protein	6.06563	2.33596	13.2661	up
245769_at	AT1G30220	ATINT2 (INOSITOL TRANSPORTER 2); carbohydrate transmembrane transporter/ sugar:hydrogen ion symporter	6.33667	2.69556	12.4762	up
247723_at	AT5G59220	protein phosphatase 2C, putative / PP2C, putative	10.572	6.94007	12.397	up
257271_at	AT3G28007	nodulin MtN3 family protein	8.03739	4.41168	12.3437	up
266550_s_at	AT2G35090;AT2G35070	[AT2G35090, similar to unknown protein [Arabidopsis thaliana] (TAIR:AT2G35070.1); similar to hypothetical protein [Vitis vinifera] (GB:CAN65547.1); contains domain UNCHARACTERIZED (PTHR14360)];[AT2G35070, similar to unknown protein [Arabidopsis thaliana] (TAIR:AT2G35090.1); similar to hypothetical protein [Vitis vinifera] (GB:CAN65547.1); contains domain PTHR14360 (PTHR14360)]	6.2656	2.69036	11.9194	up
261065_at	AT1G07500	unknown protein	8.50115	4.93037	11.8826	up
261957_at	AT1G64660	ATMGL; catalytic/ methionine gamma-lyase	9.77222	6.21247	11.7921	up
265058_s_at	AT1G52030;AT1G52040	[AT1G52030, MBP2 (MYROSINASE-BINDING PROTEIN 2)];[AT1G52040, MBP1 (MYROSINASE-BINDING PROTEIN 1)]	11.3543	7.82516	11.5444	up
254283_s_at	AT4G22870;AT4G22880	[AT4G22870, leucoanthocyanidin dioxygenase, putative / anthocyanidin synthase, putative];[AT4G22880, LDOX (TANNIN DEFICIENT SEED 4)]	6.90423	3.37789	11.5221	up
267080_at	AT2G41190	amino acid transporter family protein	11.141	7.68404	10.9813	up
248505_at	AT5G50360	similar to unknown protein [Arabidopsis thaliana] (TAIR:AT5G63350.1); similar to unnamed protein product [Vitis vinifera] (GB:CAO68256.1)	6.34923	2.93842	10.6355	up
245928_s_at	AT5G24770;AT5G24780	[AT5G24770, VSP2 (VEGETATIVE STORAGE PROTEIN 2); acid phosphatase];[AT5G24780, VSP1 (VEGETATIVE STORAGE PROTEIN 1); acid phosphatase]	10.3798	7.00094	10.4026	up
255900_at	AT1G17830	similar to unknown protein [Arabidopsis thaliana] (TAIR:AT1G73210.1); similar to unnamed protein product [Vitis vinifera] (GB:CAO45300.1); contains InterPro domain Protein of unknown function DUF789 (InterPro:IPR008507)	6.01	2.66008	10.1959	up
253224_at	AT4G34860	beta-fructofuranosidase, putative / invertase, putative / saccharase, putative / beta-fructosidase, putative	6.09877	2.84762	9.52126	up
266229_at	AT2G28840	ankyrin repeat family protein	10.2918	7.0709	9.32339	up
250781_at	AT5G05410	DREB2A (DRE-BINDING PROTEIN 2A); DNA binding / transcription activator/ transcription factor	8.77956	5.57165	9.24012	up
248969_at	AT5G45310	similar to unnamed protein product [Vitis vinifera] (GB:CAO63757.1)	7.68547	4.47762	9.23977	up
267081_at	AT2G41210	phosphatidylinositol-4-phosphate 5-kinase family protein	6.79578	3.60838	9.10971	up
266503_at	AT2G47780	rubber elongation factor (REF) protein-related	7.18701	4.00851	9.0537	up
248185_at	AT5G54060	UF3GT (UDP-GLUCOSE:FLAVONOID 3-O-GLUCOSYLTRANSFERASE); transferase, transferring glycosyl groups	5.59624	2.42065	9.03542	up
245624_at	AT4G14090	UDP-glucoronosyl/UDP-glucosyl transferase family protein	5.90122	2.73018	9.007	up
254580_at	AT4G19390	similar to unknown protein [Arabidopsis thaliana] (TAIR:AT5G13720.1); similar to unnamed protein product [Vitis vinifera] (GB:CAO63752.1); contains InterPro domain Uncharacterised conserved protein UCP022348 (InterPro:IPR016804); contains InterPro domain Protein of unknown function UPF0114 (InterPro:IPR005134)	9.57971	6.45225	8.73896	up
260568_at	AT2G43570	chitinase, putative	7.2336	4.10759	8.73017	up
255527_at	AT4G02360	similar to unknown protein [Arabidopsis thaliana] (TAIR:AT1G02813.1); similar to unnamed protein product [Vitis vinifera] (GB:CAO40037.1); contains InterPro domain Protein of unknown function DUF538 (InterPro:IPR007493)	5.37815	2.26401	8.65864	up
262061_at	AT1G80110	ATPP2-B11; carbohydrate binding	7.1795	4.15096	8.15985	up
247487_at	AT5G62150	peptidoglycan-binding LysM domain-containing protein	6.14825	3.13378	8.08064	up
254809_at	AT4G12410	auxin-responsive family protein	6.22318	3.22071	8.01367	up
266695_at	AT2G19810	zinc finger (CCCH-type) family protein	8.24149	5.24951	7.95566	up
245668_at	AT1G28330	DRM1 (DORMANCY-ASSOCIATED PROTEIN 1)	9.21178	6.2218	7.94464	up
251010_at	AT5G02550	unknown protein	5.4558	2.48102	7.86134	up
255726_at	AT1G25530	lysine and histidine specific transporter, putative	5.24959	2.28234	7.82046	up
258374_at	AT3G14360	lipase class 3 family protein	5.37093	2.41615	7.75311	up
250483_at	AT5G10300	hydrolase, alpha/beta fold family protein	5.97461	3.04748	7.60596	up
263574_at	AT2G16990	tetracycline transporter	8.31912	5.39452	7.59265	up
245463_at	AT4G17030	ATEXLB1 (ARABIDOPSIS THALIANA EXPANSIN-LIKE B1)	9.15603	6.23593	7.569	up
260560_at	AT2G43590	chitinase, putative	6.51896	3.61195	7.50059	up
250506_at	AT5G09930	ATGCN2 (Arabidopsis thaliana general control non-repressible 2)	5.58236	2.68053	7.47372	up
245748_at	AT1G51140	basic helix-loop-helix (bHLH) family protein	9.10822	6.20971	7.45659	up
264580_at	AT1G05340	similar to unknown protein [Arabidopsis thaliana] (TAIR:AT2G32210.1)	9.1275	6.22901	7.45645	up
259977_at	AT1G76590	zinc-binding family protein	7.42566	4.55462	7.31593	up
252888_at	AT4G39210	APL3 (large subunit of AGP 3)	6.97499	4.10639	7.3036	up
253619_at	AT4G30460	glycine-rich protein	8.73011	5.87433	7.23897	up
263031_at	AT1G24070	ATCSLA10 (Cellulose synthase-like A10); transferase, transferring glycosyl groups	5.69222	2.83864	7.22792	up
266170_at	AT2G39050	hydroxyproline-rich glycoprotein family protein	6.99388	4.16751	7.09287	up
258652_at	AT3G09910	AtRABC2b/AtRab18C (Arabidopsis Rab GTPase homolog C2b); GTP binding	5.64596	2.83756	7.00504	up
253373_at	AT4G33150	LKR (SACCHAROPINE DEHYDROGENASE)	7.45663	4.64846	7.00399	up
264510_at	AT1G09530	PAP3/PIF3/POC1 (PHYTOCHROME INTERACTING FACTOR 3); DNA binding / protein binding / transcription factor/ transcription regulator	5.94644	3.16151	6.89203	up
249372_at	AT5G40760	G6PD6 (GLUCOSE-6-PHOSPHATE DEHYDROGENASE 6); glucose-6-phosphate dehydrogenase	6.65637	3.87202	6.88928	up
252368_at	AT3G48520	CYP94B3 (cytochrome P450, family 94, subfamily B, polypeptide 3); oxygen binding	6.72132	3.942	6.86527	up
260086_at	AT1G63240	unknown protein	5.5912	2.82016	6.82603	up
253145_at	AT4G35560	similar to transducin family protein / WD-40 repeat family protein [Arabidopsis thaliana] (TAIR:AT5G05570.1); similar to unnamed protein product [Vitis vinifera] (GB:CAO14482.1); contains InterPro domain WD40 repeat-like (InterPro:IPR011046); contains InterPro domain WD40/YVTN repeat-like (InterPro:IPR015943); contains InterPro domain WD40 repeat (InterPro:IPR001680)	6.65235	3.88324	6.8169	up
261937_at	AT1G22570	proton-dependent oligopeptide transport (POT) family protein	5.6235	2.87207	6.73386	up
253872_at	AT4G27410	RD26 (RESPONSIVE TO DESSICATION 26); transcription factor	10.8676	8.12186	6.70728	up
257985_at	AT3G20810	transcription factor jumonji (jmjC) domain-containing protein	6.15967	3.45164	6.53428	up
248236_at	AT5G53870	plastocyanin-like domain-containing protein	5.8746	3.19631	6.40096	up
259609_at	AT1G52410	TSA1 (TSK-ASSOCIATING PROTEIN 1); calcium ion binding / protein binding	8.03346	5.35842	6.38657	up
262378_at	AT1G72830	HAP2C (Heme activator protein (yeast) homolog 2C); transcription factor	5.53262	2.86192	6.36737	up
266514_at	AT2G47890	zinc finger (B-box type) family protein	5.29702	2.62759	6.36176	up
258894_at	AT3G05650	disease resistance family protein	6.49207	3.85128	6.23676	up
253219_at	AT4G34990	AtMYB32 (myb domain protein 32); DNA binding / transcription factor	7.05643	4.41856	6.22414	up
248333_at	AT5G52390	photoassimilate-responsive protein, putative	5.05614	2.42851	6.18008	up
248558_at	AT5G49990	xanthine/uracil permease family protein	7.50734	4.89254	6.12539	up
247175_at	AT5G65280	GCL1 (GCR2-LIKE 1); catalytic	5.93864	3.32673	6.11314	up
260561_at	AT2G43580	chitinase, putative	5.10284	2.49948	6.077	up
247128_at	AT5G66110	metal ion binding	5.00333	2.42895	5.95616	up
252400_at	AT3G48020	similar to F-box family protein-related [Arabidopsis thaliana] (TAIR:AT5G62860.1); similar to unknown [Populus trichocarpa] (GB:ABK95323.1)	5.36867	2.79522	5.95232	up
250158_at	AT5G15190	unknown protein	7.45263	4.90711	5.83822	up
265359_at	AT2G16720	MYB7 (myb domain protein 7); DNA binding / transcription factor	6.90251	4.35983	5.82672	up
264338_at	AT1G70300	KUP6 (K+ uptake permease 6); potassium ion transmembrane transporter	7.51441	4.98729	5.7642	up
263325_at	AT2G04240	XERICO; protein binding / zinc ion binding	8.76805	6.24794	5.73626	up
250793_at	AT5G05600	oxidoreductase, 2OG-Fe(II) oxygenase family protein	6.26046	3.75848	5.6646	up
267423_at	AT2G35060	KUP11 (K+ uptake permease 11); potassium ion transmembrane transporter	7.84354	5.34347	5.65714	up
247061_at	AT5G66780	similar to unknown [Ammopiptanthus mongolicus] (GB:AAW33981.1)	5.14689	2.66769	5.57587	up
254409_at	AT4G21400	protein kinase family protein	6.67638	4.2015	5.55924	up
254579_at	AT4G19400	actin binding	6.01417	3.54172	5.54987	up
264741_at	AT1G62290	aspartyl protease family protein	5.57488	3.13772	5.41575	up
249246_at	AT5G42290	transcription activator-related	4.91897	2.49888	5.35202	up
254683_at	AT4G13800	permease-related	6.80756	4.404	5.29105	up
266142_at	AT2G39030	GCN5-related N-acetyltransferase (GNAT) family protein	6.23884	3.86323	5.18953	up
245602_at	AT4G14270	Protein containing PAM2 motif which mediates interaction with the PABC domain of polyadenyl binding proteins.	8.39645	6.02284	5.18239	up
257122_at	AT3G20250	APUM5 (ARABIDOPSIS PUMILIO 5); RNA binding	8.55722	6.18404	5.18081	up
263544_at	AT2G21590	APL4 (large subunit of AGP 4); glucose-1-phosphate adenylyltransferase	5.28128	2.91666	5.15017	up
253120_at	AT4G35790	ATPLDDELTA (Arabidopsis thaliana phospholipase D delta); phospholipase D	7.55658	5.20202	5.11437	up
260054_at	AT1G78130	UNE2 (unfertilized embryo sac 2); carbohydrate transmembrane transporter/ sugar:hydrogen ion symporter	5.21445	2.88743	5.01769	up
257888_at	AT3G16990	TENA/THI-4 family protein	7.727	5.40018	5.01698	up
255590_at	AT4G01610	cathepsin B-like cysteine protease, putative	9.41407	7.10525	4.95477	up
250624_at	AT5G07330	similar to unknown protein [Arabidopsis thaliana] (TAIR:AT1G63060.1); similar to unknown [Xerophyta humilis] (GB:AAT45004.1)	4.78321	2.47461	4.954	up
245465_at	AT4G16590	ATCSLA01 (Cellulose synthase-like A1); glucosyltransferase/ transferase, transferring glycosyl groups	5.08241	2.77544	4.94842	up
245733_at	AT1G73380	similar to unnamed protein product [Vitis vinifera] (GB:CAO62045.1); contains InterPro domain Protein of unknown function DUF1308 (InterPro:IPR010733)	6.3771	4.07769	4.92255	up
256676_at	AT3G52180	ATPTPKIS1/DSP4/SEX4 (STARCH-EXCESS 4); polysaccharide binding / protein tyrosine/serine/threonine phosphatase	8.693	6.39617	4.91379	up
256021_at	AT1G58270	ZW9	8.76399	6.46872	4.90846	up
263157_at	AT1G54100	ALDH7B4 (ALDEHYDE DEHYDROGENASE 7B4); 3-chloroallyl aldehyde dehydrogenase	9.98002	7.68758	4.89883	up
262504_at	AT1G21750	ATPDIL1-1 (PDI-LIKE 1-1); protein disulfide isomerase	8.13061	5.84121	4.88851	up
247992_at	AT5G56520	similar to unknown protein [Arabidopsis thaliana] (TAIR:AT1G55365.1)	5.00804	2.72145	4.87901	up
259802_at	AT1G72260	THI2.1 (THIONIN 2.1); toxin receptor binding	4.83202	2.56477	4.81406	up
247957_at	AT5G57050	ABI2 (ABA INSENSITIVE 2); protein serine/threonine phosphatase	7.31969	5.05585	4.80268	up
248271_at	AT5G53420	similar to unknown protein [Arabidopsis thaliana] (TAIR:AT4G27900.1); similar to unknown protein [Arabidopsis thaliana] (TAIR:AT4G27900.2); similar to Os05g0595300 [Oryza sativa (japonica cultivar-group)] (GB:NP_001056514.1); similar to hypothetical protein OsI_020507 [Oryza sativa (indica cultivar-group)] (GB:EAY99274.1); contains InterPro domain CCT (InterPro:IPR010402)	7.16112	4.91081	4.75786	up
255048_at	AT4G09600	GASA3 (GAST1 PROTEIN HOMOLOG 3)	5.01114	2.76502	4.74406	up
265561_s_at	AT2G05440;AT2G05510	[AT2G05440, glycine-rich protein];[AT2G05510, glycine-rich protein]	5.25712	3.01251	4.73907	up
264524_at	AT1G10070	ATBCAT-2; branched-chain-amino-acid transaminase/ catalytic	5.79479	3.56218	4.69982	up
249626_at	AT5G37540	aspartyl protease family protein	6.90371	4.68603	4.65145	up
258983_at	AT3G08860	alanine--glyoxylate aminotransferase, putative / beta-alanine-pyruvate aminotransferase, putative / AGT, putative	4.7226	2.50655	4.6462	up
266901_at	AT2G34600	JAZ7/TIFY5B (JASMONATE-ZIM-DOMAIN PROTEIN 7)	5.95446	3.74252	4.63299	up
263320_at	AT2G47180	ATGOLS1 (ARABIDOPSIS THALIANA GALACTINOL SYNTHASE 1); transferase, transferring hexosyl groups	7.92509	5.71636	4.62268	up
248466_at	AT5G50720	ATHVA22E (Arabidopsis thaliana HVA22 homologue E)	7.03826	4.85013	4.55717	up
259057_at	AT3G03310	lecithin:cholesterol acyltransferase family protein / LACT family protein	6.62967	4.44229	4.55478	up
254833_s_at	AT4G12290;AT4G12280	[AT4G12290, copper amine oxidase, putative];[AT4G12280, copper amine oxidase family protein]	5.41473	3.22759	4.55401	up
245483_at	AT4G16190	cysteine proteinase, putative	12.4671	10.2849	4.53824	up
254232_at	AT4G23600	CORI3 (CORONATINE INDUCED 1, JASMONIC ACID RESPONSIVE 2); transaminase	10.6235	8.44624	4.52309	up
255703_at	AT4G00040	chalcone and stilbene synthase family protein	6.68202	4.5054	4.52092	up
254253_at	AT4G23320	protein kinase family protein	4.80829	2.63782	4.5017	up
250755_at	AT5G05750	DNAJ heat shock N-terminal domain-containing protein	6.45548	4.2898	4.48677	up
262667_at	AT1G62810	copper amine oxidase, putative	7.53311	5.37102	4.47565	up
250500_at	AT5G09530	hydroxyproline-rich glycoprotein family protein	4.89253	2.74372	4.43463	up
254823_at	AT4G12580	unknown protein	5.10103	2.95435	4.42809	up
266327_at	AT2G46680	ATHB-7 (ARABIDOPSIS THALIANA HOMEOBOX 7); transcription factor	10.5297	8.38395	4.42519	up
267500_s_at	AT2G45510;AT2G44890	[AT2G45510, CYP704A2 (cytochrome P450, family 704, subfamily A, polypeptide 2); oxygen binding];[AT2G44890, CYP704A1 (cytochrome P450, family 704, subfamily A, polypeptide 1); oxygen binding]	5.21597	3.07045	4.42451	up
254500_at	AT4G20110	vacuolar sorting receptor, putative	5.45819	3.31551	4.41581	up
262703_at	AT1G16510	auxin-responsive family protein	5.0139	2.87202	4.41339	up
263986_at	AT2G42790	CSY3 (CITRATE SYNTHASE 3); citrate (SI)-synthase	8.66715	6.52624	4.4104	up
251775_s_at	AT2G39800;AT3G55610	[AT2G39800, P5CS1 (DELTA1-PYRROLINE-5-CARBOXYLATE SYNTHASE 1)];[AT3G55610, P5CS2 (DELTA 1-PYRROLINE-5-CARBOXYLATE SYNTHASE 2); catalytic/ glutamate 5-kinase/ glutamate-5-semialdehyde dehydrogenase/ oxidoreductase]	12.5224	10.3838	4.40336	up
249797_at	AT5G23750	remorin family protein	7.74307	5.60642	4.39739	up
262407_at	AT1G34630	similar to unknown protein [Arabidopsis thaliana] (TAIR:AT5G51150.1); similar to Os03g0190900 [Oryza sativa (japonica cultivar-group)] (GB:NP_001049229.1); similar to hypothetical protein OsI_010090 [Oryza sativa (indica cultivar-group)] (GB:EAY88857.1); contains domain PTHR12459 (PTHR12459)	5.21676	3.08877	4.37111	up
257672_at	AT3G20300	extracellular ligand-gated ion channel	6.22124	4.09834	4.35568	up
264879_at	AT1G61260	similar to unknown protein [Arabidopsis thaliana] (TAIR:AT1G11220.1); similar to unknown [Populus trichocarpa] (GB:ABK92540.1); contains InterPro domain Protein of unknown function DUF761, plant (InterPro:IPR008480)	5.61721	3.51708	4.28749	up
267429_at	AT2G34850	MEE25 (maternal effect embryo arrest 25); catalytic	4.88431	2.78677	4.27979	up
250408_at	AT5G10930	CIPK5 (CBL-INTERACTING PROTEIN KINASE 5); kinase	9.28284	7.1875	4.27327	up
255943_at	AT1G22370	ATUGT85A5 (UDP-GLUCOSYL TRANSFERASE 85A5); transferase, transferring glycosyl groups	5.05488	2.96318	4.26252	up
246260_at	AT1G31820	amino acid permease family protein	6.76586	4.67592	4.25729	up
259381_s_at	AT3G16410;AT3G16390;AT3G16400	[AT3G16410, jacalin lectin family protein];[AT3G16390, jacalin lectin family protein];[AT3G16400, ATMLP-470 (MYROSINASE-BINDING PROTEIN-LIKE PROTEIN-470)]	8.63432	6.546	4.25254	up
265902_at	AT2G25590	agenet domain-containing protein	6.58187	4.49572	4.24613	up
256244_at	AT3G12520	SULTR4;2 (sulfate transporter 4;2); sulfate transmembrane transporter	4.60866	2.52843	4.22876	up
259061_at	AT3G07410	AtRABA5b (Arabidopsis Rab GTPase homolog A5b); GTP binding	5.44031	3.36509	4.21408	up
258901_at	AT3G05640	protein phosphatase 2C, putative / PP2C, putative	6.76019	4.69968	4.17133	up
255957_at	AT1G22160	senescence-associated protein-related	8.31064	6.25035	4.17072	up
259306_at	AT3G05290	mitochondrial substrate carrier family protein	5.89928	3.85605	4.12166	up
256902_s_at	AT3G23910;AT3G24255	[AT3G23910, similar to unknown protein [Arabidopsis thaliana] (TAIR:AT3G24255.1); similar to unnamed protein product [Vitis vinifera] (GB:CAO43499.1)];[AT3G24255, similar to unknown protein [Arabidopsis thaliana] (TAIR:AT3G23910.1); similar to unnamed protein product [Vitis vinifera] (GB:CAO43499.1); contains InterPro domain RNA-directed DNA polymerase (reverse transcriptase), related (InterPro:I…	6.81545	4.77333	4.11851	up
259118_at	AT3G01310	acid phosphatase/ oxidoreductase/ transition metal ion binding	7.26201	5.2265	4.09967	up
253215_at	AT4G34950	nodulin family protein	5.87281	3.83745	4.09923	up
260357_at	AT1G69260	similar to unknown protein [Arabidopsis thaliana] (TAIR:AT1G13740.1); similar to unnamed protein product [Vitis vinifera] (GB:CAO41856.1); contains InterPro domain Protein of unknown function DUF1675 (InterPro:IPR012463)	8.52355	6.49058	4.09248	up
256512_at	AT1G33265	similar to unknown [Populus trichocarpa] (GB:ABK96103.1); contains InterPro domain Protein of unknown function UPF0136, Transmembrane; (InterPro:IPR005349)	6.52364	4.50161	4.06154	up
267503_at	AT2G45600	hydrolase	6.42387	4.4022	4.06053	up
265091_s_at	AT1G03940;AT1G03495	[AT1G03940, transferase family protein];[AT1G03495, transferase]	4.43277	2.41484	4.05001	up
261285_at	AT1G35720	ANNAT1 (ANNEXIN ARABIDOPSIS 1); calcium ion binding / calcium-dependent phospholipid binding	10.6223	8.60948	4.03556	up
264562_at	AT1G55760	BTB/POZ domain-containing protein	4.50509	2.49484	4.02851	up
253672_at	AT4G29820	ATCFIM-25/CFIM-25 (ARABIDOPSIS HOMOLOG OF CFIM-25)	5.92577	3.91726	4.02365	up
267461_at	AT2G33830	dormancy/auxin associated family protein	8.99051	6.99964	3.97478	up
247155_at	AT5G65750	2-oxoglutarate dehydrogenase E1 component, putative / oxoglutarate decarboxylase, putative / alpha-ketoglutaric dehydrogenase, putative	6.26503	4.27629	3.9689	up
259640_at	AT1G52400	BGL1 (BETA-GLUCOSIDASE HOMOLOG 1); hydrolase, hydrolyzing O-glycosyl compounds	12.2901	10.3015	3.96853	up
245904_at	AT5G11110	ATSPS2F/SPS1 (SUCROSE PHOSPHATE SYNTHASE 1); sucrose-phosphate synthase	7.13755	5.1506	3.96397	up
253526_at	AT4G31420	zinc finger (C2H2 type) family protein	8.12216	6.13751	3.95767	up
251104_at	AT5G01720	F-box family protein (FBL3)	5.40739	3.42854	3.94179	up
255348_at	AT4G03820	similar to unknown protein [Arabidopsis thaliana] (TAIR:AT4G22270.1); similar to unnamed protein product [Vitis vinifera] (GB:CAO23242.1)	4.90073	2.92213	3.9411	up
255521_at	AT4G02280	SUS3; UDP-glycosyltransferase/ sucrose synthase/ transferase, transferring glycosyl groups	5.45308	3.47674	3.93493	up
258026_at	AT3G19290	ABF4 (ABRE BINDING FACTOR 4); DNA binding / transcription activator/ transcription factor	7.04627	5.07621	3.91783	up
248193_at	AT5G54080	HGO (HOMOGENTISATE 1,2-DIOXYGENASE); homogentisate 1,2-dioxygenase	8.34516	6.37546	3.91686	up
260262_at	AT1G68470	exostosin family protein	5.10902	3.14267	3.90777	up
257595_at	AT3G24750	unknown protein	4.39028	2.4249	3.90515	up
264835_at	AT1G03550	secretory carrier membrane protein (SCAMP) family protein	6.53175	4.56687	3.90379	up
249606_at	AT5G37260	CIR1/RVE2 (CIRCADIAN 1); DNA binding / transcription factor	8.46133	6.50533	3.87987	up
266321_at	AT2G46660	CYP78A6 (cytochrome P450, family 78, subfamily A, polypeptide 6); oxygen binding	5.22846	3.27404	3.87559	up
260145_at	AT1G52920	GCR2/GPCR (G PROTEIN COUPLED RECEPTOR); abscisic acid binding/ catalytic	4.40357	2.44918	3.87551	up
245127_at	AT2G47600	ATMHX (MAGNESIUM/PROTON EXCHANGER); cation:cation antiporter	8.03567	6.08139	3.87521	up
264314_at	AT1G70420	similar to unknown protein [Arabidopsis thaliana] (TAIR:AT1G23710.1); similar to unnamed protein product [Vitis vinifera] (GB:CAO66069.1); contains InterPro domain Protein of unknown function DUF1645 (InterPro:IPR012442)	6.06284	4.11592	3.8555	up
254210_at	AT4G23450	zinc finger (C3HC4-type RING finger) family protein	4.73968	2.80328	3.82752	up
249917_at	AT5G22460	esterase/lipase/thioesterase family protein	8.3418	6.40959	3.81638	up
253358_at	AT4G32940	GAMMA-VPE (Vacuolar processing enzyme gamma); cysteine-type endopeptidase	9.93456	8.00461	3.8104	up
261803_at	AT1G30500	CCAAT-binding transcription factor (CBF-B/NF-YA) family protein	8.31335	6.38381	3.80933	up
260999_at	AT1G26580	similar to myb family transcription factor / ELM2 domain-containing protein [Arabidopsis thaliana] (TAIR:AT2G03470.1); similar to hypothetical protein [Vitis vinifera] (GB:CAN60165.1)	8.06574	6.13725	3.80657	up
250148_at	AT5G14530	transducin family protein / WD-40 repeat family protein	6.46891	4.5416	3.80344	up
253081_at	AT4G36210	similar to unknown protein [Arabidopsis thaliana] (TAIR:AT2G18100.1); similar to unnamed protein product [Vitis vinifera] (GB:CAO48261.1); contains InterPro domain Protein of unknown function DUF726 (InterPro:IPR007941)	9.0585	7.15956	3.7294	up
248796_at	AT5G47180	vesicle-associated membrane family protein / VAMP family protein	8.47194	6.57402	3.72675	up
250625_at	AT5G07340	calnexin, putative	6.14502	4.25882	3.6966	up
252372_at	AT3G48000	ALDH2B4 (ALDEHYDE DEHYDROGENASE 2); 3-chloroallyl aldehyde dehydrogenase/ aldehyde dehydrogenase (NAD)	10.915	9.02905	3.69585	up
245422_at	AT4G17470	palmitoyl protein thioesterase family protein	4.17454	2.29949	3.66813	up
262656_at	AT1G14200	zinc finger (C3HC4-type RING finger) family protein	9.68669	7.81217	3.66679	up
251642_at	AT3G57520	ATSIP2 (ARABIDOPSIS THALIANA SEED IMBIBITION 2); hydrolase, hydrolyzing O-glycosyl compounds	11.1096	9.23944	3.65582	up
262281_at	AT1G68570	proton-dependent oligopeptide transport (POT) family protein	9.37283	7.50481	3.6503	up
248016_at	AT5G56380	F-box family protein	5.98962	4.12492	3.64191	up
266910_at	AT2G45920	U-box domain-containing protein	4.84599	2.98145	3.64152	up
250028_at	AT5G18130	similar to unknown protein [Arabidopsis thaliana] (TAIR:AT3G03870.2); similar to unknown [Medicago truncatula] (GB:ABK28852.1)	6.24725	4.38352	3.63949	up
267010_at	AT2G39250	SNZ (SCHNARCHZAPFEN); DNA binding / transcription factor	5.88916	4.02606	3.63789	up
264787_at	AT2G17840	ERD7 (EARLY-RESPONSIVE TO DEHYDRATION 7)	8.49435	6.63364	3.63187	up
247529_at	AT5G61520	hexose transporter, putative	6.4979	4.63744	3.63125	up
250131_at	AT5G16550	similar to unknown [Gossypium hirsutum] (GB:ABO31374.1)	6.81062	4.95043	3.63057	up
266555_at	AT2G46270	GBF3 (G-BOX BINDING FACTOR 3); transcription factor	8.67761	6.82009	3.62383	up
245659_at	AT1G28260	binding	5.69262	3.83799	3.61659	up
253259_at	AT4G34410	AP2 domain-containing transcription factor, putative	7.12828	5.27387	3.61602	up
255585_at	AT4G01550	ANAC069 (Arabidopsis NAC domain containing protein 69); transcription factor	4.64373	2.78957	3.61542	up
259789_at	AT1G29395	COR414-TM1 (cold regulated 414 thylakoid membrane 1)	6.88973	5.0394	3.60582	up
246620_at	AT5G36220	CYP81D1 (CYTOCHROME P450 91A1); oxygen binding	7.50632	5.65914	3.59797	up
254716_at	AT4G13560	UNE15 (unfertilized embryo sac 15)	6.26544	4.4198	3.59412	up
251084_at	AT5G01520	zinc finger (C3HC4-type RING finger) family protein	9.2434	7.39889	3.59131	up
251272_at	AT3G61890	ATHB-12 (ARABIDOPSIS THALIANA HOMEOBOX PROTEIN 12); transcription factor	10.2017	8.35835	3.58849	up
259403_at	AT1G17745	PGDH (3-PHOSPHOGLYCERATE DEHYDROGENASE); phosphoglycerate dehydrogenase	8.88018	7.04237	3.57467	up
245736_at	AT1G73330	ATDR4 (Arabidopsis thaliana drought-repressed 4)	4.51483	2.68021	3.56677	up
264467_at	AT1G10140	similar to unknown protein [Arabidopsis thaliana] (TAIR:AT1G58420.1); contains InterPro domain Uncharacterised conserved protein UCP031279 (InterPro:IPR016972)	6.25114	4.42445	3.54723	up
247374_at	AT5G63190	MA3 domain-containing protein	9.24658	7.42107	3.54431	up
255891_at	AT1G17870	ATEGY3	8.69393	6.87471	3.52889	up
247863_at	AT5G57900	SKIP1 (SKP1 INTERACTING PARTNER 1)	7.18976	5.3738	3.52094	up
264992_at	AT1G67300	hexose transporter, putative	6.76694	4.95432	3.5128	up
254917_at	AT4G11350	transferase, transferring glycosyl groups	5.81341	4.0027	3.50815	up
249595_at	AT5G37930	seven in absentia (SINA) family protein	5.66532	3.85672	3.50301	up
250477_at	AT5G10190	transporter-related	5.8906	4.09031	3.48291	up
250956_at	AT5G03210	unknown protein	8.32145	6.52162	3.48179	up
261265_at	AT1G26800	zinc finger (C3HC4-type RING finger) family protein	9.62489	7.82579	3.48002	up
246222_at	AT4G36900	RAP2.10 (related to AP2 10); DNA binding / transcription factor	6.12132	4.33178	3.45705	up
253722_at	AT4G29190	zinc finger (CCCH-type) family protein	7.2673	5.48211	3.44663	up
257081_at	AT3G30460	zinc finger (C3HC4-type RING finger) family protein	5.56627	3.78187	3.44477	up
260060_at	AT1G73680	pathogen-responsive alpha-dioxygenase, putative	7.28405	5.51193	3.41556	up
247431_at	AT5G62520	SRO5 (SIMILAR TO RCD ONE 5); NAD+ ADP-ribosyltransferase	4.86057	3.089	3.41424	up
260900_s_at	AT1G21400;AT5G34780	[AT1G21400, 2-oxoisovalerate dehydrogenase, putative / 3-methyl-2-oxobutanoate dehydrogenase, putative / branched-chain alpha-keto acid dehydrogenase E1 alpha subunit, putative];[AT5G34780, dehydrogenase E1 component family protein]	8.14478	6.37423	3.41183	up
264217_at	AT1G60190	armadillo/beta-catenin repeat family protein / U-box domain-containing protein	9.91817	8.14805	3.41083	up
250955_at	AT5G03190	CPuORF47 (Conserved peptide upstream open reading frame 47)	7.26909	5.50205	3.40356	up
249838_at	AT5G23460	unknown protein	6.71046	4.94639	3.39657	up
248820_at	AT5G47060	senescence-associated protein-related	4.87162	3.10959	3.39175	up
261224_at	AT1G20160	ATSBT5.2; subtilase	6.13698	4.37953	3.38101	up
260693_at	AT1G32450	proton-dependent oligopeptide transport (POT) family protein	6.66027	4.90711	3.37096	up
252572_at	AT3G45290	MLO3 (MILDEW RESISTANCE LOCUS O 3); calmodulin binding	5.62883	3.87663	3.36872	up
259231_at	AT3G11410	AHG3/ATPP2CA (ARABIDOPSIS THALIANA PROTEIN PHOSPHATASE 2CA); protein binding / protein serine/threonine phosphatase	9.99489	8.24319	3.36755	up
245116_at	AT2G41620	nucleoporin interacting component family protein	7.27644	5.53078	3.35348	up
266778_at	AT2G29090	CYP707A2 (cytochrome P450, family 707, subfamily A, polypeptide 2); oxygen binding	4.30089	2.5556	3.35261	up
245861_at	AT5G28300	trihelix DNA-binding protein, putative	5.21253	3.46793	3.35103	up
260312_at	AT1G63880	disease resistance protein (TIR-NBS-LRR class), putative	7.72169	5.97754	3.34998	up
246460_at	AT5G16910	ATCSLD2 (Cellulose synthase-like D2); cellulose synthase/ transferase, transferring glycosyl groups	6.29176	4.54911	3.3465	up
261553_at	AT1G63420	similar to unknown protein [Arabidopsis thaliana] (TAIR:AT5G23850.1); similar to hypothetical protein [Vitis vinifera] (GB:CAN66409.1); contains InterPro domain Protein of unknown function DUF821, CAP10-like (InterPro:IPR008539); contains InterPro domain Lipopolysaccharide-modifying protein (InterPro:IPR006598)	7.64285	5.90261	3.34092	up
265425_at	AT2G20770	GCL2 (GCR2-LIKE 2); catalytic	5.33088	3.59161	3.33866	up
247545_at	AT5G61530	small G protein family protein / RhoGAP family protein	7.87883	6.1403	3.33697	up
257594_at	AT3G24740	similar to zinc ion binding [Arabidopsis thaliana] (TAIR:AT3G25910.1); similar to unnamed protein product [Vitis vinifera] (GB:CAO63812.1); contains InterPro domain Protein of unknown function DUF1644 (InterPro:IPR012866)	5.66531	3.9284	3.33322	up
261173_at	AT1G04830	RabGAP/TBC domain-containing protein	7.04105	5.30666	3.3274	up
264372_at	AT1G11840	ATGLX1 (GLYOXALASE I HOMOLOG); lactoylglutathione lyase	10.8225	9.09436	3.31309	up
264223_s_at	AT3G16030	CES101 (CALLUS EXPRESSION OF RBCS 101); carbohydrate binding / kinase	6.40788	4.68221	3.30732	up
258645_s_at	AT3G07850;AT3G14040	[AT3G07850, exopolygalacturonase / galacturan 1,4-alpha-galacturonidase / pectinase];[AT3G14040, exopolygalacturonase / galacturan 1,4-alpha-galacturonidase / pectinase]	4.41198	2.68726	3.30516	up
263333_at	AT2G03890	phosphatidylinositol 3- and 4-kinase family protein	8.43463	6.71039	3.30407	up
260372_at	AT1G73980	phosphoribulokinase/uridine kinase family protein	6.58996	4.86811	3.2986	up
247540_at	AT5G61590	AP2 domain-containing transcription factor family protein	6.84515	5.12855	3.2866	up
250664_at	AT5G07080	transferase family protein	5.77071	4.05508	3.28441	up
247312_at	AT5G63970	copine-related	4.97445	3.26586	3.26841	up
257056_at	AT3G15350	glycosyltransferase family 14 protein / core-2/I-branching enzyme family protein	7.49227	5.78727	3.2603	up
261586_at	AT1G01640	speckle-type POZ protein-related	4.55682	2.85639	3.24999	up
260288_at	AT1G80530	nodulin family protein	7.4109	5.71515	3.23944	up
247113_at	AT5G65960	similar to CM0216.310.nc [Lotus japonicus] (GB:BAF98215.1); contains domain SSF52540 (SSF52540); contains domain PTHR11708 (PTHR11708)	7.68537	5.9915	3.23523	up
257881_at	AT3G17180	SCPL33 (serine carboxypeptidase-like 33); serine carboxypeptidase	3.97668	2.28447	3.23151	up
253453_at	AT4G31860	protein phosphatase 2C, putative / PP2C, putative	8.74175	7.05263	3.22461	up
264985_at	AT1G27150	binding	6.83261	5.14362	3.22432	up
249944_at	AT5G22290	ANAC089 (Arabidopsis NAC domain containing protein 89); transcription factor	8.98445	7.29736	3.22008	up
252468_at	AT3G46970	ATPHS2/PHS2 (ALPHA-GLUCAN PHOSPHORYLASE 2); phosphorylase/ transferase, transferring glycosyl groups	7.83232	6.14883	3.21205	up
250811_at	AT5G05110	cysteine protease inhibitor, putative / cystatin, putative	7.59186	5.90938	3.20979	up
250998_at	AT5G02620	ankyrin repeat family protein	6.31767	4.63603	3.20793	up
256061_at	AT1G07040	similar to unknown protein [Arabidopsis thaliana] (TAIR:AT1G27030.1); similar to unnamed protein product [Vitis vinifera] (GB:CAO41035.1)	6.65522	4.97551	3.20363	up
265007_s_at	AT1G61563;AT1G61566	[AT1G61563, RALFL8 (RALF-LIKE 8)];[AT1G61566, RALFL9 (RALF-LIKE 9)]	5.1285	3.44918	3.20277	up
261845_at	AT1G15960	NRAMP6 (NRAMP metal ion transporter 6); metal ion transmembrane transporter	6.7897	5.11417	3.19436	up
264227_at	AT1G67500	ATREV3 (Arabidopsis thaliana recovery protein 3); DNA binding	6.07942	4.40399	3.19416	up
251282_at	AT3G61630	CRF6 (CYTOKININ RESPONSE FACTOR 6); DNA binding / transcription factor	5.33043	3.65587	3.19223	up
256394_at	AT3G06290	similar to SAC3/GANP family protein [Arabidopsis thaliana] (TAIR:AT3G54380.1); similar to hypothetical protein OsJ_024356 [Oryza sativa (japonica cultivar-group)] (GB:EAZ40873.1); similar to unnamed protein product [Vitis vinifera] (GB:CAO71065.1); similar to hypothetical protein OsI_026146 [Oryza sativa (indica cultivar-group)] (GB:EAZ04914.1); contains InterPro domain SAC3/GANP/Nin1/mts3/eIF-3 …	4.71022	3.03664	3.19006	up
254304_at	AT4G22270	similar to unknown protein [Arabidopsis thaliana] (TAIR:AT4G03820.1); similar to unnamed protein product [Vitis vinifera] (GB:CAO23242.1)	4.44423	2.77305	3.18475	up
260784_at	AT1G06180	ATMYB13 (myb domain protein 13); DNA binding / transcription factor	4.7001	3.03019	3.18194	up
252076_at	AT3G51660	macrophage migration inhibitory factor family protein / MIF family protein	4.85323	3.18377	3.18097	up
261026_at	AT1G01240	similar to unknown protein [Arabidopsis thaliana] (TAIR:AT2G46550.1); similar to unnamed protein product [Vitis vinifera] (GB:CAO48635.1)	6.75088	5.08307	3.17733	up
266246_at	AT2G27690	CYP94C1 (cytochrome P450, family 94, subfamily C, polypeptide 1); oxygen binding	4.24614	2.57928	3.17523	up
253317_at	AT4G33960	similar to unknown protein [Arabidopsis thaliana] (TAIR:AT2G15830.1)	7.44672	5.78366	3.16688	up
266971_at	AT2G39580	binding	6.6671	5.0079	3.15843	up
252822_at	AT4G39955	hydrolase, alpha/beta fold family protein	5.98136	4.32351	3.15547	up
256212_at	AT1G50970	membrane trafficking VPS53 family protein	4.9427	3.29064	3.14281	up
260361_at	AT1G69360	similar to unknown protein [Arabidopsis thaliana] (TAIR:AT1G26620.1); similar to hypothetical protein [Vitis vinifera] (GB:CAN65039.1); contains InterPro domain Protein of unknown function DUF863, plant (InterPro:IPR008581)	5.06769	3.41857	3.13641	up
253980_at	AT4G26620	sucrase-related	7.67286	6.02523	3.13318	up
253017_at	AT4G37970	mannitol dehydrogenase, putative	4.77018	3.12387	3.13033	up
258610_at	AT3G02875	ILR1 (IAA-LEUCINE RESISTANT 1); metallopeptidase	4.78356	3.13767	3.12941	up
260302_at	AT1G80310	sulfate transmembrane transporter	6.75776	5.11505	3.12252	up
249027_at	AT5G44790	RAN1 (RESPONSIVE-TO-ANTAGONIST1); ATPase, coupled to transmembrane movement of ions, phosphorylative mechanism	7.50842	5.86813	3.11728	up
259043_at	AT3G03440	armadillo/beta-catenin repeat family protein	4.18365	2.54386	3.11621	up
265913_at	AT2G25625	similar to unnamed protein product [Vitis vinifera] (GB:CAO44157.1)	7.51559	5.87598	3.11581	up
254858_at	AT4G12070	protein binding	5.93899	4.30002	3.11444	up
264362_at	AT1G03290	similar to unknown protein [Arabidopsis thaliana] (TAIR:AT4G02880.1); similar to unnamed protein product [Vitis vinifera] (GB:CAO22500.1); contains InterPro domain UBA-like (InterPro:IPR009060)	7.14092	5.50318	3.11177	up
247553_at	AT5G60910	AGL8 (AGAMOUS-LIKE 8); transcription factor	7.11173	5.47459	3.1105	up
264658_at	AT1G09910	lyase	6.90687	5.27342	3.10254	up
247513_at	AT5G61510	NADP-dependent oxidoreductase, putative	8.88412	7.25155	3.10066	up
262092_at	AT1G56150	auxin-responsive family protein	4.59617	2.96419	3.09938	up
255625_at	AT4G01120	GBF2 (G-BOX BINDING FACTOR 2); DNA binding / transcription factor	7.49592	5.86461	3.09795	up
260498_at	AT2G41710	ovule development protein, putative	7.17669	5.54759	3.09319	up
267538_at	AT2G41870	remorin family protein	8.86624	7.23717	3.09313	up
260884_at	AT1G29240	similar to unknown protein [Arabidopsis thaliana] (TAIR:AT2G34170.1); similar to unnamed protein product [Vitis vinifera] (GB:CAO48048.1); contains InterPro domain Protein of unknown function DUF688 (InterPro:IPR007789)	5.61808	3.99012	3.09075	up
252027_at	AT3G52850	ATELP/ATELP1/BP-80/BP80/BP80B/VSR-1/VSR1 (ARABIDOPSIS THALIANA EPIDERMAL GROWTH FACTOR RECEPTOR-LIKE PROTEIN); amino-terminal vacuolar sorting propeptide binding	8.67402	7.04856	3.08541	up
265673_at	AT2G32090	lactoylglutathione lyase family protein / glyoxalase I family protein	8.71872	7.09406	3.08369	up
250604_at	AT5G07830	ATGUS2 (ARABIDOPSIS THALIANA GLUCURONIDASE 2); beta-glucuronidase	6.54315	4.92128	3.07774	up
250516_at	AT5G09620	octicosapeptide/Phox/Bem1p (PB1) domain-containing protein	8.7711	7.14998	3.07614	up
255587_at	AT4G01480	ATPPA5 (ARABIDOPSIS THALIANA PYROPHOSPHORYLASE 5); inorganic diphosphatase/ pyrophosphatase	7.02878	5.40904	3.0732	up
266977_at	AT2G39420	esterase/lipase/thioesterase family protein	6.8662	5.24817	3.06957	up
265266_at	AT2G42890	AML2; RNA binding	7.13272	5.51494	3.06901	up
245244_at	AT1G44350	ILL6 (IAA-leucine resistant (ILR)-like gene 6); metallopeptidase	6.11689	4.50394	3.05876	up
253854_at	AT4G27900	similar to unknown protein [Arabidopsis thaliana] (TAIR:AT5G53420.1); similar to unnamed protein product [Vitis vinifera] (GB:CAO48522.1); contains InterPro domain CCT (InterPro:IPR010402)	6.60506	4.99223	3.05852	up
257580_at	AT3G06210	binding	5.63291	4.02041	3.0578	up
258263_at	AT3G15780	unknown protein	9.61902	8.00685	3.05712	up
246939_at	AT5G25390	SHN2 (SHINE2); DNA binding / transcription factor	4.7471	3.13493	3.0571	up
250556_at	AT5G07920	DGK1 (DIACYLGLYCEROL KINASE 1, DIACYLGLYCEROL KINASE1); diacylglycerol kinase	8.01429	6.40466	3.05174	up
262357_at	AT1G73040	jacalin lectin family protein	7.30393	5.69567	3.04883	up
248337_at	AT5G52310	COR78 (COLD REGULATED 78)	9.80621	8.1983	3.04809	up
254263_at	AT4G23493	unknown protein	4.57235	2.96522	3.04646	up
251100_at	AT5G01670	aldose reductase, putative	7.15482	5.54861	3.04452	up
266342_at	AT2G01540	C2 domain-containing protein	7.03695	5.43123	3.04349	up
261485_at	AT1G14360	ATUTR3/UTR3 (UDP-GALACTOSE TRANSPORTER 3); pyrimidine nucleotide sugar transmembrane transporter	5.5336	3.92856	3.04205	up
251373_at	AT3G60530	zinc finger (GATA type) family protein	5.76831	4.16351	3.04154	up
251347_at	AT3G61010	glycosyl hydrolase family protein 85	5.88316	4.27888	3.04044	up
246897_at	AT5G25560	zinc finger (C3HC4-type RING finger) family protein	9.24843	7.64454	3.03963	up
257628_at	AT3G26290	CYP71B26 (cytochrome P450, family 71, subfamily B, polypeptide 26); oxygen binding	6.27699	4.67343	3.03893	up
250363_at	AT5G11390	similar to unknown protein [Arabidopsis thaliana] (TAIR:AT1G68910.1); similar to hypothetical protein [Vitis vinifera] (GB:CAN67491.1)	5.58151	3.9781	3.0386	up
254276_at	AT4G22820	zinc finger (AN1-like) family protein	9.16992	7.56822	3.035	up
258160_at	AT3G17820	ATGSKB6 (Arabidopsis thaliana glutamine synthase clone KB6); glutamate-ammonia ligase	7.79397	6.1929	3.03369	up
252945_at	AT4G39140	protein binding / zinc ion binding	6.14756	4.5504	3.02546	up
266278_at	AT2G29300	tropinone reductase, putative / tropine dehydrogenase, putative	8.39808	6.80255	3.02205	up
255723_at	AT3G29575	similar to TMAC2 (TWO OR MORE ABRES-CONTAINING GENE 2) [Arabidopsis thaliana] (TAIR:AT3G02140.1); similar to unnamed protein product [Vitis vinifera] (GB:CAO49169.1); contains InterPro domain Protein of unknown function DUF1675 (InterPro:IPR012463)	8.88309	7.28785	3.02145	up
251975_at	AT3G53230	cell division cycle protein 48, putative / CDC48, putative	5.91172	4.32146	3.01105	up
256235_at	AT3G12490	cysteine protease inhibitor, putative / cystatin, putative	9.82377	8.23426	3.00946	up
250380_at	AT5G11600	similar to unknown protein [Arabidopsis thaliana] (TAIR:AT1G19990.1); similar to unnamed protein product [Vitis vinifera] (GB:CAO44023.1)	5.4145	3.8296	2.99986	up
251656_at	AT3G57170	N-acetylglucosaminyl transferase component family protein / Gpi1 family protein	5.10072	3.51752	2.99634	up
257874_at	AT3G17110	pseudogene, glycine-rich protein	5.68381	4.1039	2.98951	up
266448_s_at	AT2G43210	UBX domain-containing protein	6.57455	5.00205	2.97419	up
253630_at	AT4G30490	AFG1-like ATPase family protein	9.51537	7.94292	2.97409	up
251641_at	AT3G57470	peptidase M16 family protein / insulinase family protein	6.31896	4.74984	2.96724	up
255452_at	AT4G02880	similar to unknown protein [Arabidopsis thaliana] (TAIR:AT1G03290.1); similar to unnamed protein product [Vitis vinifera] (GB:CAO22500.1)	6.29831	4.73104	2.96343	up
249575_at	AT5G37670	15.7 kDa class I-related small heat shock protein-like (HSP15.7-CI)	6.03785	4.47259	2.95931	up
248256_at	AT5G53360	seven in absentia (SINA) family protein	5.50106	3.93592	2.95906	up
267489_s_at	AT2G19120;AT4G30100	[AT2G19120, tRNA-splicing endonuclease positive effector-related];[AT4G30100, tRNA-splicing endonuclease positive effector-related]	5.0185	3.45758	2.95043	up
256664_at	AT3G12040	DNA-3-methyladenine glycosylase (MAG)	4.38607	2.82525	2.95022	up
247990_at	AT5G56360	calmodulin-binding protein	7.24985	5.68979	2.94865	up
260876_at	AT1G21460	nodulin MtN3 family protein	6.74832	5.18941	2.94632	up
262452_at	AT1G11210	similar to unknown protein [Arabidopsis thaliana] (TAIR:AT1G11220.1); similar to cotton fiber expressed protein 1 [Gossypium hirsutum] (GB:AAC33276.1); contains InterPro domain Protein of unknown function DUF761, plant (InterPro:IPR008480)	7.05244	5.49762	2.93796	up
245947_at	AT5G19530	ACL5 (ACAULIS 5)	5.77245	4.22098	2.93116	up
266835_at	AT2G29990	NDA2 (ALTERNATIVE NAD(P)H DEHYDROGENASE 2); NADH dehydrogenase	5.13382	3.58235	2.93116	up
259426_at	AT1G01470	LEA14 (LATE EMBRYOGENESIS ABUNDANT 14)	11.3182	9.77012	2.92422	up
259922_at	AT1G72770	HAB1 (HOMOLOGY TO ABI1); protein serine/threonine phosphatase	10.7245	9.17658	2.92398	up
264045_at	AT2G22450	riboflavin biosynthesis protein, putative	6.72275	5.17538	2.92284	up
254178_at	AT4G23880	unknown protein	6.39499	4.84763	2.92282	up
263513_at	AT2G12400	similar to unknown protein [Arabidopsis thaliana] (TAIR:AT2G25270.1); similar to hypothetical protein OsJ_008445 [Oryza sativa (japonica cultivar-group)] (GB:EAZ24962.1)	7.63596	6.08896	2.92208	up
250127_at	AT5G16380	similar to unknown protein [Arabidopsis thaliana] (TAIR:AT3G07470.1); similar to unnamed protein product [Vitis vinifera] (GB:CAO22944.1); contains InterPro domain Protein of unknown function DUF538 (InterPro:IPR007493)	4.49624	2.95212	2.91626	up
254679_at	AT4G18120	AML3 (ARABIDOPSIS MEI2-LIKE); RNA binding	7.56973	6.02589	2.91569	up
246582_at	AT1G31750	proline-rich family protein	5.73766	4.19724	2.90879	up
263135_at	AT1G78550	oxidoreductase, 2OG-Fe(II) oxygenase family protein	4.78089	3.24066	2.90841	up
257832_at	AT3G26740	CCL (CCR-LIKE)	10.4356	8.89772	2.90374	up
248551_at	AT5G50200	WR3 (WOUND-RESPONSIVE 3); nitrate transmembrane transporter	5.29	3.75233	2.90326	up
259971_at	AT1G76580	transcription factor	4.43344	2.89668	2.90143	up
265499_at	AT2G15480	UGT73B5 (UDP-GLUCOSYL TRANSFERASE 73B5); UDP-glycosyltransferase/ transferase, transferring glycosyl groups	4.714	3.17734	2.90123	up
246908_at	AT5G25610	RD22 (RESPONSIVE TO DESSICATION 22)	11.1204	9.5838	2.90106	up
266750_s_at	AT2G47040;AT2G47030	[AT2G47040, VGD1 (VANGUARD1); pectinesterase];[AT2G47030, VGDH1; pectinesterase]	4.51908	2.98364	2.89877	up
251764_at	AT3G55830	EPC1 (ECTOPICALLY PARTING CELLS); transferase, transferring glycosyl groups	8.6076	7.07336	2.89637	up
251983_at	AT3G53210	nodulin MtN21 family protein	4.30842	2.77523	2.89426	up
259705_at	AT1G77450	ANAC032 (Arabidopsis NAC domain containing protein 32); transcription factor	8.32343	6.79244	2.88985	up
255479_at	AT4G02380	SAG21 (SENESCENCE-ASSOCIATED GENE 21)	12.5098	10.9799	2.88766	up
254562_at	AT4G19230	CYP707A1 (cytochrome P450, family 707, subfamily A, polypeptide 1); oxygen binding	4.56822	3.04064	2.88302	up
259502_at	AT1G15670	kelch repeat-containing F-box family protein	6.04428	4.51771	2.881	up
260565_at	AT2G43800	formin homology 2 domain-containing protein / FH2 domain-containing protein	5.25202	3.72621	2.87949	up
253293_at	AT4G33905	peroxisomal membrane protein 22 kDa, putative	4.67701	3.15136	2.87918	up
265807_at	AT2G17990	similar to kinectin-related [Arabidopsis thaliana] (TAIR:AT5G66250.3); similar to kinectin-related [Arabidopsis thaliana] (TAIR:AT5G66250.1); similar to kinectin-related [Arabidopsis thaliana] (TAIR:AT5G66250.2); similar to putative calcium-dependent protein kinase CPK1 adapter protein 2 [Mesembryanthemum crystallinum] (GB:AAR06858.1)	6.68797	5.16407	2.87567	up
265739_at	AT2G01270	ATQSOX2 (QUIESCIN-SULFHYDRYL OXIDASE 2); thiol-disulfide exchange intermediate	7.82079	6.29895	2.87156	up
252321_at	AT3G48510	similar to unknown protein [Arabidopsis thaliana] (TAIR:AT5G63350.1); similar to unnamed protein product [Vitis vinifera] (GB:CAO68256.1)	3.93231	2.41102	2.87047	up
266811_at	AT2G44850	similar to unknown protein [Arabidopsis thaliana] (TAIR:AT2G45380.1); similar to hypothetical protein [Vitis vinifera] (GB:CAN82628.1)	4.52194	3.00199	2.86783	up
261421_at	AT1G18840	IQD30; calmodulin binding	5.74383	4.22615	2.86331	up
261373_at	AT1G53000	cytidylyltransferase family	7.69601	6.17966	2.86067	up
249204_at	AT5G42570	similar to unknown protein [Arabidopsis thaliana] (TAIR:AT1G11905.1); similar to unnamed protein product [Vitis vinifera] (GB:CAO24012.1); contains InterPro domain B-cell receptor-associated 31-like; (InterPro:IPR008417)	7.70432	6.18819	2.86023	up
258603_at	AT3G02990	ATHSFA1E (Arabidopsis thaliana heat shock transcription factor A1E); DNA binding / transcription factor	4.05234	2.53982	2.85309	up
251039_at	AT5G02020	similar to unknown protein [Arabidopsis thaliana] (TAIR:AT3G55646.1); similar to unknown protein [Arabidopsis thaliana] (TAIR:AT5G59080.1); similar to unnamed protein product [Vitis vinifera] (GB:CAO15731.1)	10.5136	9.00423	2.8468	up
260209_at	AT1G68552;AT1G68550	[AT1G68552, CPuORF53 (Conserved peptide upstream open reading frame 53)];[AT1G68550, AP2 domain-containing transcription factor, putative]	5.57096	4.06163	2.84679	up
264701_at	AT1G70160	similar to unknown protein [Arabidopsis thaliana] (TAIR:AT5G54870.1); similar to unknown protein [Arabidopsis thaliana] (TAIR:AT4G27020.1); similar to unknown [Picea sitchensis] (GB:ABK24649.1); similar to hypothetical protein OsI_030218 [Oryza sativa (indica cultivar-group)] (GB:EAZ08986.1); similar to unnamed protein product [Vitis vinifera] (GB:CAO40967.1)	9.49802	7.99111	2.84201	up
254414_at	no_match	no_match	5.25332	3.74812	2.83864	up
255787_at	AT2G33590	cinnamoyl-CoA reductase family	9.2789	7.77561	2.83488	up
249293_at	AT5G41260	protein kinase family protein	6.02799	4.52629	2.83175	up
260687_at	AT1G17530	ATTIM23-1 (TRANSLOCASE OF INNER MITOCHONDRIAL MEMBRANE 23); P-P-bond-hydrolysis-driven protein transmembrane transporter	7.75442	6.25482	2.82764	up
260986_at	AT1G53580	ETHE1/GLX2-3/GLY3 (GLYOXALASE 2-3); hydroxyacylglutathione hydrolase	9.64334	8.14605	2.82312	up
255599_at	AT4G01010	ATCNGC13 (cyclic nucleotide gated channel 13); calmodulin binding / cyclic nucleotide binding / ion channel	5.83059	4.33391	2.82192	up
252137_at	AT3G50980	XERO1 (DEHYDRIN XERO 1)	3.87832	2.38216	2.82091	up
258978_at	AT3G09320	zinc finger (DHHC type) family protein	5.90466	4.40973	2.81851	up
264529_at	AT1G30820	CTP synthase, putative / UTP--ammonia ligase, putative	7.06449	5.56958	2.81845	up
254185_at	AT4G23990	ATCSLG3 (Cellulose synthase-like G3); transferase/ transferase, transferring glycosyl groups	4.87552	3.38071	2.81827	up
257154_at	AT3G27210	Identical to Uncharacterized protein At3g27210 (Y-2) [Arabidopsis Thaliana] (GB:Q9LK32); similar to unknown protein [Arabidopsis thaliana] (TAIR:AT5G40860.1); similar to unnamed protein product [Vitis vinifera] (GB:CAO14583.1)	6.20436	4.71095	2.81553	up
246786_at	AT5G27410	aminotransferase class IV family protein	4.9382	3.44769	2.80989	up
260627_at	AT1G62310	transcription factor jumonji (jmjC) domain-containing protein	4.54185	3.05138	2.80981	up
256584_at	AT3G28750	similar to unknown protein [Arabidopsis thaliana] (TAIR:AT5G39880.1)	4.17037	2.68018	2.80926	up
251372_at	AT3G60520	zinc ion binding	7.6371	6.14752	2.80806	up
259205_at	AT3G09030	potassium channel tetramerisation domain-containing protein	4.58319	3.095	2.80538	up
253245_at	AT4G34590;AT4G34588	[AT4G34590, GBF6 (ARABIDOPSIS THALIANA BASIC LEUCINE-ZIPPER 11); DNA binding / protein heterodimerization/ transcription factor];[AT4G34588, CPuORF2 (Conserved peptide upstream open reading frame 2)]	6.96397	5.4765	2.80397	up
251078_at	AT5G01990	auxin efflux carrier family protein	5.37158	3.88508	2.80208	up
251625_at	AT3G57260	BGL2 (PATHOGENESIS-RELATED PROTEIN 2); glucan 1,3-beta-glucosidase/ hydrolase, hydrolyzing O-glycosyl compounds	7.39116	5.90609	2.79931	up
250487_at	AT5G09690	magnesium transporter CorA-like family protein (MRS2-7)	4.36498	2.88345	2.79246	up
261738_s_at	AT1G47813;AT1G47820	[AT1G47813, similar to unknown protein [Arabidopsis thaliana] (TAIR:AT1G47820.1); similar to unknown protein [Arabidopsis thaliana] (TAIR:AT1G47820.2)];[AT1G47820, similar to unknown protein [Arabidopsis thaliana] (TAIR:AT1G47813.1); similar to unnamed protein product [Vitis vinifera] (GB:CAO40107.1)]	6.75486	5.27375	2.79163	up
260500_at	AT2G41705	camphor resistance CrcB family protein	4.66387	3.18543	2.78648	up
263265_at	AT2G38820	similar to unknown protein [Arabidopsis thaliana] (TAIR:AT3G22970.1); similar to unnamed protein product [Vitis vinifera] (GB:CAO22614.1); contains InterPro domain Protein of unknown function DUF506, plant (InterPro:IPR006502)	8.55938	7.082	2.78442	up
261149_s_at	AT1G19570;AT1G19550	[AT1G19570, DHAR1 (DEHYDROASCORBATE REDUCTASE); glutathione dehydrogenase (ascorbate)];[AT1G19550, dehydroascorbate reductase, putative]	11.3089	9.83328	2.78112	up
250522_at	AT5G08500	transmembrane CLPTM1 family protein	7.31271	5.83827	2.77875	up
266090_at	AT2G38000	chaperone protein dnaJ-related	6.11142	4.63921	2.77447	up
247136_at	AT5G66170	similar to unknown protein [Arabidopsis thaliana] (TAIR:AT2G17850.1); similar to unnamed protein product [Vitis vinifera] (GB:CAO48196.1); contains InterPro domain Rhodanese-like (InterPro:IPR001763)	4.4178	2.94622	2.77325	up
253388_at	AT4G32910	similar to nucleoporin [Lotus japonicus] (GB:BAF45348.1); similar to putative nucleoporin Nup75 [Oryza sativa (japonica cultivar-group)] (GB:BAD87530.1); similar to unnamed protein product [Vitis vinifera] (GB:CAO44018.1); contains InterPro domain Nucleoporin, Nup85-like (InterPro:IPR011502)	8.38167	6.91271	2.76823	up
265244_at	AT2G43018;AT2G43020	[AT2G43018, CPuORF17 (Conserved peptide upstream open reading frame 17)];[AT2G43020, ATPAO2 (POLYAMINE OXIDASE 2); amine oxidase]	6.37729	4.90837	2.76815	up
254423_at	AT4G21610	LOL2 (LSD ONE LIKE 2); transcription factor	6.45958	4.99154	2.76646	up
254035_at	AT4G25970	PSD3 (PHOSPHATIDYLSERINE DECARBOXYLASE 3); calcium ion binding / phosphatidylserine decarboxylase	7.53336	6.06664	2.76391	up
247465_at	AT5G62190	PRH75 (plant RNA helicase 75); ATP-dependent helicase	9.62645	8.16096	2.76159	up
246302_at	AT3G51860	CAX3 (cation exchanger 3); cation:cation antiporter	6.11561	4.6521	2.75778	up
263159_at	AT1G54130	RSH3 (RELA/SPOT HOMOLOG 3); catalytic	8.41881	6.95867	2.75135	up
255792_at	AT2G33620	DNA-binding family protein / AT-hook protein 1 (AHP1)	6.80116	5.34322	2.74715	up
251233_at	AT3G62800	DRB4 (double-stranded RNA-binding domain (DsRBD)-containing protein 4); double-stranded RNA binding	6.41352	4.95621	2.74597	up
246779_at	AT5G27520	mitochondrial substrate carrier family protein	5.24607	3.79084	2.74199	up
262747_at	AT1G28540	similar to Os06g0524500 [Oryza sativa (japonica cultivar-group)] (GB:NP_001057759.1); similar to unknown [Picea sitchensis] (GB:ABK26608.1)	6.80593	5.35275	2.73812	up
263065_at	AT2G18170	ATMPK7 (MAP KINASE 7); MAP kinase/ kinase	6.21435	4.76215	2.73624	up
264657_at	AT1G09100	RPT5B (26S PROTEASOME AAA-ATPASE SUBUNIT RPT5B); ATPase/ calmodulin binding	6.40516	4.95327	2.73567	up
255553_at	AT4G01960	similar to unknown protein [Arabidopsis thaliana] (TAIR:AT1G02380.1); similar to unnamed protein product [Vitis vinifera] (GB:CAO40142.1)	7.01317	5.56454	2.72948	up
256930_at	AT3G22460	cysteine synthase, putative / O-acetylserine (thiol)-lyase, putative / O-acetylserine sulfhydrylase, putative	6.0914	4.64367	2.72779	up
253987_at	AT4G26270	phosphofructokinase family protein	6.6746	5.2315	2.71905	up
256577_at	AT3G28220	meprin and TRAF homology domain-containing protein / MATH domain-containing protein	9.91774	8.4753	2.7178	up
248044_at	AT5G56020	similar to unknown protein [Arabidopsis thaliana] (TAIR:AT4G26550.1); similar to unnamed protein product [Vitis vinifera] (GB:CAO45187.1); contains InterPro domain SFT2-like (InterPro:IPR011691)	5.07142	3.62968	2.71648	up
251301_at	AT3G61880	CYP78A9 (CYTOCHROME P450 78A9); oxygen binding	6.15675	4.71525	2.71603	up
253399_at	AT4G32850	nPAP (NUCLEAR POLY(A) POLYMERASE); nucleotidyltransferase/ protein binding	7.52581	6.08462	2.71544	up
251774_at	AT3G55840	similar to unknown protein [Arabidopsis thaliana] (TAIR:AT2G40000.1); similar to unnamed protein product [Vitis vinifera] (GB:CAO41329.1); contains InterPro domain Hs1pro-1, C-terminal (InterPro:IPR009743); contains InterPro domain Hs1pro-1, N-terminal (InterPro:IPR009869)	4.58659	3.14549	2.71527	up
252956_at	AT4G38580	ATFP6 (FARNESYLATED PROTEIN 6); metal ion binding	6.62203	5.18205	2.71317	up
261107_at	AT1G63010	SPX (SYG1/Pho81/XPR1) domain-containing protein	7.5518	6.11459	2.70796	up
265457_at	AT2G46550	similar to unknown protein [Arabidopsis thaliana] (TAIR:AT1G01240.3); similar to unknown protein [Arabidopsis thaliana] (TAIR:AT1G01240.1); similar to unknown protein [Arabidopsis thaliana] (TAIR:AT1G01240.2); similar to unnamed protein product [Vitis vinifera] (GB:CAO14395.1)	6.61594	5.17988	2.7058	up
246450_at	AT5G16820	HSF3 (HEAT SHOCK FACTOR 3); DNA binding / transcription factor	4.54536	3.10984	2.7048	up
258771_at	AT3G10770	nucleic acid binding	9.65592	8.22083	2.70399	up
262574_at	AT1G15230	similar to unnamed protein product [Vitis vinifera] (GB:CAO45882.1)	7.56077	6.12612	2.70315	up
255474_at	AT4G02480	AAA-type ATPase family protein	9.66461	8.23012	2.70286	up
247120_at	AT5G65990	amino acid transporter family protein	8.72725	7.29729	2.69438	up
245627_at	AT1G56600	ATGOLS2 (ARABIDOPSIS THALIANA GALACTINOL SYNTHASE 2); transferase, transferring glycosyl groups / transferase, transferring hexosyl groups	9.93082	8.50623	2.68437	up
262118_at	AT1G02850	glycosyl hydrolase family 1 protein	8.47886	7.05439	2.68416	up
258885_at	AT3G10030	aspartate/glutamate/uridylate kinase family protein	5.67046	4.248	2.68042	up
255484_at	AT4G02540	DC1 domain-containing protein	5.76525	4.34388	2.6784	up
254269_at	AT4G23050	protein kinase, putative	6.47843	5.0585	2.67574	up
257967_at	AT3G19910	zinc finger (C3HC4-type RING finger) family protein	7.80542	6.38838	2.67037	up
264777_at	AT1G08630	THA1 (THREONINE ALDOLASE 1); aldehyde-lyase/ threonine aldolase	3.76644	2.34959	2.67001	up
247130_at	AT5G66180	similar to NOL1/NOP2/sun family protein [Arabidopsis thaliana] (TAIR:AT1G06560.1); similar to unnamed protein product [Vitis vinifera] (GB:CAO48200.1); contains InterPro domain Bacterial Fmu (Sun)/eukaryotic nucleolar NOL1/Nop2p (InterPro:IPR001678)	6.82164	5.40573	2.66828	up
246611_at	AT5G35330	MBD02 (methyl-CpG-binding domain 2); DNA binding	7.57951	6.16392	2.66769	up
252166_at	AT3G50500	SPK-2-2 (SNF1-RELATED PROTEIN KINASE 2.2); kinase/ protein kinase	8.6075	7.19287	2.66592	up
264535_at	AT1G55690	SEC14 cytosolic factor family protein / phosphoglyceride transfer family protein	4.09832	2.68394	2.66544	up
258201_at	AT3G13910	similar to unknown protein [Arabidopsis thaliana] (TAIR:AT2G19460.1); similar to unknown [Populus trichocarpa] (GB:ABK95751.1)	7.24842	5.83638	2.66113	up
246926_at	AT5G25240	similar to NHL repeat-containing protein [Arabidopsis thaliana] (TAIR:AT5G14890.1); similar to unnamed protein product [Vitis vinifera] (GB:CAO67727.1)	5.71358	4.30265	2.65909	up
257712_at	AT3G27420	similar to unknown protein [Arabidopsis thaliana] (TAIR:AT5G40600.1); similar to unnamed protein product [Vitis vinifera] (GB:CAO14664.1)	5.9888	4.57895	2.6571	up
264405_at	AT1G10210	ATMPK1 (MITOGEN-ACTIVATED PROTEIN KINASE 1); MAP kinase/ kinase	5.32617	3.91643	2.6569	up
252587_at	AT3G45620	transducin family protein / WD-40 repeat family protein	6.91102	5.50311	2.65352	up
247508_at	AT5G62000	ARF2 (AUXIN RESPONSE FACTOR 2); transcription factor	4.75129	3.34413	2.65216	up
266110_at	AT2G02080	ATIDD4 (ARABIDOPSIS THALIANA INDETERMINATE(ID)-DOMAIN 4); transcription factor	6.07082	4.66383	2.65184	up
257635_at	AT3G26280	CYP71B4 (cytochrome P450, family 71, subfamily B, polypeptide 4); oxygen binding	8.39569	6.98972	2.64995	up
250970_at	AT5G02770	similar to unnamed protein product [Vitis vinifera] (GB:CAO18065.1)	5.99885	4.59364	2.64856	up
256220_at	AT1G56230	similar to unknown protein [Arabidopsis thaliana] (TAIR:AT2G22660.2); similar to unnamed protein product [Vitis vinifera] (GB:CAO17505.1); similar to hypothetical protein [Vitis vinifera] (GB:CAN65689.1); contains InterPro domain Protein of unknown function DUF1399 (InterPro:IPR009836)	6.20752	4.80492	2.64378	up
262398_at	AT1G49350	pfkB-type carbohydrate kinase family protein	5.32596	3.92344	2.64363	up
257560_at	AT3G14960	galactosyltransferase family protein	6.50841	5.1087	2.6385	up
250558_at	AT5G07990	TT7 (TRANSPARENT TESTA 7); flavonoid 3'-monooxygenase/ oxygen binding	3.96619	2.56697	2.63759	up
260943_at	AT1G45145	ATTRX5 (thioredoxin H-type 5); thiol-disulfide exchange intermediate	9.60503	8.20702	2.63538	up
245657_at	AT1G56720	protein kinase family protein	4.39925	3.00175	2.63444	up
253236_at	AT4G34370	IBR domain-containing protein	5.49302	4.09554	2.63441	up
257940_at	AT3G21790	UDP-glucoronosyl/UDP-glucosyl transferase family protein	7.04312	5.64628	2.63324	up
260203_at	AT1G52890	ANAC019 (Arabidopsis NAC domain containing protein 19); transcription factor	5.76284	4.36778	2.62998	up
255671_at	AT4G00355	similar to unknown protein [Arabidopsis thaliana] (TAIR:AT2G45980.1); similar to unknown [Populus trichocarpa] (GB:ABK94390.1)	7.82628	6.43325	2.62629	up
246343_at	AT3G56720	similar to unnamed protein product [Vitis vinifera] (GB:CAO63033.1)	5.61302	4.22075	2.62491	up
257447_at	AT2G04230	F-box family protein	5.65981	4.2678	2.62444	up
246958_at	AT5G24690	similar to RER1 (RETICULATA-RELATED 1) [Arabidopsis thaliana] (TAIR:AT5G22790.1); similar to unnamed protein product [Vitis vinifera] (GB:CAO24736.1)	10.2679	8.87595	2.62429	up
250891_at	AT5G04530	beta-ketoacyl-CoA synthase family protein	4.29029	2.89837	2.62428	up
250320_at	AT5G12840	HAP2A (EMBRYO DEFECTIVE 2220); transcription factor	7.16223	5.77074	2.62349	up
251066_at	AT5G01880	zinc finger (C3HC4-type RING finger) family protein	6.94203	5.5506	2.62339	up
258078_at	AT3G25870	similar to unknown protein [Arabidopsis thaliana] (TAIR:AT1G13360.1); similar to unknown [Populus trichocarpa] (GB:ABK92948.1)	3.95912	2.56811	2.62263	up
250769_at	AT5G05680	nuclear pore complex protein-related	4.7482	3.35843	2.62038	up
246594_at	AT5G14800	P5CR (PYRROLINE-5- CARBOXYLATE (P5C) REDUCTASE); pyrroline-5-carboxylate reductase	8.92478	7.53516	2.62009	up
247216_at	AT5G64860	DPE1 (DISPROPORTIONATING ENZYME); 4-alpha-glucanotransferase	6.03673	4.64719	2.61995	up
247735_at	AT5G59440	thymidylate kinase family protein	7.34794	5.96073	2.61574	up
252464_at	AT3G47160	protein binding / zinc ion binding	5.88464	4.49787	2.61493	up
266267_at	AT2G29460	ATGSTU4 (GLUTATHIONE S-TRANSFERASE 22); glutathione transferase	5.08552	3.69959	2.6134	up
246055_at	AT5G08380	ATAGAL1 (ARABIDOPSIS THALIANA ALPHA-GALACTOSIDASE 1); alpha-galactosidase	7.09853	5.71273	2.61316	up
261013_at	AT1G26440	ATUPS5 (ARABIDOPSIS THALIANA UREIDE PERMEASE 5)	5.29759	3.91254	2.61181	up
253188_at	AT4G35300	TMT2 (TONOPLAST MONOSACCHARIDE TRANSPORTER2); carbohydrate transmembrane transporter/ nucleoside transmembrane transporter/ sugar:hydrogen ion symporter	6.86008	5.47547	2.61102	up
252308_at	AT3G49310	similar to unknown protein [Arabidopsis thaliana] (TAIR:AT1G64650.2); similar to unknown protein [Arabidopsis thaliana] (TAIR:AT1G64650.1); similar to unknown protein [Arabidopsis thaliana] (TAIR:AT4G27720.1); similar to unknown [Populus trichocarpa] (GB:ABK93582.1); similar to unnamed protein product [Vitis vinifera] (GB:CAO48607.1); similar to unnamed protein product [Vitis vinifera] (GB:CAO629…	6.71777	5.33769	2.60284	up
264989_at	AT1G27200	similar to unknown protein [Arabidopsis thaliana] (TAIR:AT5G40720.1); similar to unknown [Populus trichocarpa] (GB:ABK95005.1); contains InterPro domain Protein of unknown function DUF23 (InterPro:IPR008166)	7.75558	6.37599	2.60194	up
246076_at	AT5G20280	ATSPS1F (SUCROSE PHOSPHATE SYNTHASE 1F); sucrose-phosphate synthase/ transferase, transferring glycosyl groups	9.0507	7.67215	2.60007	up
254490_at	AT4G20320	CTP synthase	4.01542	2.63792	2.59819	up
259616_at	AT1G47960	C/VIF1 (CELL WALL / VACUOLAR INHIBITOR OF FRUCTOSIDASE 1); pectinesterase inhibitor	8.2915	6.91456	2.59717	up
266520_at	AT2G23980	ATCNGC6 (CYCLIC NUCLEOTIDE GATED CHANNEL 6); calmodulin binding	7.10127	5.72435	2.59713	up
249011_at	AT5G44670	similar to unknown protein [Arabidopsis thaliana] (TAIR:AT4G20170.1); similar to Os06g0328800 [Oryza sativa (japonica cultivar-group)] (GB:NP_001057533.1); similar to Os02g0712500 [Oryza sativa (japonica cultivar-group)] (GB:NP_001047907.1); similar to unknown protein [Oryza sativa (japonica cultivar-group)] (GB:BAD72474.1); contains InterPro domain Protein of unknown function DUF23 (InterPro:IPR…	7.80707	6.43024	2.59698	up
250407_at	AT5G10870	ATCM2 (CHORISMATE MUTASE 2); chorismate mutase	4.33168	2.95517	2.59639	up
249542_at	AT5G38140	histone-like transcription factor (CBF/NF-Y) family protein	6.25504	4.87928	2.59505	up
252139_at	AT3G51050	FG-GAP repeat-containing protein	6.72064	5.3454	2.59412	up
249201_at	AT5G42370	similar to unnamed protein product [Vitis vinifera] (GB:CAO66319.1); contains domain SSF56300 (SSF56300)	4.59537	3.22067	2.59314	up
254675_at	AT4G18465	RNA helicase, putative	5.6525	4.27796	2.59284	up
258893_at	AT3G05660	kinase/ protein binding	3.65904	2.28466	2.59257	up
245098_at	AT2G40940	ERS1 (ETHYLENE RESPONSE SENSOR 1); receptor	6.91965	5.54583	2.59157	up
246184_at	AT5G20950	glycosyl hydrolase family 3 protein	8.04962	6.67618	2.59088	up
251267_at	AT3G62330	zinc knuckle (CCHC-type) family protein	5.8472	4.47406	2.59034	up
245445_at	AT4G16750	DRE-binding transcription factor, putative	3.80725	2.43538	2.58807	up
264633_at	AT1G65660	SMP1 (swellmap 1); nucleic acid binding	8.68838	7.31821	2.58501	up
248335_at	AT5G52450	MATE efflux protein-related	7.17075	5.80258	2.58143	up
257196_at	AT3G23790	AMP-binding protein, putative	3.73236	2.36442	2.58102	up
245960_at	AT5G19660	ATS1P/ATSBT6.1/S1P (SITE-1 PROTEASE); endopeptidase/ subtilase	5.10854	3.74452	2.57401	up
264953_at	AT1G77120	ADH1 (ALCOHOL DEHYDROGENASE 1)	5.9747	4.61454	2.56713	up
259708_at	AT1G77420	hydrolase, alpha/beta fold family protein	5.62405	4.26532	2.5646	up
258038_at	AT3G21260	GLTP3 (GLYCOLIPID TRANSFER PROTEIN 3); glycolipid binding / glycolipid transporter	7.88499	6.52728	2.56278	up
263174_at	AT1G54040	ESP (EPITHIOSPECIFIER PROTEIN)	7.97422	6.62283	2.55159	up
249164_at	AT5G42820	ATU2AF35B; RNA binding	7.62752	6.27684	2.55032	up
261062_at	AT1G07530	scarecrow-like transcription factor 14 (SCL14)	7.32551	5.97738	2.54582	up
262050_at	AT1G80130	binding	9.77524	8.42869	2.54303	up
252067_at	AT3G51370	protein phosphatase 2C, putative / PP2C, putative	10.1168	8.7737	2.53696	up
246917_at	AT5G25280	serine-rich protein-related	9.93243	8.58958	2.53652	up
245593_at	AT4G14550	IAA14 (SOLITARY ROOT); transcription factor	5.74121	4.4011	2.53171	up
249147_at	AT5G43330	malate dehydrogenase, cytosolic, putative	6.08051	4.74315	2.52689	up
264156_at	AT1G65280	heat shock protein binding	7.29982	5.96247	2.52687	up
248722_at	AT5G47810	phosphofructokinase family protein	5.12092	3.78546	2.52356	up
254073_at	AT4G25500	ATRSP35 (Arabidopsis thaliana arginine/serine-rich splicing factor 35); RNA binding	8.04065	6.70645	2.52135	up
259015_at	AT3G07350	similar to unknown protein [Arabidopsis thaliana] (TAIR:AT3G25240.1); similar to unnamed protein product [Vitis vinifera] (GB:CAO38687.1); contains InterPro domain Protein of unknown function DUF506, plant (InterPro:IPR006502)	10.0443	8.7124	2.51727	up
249091_at	AT5G43860	ATCLH2 (Chlorophyll-chlorophyllido hydrolase 2)	4.96413	3.63279	2.51635	up
262860_at	AT1G64810	APO1 (ACCUMULATION OF PHOTOSYSTEM ONE 1)	5.95719	4.62616	2.51582	up
259220_at	AT3G03550	zinc finger (C3HC4-type RING finger) family protein	5.58172	4.25356	2.51083	up
267397_at	AT1G76170	similar to unknown protein [Arabidopsis thaliana] (TAIR:AT2G44270.1); similar to unnamed protein product [Vitis vinifera] (GB:CAO62002.1); contains InterPro domain PP-loop (InterPro:IPR011063); contains InterPro domain Protein of unknown function UPF0021 (InterPro:IPR000541); contains InterPro domain Rossmann-like alpha/beta/alpha sandwich fold (InterPro:IPR014729); contains InterPro domain PP-lo…	4.69131	3.36346	2.51027	up
255788_at	AT2G33310	IAA13 (indoleacetic acid-induced protein 13); transcription factor	8.1808	6.85348	2.50937	up
258336_at	AT3G16050	A37 (PYRIDOXINE BIOSYNTHESIS 1.2); protein heterodimerization	8.5567	7.22971	2.50878	up
249978_at	AT5G18850	similar to hypothetical protein [Vitis vinifera] (GB:CAN63854.1)	7.76546	6.43919	2.50753	up
259883_at	AT1G76400	ribophorin I family protein	6.64526	5.32434	2.49825	up
247833_at	AT5G58575	similar to hypothetical protein [Platanus x acerifolia] (GB:CAL07976.1); contains InterPro domain Sgf11, transcriptional regulation (InterPro:IPR013246)	4.33341	3.01253	2.49818	up
262421_at	AT1G50290	unknown protein	4.98284	3.66247	2.49729	up
253137_at	AT4G35500	protein kinase family protein	4.31091	2.99308	2.49291	up
265216_at	AT1G05100	MAPKKK18 (Mitogen-activated protein kinase kinase kinase 18); kinase	4.14416	2.82655	2.49252	up
256098_at	AT1G13700	glucosamine/galactosamine-6-phosphate isomerase family protein	4.01082	2.6941	2.49099	up
255797_at	AT2G33630	3-beta hydroxysteroid dehydrogenase/isomerase family protein	8.04765	6.73245	2.48837	up
256806_at	AT3G20910	CCAAT-binding transcription factor (CBF-B/NF-YA) family protein	4.9236	3.60932	2.48678	up
247468_at	AT5G62000	ARF2 (AUXIN RESPONSE FACTOR 2); transcription factor	9.31936	8.00517	2.48664	up
266154_at	AT2G12190	cytochrome P450, putative	3.91911	2.60495	2.48657	up
266757_at	AT2G46940	similar to unknown protein [Arabidopsis thaliana] (TAIR:AT3G62070.1); similar to hypothetical protein [Vitis vinifera] (GB:CAN75643.1)	5.75408	4.44133	2.48414	up
250184_at	AT5G14240	similar to unnamed protein product [Vitis vinifera] (GB:CAO14598.1); contains InterPro domain Phosducin (InterPro:IPR001200); contains InterPro domain Thioredoxin-like fold (InterPro:IPR012336); contains InterPro domain Thioredoxin fold (InterPro:IPR012335)	6.88582	5.57316	2.48399	up
260949_at	AT1G06110	SKIP16 (SKP1/ASK-INTERACTING PROTEIN 16); protein binding	8.00729	6.69471	2.48387	up
265053_at	AT1G52000	jacalin lectin family protein	9.06637	7.75593	2.48017	up
267483_at	AT2G02810	ATUTR1/UTR1 (UDP-GALACTOSE TRANSPORTER 1); UDP-galactose transmembrane transporter/ UDP-glucose transmembrane transporter/ pyrimidine nucleotide sugar transmembrane transporter	4.73494	3.42467	2.47989	up
258455_at	AT3G22440	hydroxyproline-rich glycoprotein family protein	8.23773	6.92798	2.47898	up
253789_at	AT4G28570	alcohol oxidase-related	5.07608	3.76695	2.47792	up
255980_at	AT1G33970	avirulence-responsive protein, putative / avirulence induced gene protein, putative / AIG protein, putative	5.78587	4.47694	2.47759	up
251622_at	AT3G57340	DNAJ heat shock N-terminal domain-containing protein	6.64824	5.33933	2.47755	up
246125_at	AT5G19875	similar to unknown protein [Arabidopsis thaliana] (TAIR:AT2G31940.1); similar to hypothetical protein MtrDRAFT_AC155880g29v2 [Medicago truncatula] (GB:ABN08129.1)	8.64	7.33176	2.47638	up
249320_at	AT5G40910	disease resistance protein (TIR-NBS-LRR class), putative	6.94609	5.63955	2.47347	up
261113_at	AT1G75400	protein binding / zinc ion binding	5.82736	4.52114	2.47292	up
247307_at	AT5G63860	UVR8 (UVB-RESISTANCE 8)	9.01947	7.71491	2.47007	up
264219_at	AT1G60420	DC1 domain-containing protein	7.7873	6.48394	2.46804	up
266702_at	AT2G19860	ATHXK2 (HEXOKINASE 2); ATP binding / hexokinase	7.15189	5.85486	2.45721	up
247140_at	AT5G66250	kinectin-related	6.98972	5.69376	2.45541	up
254724_at	AT4G13630	similar to unknown protein [Arabidopsis thaliana] (TAIR:AT1G04890.1); similar to unnamed protein product [Vitis vinifera] (GB:CAO43544.1); contains InterPro domain Protein of unknown function DUF593 (InterPro:IPR007656)	4.64036	3.34601	2.45266	up
250207_at	AT5G13930	ATCHS/CHS/TT4 (CHALCONE SYNTHASE); naringenin-chalcone synthase	9.1913	7.8998	2.44783	up
251320_at	AT3G61530	PANB2; 3-methyl-2-oxobutanoate hydroxymethyltransferase	5.28288	3.99214	2.44654	up
248959_at	AT5G45630	similar to unknown protein [Arabidopsis thaliana] (TAIR:AT4G18980.1); similar to unknown [Cucumis sativus] (GB:ABY56081.1); similar to unknown [Cucumis melo] (GB:ABQ53634.1); contains InterPro domain Protein of unknown function DUF584 (InterPro:IPR007608)	7.57716	6.28698	2.44559	up
251892_at	AT3G54320	WRI1 (WRINKLED 1); DNA binding / transcription factor	4.1797	2.89107	2.44297	up
257850_at	AT3G13065	SRF4 (STRUBBELIG-RECEPTOR FAMILY 4); ATP binding / kinase/ protein serine/threonine kinase	4.38806	3.09947	2.4429	up
247514_at	AT5G61640	PMSR1 (PEPTIDEMETHIONINE SULFOXIDE REDUCTASE 1); peptide-methionine-(S)-S-oxide reductase	6.96716	5.67887	2.44238	up
249703_at	AT5G35560	DENN (AEX-3) domain-containing protein	4.26199	2.97452	2.44099	up
249442_at	AT5G39590	similar to unnamed protein product [Vitis vinifera] (GB:CAO61019.1); contains InterPro domain TLDc (InterPro:IPR006571)	9.23974	7.9528	2.4401	up
246219_at	AT4G36760	ATAPP1 (aminopeptidase P1)	8.50239	7.21545	2.44009	up
248766_at	AT5G47580	similar to unknown protein [Arabidopsis thaliana] (TAIR:AT4G17250.1); similar to hypothetical protein [Vitis vinifera] (GB:CAN71257.1); similar to hypothetical protein 40.t00008 [Brassica oleracea] (GB:ABD65133.1); similar to unnamed protein product [Vitis vinifera] (GB:CAO16486.1)	4.58611	3.30051	2.43784	up
261294_at	AT1G48430	dihydroxyacetone kinase family protein	6.10162	4.81657	2.43692	up
253581_at	AT4G30660	hydrophobic protein, putative / low temperature and salt responsive protein, putative	6.68575	5.40191	2.43487	up
256323_at	AT1G54920	similar to hypothetical protein [Vitis vinifera] (GB:CAN77027.1)	6.06828	4.78525	2.4335	up
249329_at	AT5G40960	similar to unknown protein [Arabidopsis thaliana] (TAIR:AT3G48660.1); similar to unknown [Populus trichocarpa] (GB:ABK93721.1)	6.75656	5.47465	2.43161	up
249767_at	AT5G24090	acidic endochitinase (CHIB1)	3.78447	2.50269	2.43138	up
262122_at	AT1G02790	PGA4 (POLYGALACTURONASE 4); polygalacturonase	4.0766	2.79522	2.43072	up
258982_at	AT3G08870	lectin protein kinase, putative	5.4087	4.12751	2.43039	up
261827_at	AT1G11480	eukaryotic translation initiation factor-related	6.94416	5.66299	2.43036	up
262496_at	AT1G21790	similar to unnamed protein product [Vitis vinifera] (GB:CAO61872.1); contains InterPro domain TRAM, LAG1 and CLN8 homology; (InterPro:IPR006634)	6.39671	5.11693	2.42802	up
258177_at	AT3G21660	UBX domain-containing protein	4.12077	2.8414	2.42733	up
251851_at	AT3G54670	TTN8 (TITAN8); ATP binding	6.60273	5.32372	2.42671	up
266659_at	AT2G25850	nucleotidyltransferase family protein	6.67362	5.39527	2.42561	up
259618_at	AT1G48000	MYB112 (myb domain protein 112); DNA binding / transcription factor	4.73565	3.45768	2.42497	up
253524_at	AT4G31430	similar to unnamed protein product [Vitis vinifera] (GB:CAO43934.1)	5.20461	3.92729	2.42389	up
253994_at	AT4G26080	ABI1 (ABA INSENSITIVE 1); calcium ion binding / protein serine/threonine phosphatase	8.78719	7.51051	2.42281	up
245350_at	AT4G16830	nuclear RNA-binding protein (RGGA)	9.0081	7.73154	2.42261	up
251932_at	AT3G54010	PAS1 (PASTICCINO 1); FK506 binding / peptidyl-prolyl cis-trans isomerase	7.98685	6.71067	2.42198	up
246247_at	AT4G36640	SEC14 cytosolic factor family protein / phosphoglyceride transfer family protein	7.07015	5.794	2.42192	up
264423_at	AT1G61690	zinc ion binding	4.06457	2.79242	2.41521	up
252213_at	AT3G50210	2-oxoacid-dependent oxidase, putative	5.87446	4.60323	2.41367	up
248301_at	AT5G53150	heat shock protein binding / unfolded protein binding	3.85052	2.57949	2.41334	up
267035_at	AT2G38400	AGT3 (ALANINE:GLYOXYLATE AMINOTRANSFERASE 3); alanine-glyoxylate transaminase	5.96584	4.695	2.41302	up
251722_at	AT3G56200	amino acid transporter family protein	7.82966	6.55981	2.41137	up
253714_at	AT4G29380	protein kinase family protein / WD-40 repeat family protein	5.33739	4.06803	2.41055	up
252323_at	AT3G48530	KING1 (SNF1-RELATED PROTEIN KINASE REGULATORY SUBUNIT GAMMA 1)	8.36126	7.0929	2.40888	up
247995_at	AT5G56160	transporter	3.8783	2.61109	2.40695	up
267499_at	AT2G45500	ATP binding	5.23937	3.97249	2.40641	up
265356_at	AT2G16595	similar to translocon-associated protein alpha (TRAP alpha) family protein [Arabidopsis thaliana] (TAIR:AT2G21160.1); similar to hypothetical protein [Vitis vinifera] (GB:CAN77171.1); contains domain PTHR12924 (PTHR12924)	3.65487	2.38949	2.40391	up
247237_at	AT5G64600	similar to unknown protein [Arabidopsis thaliana] (TAIR:AT1G22460.1); similar to unnamed protein product [Vitis vinifera] (GB:CAO46424.1); contains InterPro domain Protein of unknown function DUF246, plant (InterPro:IPR004348)	5.51272	4.24814	2.40258	up
250984_at	AT5G02800	protein kinase family protein	6.21196	4.95259	2.3939	up
257641_s_at	AT3G25760;AT3G25770	[AT3G25760, AOC1 (ALLENE OXIDE CYCLASE 1)];[AT3G25770, AOC2 (ALLENE OXIDE CYCLASE 2)]	9.5555	8.29678	2.39282	up
251022_at	AT5G02150	binding	5.70656	4.44861	2.39155	up
264858_at	AT1G24190	ATSIN3/SIN3 (Arabidopsis thaliana sin3 homolog)	4.23778	2.97994	2.39138	up
262197_at	AT1G53910	RAP2.12; DNA binding / transcription factor	7.43905	6.18125	2.39131	up
264783_at	AT1G08650	PPCK1 (PHOSPHOENOLPYRUVATE CARBOXYLASE KINASE); kinase	4.69819	3.44191	2.3888	up
248008_at	AT5G56270	WRKY2 (WRKY DNA-binding protein 2); transcription factor	5.02954	3.77337	2.38862	up
262220_at	AT1G74740	CPK30 (calcium-dependent protein kinase 30); calmodulin-dependent protein kinase/ kinase/ protein kinase	4.35109	3.09519	2.38817	up
249824_at	AT5G23380	similar to unknown protein [Arabidopsis thaliana] (TAIR:AT1G03610.1); similar to unnamed protein product [Vitis vinifera] (GB:CAO45300.1); contains InterPro domain Protein of unknown function DUF789 (InterPro:IPR008507)	5.00632	3.75122	2.38683	up
256590_at	AT3G28730	ATHMG (HIGH MOBILITY GROUP); transcription factor	7.58313	6.32859	2.38592	up
253762_at	AT4G28830	methyltransferase	6.08964	4.83587	2.38463	up
260813_at	AT1G43700	VIP1 (VIRE2-INTERACTING PROTEIN 1); transcription factor	8.56706	7.31353	2.38424	up
261482_at	AT1G14530	(TOM THREE HOMOLOG); virion binding	4.54444	3.29153	2.38322	up
246285_at	AT4G36980	similar to unnamed protein product [Vitis vinifera] (GB:CAO71849.1); contains domain PTHR13161 (PTHR13161)	6.69094	5.4398	2.3803	up
264482_at	AT1G77210	sugar transporter, putative	4.94453	3.6934	2.38029	up
250858_at	AT5G04760	myb family transcription factor	8.90667	7.65556	2.38025	up
248579_at	AT5G49880	mitotic checkpoint family protein	7.26973	6.01949	2.37881	up
256074_at	AT1G18260	suppressor of lin-12-like protein-related / sel-1 protein-related	6.6544	5.40447	2.37829	up
262419_at	AT1G50380	prolyl oligopeptidase family protein	7.52242	6.27322	2.3771	up
257797_at	AT3G15940	glycosyl transferase family 1 protein	6.37712	5.1281	2.3768	up
251393_at	AT3G60640	ATG8G (AUTOPHAGY 8G); microtubule binding	6.22596	4.97745	2.37596	up
252527_at	AT3G46440	UXS5 (UDP-Xyl synthase 5); catalytic	6.55743	5.30919	2.37551	up
263344_at	AT2G04940	scramblase-related	6.6907	5.44342	2.37393	up
254870_at	no_match	no_match	5.82168	4.57571	2.37179	up
259113_at	AT3G05510	phospholipid/glycerol acyltransferase family protein	4.5313	3.28559	2.37136	up
252168_at	AT3G50440	hydrolase	8.64946	7.40564	2.36825	up
264687_at	AT1G09850	XBCP3 (XYLEM BARK CYSTEINE PEPTIDASE 3); cysteine-type peptidase	7.53753	6.29387	2.36797	up
245807_at	AT1G46768	RAP2.1 (related to AP2 1); DNA binding / transcription factor	6.15633	4.91371	2.36629	up
248062_at	AT5G55450	protease inhibitor/seed storage/lipid transfer protein (LTP) family protein	5.83831	4.59584	2.36604	up
246796_at	AT5G26770	similar to unknown protein [Arabidopsis thaliana] (TAIR:AT3G05830.1); similar to unnamed protein product [Vitis vinifera] (GB:CAO17354.1)	6.0469	4.80524	2.36471	up
261436_at	AT1G07870	protein kinase family protein	6.5662	5.32744	2.35995	up
261615_at	AT1G33050	similar to unknown protein [Arabidopsis thaliana] (TAIR:AT4G10470.1)	8.08021	6.84261	2.35807	up
264756_at	AT1G61370	S-locus lectin protein kinase family protein	4.32147	3.08395	2.35793	up
259173_at	AT3G03640	GLUC (Beta-glucosidase homolog); hydrolase, hydrolyzing O-glycosyl compounds	5.63245	4.39607	2.35606	up
259757_at	AT1G77510	ATPDIL1-2 (PDI-LIKE 1-2); protein disulfide isomerase	6.69092	5.45553	2.35445	up
245831_at	AT1G48840	similar to unknown protein [Arabidopsis thaliana] (TAIR:AT3G18350.1); similar to unnamed protein product [Vitis vinifera] (GB:CAO68070.1); similar to unknown protein [Oryza sativa (japonica cultivar-group)] (GB:AAT01350.1); similar to hypothetical protein [Vitis vinifera] (GB:CAN84081.1); contains InterPro domain Protein of unknown function DUF639 (InterPro:IPR006927)	4.87484	3.64068	2.35244	up
264932_at	AT1G61240	similar to unknown protein [Arabidopsis thaliana] (TAIR:AT1G11170.1); similar to unknown [Picea sitchensis] (GB:ABK25584.1); contains InterPro domain Protein of unknown function DUF707 (InterPro:IPR007877)	4.92411	3.69106	2.35063	up
246951_at	AT5G04880	pseudogene of ABC transporter family protein	5.44114	4.20823	2.35041	up
258776_at	AT3G11830	chaperonin, putative	8.28717	7.05643	2.34687	up
258863_at	AT3G03300	DCL2 (DICER-LIKE 2); ATP-dependent helicase/ ribonuclease III	5.57194	4.34131	2.34669	up
245484_at	AT4G16210	enoyl-CoA hydratase/isomerase family protein	6.10084	4.8732	2.34183	up
258062_at	AT3G26000	F-box family protein	8.18321	6.95601	2.34111	up
249989_at	AT5G18525	WD-40 repeat family protein	4.77114	3.54578	2.33813	up
260712_at	AT1G17550	HAB2 (Homology to ABI2); protein serine/threonine phosphatase	7.50997	6.28499	2.33752	up
246340_s_at	AT3G44860;AT3G44870	[AT3G44860, FAMT (FARNESOIC ACID CARBOXYL-O-METHYLTRANSFERASE); S-adenosylmethionine-dependent methyltransferase/ farnesoic acid O-methyltransferase];[AT3G44870, S-adenosyl-L-methionine:carboxyl methyltransferase family protein]	8.44332	7.22079	2.33356	up
250988_at	AT5G02880	UPL4 (ubiquitin-protein ligase 4)	6.54342	5.32135	2.33281	up
265170_at	AT1G23730	carbonic anhydrase, putative / carbonate dehydratase, putative	5.329	4.10791	2.33123	up
261116_at	AT1G75370	SEC14 cytosolic factor, putative / phosphatidylinositol transfer-like protein, putative	6.40899	5.1886	2.3301	up
257076_at	AT3G19680	similar to unknown protein [Arabidopsis thaliana] (TAIR:AT1G50040.1); similar to unnamed protein product [Vitis vinifera] (GB:CAO61535.1); contains InterPro domain Protein of unknown function DUF1005 (InterPro:IPR010410)	5.51192	4.29257	2.32843	up
258689_at	AT3G07940	zinc finger and C2 domain protein, putative	4.91884	3.70018	2.3273	up
250975_at	AT5G03050	similar to hypothetical protein [Vitis vinifera] (GB:CAN67127.1)	5.9179	4.70036	2.32549	up
247593_at	AT5G60790	ATGCN1 (Arabidopsis thaliana general control non-repressible 1)	9.85923	8.64214	2.32477	up
258206_at	AT3G14010	CID4 (CTC-Interacting Domain 4); protein binding	7.61155	6.39449	2.32472	up
253468_at	AT4G32160	phox (PX) domain-containing protein	5.67359	4.45705	2.32389	up
249006_at	AT5G44660	similar to unknown protein [Arabidopsis thaliana] (TAIR:AT4G20190.1); similar to hypothetical protein [Vitis vinifera] (GB:CAN63862.1)	5.21386	3.99832	2.32229	up
264246_at	AT1G60140	ATTPS10 (TREHALOSE PHOSPHATE SYNTHASE); transferase, transferring glycosyl groups / trehalose-phosphatase	6.52528	5.31039	2.32124	up
249754_at	AT5G24530	oxidoreductase, 2OG-Fe(II) oxygenase family protein	8.52443	7.30975	2.32089	up
246524_at	AT5G15860	ATPCME (PRENYLCYSTEINE METHYLESTERASE); prenylcysteine methylesterase	5.79706	4.58269	2.3204	up
253053_at	AT4G37470	hydrolase, alpha/beta fold family protein	8.77455	7.56145	2.31835	up
247295_at	AT5G64180	similar to unnamed protein product [Vitis vinifera] (GB:CAO49698.1)	6.95984	5.74724	2.31755	up
264206_at	AT1G22730	MA3 domain-containing protein	6.17715	4.96461	2.31745	up
267498_at	AT2G45720	armadillo/beta-catenin repeat family protein	5.22543	4.01488	2.31425	up
260140_at	AT1G66390	PAP2 (PRODUCTION OF ANTHOCYANIN PIGMENT 2); DNA binding / transcription factor	3.71837	2.50817	2.3137	up
264400_at	AT1G61800	GPT2 (glucose-6-phosphate/phosphate translocator 2); antiporter/ glucose-6-phosphate transmembrane transporter	3.80416	2.59529	2.31158	up
258575_at	AT3G04240	SEC (SECRET AGENT); transferase, transferring glycosyl groups	8.61083	7.40282	2.31019	up
247841_at	AT5G58040	ATFIP1[V] (ARABIDOPSIS HOMOLOG OF YEAST FIP1 [V]); RNA binding / protein binding	6.98698	5.7791	2.30997	up
250053_at	AT5G17850	cation exchanger, putative (CAX8)	6.82598	5.61923	2.30818	up
258473_s_at	AT3G02620;AT3G02610	[AT3G02620, acyl-(acyl-carrier-protein) desaturase, putative / stearoyl-ACP desaturase, putative];[AT3G02610, acyl-[acyl-carrier-protein] desaturase]	4.206	2.99937	2.30797	up
246497_at	AT5G16220	octicosapeptide/Phox/Bem1p (PB1) domain-containing protein	6.06257	4.85611	2.30772	up
245489_at	AT4G16280	FCA; RNA binding	6.07636	4.87075	2.30634	up
250737_at	AT5G06370	NC domain-containing protein	8.43188	7.22862	2.30259	up
245247_at	AT4G17230	SCL13 (SCARECROW-LIKE 13); transcription factor	7.3968	6.19369	2.30235	up
250273_at	AT5G13010	EMB3011 (EMBRYO DEFECTIVE 3011); RNA helicase	7.67976	6.4769	2.30196	up
246262_at	AT1G31790	pentatricopeptide (PPR) repeat-containing protein	4.23419	3.03152	2.30166	up
260339_at	AT1G69220	SIK1 (ERINE/THREONINE KINASE 1); kinase	6.76	5.55868	2.2995	up
254278_at	AT4G22740	glycine-rich protein	8.72866	7.52835	2.29788	up
250784_at	AT5G05480	similar to unknown protein [Arabidopsis thaliana] (TAIR:AT3G14920.1); similar to hypothetical protein [Vitis vinifera] (GB:CAN73340.1)	5.99725	4.79714	2.29757	up
258044_at	AT3G21270	ADOF2 (Arabidopsis dof zinc finger protein 2); DNA binding / transcription factor	6.32296	5.12401	2.29572	up
251780_s_at	AT3G55310;AT3G55290	[AT3G55310, oxidoreductase];[AT3G55290, short-chain dehydrogenase/reductase (SDR) family protein]	5.68055	4.48195	2.29517	up
258248_at	AT3G29140	unknown protein	5.17979	3.98472	2.28956	up
256940_at	AT3G30720	unknown protein	8.17647	6.98163	2.28919	up
262561_at	AT1G34340	esterase/lipase/thioesterase family protein	5.72166	4.52718	2.28862	up
248749_at	AT5G47880	ERF1-1 (EUKARYOTIC RELEASE FACTOR 1-1); translation release factor	7.9214	6.7272	2.28818	up
255561_at	AT4G02050	sugar transporter, putative	5.63659	4.44287	2.28742	up
253625_at	AT4G30600	signal recognition particle receptor alpha subunit family protein	10.0444	8.85101	2.28695	up
258045_at	AT3G21280	UBP7 (UBIQUITIN-SPECIFIC PROTEASE 7); ubiquitin-specific protease	6.88205	5.68898	2.28638	up
257144_at	AT3G27300	G6PD5 (GLUCOSE-6-PHOSPHATE DEHYDROGENASE 5); glucose-6-phosphate dehydrogenase	6.89889	5.70745	2.28381	up
246957_at	AT5G24670	hydrolase/ zinc ion binding	7.96501	6.77378	2.28346	up
259319_at	AT3G01090	AKIN10 (ARABIDOPSIS SNF1 KINASE HOMOLOG 10); protein kinase	7.3731	6.18205	2.2832	up
264514_at	AT1G09500	cinnamyl-alcohol dehydrogenase family / CAD family	5.57989	4.38888	2.28312	up
253273_at	AT4G34180	cyclase family protein	9.05112	7.86047	2.28255	up
258524_at	AT3G06810	IBR3 (IBA-RESPONSE 3); acyl-CoA dehydrogenase/ oxidoreductase	7.07368	5.88354	2.28175	up
247627_at	AT5G60360	AALP (ARABIDOPSIS ALEURAIN-LIKE PROTEASE); cysteine-type peptidase	12.1546	10.9653	2.28051	up
251856_at	AT3G54720	AMP1 (ALTERED MERISTEM PROGRAM 1); dipeptidase	6.06604	4.87668	2.28051	up
253639_at	AT4G30550	glutamine amidotransferase class-I domain-containing protein	7.0408	5.85146	2.28049	up
247770_at	AT5G58930	similar to unknown protein [Arabidopsis thaliana] (TAIR:AT3G46990.1); similar to hypothetical protein [Vitis vinifera] (GB:CAN79178.1); similar to unnamed protein product [Vitis vinifera] (GB:CAO21512.1); contains InterPro domain Protein of unknown function DUF740 (InterPro:IPR008004)	8.06346	6.87525	2.2787	up
267511_at	AT2G45670	calcineurin B subunit-related	5.81669	4.62914	2.27764	up
266350_at	AT2G01470	STL2P (SEC12P-LIKE PROTEIN); nucleotide binding	6.59793	5.4148	2.27068	up
260231_at	AT1G74410	zinc finger (C3HC4-type RING finger) family protein	6.42744	5.24523	2.26924	up
249753_at	AT5G24610	similar to unknown protein [Arabidopsis thaliana] (TAIR:AT3G49550.1); similar to hypothetical protein [Vitis vinifera] (GB:CAN64634.1)	7.95577	6.7748	2.2673	up
263023_at	AT1G23960	similar to unknown protein [Arabidopsis thaliana] (TAIR:AT1G23970.1); contains InterPro domain Protein of unknown function DUF626, Arabidopsis thaliana (InterPro:IPR006462)	8.14152	6.96156	2.26571	up
256225_at	AT1G56220	dormancy/auxin associated family protein	10.5047	9.32496	2.26537	up
253242_at	AT4G34540	isoflavone reductase family protein	5.33186	4.15278	2.26432	up
266399_at	AT2G38670	PECT1 (PHOSPHORYLETHANOLAMINE CYTIDYLYLTRANSFERASE 1); ethanolamine-phosphate cytidylyltransferase	7.24186	6.06313	2.26377	up
262613_at	AT1G13960	WRKY4 (WRKY DNA-binding protein 4); transcription factor	5.53331	4.35478	2.26346	up
251797_at	AT3G55560	AGF2 (AT-HOOK PROTEIN OF GA FEEDBACK 2)	3.64977	2.47221	2.26193	up
246017_at	AT5G10730	binding / catalytic/ coenzyme binding	7.41089	6.23397	2.26092	up
251753_at	AT3G55760	similar to unknown protein [Arabidopsis thaliana] (TAIR:AT1G42430.1); similar to hypothetical protein [Trifolium pratense] (GB:BAE71279.1)	4.69077	3.5165	2.25678	up
257224_at	AT3G27870	haloacid dehalogenase-like hydrolase family protein	4.20764	3.03343	2.2567	up
247624_at	AT5G60160	aspartyl aminopeptidase, putative	8.12879	6.95476	2.25641	up
262661_s_at	AT1G14230;AT1G14250	[AT1G14230, nucleoside phosphatase family protein / GDA1/CD39 family protein];[AT1G14250, nucleoside phosphatase family protein / GDA1/CD39 family protein]	4.77431	3.60049	2.25608	up
254558_at	AT4G19185	integral membrane family protein	4.69752	3.52377	2.25598	up
245055_at	AT2G26470	similar to hypothetical protein [Vitis vinifera] (GB:CAN82703.1); contains InterPro domain Protein of unknown function DUF159 (InterPro:IPR003738)	4.35083	3.17745	2.25539	up
261028_at	AT1G26620	similar to unknown protein [Arabidopsis thaliana] (TAIR:AT1G69360.1); similar to unnamed protein product [Vitis vinifera] (GB:CAO41906.1); contains InterPro domain Protein of unknown function DUF863, plant (InterPro:IPR008581)	4.03579	2.86249	2.25526	up
253002_at	AT4G38530	ATPLC1 (PHOSPHOLIPASE C 1); phospholipase C	5.27338	4.10157	2.25293	up
246319_at	AT3G56680	nucleic acid binding	9.25524	8.08391	2.25219	up
248697_at	AT5G48370	thioesterase family protein	5.58247	4.41125	2.25202	up
254389_s_at	AT4G21903;AT4G21910	[AT4G21903, antiporter/ drug transporter];[AT4G21910, MATE efflux family protein]	7.70756	6.53642	2.25189	up
264586_at	AT1G05160	CYP88A3 (ENT-KAURENOIC ACID HYDROXYLASE 1); oxygen binding	5.29562	4.12486	2.2513	up
245425_at	AT4G17510	UCH3; ubiquitin thiolesterase	5.93753	4.76695	2.25103	up
247207_at	AT5G65000	nucleotide-sugar transporter family protein	7.86143	6.69128	2.25036	up
264889_at	AT1G23050	hydroxyproline-rich glycoprotein family protein	4.59416	3.42521	2.24848	up
247828_at	AT5G58510	similar to unknown protein [Arabidopsis thaliana] (TAIR:AT5G55060.1); similar to hypothetical protein [Vitis vinifera] (GB:CAN60454.1); similar to unnamed protein product [Vitis vinifera] (GB:CAO21406.1); similar to hypothetical protein OsI_010849 [Oryza sativa (indica cultivar-group)] (GB:EAY89616.1); contains domain PTHR21422 (PTHR21422); contains domain PTHR21422:SF3 (PTHR21422:SF3)	5.70114	4.5324	2.24816	up
251327_at	AT3G61540	peptidase family protein	6.0837	4.91894	2.24196	up
251304_at	AT3G61990	O-methyltransferase family 3 protein	5.0998	3.93541	2.24138	up
257484_at	AT1G01650	peptidase	7.50167	6.33735	2.24127	up
245956_s_at	AT5G42020;AT5G28540	[AT5G42020, BIP (LUMINAL BINDING PROTEIN); ATP binding];[AT5G28540, BIP1; ATP binding]	9.57037	8.40653	2.24052	up
258774_at	AT3G10740	ASD1 (ALPHA-L-ARABINOFURANOSIDASE); hydrolase, acting on glycosyl bonds	7.40082	6.23706	2.24042	up
247364_at	AT5G63200	tetratricopeptide repeat (TPR)-containing protein	5.70037	4.53687	2.24	up
253369_at	AT4G33210	F-box family protein (FBL15)	6.35497	5.19181	2.23948	up
250757_at	AT5G05980	ATDFB (A. THALIANA DHFS-FPGS HOMOLOG B); tetrahydrofolylpolyglutamate synthase	7.50126	6.33819	2.23933	up
253037_at	AT4G38270	GAUT3 (Galacturonosyltransferase 3); polygalacturonate 4-alpha-galacturonosyltransferase/ transferase, transferring glycosyl groups	6.01905	4.85764	2.23676	up
262918_at	AT1G65000	similar to unknown protein [Arabidopsis thaliana] (TAIR:AT5G38060.1); similar to unknown protein [Oryza sativa (japonica cultivar-group)] (GB:AAP21387.1)	4.7641	3.60417	2.23447	up
251060_at	AT5G01820	ATSR1 (SERINE/THREONINE PROTEIN KINASE 1); kinase	8.35358	7.19465	2.23292	up
265035_at	AT1G61620	protein binding / zinc ion binding	8.02186	6.86298	2.23285	up
258405_at	AT3G17590	BSH (BUSHY GROWTH)	6.41584	5.25711	2.2326	up
259230_at	AT3G07780	protein binding / zinc ion binding	7.01092	5.85227	2.23249	up
251859_at	AT3G54680	proteophosphoglycan-related	5.90868	4.75019	2.23224	up
250718_at	AT5G06240	EMB2735 (EMBRYO DEFECTIVE 2735)	6.56535	5.40783	2.23074	up
248032_at	AT5G55860	similar to unknown protein [Arabidopsis thaliana] (TAIR:AT1G12150.1); similar to unnamed protein product [Vitis vinifera] (GB:CAO45150.1); contains InterPro domain Protein of unknown function DUF827, plant (InterPro:IPR008545)	6.01529	4.85941	2.22819	up
256159_at	AT1G30135	JAZ8/TIFY5A (JASMONATE-ZIM-DOMAIN PROTEIN 8)	3.69794	2.5421	2.22813	up
247601_at	AT5G60850	OBP4 (OBF BINDING PROTEIN 4); DNA binding / transcription factor	7.79886	6.64304	2.22812	up
258723_at	AT3G09600	myb family transcription factor	6.9361	5.78233	2.22495	up
245294_at	AT4G14340	CKI1 (CASEIN KINASE I); casein kinase I/ kinase	6.55762	5.40491	2.2233	up
252186_at	AT3G50810	integral membrane protein, putative	4.57159	3.42009	2.22144	up
246259_at	AT1G31830	amino acid permease family protein	5.82823	4.677	2.22104	up
249079_at	AT5G43930	transducin family protein / WD-40 repeat family protein	5.75918	4.60845	2.22025	up
250863_at	AT5G04750	F1F0-ATPase inhibitor protein, putative	8.98742	7.83701	2.21977	up
245278_at	AT4G17730	SYP23 (syntaxin 23); SNAP receptor	9.40306	8.2527	2.21969	up
257084_at	AT3G20620	F-box family protein-related	4.52007	3.36976	2.21961	up
256637_at	AT3G12030	similar to unknown protein [Arabidopsis thaliana] (TAIR:AT5G06660.1); similar to fiber protein Fb27 [Gossypium barbadense] (GB:AAQ84318.1); contains InterPro domain Protein of unknown function DUF841, eukaryotic (InterPro:IPR008559)	5.88357	4.73357	2.21914	up
257016_at	AT3G28690	protein kinase, putative	6.38727	5.23799	2.21804	up
262891_at	AT1G79460	GA2 (GA REQUIRING 2); ent-kaurene synthase	5.04154	3.89326	2.21649	up
256727_at	AT3G52240	similar to unnamed protein product [Vitis vinifera] (GB:CAO46543.1)	5.01551	3.86786	2.21552	up
245079_at	AT2G23330	transposable element gene	3.78515	2.63791	2.2149	up
247186_at	AT5G65470	similar to unknown protein [Arabidopsis thaliana] (TAIR:AT4G24530.1); similar to unnamed protein product [Vitis vinifera] (GB:CAO61608.1); similar to unknown [Populus trichocarpa] (GB:ABK95421.1); similar to hypothetical protein [Vitis vinifera] (GB:CAN78778.1); contains InterPro domain Protein of unknown function DUF246, plant (InterPro:IPR004348)	8.33989	7.19269	2.21484	up
251403_at	AT3G60300	RWD domain-containing protein	8.71556	7.5685	2.21463	up
248985_at	AT5G45160	root hair defective 3 GTP-binding (RHD3) family protein	6.1366	4.99132	2.21189	up
249199_at	AT5G42520	ATBPC6/BBR/BPC6/BPC6 (BASIC PENTACYSTEINE 6); DNA binding / transcription factor	8.26463	7.12028	2.21046	up
261044_at	AT1G01290	CNX3 (COFACTOR OF NITRATE REDUCTASE AND XANTHINE DEHYDROGENASE 3); catalytic	6.59532	5.451	2.21042	up
254153_at	AT4G24450	ATGWD2/GWD3/PWD (PHOSPHOGLUCAN, WATER DIKINASE); ATP binding / kinase	7.21809	6.0741	2.2099	up
260897_at	AT1G29330	ERD2 (ER lumen protein retaining receptor 2); receptor	5.84037	4.69825	2.20705	up
265189_at	AT1G23840	similar to unknown protein [Arabidopsis thaliana] (TAIR:AT1G23830.1); similar to unnamed protein product [Vitis vinifera] (GB:CAO14801.1)	5.50299	4.36092	2.20698	up
254806_at	AT4G12430;AT4G12432	[AT4G12430, trehalose-6-phosphate phosphatase, putative];[AT4G12432, CPuORF26 (Conserved peptide upstream open reading frame 26)]	5.52534	4.38354	2.20657	up
253042_at	AT4G37550	formamidase, putative / formamide amidohydrolase, putative	10.3944	9.25274	2.20632	up
265729_at	AT2G31960	ATGSL03 (GLUCAN SYNTHASE-LIKE 3); 1,3-beta-glucan synthase/ transferase, transferring glycosyl groups	7.69449	6.5529	2.20624	up
250186_at	AT5G14500	aldose 1-epimerase family protein	6.39723	5.25579	2.20602	up
254166_at	AT4G24190	SHD (SHEPHERD); ATP binding	9.59903	8.45769	2.20585	up
260896_at	AT1G29310	protein transport protein sec61, putative	5.21125	4.06993	2.20584	up
247987_at	AT5G56900	CwfJ-like family protein / zinc finger (CCCH-type) family protein	5.25526	4.11773	2.20005	up
254144_at	AT4G24690	ubiquitin-associated (UBA)/TS-N domain-containing protein / octicosapeptide/Phox/Bemp1 (PB1) domain-containing protein	9.1811	8.04398	2.19941	up
261567_at	AT1G33055	unknown protein	5.26398	4.12729	2.19877	up
258366_at	AT3G14230	RAP2.2; DNA binding / transcription factor	7.29177	6.15632	2.19687	up
258970_at	AT3G10410	SCPL49 (serine carboxypeptidase-like 49); serine carboxypeptidase	8.12113	6.98762	2.19391	up
245650_at	AT1G24735	caffeoyl-CoA 3-O-methyltransferase, putative	4.79865	3.66611	2.19245	up
262345_at	AT1G64180	intracellular protein transport protein USO1-related	4.90881	3.77634	2.19234	up
262614_at	AT1G13980	GN (GNOM)	7.23297	6.10075	2.19196	up
262609_at	AT1G13930	similar to nodulin-related [Arabidopsis thaliana] (TAIR:AT2G03440.1); similar to hypothetical protein [Vitis vinifera] (GB:CAN63832.1)	10.6502	9.51816	2.1917	up
265809_at	AT2G18100	similar to unknown protein [Arabidopsis thaliana] (TAIR:AT4G36210.1); similar to unknown protein [Arabidopsis thaliana] (TAIR:AT4G36210.3); similar to unnamed protein product [Vitis vinifera] (GB:CAO48261.1); contains InterPro domain Protein of unknown function DUF726 (InterPro:IPR007941)	3.96437	2.83357	2.1898	up
247383_at	AT5G63410	leucine-rich repeat transmembrane protein kinase, putative	6.89354	5.76341	2.18878	up
260740_at	AT1G15020	ATQSOX1/QSO2 (QUIESCIN-SULFHYDRYL OXIDASE 1); thiol-disulfide exchange intermediate	5.17252	4.04285	2.1881	up
267375_at	AT2G26300	GPA1 (G PROTEIN ALPHA SUBUNIT 1); signal transducer	8.11974	6.99019	2.18791	up
249416_at	AT5G39570	unknown protein	11.1074	9.97795	2.18769	up
255496_at	AT4G02640	BZO2H1 (ARABIDOPSIS THALIANA BASIC LEUCINE ZIPPER 10); DNA binding / protein heterodimerization/ sequence-specific DNA binding / transcription factor	6.7212	5.59203	2.18732	up
262482_at	AT1G17020	SRG1 (SENESCENCE-RELATED GENE 1); oxidoreductase, acting on paired donors, with incorporation or reduction of molecular oxygen, 2-oxoglutarate as one donor, and incorporation of one atom each of oxygen into both donors	3.76596	2.63682	2.18729	up
248907_at	AT5G46340	O-acetyltransferase-related	4.69608	3.56713	2.187	up
261564_at	AT1G01720	ATAF1 (Arabidopsis NAC domain containing protein 2); transcription factor	8.60658	7.47812	2.18626	up
258611_at	AT3G02860	zinc ion binding	4.96076	3.8323	2.18626	up
257477_at	AT1G10660	similar to unknown protein [Arabidopsis thaliana] (TAIR:AT5G62960.1); similar to unnamed protein product [Vitis vinifera] (GB:CAO64308.1)	6.8906	5.76252	2.18567	up
261925_at	AT1G22540	proton-dependent oligopeptide transport (POT) family protein	3.9332	2.80595	2.18442	up
254851_at	AT4G12010	disease resistance protein (TIR-NBS-LRR class), putative	3.87467	2.74798	2.18356	up
247632_at	AT5G60460	sec61beta family protein	7.50901	6.38317	2.18229	up
261899_at	AT1G80820	CCR2 (CINNAMOYL COA REDUCTASE)	5.78555	4.66001	2.18183	up
261375_at	AT1G53160	SPL4 (SQUAMOSA PROMOTER BINDING PROTEIN-LIKE 4); DNA binding / transcription factor	6.34916	5.22387	2.18144	up
258430_at	AT3G16785	PLDP1 (PHOSPHOLIPASE D ZETA1); phospholipase D	6.02921	4.90404	2.18127	up
260160_at	AT1G79880	La domain-containing protein	6.33197	5.20689	2.18115	up
247835_at	AT5G57910	similar to unknown protein [Arabidopsis thaliana] (TAIR:AT4G30630.1); similar to unnamed protein product [Vitis vinifera] (GB:CAO66657.1)	5.71639	4.59182	2.18036	up
263167_at	AT1G03030	phosphoribulokinase/uridine kinase family protein	6.9266	5.80243	2.17976	up
265759_at	AT2G13100	glycerol-3-phosphate transporter, putative / glycerol 3-phosphate permease, putative	5.70691	4.58331	2.1789	up
247429_at	AT5G62620	galactosyltransferase family protein	6.28186	5.1585	2.17854	up
256746_at	AT3G29320	glucan phosphorylase, putative	6.74938	5.62625	2.17819	up
253407_at	AT4G32920	glycine-rich protein	7.00525	5.88216	2.17812	up
251586_at	AT3G58070	GIS (GLABROUS INFLORESCENCE STEMS); nucleic acid binding / transcription factor/ zinc ion binding	7.47992	6.35777	2.1767	up
257893_at	AT3G17000	UBC32 (UBIQUITIN-CONJUGATING ENZYME 32); ubiquitin-protein ligase	8.16026	7.03816	2.17663	up
261250_at	AT1G05890	zinc finger protein-related	7.19615	6.07478	2.17553	up
248228_at	AT5G53800	similar to unnamed protein product [Vitis vinifera] (GB:CAO39254.1)	6.40034	5.27972	2.17439	up
258639_at	AT3G07820	polygalacturonase 3 (PGA3) / pectinase	4.03098	2.91194	2.17202	up
267263_at	AT2G23110	similar to unknown protein [Arabidopsis thaliana] (TAIR:AT2G23120.1); similar to seed maturation protein PM35 [Glycine max] (GB:AAD51623.1)	3.76028	2.64203	2.17084	up
251426_at	AT3G60180	uridylate kinase, putative / uridine monophosphate kinase, putative / UMP kinase, putative	6.49631	5.37816	2.17068	up
264336_at	AT1G70360	F-box protein-related	5.13905	4.02113	2.17034	up
263764_at	AT2G21410	VHA-A2 (VACUOLAR PROTON ATPASE A2); ATPase	7.15118	6.0334	2.17014	up
246400_at	AT1G57540	similar to unknown protein [Oryza sativa (japonica cultivar-group)] (GB:BAD81218.1); similar to Os01g0250600 [Oryza sativa (japonica cultivar-group)] (GB:NP_001042596.1)	6.59736	5.48036	2.16897	up
261140_at	AT1G19680	protein binding / zinc ion binding	7.42674	6.30984	2.16881	up
246861_at	AT5G25890	IAA28 (IAA-ALANINE RESISTANT 2); transcription factor	5.52801	4.4113	2.16851	up
246384_at	AT1G77370	glutaredoxin, putative	7.96498	6.84923	2.16708	up
253343_at	AT4G33540	metallo-beta-lactamase family protein	7.91132	6.79592	2.16655	up
263413_at	AT2G21240	ATBPC4/BBR/BPC4/BPC4 (BASIC PENTACYSTEINE 4); DNA binding / transcription factor	7.42991	6.3147	2.16627	up
262111_at	AT1G02960	similar to unknown protein [Arabidopsis thaliana] (TAIR:AT1G02965.1); similar to hypothetical protein [Vitis vinifera] (GB:CAN80011.1)	5.96329	4.84857	2.16553	up
255508_at	AT4G02220	zinc finger (MYND type) family protein / programmed cell death 2 C-terminal domain-containing protein	4.62439	3.50968	2.16552	up
249843_at	AT5G23570	SGS3 (SUPPRESSOR OF GENE SILENCING 3)	5.16279	4.04898	2.16415	up
256675_at	AT3G52170	DNA binding	5.4887	4.37501	2.16399	up
263654_at	AT1G04300	similar to meprin and TRAF homology domain-containing protein / MATH domain-containing protein [Arabidopsis thaliana] (TAIR:AT5G43560.1); similar to meprin and TRAF homology domain-containing protein / MATH domain-containing protein [Arabidopsis thaliana] (TAIR:AT5G43560.2); similar to unnamed protein product [Vitis vinifera] (GB:CAO71320.1); contains InterPro domain MATH (InterPro:IPR002083); co…	7.39711	6.28345	2.16394	up
262975_at	AT1G75540	STH2 (SALT TOLERANCE HOMOLOG2); transcription factor/ zinc ion binding	5.20426	4.09095	2.16342	up
249957_at	AT5G18900	oxidoreductase, 2OG-Fe(II) oxygenase family protein	6.85523	5.74204	2.16323	up
262607_at	AT1G13990	similar to unnamed protein product [Vitis vinifera] (GB:CAO68469.1)	7.27937	6.16632	2.16303	up
256296_at	AT1G69480	EXS family protein / ERD1/XPR1/SYG1 family protein	6.05309	4.94032	2.16261	up
264662_at	AT1G09960	SUT4 (SUCROSE TRANSPORTER 4); carbohydrate transmembrane transporter/ sucrose transmembrane transporter/ sucrose:hydrogen symporter/ sugar:hydrogen ion symporter	4.18559	3.07344	2.16167	up
257024_at	AT3G19100	calcium-dependent protein kinase, putative / CDPK, putative	7.2503	6.13899	2.16041	up
260189_at	AT1G67550	URE (UREASE); urease	5.04259	3.93227	2.15894	up
250618_at	AT5G07220	ATBAG3 (ARABIDOPSIS THALIANA BCL-2-ASSOCIATED ATHANOGENE 3); protein binding	7.93561	6.82531	2.1589	up
253494_at	AT4G31830	similar to unnamed protein product [Vitis vinifera] (GB:CAO44350.1)	3.61156	2.50183	2.15805	up
247393_at	AT5G63130	octicosapeptide/Phox/Bem1p (PB1) domain-containing protein	5.43297	4.32408	2.1568	up
253603_at	AT4G30935	WRKY32 (WRKY DNA-binding protein 32); transcription factor	4.775	3.66656	2.15612	up
252520_at	AT3G46370	leucine-rich repeat protein kinase, putative	3.9766	2.86885	2.15509	up
260003_at	AT1G68100	IAR1 (IAA-ALANINE RESISTANT 1); metal ion transmembrane transporter	5.79815	4.6908	2.15449	up
258424_at	AT3G16750	unknown protein	4.9815	3.87421	2.1544	up
251590_at	AT3G57690	AGP23/ATAGP23 (ARABINOGALACTAN-PROTEIN 23)	6.0604	4.95315	2.15435	up
256156_at	AT3G08510	ATPLC2 (PHOSPHOLIPASE C 2); phospholipase C	8.06042	6.95364	2.15364	up
258139_at	AT3G24520	AT-HSFC1 (Arabidopsis thaliana heat shock transcription factor C1); DNA binding / transcription factor	7.42231	6.31665	2.15197	up
255418_at	AT4G03200	catalytic	8.03563	6.9303	2.15149	up
261757_at	AT1G08210	aspartyl protease family protein	6.02593	4.92111	2.15072	up
253522_at	AT4G31290	ChaC-like family protein	7.9324	6.83118	2.14535	up
256276_at	AT3G12070	geranylgeranyl transferase type II beta subunit, putative / RAB geranylgeranyltransferase beta subunit, putative	4.09565	2.99517	2.14425	up
253314_at	AT4G33890	similar to unknown protein [Arabidopsis thaliana] (TAIR:AT2G14850.1); similar to hypothetical protein [Vitis vinifera] (GB:CAN72960.1)	6.41883	5.31845	2.14411	up
250555_at	AT5G07950	similar to unnamed protein product [Vitis vinifera] (GB:CAO64456.1)	5.5027	4.40265	2.14362	up
252937_at	AT4G39180	SEC14 (secretion 14)	5.13077	4.03108	2.14308	up
259697_at	AT1G68920	basic helix-loop-helix (bHLH) family protein	4.77327	3.67364	2.14299	up
252867_at	AT4G39870	similar to unknown protein [Arabidopsis thaliana] (TAIR:AT2G05590.2); similar to unnamed protein product [Vitis vinifera] (GB:CAO50031.1); contains InterPro domain TLDc (InterPro:IPR006571)	5.74803	4.64845	2.14292	up
264170_at	AT1G02260	transmembrane protein, putative	6.3194	5.22001	2.14264	up
261323_at	AT1G44760	universal stress protein (USP) family protein	5.62673	4.52738	2.14258	up
251189_at	AT3G62650	binding	9.16068	8.06149	2.14235	up
264098_at	AT1G79260	Identical to Uncharacterized protein At1g79260 [Arabidopsis Thaliana] (GB:O64527); similar to hypothetical protein [Vitis vinifera] (GB:CAN83082.1); contains InterPro domain Region of unknown function DUF1794 (InterPro:IPR014878)	6.85216	5.7534	2.14171	up
261839_at	AT1G16040	similar to unknown [Populus trichocarpa] (GB:ABK92967.1); contains InterPro domain Glycosylphosphatidylinositol anchor biosynthesis; (InterPro:IPR009580)	5.19688	4.09852	2.14112	up
248166_at	AT5G54520	WD-40 repeat family protein	3.78163	2.68355	2.1407	up
248310_at	AT5G52550;AT5G52552	[AT5G52550, similar to unknown protein [Arabidopsis thaliana] (TAIR:AT4G25670.1); similar to hypothetical protein [Vitis vinifera] (GB:CAN66701.1)];[AT5G52552, CPuORF14 (Conserved peptide upstream open reading frame 14)]	5.99909	4.90122	2.14039	up
245046_at	AT2G26510	PDE135 (PIGMENT DEFECTIVE EMBRYO 135); transmembrane transporter	7.15352	6.05577	2.14021	up
255570_at	AT4G01100	mitochondrial substrate carrier family protein	8.60434	7.50909	2.1365	up
259849_at	AT1G72190	oxidoreductase family protein	6.49	5.39498	2.13616	up
262319_s_at	AT1G27580;AT1G27540	[AT1G27580, F-box family protein];[AT1G27540, F-box family protein]	7.36831	6.27369	2.13557	up
251554_at	AT3G58670	similar to unknown protein [Arabidopsis thaliana] (TAIR:AT2G42670.1); similar to unnamed protein product [Vitis vinifera] (GB:CAO48045.1); contains InterPro domain Protein of unknown function DUF1637 (InterPro:IPR012864)	6.56589	5.47127	2.13556	up
247082_at	AT5G66030	ATGRIP/GRIP; protein binding	7.40863	6.31502	2.13408	up
264265_at	AT1G09280	similar to rhodanese-like domain-containing protein [Arabidopsis thaliana] (TAIR:AT2G40760.1); similar to Os12g0563400 [Oryza sativa (japonica cultivar-group)] (GB:NP_001067036.1); similar to hypothetical protein [Vitis vinifera] (GB:CAN64715.1); similar to unnamed protein product [Vitis vinifera] (GB:CAO17408.1); contains InterPro domain Protein of unknown function DUF341 (InterPro:IPR005645); c…	6.57079	5.47726	2.13395	up
256321_at	AT1G55020	LOX1 (Lipoxygenase 1); lipoxygenase	6.53127	5.43785	2.13379	up
264883_s_at	AT1G61250;AT1G11180	[AT1G61250, SC3 (SECRETORY CARRIER 3); transmembrane transporter];[AT1G11180, secretory carrier membrane protein (SCAMP) family protein]	9.45443	8.36123	2.13347	up
264422_at	AT1G43130	LCV2 (LIKE COV 2)	7.22068	6.12818	2.13244	up
250301_at	AT5G11970	similar to unknown protein [Arabidopsis thaliana] (TAIR:AT2G19460.1); similar to unnamed protein product [Vitis vinifera] (GB:CAO45667.1)	7.36399	6.27153	2.13238	up
264938_at	AT1G60610	protein binding / zinc ion binding	5.05024	3.95787	2.13225	up
251717_at	AT3G55850	LAF3/LAF3 ISF1/LAF3 ISF2 (LONG AFTER FAR-RED 3); hydrolase	6.1529	5.06122	2.13122	up
261720_at	AT1G08460	HDA08 (histone deacetylase 8); histone deacetylase	8.14607	7.05492	2.13044	up
245344_at	AT4G15475	F-box family protein (FBL4)	6.43728	5.34674	2.12954	up
251818_at	AT3G54860	ATVPS33 (Arabidopsis thaliana vacuolar protein sorting 33); protein transporter	6.65749	5.56719	2.12918	up
262940_at	AT1G79520	cation efflux family protein	9.07001	7.97987	2.12895	up
251242_at	AT3G61860	ATRSP31 (ARGININE/SERINE-RICH SPLICING FACTOR 31); RNA binding	9.35839	8.26852	2.12855	up
253868_at	AT4G27500	PPI1 (PROTON PUMP INTERACTOR 1)	9.66375	8.57407	2.12827	up
267490_at	AT2G19130	S-locus lectin protein kinase family protein	6.77219	5.68257	2.12819	up
264539_at	AT1G55590	F-box family protein	5.21408	4.12471	2.12781	up
248218_at	AT5G53710	unknown protein	4.00096	2.91206	2.12712	up
260069_at	AT1G73820	Ssu72-like family protein	5.75252	4.66441	2.12596	up
252002_at	AT3G52760	integral membrane Yip1 family protein	5.88133	4.7948	2.12363	up
253000_at	AT4G38360	similar to unknown protein [Arabidopsis thaliana] (TAIR:AT1G77220.1); similar to unnamed protein product [Vitis vinifera] (GB:CAO47512.1); contains InterPro domain Protein of unknown function DUF300 (InterPro:IPR005178)	5.01439	3.92881	2.12223	up
251986_at	AT3G53310	transcriptional factor B3 family protein	5.89299	4.80842	2.12075	up
259318_at	AT3G01100	HYP1 (HYPOTHETICAL PROTEIN 1)	5.36087	4.27745	2.11906	up
247298_at	AT5G63840	RSW3 (RADIAL SWELLING 3); hydrolase, hydrolyzing O-glycosyl compounds	7.82688	6.74349	2.11902	up
250022_at	AT5G18210	short-chain dehydrogenase/reductase (SDR) family protein	3.59046	2.50708	2.11899	up
245269_at	AT4G14500	similar to unknown protein [Arabidopsis thaliana] (TAIR:AT3G23080.1); similar to unnamed protein product [Vitis vinifera] (GB:CAO71306.1); contains InterPro domain Lipid-binding START (InterPro:IPR002913)	7.3893	6.30661	2.11797	up
245565_at	AT4G14605	mitochondrial transcription termination factor-related / mTERF-related	4.91756	3.83574	2.11671	up
264951_at	AT1G76970	VHS domain-containing protein / GAT domain-containing protein	5.03804	3.95641	2.11642	up
258890_at	AT3G05690	ATHAP2B/HAP2B/UNE8 (HEME ACTIVATOR PROTEIN (YEAST) HOMOLOG 2B); transcription factor	4.12267	3.04142	2.11587	up
265040_at	AT1G03970	GBF4 (G-box binding factor 4); transcription factor	7.25217	6.17135	2.11524	up
249827_at	AT5G23330	riboflavin biosynthesis protein-related	6.16808	5.08737	2.11507	up
249947_at	AT5G19200	short-chain dehydrogenase/reductase (SDR) family protein	3.72466	2.644	2.115	up
251291_at	AT3G61900	auxin-responsive family protein	3.99537	2.91567	2.1136	up
260428_at	AT1G72340	eukaryotic translation initiation factor 2B family protein / eIF-2B family protein	5.58932	4.51001	2.11301	up
248764_at	AT5G47640	CCAAT-box binding transcription factor subunit B (NF-YB) (HAP3 ) (AHAP3) family (Hap3b)	9.99907	8.92109	2.11108	up
266516_at	AT2G47880	glutaredoxin family protein	6.10845	5.03098	2.11033	up
258114_at	AT3G14660	CYP72A13 (cytochrome P450, family 72, subfamily A, polypeptide 13); oxygen binding	8.89795	7.82158	2.10873	up
263811_at	AT2G04350	long-chain-fatty-acid--CoA ligase family protein / long-chain acyl-CoA synthetase family protein (LACS8)	8.86216	7.78785	2.10572	up
245830_at	AT1G57790	F-box family protein	5.65244	4.57814	2.10571	up
253649_at	AT4G29790	similar to unknown protein [Arabidopsis thaliana] (TAIR:AT2G19390.1); similar to unnamed protein product [Vitis vinifera] (GB:CAO65312.1)	4.82486	3.75071	2.10549	up
260162_at	AT1G79830	GC5 (GOLGIN CANDIDATE 5)	8.10055	7.02645	2.10541	up
253264_at	AT4G33950	OST1/P44/SNRK2-6/SRK2E (OPEN STOMATA 1, SNF1-RELATED PROTEIN KINASE 2.6); calcium-dependent protein serine/threonine kinase/ kinase/ protein kinase	7.69373	6.61983	2.10512	up
257817_at	AT3G25150	nuclear transport factor 2 (NTF2) family protein / RNA recognition motif (RRM)-containing protein	6.26845	5.19456	2.10511	up
261112_at	AT1G75420	glycosyl transferase family 1 protein	5.22231	4.14934	2.10377	up
258417_at	AT3G17365	catalytic	5.87085	4.79812	2.10341	up
265822_at	AT2G17980	ATSLY1; protein transporter	6.90805	5.83715	2.10075	up
249346_at	AT5G40780	LHT1 (LYSINE HISTIDINE TRANSPORTER 1); amino acid transmembrane transporter	5.58184	4.51129	2.10024	up
251954_at	AT3G53668;AT3G53670	[AT3G53668, CPuORF51 (Conserved peptide upstream open reading frame 51)];[AT3G53670, similar to unknown protein [Arabidopsis thaliana] (TAIR:AT2G37480.1); similar to hypothetical protein [Vitis vinifera] (GB:CAN77855.1)]	7.10843	6.038	2.10006	up
248381_at	AT5G51830	pfkB-type carbohydrate kinase family protein	3.86052	2.7909	2.09888	up
266846_at	AT2G25970	KH domain-containing protein	6.86667	5.79745	2.09829	up
264547_at	AT1G55620	CLC-F (CHLORIDE CHANNEL F); voltage-gated chloride channel	4.69963	3.6326	2.09513	up
255253_at	AT4G05000	vacuolar protein sorting-associated protein 28 family protein / VPS28 family protein	5.90236	4.83578	2.09446	up
256595_x_at	AT3G28530;AT1G36770	[AT3G28530, UDP-glucose 4-epimerase];[AT1G36770, transposable element gene]	4.5307	3.46432	2.09416	up
248994_at	AT5G45250	RPS4 (RESISTANT TO P. SYRINGAE 4)	7.30083	6.23506	2.09328	up
253803_at	AT4G28200	similar to unnamed protein product [Vitis vinifera] (GB:CAO21222.1); contains InterPro domain RNA-processing protein, HAT helix; (InterPro:IPR003107); contains InterPro domain U3 small nucleolar RNA-associated protein 6 (InterPro:IPR013949)	6.80923	5.74385	2.09272	up
250105_at	AT5G16630	DNA repair protein Rad4 family	6.31071	5.24604	2.09169	up
251658_at	AT3G57020	strictosidine synthase family protein	11.1629	10.0988	2.09074	up
255259_at	AT4G05020	NDB2 (NAD(P)H DEHYDROGENASE B2); disulfide oxidoreductase	7.54964	6.48607	2.09009	up
258855_at	AT3G02070	OTU-like cysteine protease family protein	6.4903	5.42693	2.08981	up
255010_at	AT4G10050	hydrolase, alpha/beta fold family protein	6.32464	5.26307	2.0872	up
259545_at	AT1G20560	AMP-dependent synthetase and ligase family protein	5.99103	4.92981	2.0867	up
262673_at	AT1G76060	EMB1793 (EMBRYO DEFECTIVE 1793); catalytic	5.18823	4.12732	2.08625	up
263796_at	AT2G24540	AFR (ATTENUATED FAR-RED RESPONSE)	10.5516	9.49076	2.08611	up
253897_at	AT4G27120	similar to unknown [Populus trichocarpa] (GB:ABK95090.1); contains domain PTHR13270 (PTHR13270)	6.5816	5.52114	2.0856	up
254127_at	AT4G24520	ATR1 (ARABIDOPSIS P450 REDUCTASE 1)	8.17277	7.11304	2.08453	up
259125_at	AT3G02300	regulator of chromosome condensation (RCC1) family protein	7.79077	6.73133	2.08412	up
256779_at	AT3G13784	ATCWINV5 (ARABIDOPSIS THALIANA CELL WALL INVERTASE 5); hydrolase, hydrolyzing O-glycosyl compounds	3.52012	2.46167	2.0827	up
245513_at	AT4G15780	ATVAMP724 (Arabidopsis thaliana vesicle-associated membrane protein 724)	8.28803	7.23032	2.08162	up
260129_at	AT1G36380	electron carrier/ ubiquinol-cytochrome-c reductase	7.52021	6.46272	2.08131	up
263075_at	AT2G17570	undecaprenyl pyrophosphate synthetase family protein / UPP synthetase family protein	3.91773	2.86038	2.08111	up
257129_at	AT3G20100	CYP705A19 (cytochrome P450, family 705, subfamily A, polypeptide 19); oxygen binding	7.76036	6.7032	2.08083	up
251429_at	AT3G60190	ADL4/ADLP2/DRP1E/EDR3 (DYNAMIN-LIKE PROTEIN 4); GTP binding / GTPase	7.55701	6.50025	2.08027	up
267278_at	AT2G19350	similar to unknown protein [Arabidopsis thaliana] (TAIR:AT4G29850.1); similar to hypothetical protein [Vitis vinifera] (GB:CAN75495.1); contains InterPro domain Protein of unknown function DUF872, eukaryotic (InterPro:IPR008590)	6.45171	5.39575	2.0791	up
254456_at	AT4G21150	ribophorin II (RPN2) family protein	7.18091	6.12502	2.079	up
265107_s_at	AT1G63380;AT1G62610	[AT1G63380, short-chain dehydrogenase/reductase (SDR) family protein];[AT1G62610, short-chain dehydrogenase/reductase (SDR) family protein]	4.46096	3.40517	2.07885	up
253832_at	AT4G27654	unknown protein	6.49119	5.43596	2.07806	up
255607_at	AT4G01130	acetylesterase, putative	3.70104	2.64596	2.07783	up
247043_at	AT5G66880	SNRK2-3/SNRK2.3/SRK2I (SNF1-RELATED PROTEIN KINASE 2.3); kinase/ protein kinase	5.61185	4.55788	2.07624	up
248544_at	no_match	no_match	7.36377	6.31012	2.07577	up
265289_at	AT2G22690	protein binding / zinc ion binding	4.97141	3.91779	2.07572	up
266108_at	AT2G37900	proton-dependent oligopeptide transport (POT) family protein	5.71597	4.66267	2.07527	up
256776_at	AT3G13772	endomembrane protein 70, putative	7.72643	6.67359	2.07462	up
262295_at	AT1G27650	ATU2AF35A; RNA binding	6.85437	5.80172	2.07434	up
247858_at	AT5G58220	TTL (TRANSTHYRETIN-LIKE PROTEIN); steroid binding	6.6656	5.613	2.07427	up
249427_at	AT5G39850	40S ribosomal protein S9 (RPS9C)	7.38219	6.32979	2.07397	up
245094_at	AT2G40840	DPE2 (DISPROPORTIONATING ENZYME 2); 4-alpha-glucanotransferase/ heteroglycan binding	7.6296	6.57748	2.07358	up
252419_at	AT3G47510	unknown protein	8.16518	7.11322	2.07335	up
257951_at	AT3G21700	GTP binding	5.2258	4.17412	2.07293	up
245175_at	AT2G47470	ATPDIL2-1/MEE30/UNE5 (PDI-LIKE 2-1); thiol-disulfide exchange intermediate	9.06485	8.01445	2.0711	up
256808_at	AT3G21430	DNA binding	6.42828	5.37889	2.06966	up
259881_at	AT1G76820;AT1G76825	[AT1G76820, similar to eukaryotic translation initiation factor 2 family protein / eIF-2 family protein [Arabidopsis thaliana] (TAIR:AT1G76810.1)];[AT1G76825, translation initiation factor]	4.92591	3.87852	2.06679	up
254300_at	AT4G22780	ACR7 (ACT Domain Repeat 7)	6.64997	5.60262	2.06673	up
260690_at	AT1G32340	NHL8 (NDR1/HIN1-like 8); protein binding / zinc ion binding	5.32233	4.27538	2.06616	up
260486_at	AT1G51550	F-box family protein	4.76052	3.71371	2.06596	up
256603_at	AT3G28270	Identical to UPF0496 protein At3g28270 [Arabidopsis Thaliana] (GB:Q9LHD9;GB:Q8H7D0;GB:Q8H7E9;GB:Q944H3); similar to AT14A [Arabidopsis thaliana] (TAIR:AT3G28290.1); similar to AT14A [Arabidopsis thaliana] (TAIR:AT3G28300.1); similar to unnamed protein product [Vitis vinifera] (GB:CAO22906.1); contains InterPro domain Protein of unknown function DUF677 (InterPro:IPR007749)	11.2166	10.1699	2.06576	up
247551_at	AT5G60980	nuclear transport factor 2 (NTF2) family protein / RNA recognition motif (RRM)-containing protein	5.78747	4.74099	2.06548	up
245353_at	AT4G16000	similar to unknown protein [Arabidopsis thaliana] (TAIR:AT4G15990.1)	5.04418	3.99894	2.06371	up
258615_at	AT3G02740	aspartyl protease family protein	6.96713	5.92215	2.06334	up
253900_at	AT4G27130	eukaryotic translation initiation factor SUI1, putative	10.7903	9.7459	2.0625	up
250244_at	AT5G13680	ABO1/ELO2 (ABA-OVERLY SENSITIVE 1); transcription elongation regulator	5.89587	4.85277	2.06065	up
251668_at	AT3G57010	strictosidine synthase family protein	4.26754	3.22459	2.06043	up
263128_at	AT1G78600	zinc finger (B-box type) family protein	3.4026	2.35995	2.06001	up
263359_at	AT2G15230	ATLIP1 (ARABIDOPSIS THALIANA LIPASE 1); galactolipase/ hydrolase/ phospholipase/ triacylglycerol lipase	6.33292	5.29066	2.05944	up
248508_at	AT5G50320	ELO3/HAC8/HAG3 (ELONGATA 3); N-acetyltransferase/ catalytic/ iron-sulfur cluster binding	6.86509	5.8229	2.05935	up
250822_at	AT5G05230	ubiquitin-protein ligase	4.51965	3.47784	2.05882	up
247902_at	AT5G57350	AHA3 (Arabidopsis H(+)-ATPase 3); ATPase	10.8863	9.84462	2.05868	up
248251_at	AT5G53220	similar to unnamed protein product [Vitis vinifera] (GB:CAO69343.1)	5.15159	4.10992	2.05861	up
258091_at	AT3G14560	unknown protein	6.64939	5.60782	2.05847	up
254667_at	AT4G18280	glycine-rich cell wall protein-related	9.28146	8.24029	2.05791	up
250899_at	AT5G03340	(Cell division control protein 48 homolog E); ATPase	6.46904	5.4284	2.05714	up
259165_at	AT3G01472;AT3G01470	[AT3G01472, CPuORF33 (Conserved peptide upstream open reading frame 33)];[AT3G01470, ATHB-1 (Homeobox-leucine zipper protein HAT5); transcription factor]	9.9497	8.90956	2.05644	up
251432_at	AT3G59820	calcium-binding mitochondrial protein-related	6.2493	5.20935	2.05616	up
256529_at	AT1G33260	protein kinase family protein	6.16001	5.12104	2.05477	up
261864_s_at	AT1G50480;AT2G12280;AT2G12200	[AT1G50480, THFS (10-FORMYLTETRAHYDROFOLATE SYNTHETASE); ATP binding / formate-tetrahydrofolate ligase];[AT2G12280, ligase, putative];[AT2G12200, ligase, putative]	10.0221	8.98367	2.05401	up
253506_at	AT4G31980	similar to unknown protein [Arabidopsis thaliana] (TAIR:AT5G11290.1); similar to unnamed protein product [Vitis vinifera] (GB:CAO46056.1); similar to hypothetical protein [Vitis vinifera] (GB:CAN68458.1); contains InterPro domain Protein of unknown function DUF862, eukaryotic (InterPro:IPR008580); contains InterPro domain Protein of unknown function DUF247, plant (InterPro:IPR004158)	4.24051	3.20223	2.05378	up
245282_at	AT4G14990	similar to unknown protein [Arabidopsis thaliana] (TAIR:AT3G22270.1); similar to unnamed protein product [Vitis vinifera] (GB:CAO43108.1); similar to hypothetical protein [Vitis vinifera] (GB:CAN68728.1); contains domain PTHR21551 (PTHR21551)	5.84775	4.81002	2.05299	up
260695_at	AT1G32490	EMB2733/ESP3 (EMBRYO DEFECTIVE 2733); ATP-dependent RNA helicase	5.97691	4.93932	2.05281	up
256112_at	AT1G16920	RAB11 (ARABIDOPSIS RAB GTPASE HOMOLOG A1B); GTP binding	7.34246	6.30515	2.0524	up
264382_at	AT2G25110	SDF2 (STROMAL CELL-DERIVED FACTOR 2-LIKE PROTEIN PRECURSOR)	7.88804	6.85111	2.05186	up
258659_at	AT3G09880	ATB' BETA (Arabidopsis thaliana serine/threonine protein phosphatase 2A 55 kDa regulatory subunit B prime beta); protein phosphatase type 2A regulator	5.17755	4.14062	2.05185	up
259500_at	AT1G15740	leucine-rich repeat family protein	8.69228	7.65591	2.05106	up
259583_at	AT1G28070	protein binding	4.16615	3.12984	2.05097	up
259141_at	AT3G10220	tubulin folding cofactor B	7.19421	6.15794	2.05091	up
260700_at	AT1G32260	similar to unknown protein [Arabidopsis thaliana] (TAIR:AT2G35480.1); similar to unnamed protein product [Vitis vinifera] (GB:CAO63339.1)	4.69997	3.6647	2.0495	up
264793_at	AT1G08660	glycosyl transferase family 29 protein / sialyltransferase family protein	5.23039	4.19514	2.04946	up
252546_at	AT3G45830	similar to unknown protein [Arabidopsis thaliana] (TAIR:AT1G02290.1); similar to unnamed protein product [Vitis vinifera] (GB:CAO21749.1); similar to Nuclear factor related to kappa-B-binding protein , related [Medicago truncatula] (GB:ABD32307.2); contains domain PTHR13052 (PTHR13052)	5.79391	4.75877	2.04931	up
259588_at	AT1G27930	similar to unknown protein [Arabidopsis thaliana] (TAIR:AT1G67330.1); similar to unknown [Populus trichocarpa] (GB:ABK93495.1); contains InterPro domain Protein of unknown function DUF579, plant (InterPro:IPR006514)	6.53615	5.50179	2.04821	up
245360_at	AT4G16330	oxidoreductase, 2OG-Fe(II) oxygenase family protein	7.88373	6.84974	2.04768	up
253351_at	AT4G33700	CBS domain-containing protein	6.48644	5.4545	2.04477	up
254188_at	AT4G23920	UGE2 (UDP-D-GLUCOSE/UDP-D-GALACTOSE 4-EPIMERASE 2); UDP-glucose 4-epimerase/ protein dimerization	5.63464	4.60415	2.04272	up
260307_at	AT1G70620	cyclin-related	6.80143	5.77209	2.04108	up
262837_at	AT1G14830	ADL1C/ADL5 (DYNAMIN-LIKE PROTEIN 5); GTP binding / GTPase	7.216	6.18721	2.04031	up
265810_at	AT2G18090	PHD finger family protein / SWIB complex BAF60b domain-containing protein / GYF domain-containing protein	6.84292	5.81461	2.03964	up
256568_at	AT3G19520	similar to unknown protein [Arabidopsis thaliana] (TAIR:AT1G28500.1); contains InterPro domain Protein of unknown function DUF626, Arabidopsis thaliana (InterPro:IPR006462)	7.48015	6.45195	2.03948	up
257661_at	AT3G13340	WD-40 repeat family protein	6.80196	5.77408	2.03903	up
252051_at	AT3G52570	similar to hydrolase, alpha/beta fold family protein [Arabidopsis thaliana] (TAIR:AT4G10030.1); similar to unnamed protein product [Vitis vinifera] (GB:CAO15880.1); contains domain PTHR10992:SF17 (PTHR10992:SF17); contains domain PTHR10992 (PTHR10992); contains domain SSF53474 (SSF53474); contains domain G3DSA:3.40.50.1820 (G3DSA:3.40.50.1820)	4.82503	3.79751	2.03852	up
250775_at	AT5G05460	hydrolase, acting on glycosyl bonds	3.57501	2.54787	2.03798	up
248410_at	AT5G51570	band 7 family protein	7.01554	5.98958	2.03632	up
259184_at	AT3G01520	universal stress protein (USP) family protein	9.83032	8.8048	2.03569	up
251227_at	AT3G62700	ATMRP10 (Arabidopsis thaliana multidrug resistance-associated protein 10)	8.90726	7.88221	2.03503	up
251644_at	AT3G57540	remorin family protein	7.36187	6.3376	2.03392	up
253239_at	AT4G34500	protein kinase family protein	4.78043	3.75698	2.03278	up
266690_at	AT2G19900	ATNADP-ME1 (NADP-MALIC ENZYME 1); malate dehydrogenase (oxaloacetate-decarboxylating) (NADP+)/ malic enzyme/ oxidoreductase, acting on NADH or NADPH, NAD or NADP as acceptor	3.37522	2.35179	2.03275	up
262510_at	AT1G11270	F-box family protein	3.92448	2.90146	2.03218	up
261418_at	AT1G07830	ribosomal protein L29 family protein	7.80448	6.78265	2.03049	up
257887_at	AT3G17090	protein phosphatase 2C family protein / PP2C family protein	7.44272	6.42236	2.02842	up
251930_at	AT3G53780	rhomboid family protein	7.43939	6.41927	2.02809	up
250992_at	AT5G02260	ATEXPA9 (ARABIDOPSIS THALIANA EXPANSIN A9)	3.97794	2.9583	2.02741	up
247866_at	AT5G57550	XTR3 (XYLOGLUCAN ENDOTRANSGLYCOSYLASE 3); hydrolase, acting on glycosyl bonds	4.09118	3.07207	2.02668	up
251460_at	AT3G59770	SAC9 (suppressor of actin 9)	6.21721	5.19845	2.02617	up
258312_at	AT3G16170	acyl-activating enzyme 13 (AAE13)	5.63808	4.61947	2.02597	up
248592_at	AT5G49280	hydroxyproline-rich glycoprotein family protein	6.19812	5.17967	2.02574	up
257611_at	AT3G26580	binding	10.7932	9.77481	2.02572	up
250013_at	AT5G18040	similar to unknown protein [Arabidopsis thaliana] (TAIR:AT5G18065.1)	6.80381	5.7863	2.02443	up
256997_at	AT3G14067	subtilase family protein	8.46554	7.44842	2.02387	up
258085_at	AT3G26100	regulator of chromosome condensation (RCC1) family protein	7.16612	6.1492	2.0236	up
259271_at	AT3G01170	structural constituent of ribosome	6.16012	5.14384	2.02269	up
257859_at	AT3G12955	auxin-responsive protein-related	3.39716	2.38114	2.02234	up
253585_at	AT4G30720	oxidoreductase	4.79975	3.78429	2.02155	up
254920_at	AT4G11220	BTI2 (VIRB2-INTERACTING PROTEIN 2)	9.22521	8.20983	2.02144	up
247855_at	AT5G58210	hydroxyproline-rich glycoprotein family protein	4.23195	3.21714	2.02065	up
247114_at	AT5G65910	BSD domain-containing protein	5.41589	4.40132	2.0203	up
251964_at	AT3G53370	DNA-binding S1FA family protein	5.52193	4.50769	2.01984	up
261682_at	AT1G47330	similar to CBS domain-containing protein [Arabidopsis thaliana] (TAIR:AT2G14520.1); similar to unnamed protein product [Vitis vinifera] (GB:CAO61159.1); contains InterPro domain Cystathionine beta-synthase, core (InterPro:IPR000644); contains InterPro domain Protein of unknown function DUF21 (InterPro:IPR002550)	6.14759	5.13339	2.01978	up
246012_at	AT5G10650	zinc finger (C3HC4-type RING finger) family protein	4.66911	3.65536	2.01915	up
251289_at	AT3G61830	ARF18 (AUXIN RESPONSE FACTOR 18); transcription factor	5.90909	4.89549	2.01895	up
245391_at	AT4G16520	ATG8F (AUTOPHAGY 8F); microtubule binding	10.1324	9.12123	2.01558	up
260144_at	AT1G71960	ABC transporter family protein	5.836	4.82635	2.01342	up
264344_at	AT1G11910	aspartyl protease family protein	11.6559	10.6469	2.01258	up
261561_at	AT1G01730	similar to unnamed protein product [Vitis vinifera] (GB:CAO39582.1)	6.61679	5.60793	2.01232	up
259269_at	AT3G01270	pectate lyase family protein	3.65101	2.64443	2.00914	up
259310_s_at	AT3G05160;AT3G05165	[AT3G05160, sugar transporter, putative];[AT3G05165, sugar transporter, putative]	6.87583	5.86956	2.0087	up
264289_at	AT1G61890	MATE efflux family protein	9.3098	8.30422	2.00775	up
262314_at	AT1G70810	C2 domain-containing protein	7.84938	6.84537	2.00556	up
250287_at	AT5G13330	RAP2.6L (related to AP2 6L); DNA binding / transcription factor	4.08074	3.07725	2.00484	up
246864_at	AT5G25900	GA3 (GA REQUIRING 3); oxygen binding	6.40113	5.39778	2.00465	up
262164_at	AT1G78070	WD-40 repeat family protein	7.91638	6.91322	2.00438	up
258052_at	AT3G16190	isochorismatase hydrolase family protein	7.51431	6.5116	2.00376	up
256813_at	AT3G21360	oxidoreductase	6.13332	5.13084	2.00343	up
255472_at	AT4G02430	pre-mRNA splicing factor, putative / SR1 protein, putative	4.7163	3.71416	2.00296	up
248180_at	AT5G54310	AGD5 (ARF-GAP DOMAIN 5); DNA binding	8.06183	7.06002	2.00251	up
246496_at	AT5G16210	HEAT repeat-containing protein	6.16599	5.16461	2.00192	up
249404_at	AT5G40160	EMB506 (EMBRYO DEFECTIVE 506); protein binding	7.00321	6.00214	2.00149	up
261919_at	AT1G65980	TPX1 (THIOREDOXIN-DEPENDENT PEROXIDASE 1); antioxidant	11.467	10.466	2.00143	up
258226_at	AT3G15730	PLDALPHA1 (PHOSPHOLIPASE D ALPHA 1); phospholipase D	8.69976	7.69916	2.00084	up
249840_at	AT5G23450	ATLCBK1 (A. THALIANA LONG-CHAIN BASE (LCB) KINASE 1); diacylglycerol kinase	8.14056	7.14004	2.00073	up

## Sheet: work sheet 2
Additional file 4 - List of down-regulated genes of leaf tissue in WT-D/WT-C_L (Fold change ≥ 2)
			Wild Type - Drought	Wild Type - Control	Fold Change ≥ 2
Probe Set ID	Locus Identifier	Gene Title	WT-D (Average of intensity in triplicate)	WT-C (Average of intensity in triplicate)	FC (WT-D/WT-C)	Regulation
244912_at	AT2G07783;ATMG00830	[AT2G07783, pseudogene, similar to Ccl1, blastp match of 86% identity and 6.4e-177 P-value to GP|1694629|dbj|BAA12329.1||D84373 Ccl1 {Brassica napus}];[ATMG00830, cytochrome c biogenesis orf382]	5.11593	6.6001	2.79757	Down
244920_s_at	AT2G07751;ATMG00990	[AT2G07751, NADH-ubiquinone oxidoreductase chain 3, putative];[ATMG00990, NADH dehydrogenase subunit 3]	6.55435	8.611	4.16019	Down
244921_s_at	ATMG01000	hypothetical protein	5.21137	7.0359	3.54191	Down
244928_s_at	ATMG00570;AT2G07716	[ATMG00570, encodes a protein of unknown function. The transcript has extensive RNA editing at the 3' end. Protein has orthologous in other plants and sequence is similar to E. coli ORFs orf154 and orf131, both of unknown function. So far, similar proteins are found only in plants and prokaryotes.];[AT2G07716, pseudogene, similar to orfx, blastp match of 85% identity and 5.5e-116 P-value to GP|28…	3.11048	5.75024	6.23224	Down
244932_at	ATCG01060	Encodes the PsaC subunit of photosystem I.	6.1475	8.65228	5.67564	Down
244933_at	ATCG01070	NADH dehydrogenase ND4L	7.6616	10.7052	8.24524	Down
244934_at	ATCG01080	NADH dehydrogenase ND6	5.62382	8.8329	9.24761	Down
244937_at	ATCG01110	Encodes the 49KDa plastid NAD(P)H dehydrogenase subunit H protein. Its transcription is regulated by an ndhF-specific plastid sigma factor, SIG4.	5.73446	7.84183	4.30905	Down
244938_at	ATCG01120	encodes a chloroplast ribosomal protein S15, a constituent of the small subunit of the ribosomal complex	6.88802	9.19708	4.9556	Down
244939_at	ATCG00065	chloroplast gene encoding ribosomal protein s12. The gene is located in three distinct loci on the chloroplast genome and is transpliced to make one transcript.	8.04239	10.4873	5.44488	Down
244944_s_at	ATMG00080;ATMG00090	[ATMG00080, encodes a mitochondrial ribosomal protein L16, which is a constituent of the large ribosomal subunit];[ATMG00090, ribosomal protein S3]	6.95131	8.26347	2.48313	Down
244959_s_at	AT2G07708;ATMG00500;ATMG00490	[AT2G07708, Identical to Uncharacterized mitochondrial protein AtMg00500 [Arabidopsis Thaliana] (GB:P93305); similar to hypothetical protein BrnapMp004 [Brassica napus] (GB:YP_717103.1)];[ATMG00500, hypothetical protein];[ATMG00490, hypothetical protein]	5.5177	6.80187	2.43542	Down
244964_at	ATCG00580	PSII cytochrome b559. There have been many speculations about the function of Cyt b559, but the most favored at present is that it plays a protective role by acting as an electron acceptor or electron donor under conditions when electron flow through PSII is not optimized.	10.463	12.043	2.98958	Down
244965_at	ATCG00590	hypothetical protein	7.6924	10.4244	6.64353	Down
244966_at	ATCG00600	Cytochrome b6-f complex, subunit V. Disruption of homologous gene in Chlamydomonas results in disruption of cytochrome b6-f complex.	6.18698	10.2167	16.3331	Down
244967_at	ATCG00630	Encodes subunit J of photosystem I.	11.0341	12.5612	2.88192	Down
244970_at	ATCG00660	encodes a chloroplast ribosomal protein L20, a constituent of the large subunit of the ribosomal complex	7.32872	10.6244	9.81977	Down
244972_at	ATCG00680	encodes for CP47, subunit of the photosystem II reaction center.	8.53212	12.113	11.9658	Down
244973_at	ATCG00690	Encodes photosystem II 5 kD protein subunit PSII-T. This is a plastid-encoded gene (PsbTc) which also has a nuclear-encoded paralog (PsbTn).	6.72836	8.87566	4.42999	Down
244974_at	ATCG00700	PSII low MW protein	6.92257	8.02683	2.14987	Down
244975_at	ATCG00710	Encodes a 8 kD phosphoprotein that is a component of the photosystem II oxygen evolving core. Its exact molecular function has not been determined but it may play a role in mediating electron transfer between the secondary quinone acceptors, QA and QB, associated with the acceptor side of PSII.	9.19252	11.4657	4.83392	Down
244977_at	ATCG00730	A chloroplast gene encoding subunit IV of the cytochrome b6/f complex	4.6967	6.65111	3.87557	Down
244981_at	ATCG00770	chloroplast 30S ribosomal protein S8	8.56433	10.1129	2.92524	Down
244983_at	ATCG00790	chloroplast gene encoding a ribosomal protein L16, which is a constituent of 50S large ribosomal subunit	10.468	11.84	2.5883	Down
244988_s_at	ATCG00840;ATCG01300	[ATCG00840, One of two chloroplast genes that encode chloroplast ribosomal protein L23, a constituent of the large subunit of the ribosomal complex];[ATCG01300, One of two chloroplast genes that encode chloroplast ribosomal protein L23, a constituent of the large subunit of the ribosomal complex]	9.89621	11.4073	2.85016	Down
244989_s_at	ATCG00860;ATCG01280	[ATCG00860, Encodes an unknown protein. This gene is regulated by AtSIG6 transcriptionally.];[ATCG01280, hypothetical protein]	4.0006	8.45687	21.9518	Down
244990_s_at	ATCG00870;ATCG01270	[ATCG00870, hypothetical protein];[ATCG01270, hypothetical protein]	4.76705	8.08145	9.94799	Down
244994_at	ATCG01010	Chloroplast encoded NADH dehydrogenase unit.	4.41517	5.76843	2.55489	Down
244995_at	ATCG00150	Encodes a subunit of ATPase complex CF0, which is a proton channel that supplies the proton motive force to drive ATP synthesis by CF1 portion of the complex.	5.74206	8.70428	7.7932	Down
244997_at	ATCG00170	RNA polymerase beta' subunit-2	8.22455	9.43168	2.30878	Down
244999_at	ATCG00190	Chloroplast DNA-dependent RNA polymerase B subunit. The transcription of this gene is regulated by a nuclear encoded RNA polymerase. This gene has been transferred to mitochondrial genome during crucifer evolution.	3.2704	5.08655	3.52139	Down
245000_at	ATCG00210	hypothetical protein	5.53447	8.67154	8.79733	Down
245002_at	ATCG00270	PSII D2 protein	8.53422	11.4667	7.63436	Down
245007_at	ATCG00350	Encodes psaA protein comprising the reaction center for photosystem I along with psaB protein; hydrophobic protein encoded by the chloroplast genome.	6.96778	8.22059	2.38307	Down
245008_at	ATCG00360	Encodes a protein required for photosystem I assembly and stability. In Chlamydomonas reinhardtii, this protein seems to act as a PSI specific chaperone facilitating the assembly of the complex by interacting with PsaA and PsaD. A loss of function mutation in tobacco leads to a loss of photosystem I.	9.82227	11.295	2.77548	Down
245011_at	ATCG00430	Encodes a protein which was originally thought to be part of photosystem II but its wheat homolog was later shown to encode for subunit K of NADH dehydrogenase.	10.2659	11.3592	2.13359	Down
245015_at	ATCG00490	large subunit of RUBISCO.	10.6725	12.0675	2.62984	Down
245016_at	ATCG00500	Encodes the carboxytransferase beta subunit of the Acetyl-CoA carboxylase (ACCase) complex in plastids. This complex catalyzes the carboxylation of acetyl-CoA to produce malonyl-CoA, the first committed step in fatty acid synthesis.	8.08789	10.7809	6.46674	Down
245017_at	ATCG00510	Encodes subunit I of photosystem I.	10.892	12.1113	2.32836	Down
245018_at	ATCG00520	Encodes a protein required for photosystem I assembly and stability. In cyanobacteria, loss of function mutation in this gene increases PSII/PSI ratio without any influence on photoautotrophic growth.	7.71462	11.0072	9.79877	Down
245019_at	ATCG00530	hypothetical protein	9.13369	11.4642	5.02987	Down
245020_at	ATCG00540	Encodes cytochrome f apoprotein; involved in photosynthetic electron transport chain; encoded by the chloroplast genome and is transcriptionally repressed by a nuclear gene HCF2.	10.6851	11.8426	2.23077	Down
245022_at	ATCG00560	PSII L protein	8.53353	9.53929	2.00801	Down
245025_at	ATCG00130	ATPase F subunit.	9.36849	12.0424	6.38163	Down
245026_at	ATCG00140	ATPase III subunit	10.3891	12.1125	3.30206	Down
245029_at	AT2G26580	YAB5 (YABBY5); transcription factor	4.71083	5.73784	2.0378	Down
245041_at	AT2G26530	AR781	5.12369	7.9763	7.22309	Down
245049_at	ATCG00050	Homologous to the bacterial ribosomal protein S16	5.38214	6.63613	2.385	Down
245063_at	AT2G39795	mitochondrial glycoprotein family protein / MAM33 family protein	4.06726	5.3416	2.41887	Down
245078_at	AT2G23340	AP2 domain-containing transcription factor, putative	5.54609	6.84309	2.45717	Down
245101_at	AT2G40890	CYP98A3 (CYTOCHROME P450, FAMILY 98, SUBFAMILY A, POLYPEPTIDE 3); monooxygenase/ p-coumarate 3-hydroxylase	5.98185	7.15957	2.2622	Down
245112_at	AT2G41540	GPDHC1; NAD binding / glycerol-3-phosphate dehydrogenase (NAD+)	2.55203	4.04645	2.81751	Down
245138_at	AT2G45190	AFO (ABNORMAL FLORAL ORGANS); transcription factor	4.58195	5.82247	2.36283	Down
245171_at	AT2G47560	zinc finger (C3HC4-type RING finger) family protein	1.92995	3.23983	2.47921	Down
245193_at	AT1G67810	Fe-S metabolism associated domain-containing protein	3.23608	4.46877	2.35005	Down
245195_at	AT1G67740	PSBY (photosystem II BY)	10.767	12.1021	2.52296	Down
245196_at	AT1G67750	pectate lyase family protein	2.34949	3.73534	2.61326	Down
245229_at	AT4G25620	hydroxyproline-rich glycoprotein family protein	6.56701	7.85546	2.44264	Down
245250_at	AT4G17490	ATERF6 (ETHYLENE RESPONSIVE ELEMENT BINDING FACTOR 6); DNA binding / transcription factor	3.31822	7.09553	13.7115	Down
245254_at	AT4G14680	APS3 (ATP sulfurylase 2); sulfate adenylyltransferase (ATP)	5.82239	6.9829	2.23536	Down
245263_at	AT4G17740	C-terminal processing protease, putative	6.81855	7.83862	2.02802	Down
245264_at	AT4G17245	zinc finger (C3HC4-type RING finger) family protein	4.69529	5.99509	2.46194	Down
245276_at	AT4G16780	ATHB-2 (ARABIDOPSIS THALIANA HOMEOBOX PROTEIN 2); DNA binding / transcription factor	5.84461	8.10698	4.79778	Down
245277_at	AT4G15550	IAGLU (INDOLE-3-ACETATE BETA-D-GLUCOSYLTRANSFERASE); UDP-glycosyltransferase/ transferase, transferring glycosyl groups	5.05628	7.15677	4.28855	Down
245296_at	AT4G16370	ATOPT3 (OLIGOPEPTIDE TRANSPORTER); oligopeptide transporter	7.73375	8.98251	2.37636	Down
245304_at	AT4G15630	integral membrane family protein	5.70725	7.51519	3.50142	Down
245306_at	AT4G14690	ELIP2 (EARLY LIGHT-INDUCIBLE PROTEIN 2); chlorophyll binding	6.35223	7.76576	2.66388	Down
245317_at	AT4G15610	integral membrane family protein	2.3102	3.89461	2.99886	Down
245318_at	AT4G16980	arabinogalactan-protein family	10.0399	11.2807	2.36332	Down
245334_at	AT4G15800	RALFL33 (RALF-LIKE 33)	8.86266	9.87397	2.01574	Down
245354_at	AT4G17600	LIL3:1; transcription factor	8.55591	9.81331	2.39064	Down
245362_at	AT4G17460	HAT1 (homeobox-leucine zipper protein 1); DNA binding / transcription factor	4.6083	7.51854	7.51745	Down
245368_at	AT4G15510	photosystem II reaction center PsbP family protein	5.23863	6.63457	2.6316	Down
245383_at	AT4G17810	nucleic acid binding / transcription factor/ zinc ion binding	2.65022	4.16198	2.85157	Down
245399_at	AT4G17340	DELTA-TIP2/TIP2;2 (tonoplast intrinsic protein 2;2); water channel	7.24351	9.57552	5.03507	Down
245416_at	AT4G17350	similar to unknown protein [Arabidopsis thaliana] (TAIR:AT5G47440.1); similar to hypothetical protein 31.t00035 [Brassica oleracea] (GB:ABD65121.1); contains InterPro domain Pleckstrin-like, plant (InterPro:IPR013666); contains InterPro domain Protein of unknown function DUF828, plant (InterPro:IPR008546); contains InterPro domain Pleckstrin-like (InterPro:IPR001849)	4.83576	6.07384	2.35884	Down
245479_at	AT4G16140	proline-rich family protein	3.09698	4.913	3.52109	Down
245558_at	AT4G15430	similar to early-responsive to dehydration protein-related / ERD protein-related [Arabidopsis thaliana] (TAIR:AT4G04340.1); similar to early-responsive to dehydration protein-related / ERD protein-related [Arabidopsis thaliana] (TAIR:AT4G04340.3); similar to early-responsive to dehydration protein-related / ERD protein-related [Arabidopsis thaliana] (TAIR:AT3G21620.1); similar to unnamed protein …	4.97954	6.27683	2.45767	Down
245612_at	AT4G14440	enoyl-CoA hydratase/isomerase family protein	4.56123	6.51888	3.8843	Down
245613_at	no_match	no_match	2.88738	4.2631	2.59498	Down
245629_at	AT1G56580	similar to unknown protein [Arabidopsis thaliana] (TAIR:AT1G09310.1); similar to unknown [Populus trichocarpa] (GB:ABK94967.1); contains InterPro domain Protein of unknown function DUF538 (InterPro:IPR007493)	7.23536	9.38364	4.43299	Down
245676_at	AT1G56670	GDSL-motif lipase/hydrolase family protein	3.75239	4.94382	2.28379	Down
245688_at	AT1G28290	AGP31 (ARABINOGALACTAN-PROTEIN 31); structural constituent of cell wall	2.51509	4.17701	3.16439	Down
245698_at	AT5G04160	phosphate translocator-related	2.90435	3.92577	2.02991	Down
245724_at	AT1G73390	similar to unknown protein [Arabidopsis thaliana] (TAIR:AT1G17940.1); similar to unknown [Populus trichocarpa] (GB:ABK95976.1); similar to unnamed protein product [Vitis vinifera] (GB:CAO62047.1); contains InterPro domain BRO1 (InterPro:IPR004328)	6.49605	7.69774	2.30008	Down
245746_at	AT1G51070	basic helix-loop-helix (bHLH) family protein	5.54242	7.6112	4.19531	Down
245750_at	AT1G51060	HTA10; DNA binding	6.05397	7.75283	3.24644	Down
245755_at	AT1G35210	similar to unknown protein [Arabidopsis thaliana] (TAIR:AT1G22470.1); similar to hypothetical protein [Vitis vinifera] (GB:CAN82663.1)	3.47815	5.95194	5.55501	Down
245757_at	AT1G35140	PHI-1 (PHOSPHATE-INDUCED 1)	4.60069	6.91092	4.95961	Down
245765_at	AT1G33600	leucine-rich repeat family protein	7.0075	8.47704	2.76935	Down
245768_at	AT1G33590	disease resistance protein-related / LRR protein-related	6.53302	8.64673	4.32805	Down
245771_at	no_match	no_match	4.66894	6.74123	4.20554	Down
245777_at	AT1G73540	ATNUDT21 (Arabidopsis thaliana Nudix hydrolase homolog 21); hydrolase	7.6545	8.69297	2.05405	Down
245790_at	AT1G32200	ATS1 (ACYLTRANSFERASE 1)	6.81198	7.96244	2.21986	Down
245810_at	AT1G38065;AT1G38131	[AT1G38065, similar to unknown protein [Arabidopsis thaliana] (TAIR:AT1G38131.1); similar to unnamed protein product [Vitis vinifera] (GB:CAO61813.1); contains InterPro domain Protein of unknown function DUF246, plant (InterPro:IPR004348)];[AT1G38131, similar to unknown protein [Arabidopsis thaliana] (TAIR:AT1G38065.1); similar to unnamed protein product [Vitis vinifera] (GB:CAO61813.1); contains…	2.87837	4.14481	2.40568	Down
245866_s_at	AT1G57990;AT1G57980	[AT1G57990, ATPUP18 (Arabidopsis thaliana purine permease 18); purine transmembrane transporter];[AT1G57980, purine permease-related]	5.48464	6.99276	2.8444	Down
245885_at	AT5G09440	phosphate-responsive protein, putative	3.1236	5.06998	3.85406	Down
245925_at	AT5G28770	BZO2H3 (ARABIDOPSIS THALIANA BASIC LEUCINE ZIPPER 63); DNA binding / protein heterodimerization/ transcription factor	5.28257	7.84789	5.91887	Down
245965_at	AT5G19730	pectinesterase family protein	3.68242	5.22486	2.91287	Down
245980_at	AT5G13140	similar to unknown protein [Arabidopsis thaliana] (TAIR:AT3G26960.1); similar to unknown [Euphorbia pulcherrima] (GB:ABO43960.1); contains InterPro domain Pollen Ole e 1 allergen and extensin (InterPro:IPR006041)	4.54999	6.65317	4.29657	Down
245981_at	AT5G13100	oxidoreductase	7.66934	9.01445	2.54049	Down
245984_at	AT5G13090	similar to unknown protein [Arabidopsis thaliana] (TAIR:AT1G24270.1); similar to unnamed protein product [Vitis vinifera] (GB:CAO68319.1); similar to hypothetical protein [Vitis vinifera] (GB:CAN73358.1)	6.85815	8.22787	2.58421	Down
245987_at	AT5G13180	ANAC083 (Arabidopsis NAC domain containing protein 83); transcription factor	7.38533	9.01038	3.08452	Down
246001_at	AT5G20790	similar to unknown protein [Arabidopsis thaliana] (TAIR:AT3G43110.1)	2.42428	6.37411	15.4532	Down
246004_at	AT5G20630	GLP3 (GERMIN-LIKE PROTEIN 3); manganese ion binding / metal ion binding / nutrient reservoir	2.13594	8.29635	71.5266	Down
246005_at	AT5G08415	lipoic acid synthase family protein	4.72293	5.81846	2.13692	Down
246011_at	AT5G08330	TCP family transcription factor, putative	4.25215	6.43309	4.53449	Down
246021_at	AT5G21100	L-ascorbate oxidase, putative	7.11425	8.12193	2.01067	Down
246028_at	AT5G21170	5'-AMP-activated protein kinase beta-2 subunit, putative	5.60663	7.12027	2.85531	Down
246033_at	AT5G08280	HEMC (HYDROXYMETHYLBILANE SYNTHASE); hydroxymethylbilane synthase	7.52262	8.60721	2.12078	Down
246034_at	AT5G08350	GRAM domain-containing protein / ABA-responsive protein-related	4.00379	7.65715	12.5826	Down
246041_at	AT5G19290	esterase/lipase/thioesterase family protein	5.64148	6.76329	2.1762	Down
246097_at	AT5G20270	HHP1 (HEPTAHELICAL TRANSMEMBRANE PROTEIN1)	5.03898	6.44537	2.65072	Down
246099_at	AT5G20230	ATBCB (ARABIDOPSIS BLUE-COPPER-BINDING PROTEIN); copper ion binding	6.3027	9.18531	7.37487	Down
246108_at	AT5G28630	glycine-rich protein	3.91622	7.44626	11.5518	Down
246114_at	AT5G20250	DIN10 (DARK INDUCIBLE 10); hydrolase, hydrolyzing O-glycosyl compounds	3.2367	8.33532	34.2639	Down
246142_at	AT5G19970	similar to unnamed protein product [Vitis vinifera] (GB:CAO65601.1)	3.49005	5.23027	3.34086	Down
246170_at	AT5G32450	RNA recognition motif (RRM)-containing protein	7.71527	8.81447	2.14235	Down
246200_at	AT4G37240	similar to unknown protein [Arabidopsis thaliana] (TAIR:AT2G23690.1); similar to unnamed protein product [Vitis vinifera] (GB:CAO45438.1); similar to hypothetical protein [Vitis vinifera] (GB:CAN61825.1)	2.41053	4.08415	3.19013	Down
246202_at	AT4G37040	MAP1D (METHIONINE AMINOPEPTIDASE 1D); metalloexopeptidase	6.90073	8.20316	2.46643	Down
246266_at	AT1G31817	NFD3 (NUCLEAR FUSION DEFECTIVE 3); structural constituent of ribosome	4.20035	5.39233	2.28465	Down
246270_at	AT4G36500	similar to unknown protein [Arabidopsis thaliana] (TAIR:AT2G18210.1); similar to hypothetical protein [Thellungiella halophila] (GB:ABB45855.1)	8.40015	9.76555	2.57648	Down
246275_at	AT4G36540	BEE2 (BR ENHANCED EXPRESSION 2); DNA binding / transcription factor	5.51207	8.58146	8.39418	Down
246427_at	AT5G17400	ADP, ATP carrier protein, mitochondrial, putative / ADP/ATP translocase, putative / adenine nucleotide translocator, putative	5.11044	6.74997	3.11564	Down
246487_at	AT5G16030	similar to unknown protein [Arabidopsis thaliana] (TAIR:AT3G02500.1); similar to hypothetical protein [Cleome spinosa] (GB:ABD96956.1)	6.98473	9.69136	6.52792	Down
246505_at	AT5G16250	similar to unknown protein [Arabidopsis thaliana] (TAIR:AT3G02640.1); similar to unnamed protein product [Vitis vinifera] (GB:CAO50168.1)	2.82412	4.50963	3.21655	Down
246519_at	AT5G15780	pollen Ole e 1 allergen and extensin family protein	2.53775	3.65719	2.17262	Down
246522_at	AT5G15830	ATBZIP3 (ARABIDOPSIS THALIANA BASIC LEUCINE-ZIPPER 3); DNA binding / transcription factor	3.56258	5.24907	3.21874	Down
246540_at	AT5G15600	SP1L4 (SPIRAL1-LIKE4)	3.11432	6.43586	9.9973	Down
246597_at	AT5G14760	AO (L-ASPARTATE OXIDASE); L-aspartate oxidase	7.07962	8.60407	2.87678	Down
246603_at	AT1G31690	copper ion binding	2.27938	3.63763	2.56373	Down
246700_at	AT5G28030	cysteine synthase, putative / O-acetylserine (thiol)-lyase, putative / O-acetylserine sulfhydrylase, putative	2.99725	5.78602	6.9104	Down
246701_at	AT5G28020	ATCYSD2 (Arabidopsis thaliana cysteine synthase D2); cysteine synthase	6.12911	7.33319	2.3039	Down
246702_at	AT5G28050	cytidine/deoxycytidylate deaminase family protein	7.78584	9.01729	2.34804	Down
246778_at	AT5G27450	MK/MVK; mevalonate kinase	3.37114	4.6849	2.48589	Down
246792_at	AT5G27290	similar to unknown protein [Arabidopsis thaliana] (TAIR:AT1G54680.1); similar to unknown protein [Arabidopsis thaliana] (TAIR:AT1G54680.2); similar to unnamed protein product [Vitis vinifera] (GB:CAO68604.1)	4.96864	6.84419	3.66941	Down
246847_at	AT5G26820	ferroportin-related	6.73573	7.84743	2.161	Down
246854_at	AT5G26200	mitochondrial substrate carrier family protein	4.75438	6.11106	2.56095	Down
246919_at	AT5G25460	similar to unknown protein [Arabidopsis thaliana] (TAIR:AT5G11420.1); similar to unknown [Ricinus communis] (GB:CAB02653.1); contains InterPro domain Protein of unknown function DUF642 (InterPro:IPR006946)	7.76429	9.10094	2.52565	Down
246931_at	AT5G25170	similar to unknown protein [Arabidopsis thaliana] (TAIR:AT2G25190.1); similar to unnamed protein product [Vitis vinifera] (GB:CAO44286.1); contains InterPro domain Protein of unknown function DUF862, eukaryotic (InterPro:IPR008580)	4.91771	6.17516	2.39074	Down
246932_at	AT5G25190	ethylene-responsive element-binding protein, putative	3.25907	7.5072	19.0026	Down
246966_at	AT5G24850	CRY3 (CRYPTOCHROME 3); DNA binding / DNA photolyase/ FMN binding	3.56084	6.31856	6.76326	Down
246986_at	AT5G67280	RLK (RECEPTOR-LIKE KINASE); ATP binding / kinase/ protein serine/threonine kinase	3.70152	4.73386	2.04533	Down
246993_at	AT5G67450	AZF1 (ARABIDOPSIS ZINC-FINGER PROTEIN 1); nucleic acid binding / transcription factor/ zinc ion binding	3.97117	5.78055	3.50491	Down
246996_at	AT5G67420	LBD37 (LOB DOMAIN-CONTAINING PROTEIN 37)	6.3242	8.21441	3.70689	Down
247029_at	AT5G67190	AP2 domain-containing transcription factor, putative	5.20006	7.2878	4.25082	Down
247037_at	AT5G67070	RALFL34 (RALF-LIKE 34)	7.18024	8.42094	2.36312	Down
247040_at	AT5G67150	transferase family protein	5.86542	6.89074	2.03541	Down
247047_at	AT5G66650	similar to unknown protein [Arabidopsis thaliana] (TAIR:AT2G23790.1); similar to unnamed protein product [Vitis vinifera] (GB:CAO22909.1); contains InterPro domain Protein of unknown function DUF607 (InterPro:IPR006769)	3.8017	6.63662	7.13504	Down
247055_at	AT5G66740	similar to unknown protein [Arabidopsis thaliana] (TAIR:AT1G75160.1); similar to hypothetical protein [Vitis vinifera] (GB:CAN74294.1); similar to unnamed protein product [Vitis vinifera] (GB:CAO22871.1); contains InterPro domain Protein of unknown function DUF620 (InterPro:IPR006873)	2.98712	4.58291	3.02259	Down
247069_at	AT5G66920	SKS17 (SKU5 Similar 17); copper ion binding / oxidoreductase	2.85592	4.24697	2.62271	Down
247071_at	AT5G66640	LIM domain-containing protein-related	2.83324	4.48178	3.13517	Down
247101_at	AT5G66530	aldose 1-epimerase family protein	7.50579	8.7011	2.28995	Down
247104_at	AT5G66620	LIM domain-containing protein	3.94951	5.07515	2.18198	Down
247125_at	AT5G66070	zinc finger (C3HC4-type RING finger) family protein	6.15601	7.44144	2.43754	Down
247153_at	AT5G65700	BAM1 (big apical meristem 1); ATP binding / kinase/ protein serine/threonine kinase	5.47521	6.97794	2.83377	Down
247162_at	AT5G65730	xyloglucan:xyloglucosyl transferase, putative / xyloglucan endotransglycosylase, putative / endo-xyloglucan transferase, putative	3.58231	9.18006	48.4275	Down
247192_at	AT5G65360	histone H3	6.07209	7.7118	3.11603	Down
247208_at	AT5G64870	similar to unknown protein [Arabidopsis thaliana] (TAIR:AT5G25250.1); similar to unknown protein [Arabidopsis thaliana] (TAIR:AT5G25260.1); similar to 80C09_16 [Brassica rapa subsp. pekinensis] (GB:AAZ41827.1); contains domain PTHR13806:SF3 (PTHR13806:SF3); contains domain PTHR13806 (PTHR13806)	3.40326	4.96092	2.94374	Down
247214_at	AT5G64850	similar to unknown protein [Arabidopsis thaliana] (TAIR:AT5G09960.1); similar to 80C09_15 [Brassica rapa subsp. pekinensis] (GB:AAZ41826.1)	5.37963	6.69179	2.48312	Down
247240_at	AT5G64660	U-box domain-containing protein	4.06236	5.32491	2.3992	Down
247266_at	AT5G64570	XYL4 (beta-xylosidase 4); hydrolase, hydrolyzing O-glycosyl compounds	5.6064	6.86792	2.39747	Down
247280_at	AT5G64260	phosphate-responsive protein, putative	6.23701	7.68845	2.7348	Down
247282_at	AT5G64240	ATMC3 (METACASPASE 3); caspase	6.87367	7.92719	2.07559	Down
247284_at	AT5G64410	ATOPT4 (oligopeptide transporter 4); oligopeptide transporter	2.69377	4.17764	2.79697	Down
247304_at	AT5G63850	AAP4 (amino acid permease 4); amino acid transmembrane transporter	5.72266	7.40522	3.20997	Down
247313_at	AT5G63980	SAL1 (FIERY1); 3'(2'),5'-bisphosphate nucleotidase/ inositol or phosphatidylinositol phosphatase	6.67994	8.01559	2.52389	Down
247327_at	AT5G64120	peroxidase, putative	2.84583	5.21206	5.15593	Down
247347_at	AT5G63780	SHA1 (SHOOT APICAL MERISTEM ARREST 1); protein binding / zinc ion binding	6.78921	8.06296	2.41789	Down
247351_at	AT5G63790	ANAC102 (Arabidopsis NAC domain containing protein 102); transcription factor	6.70264	7.7485	2.0646	Down
247377_at	AT5G63180	pectate lyase family protein	4.22286	7.44011	9.30011	Down
247400_at	AT5G62840	phosphoglycerate/bisphosphoglycerate mutase family protein	5.02549	6.36027	2.52238	Down
247406_at	AT5G62920	ARR6 (RESPONSE REGULATOR 6); transcription regulator/ two-component response regulator	3.82225	6.93468	8.64838	Down
247415_at	AT5G63060	transporter	5.31074	6.44207	2.19062	Down
247417_at	AT5G63040	similar to unknown protein [Arabidopsis thaliana] (TAIR:AT1G48460.1); similar to unnamed protein product [Vitis vinifera] (GB:CAO64290.1)	4.77838	5.85487	2.1089	Down
247426_at	AT5G62570	calmodulin-binding protein	8.96146	9.97204	2.01471	Down
247450_at	AT5G62350	invertase/pectin methylesterase inhibitor family protein / DC 1.2 homolog (FL5-2I22)	8.36726	9.43289	2.09307	Down
247455_at	AT5G62470	MYB96 (myb domain protein 96); DNA binding / transcription factor	5.75042	6.78263	2.04516	Down
247464_at	AT5G62070	IQD23 (IQ-domain 23); calmodulin binding	5.14606	6.24915	2.14814	Down
247474_at	AT5G62280	similar to unknown protein [Arabidopsis thaliana] (TAIR:AT2G45360.1); similar to unnamed protein product [Vitis vinifera] (GB:CAO49726.1); contains InterPro domain Protein of unknown function DUF1442 (InterPro:IPR009902)	2.88967	4.15337	2.4011	Down
247486_at	AT5G62140	similar to unknown [Populus trichocarpa] (GB:ABK94834.1)	6.54878	8.12869	2.98952	Down
247522_at	AT5G61340	similar to unknown protein [Arabidopsis thaliana] (TAIR:AT1G26650.1); similar to hypothetical protein [Vitis vinifera] (GB:CAN78131.1)	2.7238	3.93887	2.32152	Down
247524_at	AT5G61440	thioredoxin family protein	2.40409	5.85156	10.9092	Down
247541_at	AT5G61660	glycine-rich protein	6.20689	9.43726	9.38505	Down
247543_at	AT5G61600	ethylene-responsive element-binding family protein	7.2196	8.94389	3.30418	Down
247594_at	AT5G60800	heavy-metal-associated domain-containing protein	3.90424	6.6259	6.59631	Down
247600_at	AT5G60890	ATMYB34/ATR1/MYB34 (ALTERED TRYPTOPHAN REGULATION, MYB DOMAIN PROTEIN 34); DNA binding / kinase/ transcription activator/ transcription factor	3.69138	5.87668	4.54822	Down
247651_at	AT5G59870	HTA6; DNA binding	5.84537	7.99975	4.45178	Down
247684_at	AT5G59670	leucine-rich repeat protein kinase, putative	5.04297	6.19128	2.21654	Down
247692_s_at	AT5G59970;AT5G59690	[AT5G59970, histone H4];[AT5G59690, histone H4]	9.20093	10.2316	2.04294	Down
247706_at	AT5G59480	haloacid dehalogenase-like hydrolase family protein	5.84232	7.49534	3.14492	Down
247707_at	AT5G59450	scarecrow-like transcription factor 11 (SCL11)	5.47145	6.53409	2.08875	Down
247716_at	AT5G59350	similar to unnamed protein product [Vitis vinifera] (GB:CAO21684.1)	5.02356	6.08285	2.08391	Down
247726_at	AT5G59430	ATTRP1 (TELOMERE REPEAT BINDING PROTEIN 1); DNA binding	5.21545	6.30734	2.13154	Down
247754_at	AT5G59080	similar to unknown protein [Arabidopsis thaliana] (TAIR:AT5G02020.1); similar to unnamed protein product [Vitis vinifera] (GB:CAO15731.1)	5.04124	7.14889	4.30989	Down
247780_at	AT5G58770	dehydrodolichyl diphosphate synthase, putative / DEDOL-PP synthase, putative	9.24178	10.5286	2.43988	Down
247800_at	AT5G58570	unknown protein	5.65045	6.73926	2.12698	Down
247816_at	AT5G58260	Encodes subunit NDH-N of NAD(P)H:plastoquinone dehydrogenase complex (Ndh complex) present in the thylakoid membrane of chloroplasts. This subunit is thought to be required for Ndh complex assembly.	8.25662	9.28924	2.04574	Down
247818_at	AT5G58370	GTP binding	4.26924	5.42958	2.2351	Down
247864_s_at	AT1G25155;AT5G57890;AT1G25083;AT1G24909;AT1G25220;AT1G24807	[AT1G25155, anthranilate synthase beta subunit, putative];[AT5G57890, anthranilate synthase beta subunit, putative];[AT1G25083, anthranilate synthase beta subunit, putative];[AT1G24909, anthranilate synthase beta subunit, putative];[AT1G25220, ASB1 (ANTHRANILATE SYNTHASE BETA SUBUNIT 1); anthranilate synthase];[AT1G24807, anthranilate synthase beta subunit, putative]	5.0804	6.10224	2.0305	Down
247880_at	AT5G57780	transcription regulator	3.06031	5.1906	4.37804	Down
247882_at	AT5G57785	unknown protein	3.31291	5.0696	3.37921	Down
247903_at	AT5G57340	similar to hypothetical protein MtrDRAFT_AC155282g59v2 [Medicago truncatula] (GB:ABN08100.1)	6.22801	7.80184	2.97695	Down
247923_at	AT5G57490	porin, putative	5.20515	6.64593	2.71467	Down
247925_at	AT5G57560	TCH4 (TOUCH 4); hydrolase, acting on glycosyl bonds / xyloglucan:xyloglucosyl transferase	9.51398	10.5279	2.01937	Down
247936_at	AT5G57030	LUT2 (LUTEIN DEFICIENT 2); lycopene epsilon cyclase	6.72275	7.97412	2.38067	Down
247946_at	AT5G57180	CIA2 (CHLOROPLAST IMPORT APPARATUS 2)	5.01835	6.64215	3.08186	Down
247949_at	AT5G57220	CYP81F2 (cytochrome P450, family 81, subfamily F, polypeptide 2); oxygen binding	3.21465	6.29523	8.45957	Down
247954_at	AT5G56870	BGAL4 (beta-galactosidase 4); beta-galactosidase	2.98437	5.11631	4.38305	Down
248028_at	AT5G55620	similar to unknown protein [Arabidopsis thaliana] (TAIR:AT3G09950.1); similar to unnamed protein product [Vitis vinifera] (GB:CAO39940.1)	4.91222	9.69503	27.5275	Down
248046_at	AT5G56040	leucine-rich repeat protein kinase, putative	5.52799	6.75792	2.34555	Down
248074_at	AT5G55730	FLA1	3.82574	6.10013	4.83793	Down
248085_at	AT5G55480	glycerophosphoryl diester phosphodiesterase family protein	2.3434	3.68301	2.53083	Down
248105_at	AT5G55280	FTSZ1-1 (FtsZ1-1); structural molecule	5.97833	7.63924	3.16215	Down
248123_at	AT5G54720	ankyrin repeat family protein	2.99815	5.70016	6.5071	Down
248139_at	AT5G54970	similar to unknown protein [Arabidopsis thaliana] (TAIR:AT4G26960.1)	2.99531	4.62258	3.08927	Down
248151_at	AT5G54270	LHCB3 (LIGHT-HARVESTING CHLOROPHYLL BINDING PROTEIN 3)	11.0475	12.493	2.72349	Down
248164_at	AT5G54490	PBP1 (PINOID-BINDING PROTEIN 1); calcium ion binding	4.69784	7.03449	5.05126	Down
248167_at	AT5G54530	similar to unknown protein [Arabidopsis thaliana] (TAIR:AT1G61667.1); similar to unnamed protein product [Vitis vinifera] (GB:CAO39087.1); contains InterPro domain Protein of unknown function DUF538 (InterPro:IPR007493)	4.44379	5.84472	2.64073	Down
248169_at	AT5G54610	ANK (ANKYRIN); protein binding	5.53842	6.68962	2.22099	Down
248177_at	AT5G54630	zinc finger protein-related	5.62199	6.67513	2.07504	Down
248186_at	AT5G53880	similar to unknown [Populus trichocarpa] (GB:ABK92577.1)	6.28577	7.78219	2.82142	Down
248191_at	AT5G54130	calcium-binding EF hand family protein	7.42757	8.71697	2.44427	Down
248205_at	AT5G54300	similar to unknown protein [Arabidopsis thaliana] (TAIR:AT1G61260.1); similar to unnamed protein product [Vitis vinifera] (GB:CAO39207.1); contains InterPro domain Protein of unknown function DUF761, plant (InterPro:IPR008480)	3.66837	5.5715	3.74022	Down
248246_at	AT5G53200	TRY (TRIPTYCHON); DNA binding / transcription factor	4.92846	6.6813	3.37021	Down
248322_at	AT5G52760	heavy-metal-associated domain-containing protein	8.03244	9.59661	2.95707	Down
248329_at	AT5G52780	similar to unknown protein [Arabidopsis thaliana] (TAIR:AT4G19100.1); similar to unnamed protein product [Vitis vinifera] (GB:CAO49500.1)	7.99298	9.01532	2.03121	Down
248347_at	AT5G52250	transducin family protein / WD-40 repeat family protein	3.94691	5.17592	2.34405	Down
248353_at	AT5G52320	CYP96A4 (cytochrome P450, family 96, subfamily A, polypeptide 4); oxygen binding	5.08233	6.1994	2.16907	Down
248377_at	AT5G51720	similar to Os07g0467200 [Oryza sativa (japonica cultivar-group)] (GB:NP_001059590.1); similar to hypothetical protein OsI_025030 [Oryza sativa (indica cultivar-group)] (GB:EAZ03798.1); contains domain PTHR13680 (PTHR13680); contains domain PTHR13680:SF1 (PTHR13680:SF1)	7.15109	10.8717	13.1834	Down
248392_at	AT5G52050	MATE efflux protein-related	4.72721	5.95838	2.34757	Down
248402_at	AT5G52100	CRR1 (CHLORORESPIRATION REDUCTION 1); dihydrodipicolinate reductase	6.10198	7.3456	2.36792	Down
248404_at	AT5G51460	ATTPPA (Arabidopsis thaliana trehalose-6-phosphate phosphatase); trehalose-phosphatase	4.36745	6.37376	4.01753	Down
248420_at	AT5G51560	leucine-rich repeat transmembrane protein kinase, putative	3.26937	4.68771	2.67277	Down
248440_at	AT5G51260	acid phosphatase, putative	3.56558	5.20691	3.11954	Down
248448_at	AT5G51190	AP2 domain-containing transcription factor, putative	5.58277	8.56302	7.8912	Down
248460_at	AT5G50915	basic helix-loop-helix (bHLH) family protein	3.05105	8.00363	30.9654	Down
248465_at	AT5G51200	similar to unnamed protein product [Vitis vinifera] (GB:CAO65658.1); similar to predicted protein [Physcomitrella patens subsp. patens] (GB:EDQ59031.1); similar to hypothetical protein OsI_006148 [Oryza sativa (indica cultivar-group)] (GB:EAY84915.1)	5.54911	6.68891	2.20349	Down
248491_at	AT5G51010	rubredoxin family protein	8.36011	9.90643	2.92071	Down
248509_at	AT5G50335	unknown protein	2.75558	4.66683	3.76134	Down
248526_at	AT5G50740	metal ion binding	4.31566	7.07586	6.77487	Down
248527_at	AT5G50740	metal ion binding	3.40031	5.85439	5.47964	Down
248597_at	AT5G49160	MET1 (DECREASED METHYLATION 2DNA)	3.88587	5.52419	3.11304	Down
248607_at	AT5G49480	ATCP1 (CA2+-BINDING PROTEIN 1); calcium ion binding	8.4576	10.3592	3.73635	Down
248608_at	AT5G49460	ACLB-2 (ATP-citrate lyase B-2)	4.71177	6.08001	2.58156	Down
248619_at	AT5G49630	AAP6 (AMINO ACID PERMEASE 6); amino acid transmembrane transporter	7.00645	8.00834	2.00261	Down
248622_at	AT5G49360	BXL1 (BETA-XYLOSIDASE 1); hydrolase, hydrolyzing O-glycosyl compounds	5.48758	7.5209	4.09345	Down
248639_at	AT5G48930	transferase family protein	8.014	9.11212	2.14075	Down
248646_at	AT5G49100	similar to unknown protein [Arabidopsis thaliana] (TAIR:AT3G06868.1); similar to unnamed protein product [Vitis vinifera] (GB:CAO44794.1)	4.9908	6.44179	2.73396	Down
248657_at	AT5G48570	peptidyl-prolyl cis-trans isomerase, putative / FK506-binding protein, putative	7.31284	8.60336	2.44617	Down
248679_at	AT5G48830	similar to unnamed protein product [Vitis vinifera] (GB:CAO46087.1)	5.15797	6.42448	2.40578	Down
248681_at	AT5G48900	pectate lyase family protein	4.68064	7.23561	5.87658	Down
248683_at	AT5G48490	protease inhibitor/seed storage/lipid transfer protein (LTP) family protein	2.91862	6.50968	12.0509	Down
248684_at	AT5G48485	DIR1 (DEFECTIVE IN INDUCED RESISTANCE 1); lipid binding	5.73964	7.70829	3.91402	Down
248686_at	AT5G48540	33 kDa secretory protein-related	5.76983	8.55311	6.88412	Down
248704_at	AT5G48450	SKS3 (SKU5 Similar 3); copper ion binding	3.20199	4.23137	2.04115	Down
248794_at	AT5G47220	ATERF-2/ATERF2/ERF2 (ETHYLENE RESPONSE FACTOR 2); DNA binding / transcription activator/ transcription factor	6.73317	7.81424	2.1156	Down
248799_at	AT5G47230	ERF5 (ETHYLENE RESPONSIVE ELEMENT BINDING FACTOR 5); DNA binding / transcription activator/ transcription factor	3.35973	6.81613	10.9769	Down
248814_at	AT5G46910	transcription factor jumonji (jmj) family protein	5.59552	6.64245	2.06614	Down
248819_at	AT5G47050	ATP binding / protein binding / shikimate kinase/ zinc ion binding	4.58054	7.10667	5.76027	Down
248838_at	AT5G46800	BOU (A BOUT DE SOUFFLE); binding	9.13673	10.1501	2.01858	Down
248861_at	AT5G46700	TET1/TRN2 (TETRASPANIN2)	3.38361	4.89065	2.84226	Down
248862_at	AT5G46730	glycine-rich protein	4.73409	6.77944	4.12774	Down
248868_at	AT5G46780	VQ motif-containing protein	6.4166	8.03772	3.07615	Down
248870_at	AT5G46710	zinc-binding family protein	2.68357	5.93066	9.49449	Down
248888_at	AT5G46240	KAT1 (K+ ATPASE 1); cyclic nucleotide binding / inward rectifier potassium channel	4.17564	6.05492	3.6789	Down
248891_at	AT5G46280	DNA replication licensing factor, putative	3.57218	4.6753	2.14819	Down
248920_at	AT5G45930	CHLI2; magnesium chelatase	6.30068	7.41513	2.16513	Down
248921_at	AT5G45950	GDSL-motif lipase/hydrolase family protein	4.73901	7.19905	5.50231	Down
248942_at	AT5G45480	similar to unknown protein [Arabidopsis thaliana] (TAIR:AT5G45470.1); similar to unknown protein [Arabidopsis thaliana] (TAIR:AT5G45530.1); similar to unknown protein [Arabidopsis thaliana] (TAIR:AT5G45540.1); similar to unnamed protein product [Vitis vinifera] (GB:CAO39193.1); contains InterPro domain Protein of unknown function DUF594 (InterPro:IPR007658)	2.95466	4.0742	2.17277	Down
248961_at	AT5G45650	subtilase family protein	2.87302	5.39264	5.73431	Down
248962_at	AT5G45680	FK506-binding protein 1 (FKBP13)	7.87494	9.39225	2.86256	Down
248964_at	AT5G45340	CYP707A3 (cytochrome P450, family 707, subfamily A, polypeptide 3); oxygen binding	7.06897	9.12847	4.16843	Down
249008_at	AT5G44680	methyladenine glycosylase family protein	5.96973	7.05496	2.12171	Down
249037_at	AT5G44130	FLA13 (FASCICLIN-LIKE ARABINOGALACTAN PROTEIN 13 PRECURSOR)	4.97377	7.73341	6.77227	Down
249046_at	AT5G44400	FAD-binding domain-containing protein	4.4845	5.83703	2.55359	Down
249049_at	AT5G44340	TUB4 (tubulin beta-4 chain)	8.90232	10.0888	2.27594	Down
249052_at	AT5G44420	PDF1.2 (Low-molecular-weight cysteine-rich 77)	2.98513	6.55362	11.8638	Down
249063_at	AT5G44110	POP1	4.54106	8.19668	12.6024	Down
249073_at	AT5G44020	acid phosphatase class B family protein	4.04362	8.45408	21.2657	Down
249120_at	AT5G43750	similar to unnamed protein product [Vitis vinifera] (GB:CAO71280.1)	8.4667	9.83185	2.57604	Down
249123_at	AT5G43760	beta-ketoacyl-CoA synthase, putative	6.79985	8.40076	3.03336	Down
249187_at	AT5G43060	cysteine proteinase, putative / thiol protease, putative	4.13041	5.23601	2.15189	Down
249191_at	AT5G42760	similar to unknown [Populus trichocarpa] (GB:ABK95091.1); contains InterPro domain O-methyltransferase, N-terminal (InterPro:IPR003455); contains InterPro domain Conserved hypothetical protein CHP00027, methylltransferase (InterPro:IPR011610)	5.9679	8.09314	4.36274	Down
249214_at	AT5G42720	glycosyl hydrolase family 17 protein	3.52401	4.6418	2.17015	Down
249288_at	AT5G41050	similar to unknown protein [Arabidopsis thaliana] (TAIR:AT3G26960.1); similar to unnamed protein product [Vitis vinifera] (GB:CAO49052.1)	5.13274	7.57901	5.45004	Down
249332_at	AT5G40980	similar to unknown protein [Arabidopsis thaliana] (TAIR:AT3G27027.1); similar to unnamed protein product [Vitis vinifera] (GB:CAO49032.1)	3.12616	4.38687	2.39612	Down
249337_at	AT5G41080	glycerophosphoryl diester phosphodiesterase family protein	2.35075	3.49259	2.20661	Down
249366_at	AT5G40610	glycerol-3-phosphate dehydrogenase (NAD+) / GPDH	4.47499	6.24526	3.41119	Down
249377_at	AT5G40690	similar to unknown protein [Arabidopsis thaliana] (TAIR:AT2G41730.1); similar to unnamed protein product [Vitis vinifera] (GB:CAO14635.1)	3.56336	4.69373	2.18914	Down
249378_at	AT5G40450	similar to unknown protein [Arabidopsis thaliana] (TAIR:AT3G28770.1); similar to hypothetical protein Kpol_1058p4 [Vanderwaltozyma polyspora DSM 70294] (GB:XP_001645325.1)	6.5241	8.8893	5.15225	Down
249383_at	AT5G39860	PRE1 (PACLOBUTRAZOL RESISTANCE1); DNA binding / transcription factor	3.41081	5.52625	4.33322	Down
249392_at	AT5G40150	peroxidase, putative	3.29207	5.01286	3.29617	Down
249417_at	AT5G39670	calcium-binding EF hand family protein	4.12594	6.46105	5.04589	Down
249527_at	AT5G38710	proline oxidase, putative / osmotic stress-responsive proline dehydrogenase, putative	2.79605	4.16512	2.58305	Down
249583_at	AT5G37770	TCH2 (TOUCH 2); calcium ion binding	8.23842	9.60691	2.58201	Down
249645_at	AT5G36910	THI2.2 (THIONIN 2.2); toxin receptor binding	2.52887	6.91748	20.9461	Down
249694_at	AT5G35790	G6PD1 (GLUCOSE-6-PHOSPHATE DEHYDROGENASE 1); glucose-6-phosphate dehydrogenase	7.29158	8.42855	2.19918	Down
249727_at	AT5G35490	unknown protein	6.17527	7.26136	2.12297	Down
249732_at	AT5G24420	glucosamine/galactosamine-6-phosphate isomerase-related	4.18087	5.98541	3.49317	Down
249750_at	AT5G24570	unknown protein	4.48805	6.65436	4.48874	Down
249755_at	AT5G24580	copper-binding family protein	3.26549	4.65314	2.61651	Down
249777_at	AT5G24210	lipase class 3 family protein	8.86018	10.7878	3.80419	Down
249823_s_at	AT5G23350;AT5G23360	[AT5G23350, GRAM domain-containing protein / ABA-responsive protein-related];[AT5G23360, GRAM domain-containing protein / ABA-responsive protein-related]	2.70197	4.65567	3.87367	Down
249847_at	AT5G23210	SCPL34; serine carboxypeptidase	3.32805	5.72433	5.26442	Down
249862_at	AT5G22920	zinc finger (C3HC4-type RING finger) family protein	6.65963	9.4498	6.91713	Down
249866_at	AT5G23010	MAM1 (2-isopropylmalate synthase 3); 2-isopropylmalate synthase	8.44179	10.5332	4.26154	Down
249867_at	AT5G23020	IMS2/MAM-L/MAM3 (METHYLTHIOALKYMALATE SYNTHASE-LIKE); 2-isopropylmalate synthase/ methylthioalkylmalate synthase	2.56335	5.14393	5.9818	Down
249874_at	AT5G23070	thymidine kinase, putative	5.68927	6.74553	2.07954	Down
249894_at	AT5G22580	Identical to Uncharacterized protein At5g22580 [Arabidopsis Thaliana] (GB:Q9FK81); similar to stable protein 1-related [Arabidopsis thaliana] (TAIR:AT3G17210.1); similar to hypothetical protein [Vitis vinifera] (GB:CAN68720.1); contains InterPro domain Dimeric alpha-beta barrel (InterPro:IPR011008); contains InterPro domain Stress responsive alpha-beta barrel (InterPro:IPR013097)	4.67092	9.56418	29.718	Down
249900_at	AT5G22640	EMB1211 (EMBRYO DEFECTIVE 1211)	6.3716	7.51651	2.21132	Down
249916_at	AT5G22880	H2B/HTB2 (HISTONE H2B); DNA binding	5.10376	6.44911	2.54093	Down
249918_at	AT5G19240	Identical to Uncharacterized GPI-anchored protein At5g19240 precursor [Arabidopsis Thaliana] (GB:Q84VZ5;GB:Q8H7A4); similar to unknown protein [Arabidopsis thaliana] (TAIR:AT5G19230.1); similar to unknown [Populus trichocarpa] (GB:ABK94712.1)	10.1582	11.5925	2.70251	Down
249919_at	AT5G19250	Identical to Uncharacterized GPI-anchored protein At5g19250 precursor [Arabidopsis Thaliana] (GB:P59833;GB:Q67ZQ2;GB:Q6ID89); similar to unknown protein [Arabidopsis thaliana] (TAIR:AT3G06035.1); similar to unknown [Populus trichocarpa] (GB:ABK94712.1)	6.96157	8.68767	3.30833	Down
249920_at	AT5G19260	similar to unknown protein [Arabidopsis thaliana] (TAIR:AT3G06020.1); similar to hypothetical protein [Vitis vinifera] (GB:CAN75990.1)	4.17068	7.10802	7.65998	Down
249923_at	AT5G19120	aspartic-type endopeptidase/ pepsin A	8.80663	10.486	3.20278	Down
249942_at	AT5G22300	NIT4 (NITRILASE 4)	3.23779	4.82012	2.99454	Down
249958_at	AT5G18970	AWPM-19-like membrane family protein	4.0317	5.42513	2.62704	Down
249969_at	AT5G19090	heavy-metal-associated domain-containing protein	3.57384	5.24291	3.1801	Down
249996_at	AT5G18600	glutaredoxin family protein	9.26734	10.7016	2.70246	Down
250000_at	AT5G18650	zinc finger (C3HC4-type RING finger) family protein	6.32059	7.49562	2.25797	Down
250007_at	AT5G18670	BMY3 (BETA-AMYLASE 9); beta-amylase	9.65628	10.8832	2.34067	Down
250012_x_at	AT5G18060	auxin-responsive protein, putative	3.18191	6.13812	7.76082	Down
250018_at	AT5G18150	similar to unknown protein [Arabidopsis thaliana] (TAIR:AT5G14602.1); similar to unnamed protein product [Vitis vinifera] (GB:CAO23480.1); contains domain PTHR12133 (PTHR12133)	7.34233	8.61652	2.41864	Down
250073_at	AT5G17170	ENH1 (ENHANCER OF SOS3-1); metal ion binding	9.80528	10.8218	2.023	Down
250079_at	AT5G16650	DNAJ heat shock N-terminal domain-containing protein	7.81369	9.11904	2.47145	Down
250090_at	AT5G17330	GAD (Glutamate decarboxylase 1); calmodulin binding	2.76527	4.25627	2.81083	Down
250098_at	AT5G17350	similar to unknown protein [Arabidopsis thaliana] (TAIR:AT3G03280.1); similar to unknown [Populus trichocarpa] (GB:ABK95625.1)	5.44823	6.81033	2.57059	Down
250102_at	AT5G16590	leucine-rich repeat transmembrane protein kinase, putative	3.68835	5.01363	2.50582	Down
250109_at	AT5G15230	GASA4 (GAST1 PROTEIN HOMOLOG 4)	4.68643	7.60609	7.5667	Down
250110_at	AT5G15350	plastocyanin-like domain-containing protein	7.10622	9.20432	4.28145	Down
250147_at	AT5G14600	similar to unnamed protein product [Vitis vinifera] (GB:CAO14741.1); contains InterPro domain tRNA methyltransferase complex GCD14 subunit (InterPro:IPR014816)	2.85734	3.9534	2.1377	Down
250198_at	AT5G14100	ATNAP14 (Non-intrinsic ABC protein 14)	3.58812	4.82007	2.34885	Down
250243_at	AT5G13630	GUN5 (GENOMES UNCOUPLED 5)	10.792	12.0761	2.43546	Down
250254_at	AT5G13710	SMT1 (STEROL METHYLTRANSFERASE 1)	5.8158	7.47816	3.16533	Down
250265_at	AT5G12900	similar to unknown protein [Arabidopsis thaliana] (TAIR:AT1G12330.1); similar to unnamed protein product [Vitis vinifera] (GB:CAO21950.1); contains domain Spectrin repeat (SSF46966)	3.2751	4.43313	2.23152	Down
250277_at	AT5G12940	leucine-rich repeat family protein	3.87931	7.41106	11.5654	Down
250296_at	AT5G12020	HSP17.6II (17.6 KDA CLASS II HEAT SHOCK PROTEIN)	2.66017	3.75816	2.14056	Down
250315_at	AT5G12130	PDE149 (PIGMENT DEFECTIVE 149)	5.57947	6.63919	2.08454	Down
250326_at	AT5G12080	mechanosensitive ion channel domain-containing protein / MS ion channel domain-containing protein	3.81715	4.8531	2.05046	Down
250327_at	AT5G12050	similar to unnamed protein product [Vitis vinifera] (GB:CAO45643.1)	3.9416	5.56931	3.09023	Down
250353_at	AT5G11630	similar to unknown protein [Arabidopsis thaliana] (TAIR:AT4G17310.1); similar to unknown [Populus trichocarpa] (GB:ABK94391.1)	5.96516	7.22584	2.39609	Down
250366_at	AT5G11420	similar to unknown protein [Arabidopsis thaliana] (TAIR:AT5G25460.1); similar to unknown [Ricinus communis] (GB:CAB02653.1); contains InterPro domain Protein of unknown function DUF642 (InterPro:IPR006946); contains InterPro domain Galactose-binding like (InterPro:IPR008979)	7.97401	9.18448	2.31413	Down
250433_at	AT5G10400	histone H3	4.40147	5.6199	2.32694	Down
250434_at	AT5G10390	histone H3	3.80373	5.6505	3.59693	Down
250435_at	AT5G10380	zinc finger (C3HC4-type RING finger) family protein	7.61695	8.76227	2.21196	Down
250471_at	AT5G10170	inositol-3-phosphate synthase, putative / myo-inositol-1-phosphate synthase, putative / MI-1-P synthase, putative	3.62319	5.19162	2.96583	Down
250490_at	AT5G09760	pectinesterase family protein	5.72194	7.11345	2.62353	Down
250496_at	AT5G09650	ATPPA6 (ARABIDOPSIS THALIANA PYROPHOSPHORYLASE 6); inorganic diphosphatase/ pyrophosphatase	7.91384	8.9802	2.09414	Down
250502_at	AT5G09590	mtHSC70-2 (HEAT SHOCK PROTEIN 70); ATP binding / unfolded protein binding	8.55776	9.65168	2.13453	Down
250503_at	AT5G09820	plastid-lipid associated protein PAP / fibrillin family protein	5.53544	6.6008	2.09269	Down
250505_at	AT5G09870	CESA5 (CELLULOSE SYNTHASE 5); transferase, transferring glycosyl groups	6.706	8.13147	2.68603	Down
250563_at	AT5G08050	similar to unnamed protein product [Vitis vinifera] (GB:CAO62462.1); similar to unknown [Populus trichocarpa] (GB:ABK95457.1); contains InterPro domain Protein of unknown function DUF1118 (InterPro:IPR009500); contains InterPro domain Uncharacterised conserved protein UCP022207 (InterPro:IPR016801)	9.42532	10.7025	2.42362	Down
250569_at	AT5G08130	BIM1 (BES1-interacting Myc-like protein 1); DNA binding / transcription factor	3.94541	5.37277	2.68955	Down
250580_at	AT5G07440	GDH2 (GLUTAMATE DEHYDROGENASE 2); oxidoreductase	6.07756	8.00653	3.80784	Down
250582_at	AT5G07580	DNA binding / transcription factor	4.80456	5.82914	2.03437	Down
250598_at	AT5G07690	MYB29 (myb domain protein 29); DNA binding / transcription factor	4.47432	5.74431	2.41161	Down
250633_at	AT5G07460	PMSR2 (PEPTIDEMETHIONINE SULFOXIDE REDUCTASE 2); peptide-methionine-(S)-S-oxide reductase	4.07939	6.81765	6.67266	Down
250645_at	AT5G06700	similar to unknown protein [Arabidopsis thaliana] (TAIR:AT3G12060.1); similar to unnamed protein product [Vitis vinifera] (GB:CAO23412.1); contains InterPro domain Protein of unknown function DUF231, plant (InterPro:IPR004253)	6.51347	7.55348	2.05624	Down
250649_at	AT5G06690	(THIOREDOXIN-LIKE 5); thiol-disulfide exchange intermediate	3.92525	4.93679	2.01607	Down
250669_at	AT5G06870	PGIP2 (POLYGALACTURONASE INHIBITING PROTEIN 2); protein binding	5.32792	7.06727	3.33884	Down
250670_at	AT5G06860	PGIP1 (POLYGALACTURONASE INHIBITING PROTEIN 1); protein binding	4.94677	7.18255	4.71018	Down
250696_at	AT5G06790	similar to unknown protein [Arabidopsis thaliana] (TAIR:AT3G57950.1); similar to hypothetical protein [Vitis vinifera] (GB:CAN83225.1); similar to unnamed protein product [Vitis vinifera] (GB:CAO23380.1)	2.43787	4.36328	3.79844	Down
250733_at	AT5G06290	2-cys peroxiredoxin, chloroplast, putative	7.927	9.75657	3.5543	Down
250738_at	AT5G05730	ASA1 (ANTHRANILATE SYNTHASE ALPHA SUBUNIT 1); anthranilate synthase	5.51334	7.01397	2.82967	Down
250794_at	AT5G05270	chalcone-flavanone isomerase family protein	5.27246	6.57663	2.46942	Down
250796_at	AT5G05300	similar to unknown protein [Arabidopsis thaliana] (TAIR:AT3G10930.1)	4.32296	5.59298	2.41165	Down
250936_at	AT5G03120	similar to hypothetical protein [Vitis vinifera] (GB:CAN68657.1)	4.74739	5.92772	2.26628	Down
250942_at	AT5G03350	legume lectin family protein	3.49071	4.80919	2.49404	Down
250944_at	AT5G03380	heavy-metal-associated domain-containing protein	6.81488	7.99544	2.26665	Down
251020_at	AT5G02270	ATNAP9 (Non-intrinsic ABC protein 9)	7.16163	8.29199	2.18913	Down
251031_at	AT5G02120	OHP (ONE HELIX PROTEIN)	9.95907	11.0842	2.18125	Down
251036_at	AT5G02160	unknown protein	7.1151	8.72363	3.0494	Down
251058_at	AT5G01790	unknown protein	3.16192	5.07458	3.76504	Down
251072_at	AT5G01740	similar to SAG20 (WOUND-INDUCED PROTEIN 12) [Arabidopsis thaliana] (TAIR:AT3G10985.1); similar to unnamed protein product [Vitis vinifera] (GB:CAO48816.1); contains InterPro domain Wound-induced protein, Wun1 (InterPro:IPR009798)	4.2243	5.6896	2.7612	Down
251091_at	AT5G01410	PDX1 (PYRIDOXINE BIOSYNTHESIS 1.3); protein heterodimerization/ protein homodimerization	9.52097	10.7925	2.41409	Down
251106_at	AT5G01500	mitochondrial substrate carrier family protein	3.26578	4.56185	2.4556	Down
251133_at	AT5G01240	amino acid permease, putative	5.61967	7.02094	2.64134	Down
251142_at	AT5G01015	similar to unknown protein [Arabidopsis thaliana] (TAIR:AT1G65295.1); similar to hypothetical protein [Vitis vinifera] (GB:CAN82885.1); similar to unnamed protein product [Vitis vinifera] (GB:CAO45347.1)	2.73374	5.98102	9.49575	Down
251157_at	AT3G63140	mRNA-binding protein, putative	9.14011	10.6578	2.86333	Down
251174_at	AT3G63200	PLA IIIB/PLP9 (Patatin-like protein 9); nutrient reservoir	2.45316	3.47641	2.03249	Down
251178_at	AT3G63440	ATCKX6/ATCKX7/CKX6 (CYTOKININ OXIDASE/DEHYDROGENASE 6); cytokinin dehydrogenase	2.80255	4.09346	2.44681	Down
251181_at	AT3G62820	invertase/pectin methylesterase inhibitor family protein	5.88304	7.02439	2.20588	Down
251196_at	AT3G62950	glutaredoxin family protein	4.14561	6.99857	7.22481	Down
251243_at	AT3G61870	similar to unknown [Populus trichocarpa] (GB:ABK95718.1)	8.97371	10.2132	2.36111	Down
251324_at	AT3G61430	PIP1A (PLASMA MEMBRANE INTRINSIC PROTEIN 1A); water channel	10.2622	11.2718	2.01337	Down
251330_at	AT3G61550	zinc finger (C3HC4-type RING finger) family protein	2.95768	4.64323	3.21665	Down
251336_at	AT3G61190	BAP1 (BON ASSOCIATION PROTEIN 1)	4.90426	6.22445	2.49699	Down
251395_at	AT2G45470	FLA8 (Arabinogalactan protein 8)	5.31911	7.35414	4.09832	Down
251402_at	AT3G60290	oxidoreductase, acting on paired donors, with incorporation or reduction of molecular oxygen, 2-oxoglutarate as one donor, and incorporation of one atom each of oxygen into both donors	2.74584	4.96673	4.66183	Down
251427_at	AT3G60130	glycosyl hydrolase family 1 protein / beta-glucosidase, putative (YLS1)	2.85918	5.15205	4.9003	Down
251507_at	AT3G59080	aspartyl protease family protein	4.43729	5.77701	2.53103	Down
251524_at	AT3G58990	aconitase C-terminal domain-containing protein	3.57209	8.25496	25.6854	Down
251639_at	AT3G57560	aspartate/glutamate/uridylate kinase family protein	5.53935	6.74744	2.31031	Down
251640_at	AT3G57450	similar to unnamed protein product [Vitis vinifera] (GB:CAO40798.1)	9.732	10.7335	2.0021	Down
251663_at	AT3G57070	glutaredoxin family protein	4.27885	5.66094	2.60646	Down
251688_at	AT3G56480	myosin heavy chain-related	4.19453	5.42893	2.35282	Down
251705_at	AT3G56400	WRKY70 (WRKY DNA-binding protein 70); transcription factor	8.33397	9.9652	3.09776	Down
251714_at	AT3G56370	leucine-rich repeat transmembrane protein kinase, putative	3.52069	5.98771	5.52898	Down
251720_at	AT3G56160	bile acid:sodium symporter	3.3428	4.48635	2.20923	Down
251735_at	AT3G56090	ATFER3 (FERRITIN 3); ferric iron binding	6.15077	7.77991	3.09328	Down
251741_at	AT3G56040	similar to hypothetical protein OsJ_018104 [Oryza sativa (japonica cultivar-group)] (GB:EAZ34621.1); similar to hypothetical protein [Vitis vinifera] (GB:CAN60362.1); similar to unnamed protein product [Vitis vinifera] (GB:CAO41406.1); contains domain Nucleotide-diphospho-sugar transferases (SSF53448); contains domain no description (G3DSA:3.90.550.10)	5.56872	7.04779	2.7877	Down
251746_at	AT3G56060	glucose-methanol-choline (GMC) oxidoreductase family protein	3.69977	5.51367	3.51592	Down
251759_at	AT3G55630	ATDFD (A. THALIANA DHFS-FPGS HOMOLOG D); tetrahydrofolylpolyglutamate synthase	8.47108	9.78495	2.48608	Down
251784_at	AT3G55330	PPL1 (PSBP-LIKE PROTEIN 1); calcium ion binding	8.74978	9.75837	2.01195	Down
251791_at	AT3G55500	ATEXPA16 (ARABIDOPSIS THALIANA EXPANSIN A16)	2.40559	5.39197	7.92483	Down
251796_at	AT3G55360	ATTSC13/CER10/ECR/TSC13 (ENOYL-COA REDUCTASE); 3-oxo-5-alpha-steroid 4-dehydrogenase/ fatty acid elongase/ trans-2-enoyl-CoA reductase (NADPH)	5.42244	7.07743	3.14921	Down
251846_at	AT3G54560	HTA11; DNA binding	4.27359	5.67522	2.642	Down
251855_at	AT3G54690	sugar isomerase (SIS) domain-containing protein / CBS domain-containing protein	4.7072	5.93742	2.34604	Down
251864_at	AT3G54920	PMR6 (POWDERY MILDEW RESISTANT 6); lyase/ pectate lyase	4.45358	6.05208	3.02829	Down
251886_at	AT3G54260	similar to unknown protein [Arabidopsis thaliana] (TAIR:AT2G42570.1); similar to unnamed protein product [Vitis vinifera] (GB:CAO70127.1); contains InterPro domain Protein of unknown function DUF231, plant (InterPro:IPR004253)	3.68097	4.70157	2.02877	Down
251890_at	AT3G54220	SCR (SCARECROW); transcription factor	5.88205	7.47165	3.00966	Down
251899_at	AT3G54400	aspartyl protease family protein	2.98045	5.98656	8.03394	Down
251924_at	AT3G53730	histone H4	7.16261	8.24691	2.12034	Down
251982_at	AT3G53190	pectate lyase family protein	2.45442	4.44112	3.9633	Down
251984_at	AT3G53260	PAL2 (phenylalanine ammonia-lyase 2); phenylalanine ammonia-lyase	8.2626	10.0016	3.3381	Down
251996_at	AT3G52840	BGAL2 (beta-galactosidase 2); beta-galactosidase	6.31234	7.70896	2.63285	Down
252001_at	AT3G52750	FTSZ2-2 (FtsZ2-2); structural molecule	6.34182	7.5717	2.34547	Down
252011_at	AT3G52720	carbonic anhydrase family protein	8.60891	10.443	3.56534	Down
252014_at	AT3G52870	calmodulin-binding family protein	5.43281	6.49063	2.08179	Down
252025_at	AT3G52900	similar to unknown protein [Arabidopsis thaliana] (TAIR:AT2G36355.1); similar to hypothetical protein [Vitis vinifera] (GB:CAN75481.1); similar to unnamed protein product [Vitis vinifera] (GB:CAO46538.1); contains InterPro domain Protein of unknown function DUF662 (InterPro:IPR007033)	2.88194	3.89127	2.01298	Down
252045_at	AT3G52450	U-box domain-containing protein	2.36281	4.62155	4.78574	Down
252048_at	AT3G52500	aspartyl protease family protein	4.66012	6.29517	3.10599	Down
252053_at	AT3G52400	SYP122 (syntaxin 122); SNAP receptor	8.04763	9.12404	2.10878	Down
252060_at	AT3G52430	PAD4 (PHYTOALEXIN DEFICIENT 4); triacylglycerol lipase	3.53385	4.60966	2.10791	Down
252131_at	AT3G50930	AAA-type ATPase family protein	6.06321	7.92579	3.63659	Down
252132_at	AT3G50790	late embryogenesis abundant protein, putative / LEA protein, putative	6.09017	7.20737	2.16925	Down
252133_at	AT3G50900	similar to unknown protein [Arabidopsis thaliana] (TAIR:AT5G66490.1); similar to hypothetical protein [Thellungiella halophila] (GB:ABB45855.1)	4.33412	5.67795	2.53823	Down
252136_at	AT3G50770	calmodulin-related protein, putative	3.0277	4.15482	2.18422	Down
252143_at	AT3G51150	kinesin motor family protein	2.84079	4.01674	2.25941	Down
252167_at	AT3G50560	short-chain dehydrogenase/reductase (SDR) family protein	3.03483	5.98362	7.72097	Down
252193_at	AT3G50060	MYB77; DNA binding / transcription factor	5.12295	7.68225	5.89423	Down
252199_at	AT3G50270	transferase family protein	3.63924	5.27018	3.09714	Down
252215_at	AT3G50240	KICP-02; microtubule motor	5.28034	6.50311	2.33395	Down
252220_at	AT3G49940	LBD38 (LOB DOMAIN-CONTAINING PROTEIN 38)	4.68574	8.83565	17.752	Down
252234_at	AT3G49780	ATPSK4 (PHYTOSULFOKINE 4 PRECURSOR); growth factor	7.29053	8.71152	2.67769	Down
252272_at	AT3G49670	BAM2 (big apical meristem 2); ATP binding / protein serine/threonine kinase	3.96201	5.65623	3.236	Down
252274_at	AT3G49680	ATBCAT-3/BCAT3 (BRANCHED-CHAIN AMINOTRANSFERASE 3); branched-chain-amino-acid transaminase/ catalytic	7.36123	8.79882	2.70868	Down
252280_at	AT3G49260	IQD21 (IQ-DOMAIN 21, IQ-domain 21); calmodulin binding	4.11121	6.2904	4.52899	Down
252300_at	AT3G49160	pyruvate kinase family protein	3.71139	4.91847	2.30869	Down
252317_at	AT3G48720	transferase family protein	2.58582	5.93713	10.2058	Down
252345_at	AT3G48640	similar to unknown protein [Arabidopsis thaliana] (TAIR:AT5G66670.2); similar to unknown protein [Arabidopsis thaliana] (TAIR:AT5G66670.1)	2.69619	3.9743	2.42521	Down
252346_at	AT3G48650	pseudogene, At14a-related protein, similar to At14a (GI:11994571 and GI:11994573) (Arabidopsis thaliana)	5.57931	7.54058	3.89404	Down
252366_at	AT3G48420	haloacid dehalogenase-like hydrolase family protein	8.70371	9.73845	2.04875	Down
252367_at	AT3G48360	BT2 (BTB AND TAZ DOMAIN PROTEIN 2); protein binding / transcription factor/ transcription regulator	7.05565	8.97696	3.78767	Down
252373_at	AT3G48090	EDS1 (ENHANCED DISEASE SUSCEPTIBILITY 1); signal transducer/ triacylglycerol lipase	4.86909	5.91181	2.06011	Down
252374_at	AT3G48100	ARR5 (ARABIDOPSIS RESPONSE REGULATOR 5); transcription regulator/ two-component response regulator	4.07856	8.00267	15.1801	Down
252412_at	AT3G47295	unknown protein	6.12201	7.37193	2.37829	Down
252417_at	AT3G47480	calcium-binding EF hand family protein	3.35047	4.56648	2.32303	Down
252421_at	AT3G47540	chitinase, putative	4.47245	6.60773	4.39322	Down
252427_at	AT3G47640	basic helix-loop-helix (bHLH) family protein	6.20793	7.50431	2.45612	Down
252441_at	AT3G46780	PTAC16 (PLASTID TRANSCRIPTIONALLY ACTIVE18); binding / catalytic	6.92352	8.58198	3.15679	Down
252442_at	AT3G46940	deoxyuridine 5'-triphosphate nucleotidohydrolase family	4.68618	6.0587	2.58923	Down
252459_s_at	AT3G47290;AT3G47220	[AT3G47290, phosphoinositide-specific phospholipase C family protein];[AT3G47220, phosphoinositide-specific phospholipase C family protein]	5.48878	6.84395	2.55826	Down
252463_at	AT3G47070	similar to unknown [Populus trichocarpa] (GB:ABK95428.1)	10.8042	12.1566	2.55346	Down
252471_at	AT3G46820	TOPP5 (Type one serine/threonine protein phosphatase 5); protein serine/threonine phosphatase	3.98414	5.01265	2.03992	Down
252474_at	AT3G46620	zinc finger (C3HC4-type RING finger) family protein	8.02996	9.51853	2.8061	Down
252481_at	AT3G46630	similar to defective chloroplasts and leaves protein-related / DCL protein-related [Arabidopsis thaliana] (TAIR:AT1G45230.1); similar to unnamed protein product [Vitis vinifera] (GB:CAO61399.1)	5.32246	6.32662	2.00578	Down
252539_at	AT3G45730	unknown protein	5.87703	6.96903	2.13169	Down
252549_at	AT3G45860	receptor-like protein kinase, putative	6.34194	8.07894	3.3334	Down
252562_s_at	AT3G46320;AT3G45930	[AT3G46320, histone H4];[AT3G45930, histone H4]	5.42063	6.79448	2.5916	Down
252592_at	AT3G45640	ATMPK3 (MITOGEN-ACTIVATED PROTEIN KINASE 3); MAP kinase/ kinase/ protein kinase	9.86632	10.9909	2.18032	Down
252607_at	AT3G44990	XTR8 (xyloglucan:xyloglucosyl transferase 8); hydrolase, acting on glycosyl bonds	4.43924	5.45846	2.02682	Down
252661_at	AT3G44450	similar to unknown protein [Arabidopsis thaliana] (TAIR:AT3G52740.1); similar to unnamed protein product [Vitis vinifera] (GB:CAO70571.1)	3.54285	6.27625	6.65021	Down
252679_at	AT3G44260	CCR4-NOT transcription complex protein, putative	7.96445	9.15827	2.28757	Down
252711_at	AT3G43720	protease inhibitor/seed storage/lipid transfer protein (LTP) family protein	5.69531	7.93727	4.73039	Down
252712_at	AT3G43800	ATGSTU27 (Arabidopsis thaliana Glutathione S-transferase (class tau) 27); glutathione transferase	6.57292	7.68201	2.15709	Down
252827_at	AT4G39950	CYP79B2 (cytochrome P450, family 79, subfamily B, polypeptide 2); oxygen binding	6.83701	7.83868	2.00232	Down
252852_at	AT4G39900	similar to unnamed protein product [Vitis vinifera] (GB:CAO67041.1)	3.34774	5.14383	3.47277	Down
252853_at	AT4G39710	immunophilin, putative / FKBP-type peptidyl-prolyl cis-trans isomerase, putative	7.62537	8.82542	2.29747	Down
252858_at	AT4G39770	trehalose-6-phosphate phosphatase, putative	3.15464	5.79035	6.21479	Down
252859_at	AT4G39780	AP2 domain-containing transcription factor, putative	4.09852	5.14257	2.062	Down
252870_at	AT4G39940	AKN2 (APS-KINASE 2); ATP binding / kinase/ transferase, transferring phosphorus-containing groups	7.01501	8.84327	3.55109	Down
252876_at	AT4G39970	haloacid dehalogenase-like hydrolase family protein	5.88732	7.77192	3.69249	Down
252906_at	AT4G39640	GGT1 (GAMMA-GLUTAMYL TRANSPEPTIDASE 1); gamma-glutamyltransferase/ glutathione gamma-glutamylcysteinyltransferase	6.97835	8.33987	2.56957	Down
252911_at	AT4G39510	CYP96A12 (cytochrome P450, family 96, subfamily A, polypeptide 12); oxygen binding	3.70779	5.49761	3.45771	Down
252916_at	AT4G38950	kinesin motor family protein	3.15964	4.49326	2.52034	Down
252943_at	AT4G39330	mannitol dehydrogenase, putative	5.84606	8.77473	7.6141	Down
252954_at	AT4G38660	thaumatin, putative	2.54807	4.82271	4.83875	Down
252958_at	AT4G38620	MYB4 (myb domain protein 4); transcription factor	3.72272	5.99808	4.84118	Down
252965_at	AT4G38860	auxin-responsive protein, putative	3.78289	5.79549	4.03509	Down
252970_at	AT4G38850	SAUR_AC1 (SMALL AUXIN UP RNA 1 FROM ARABIDOPSIS THALIANA ECOTYPE COLUMBIA)	3.1042	4.41364	2.47845	Down
252971_at	AT4G38770	PRP4 (PROLINE-RICH PROTEIN 4)	6.71474	9.66066	7.70568	Down
252972_at	AT4G38840	auxin-responsive protein, putative	7.9413	9.14466	2.30276	Down
252989_at	AT4G38420	SKS9 (SKU5 Similar 9); copper ion binding / oxidoreductase	3.53318	4.58163	2.06831	Down
252993_at	AT4G38540	monooxygenase, putative (MO2)	3.38206	5.56013	4.52547	Down
253040_at	AT4G37800	xyloglucan:xyloglucosyl transferase, putative / xyloglucan endotransglycosylase, putative / endo-xyloglucan transferase, putative	3.71041	8.18483	22.2297	Down
253043_at	AT4G37540	LBD39 (LOB DOMAIN-CONTAINING PROTEIN 39)	5.98746	7.69289	3.26127	Down
253044_at	AT4G37290	similar to unknown protein [Arabidopsis thaliana] (TAIR:AT2G23270.1); similar to hypothetical protein [Vitis vinifera] (GB:CAN62855.1)	2.75278	7.04673	19.6158	Down
253061_at	AT4G37610	BT5 (BTB and TAZ domain protein 5); protein binding / transcription regulator	5.57443	10.4753	29.8753	Down
253090_at	AT4G36360	BGAL3 (beta-galactosidase 3); beta-galactosidase	6.14517	7.60418	2.7492	Down
253118_at	AT4G35950	ARAC6/ATROP5/RAC2 (RHO-RELATED PROTEIN FROM PLANTS 7); GTP binding	6.12714	7.44917	2.50018	Down
253124_at	AT4G36030	armadillo/beta-catenin repeat family protein	2.37688	4.32459	3.85762	Down
253161_at	AT4G35770	SEN1 (DARK INDUCIBLE 1)	5.26898	8.74867	11.1556	Down
253165_at	AT4G35320	similar to unknown protein [Arabidopsis thaliana] (TAIR:AT2G17300.1); similar to hypothetical protein [Vitis vinifera] (GB:CAN78386.1)	3.81147	5.31559	2.83651	Down
253173_at	AT4G35110	similar to unknown protein [Arabidopsis thaliana] (TAIR:AT2G16900.1); contains InterPro domain Phospholipase-like, arabidopsis (InterPro:IPR007942)	3.18148	4.43665	2.38695	Down
253191_at	AT4G35350	XCP1 (XYLEM CYSTEINE PEPTIDASE 1); cysteine-type peptidase	2.41449	4.43629	4.06091	Down
253252_at	AT4G34740	ATASE2 (GLN PHOSPHORIBOSYL PYROPHOSPHATE AMIDOTRANSFERASE 2); amidophosphoribosyltransferase	4.10254	5.52714	2.6844	Down
253255_at	AT4G34760	auxin-responsive family protein	3.02426	4.81412	3.45781	Down
253278_at	AT4G34220	leucine-rich repeat transmembrane protein kinase, putative	3.98603	5.25511	2.41009	Down
253281_at	AT4G34138	UGT73B1 (UDP-GLUCOSYL TRANSFERASE 73B1); UDP-glycosyltransferase/ abscisic acid glucosyltransferase	3.24132	4.427	2.27471	Down
253284_at	AT4G34150	C2 domain-containing protein	8.72084	10.6035	3.68745	Down
253286_at	AT4G34260	catalytic	5.41911	6.99056	2.97202	Down
253305_at	AT4G33666	unknown protein	7.77123	10.6006	7.1078	Down
253309_at	AT4G33790	acyl CoA reductase, putative	2.66382	4.36135	3.24345	Down
253332_at	AT4G33420	peroxidase, putative	2.76251	4.37793	3.064	Down
253334_at	AT4G33360	terpene cyclase/mutase-related	4.6227	5.63972	2.02374	Down
253372_at	AT4G33220	pectinesterase family protein	3.53381	6.82585	9.79496	Down
253421_at	AT4G32340	binding	5.83712	7.13431	2.4575	Down
253423_at	AT4G32280	IAA29 (indoleacetic acid-induced protein 29); transcription factor	2.16973	3.34985	2.26595	Down
253440_at	AT4G32570	TIFY8	5.67473	7.63988	3.90452	Down
253464_at	AT4G32030	unknown protein	4.90051	6.18194	2.4308	Down
253480_at	AT4G31840	plastocyanin-like domain-containing protein	2.31431	4.48068	4.48892	Down
253493_at	AT4G31820	ENP (ENHANCER OF PINOID); signal transducer	4.00762	5.0134	2.00803	Down
253495_at	AT4G31850	PGR3 (PROTON GRADIENT REGULATION 3)	5.74157	6.86663	2.18111	Down
253534_at	AT4G31500	CYP83B1 (CYTOCHROME P450 MONOOXYGENASE 83B1); oxygen binding	8.9268	10.0493	2.17729	Down
253566_at	AT4G31210	DNA topoisomerase family protein	4.65803	5.86611	2.3103	Down
253579_at	AT4G30610	BRS1 (BRI1 SUPPRESSOR 1)	2.26486	4.82008	5.87757	Down
253598_at	AT4G30800	40S ribosomal protein S11 (RPS11B)	4.06866	5.45764	2.61894	Down
253608_at	AT4G30290	ATXTH19 (XYLOGLUCAN ENDOTRANSGLUCOSYLASE/HYDROLASE 19); hydrolase, acting on glycosyl bonds	3.23527	7.29343	16.6582	Down
253628_at	AT4G30280	ATXTH18/XTH18 (XYLOGLUCAN ENDOTRANSGLUCOSYLASE/HYDROLASE 18); hydrolase, acting on glycosyl bonds	2.58847	4.19787	3.05124	Down
253643_at	AT4G29780	similar to unknown protein [Arabidopsis thaliana] (TAIR:AT5G12010.1); similar to unnamed protein product [Vitis vinifera] (GB:CAO43835.1); contains domain PTHR22930 (PTHR22930)	8.24962	9.44838	2.29542	Down
253657_at	AT4G30110	HMA2 (Heavy metal ATPase 2); cadmium-transporting ATPase	2.61949	4.01203	2.62541	Down
253666_at	AT4G30270	MERI5B (MERISTEM-5); hydrolase, acting on glycosyl bonds / xyloglucan:xyloglucosyl transferase	5.30778	8.03199	6.608	Down
253696_at	AT4G29740	CKX4 (CYTOKININ OXIDASE 4); cytokinin dehydrogenase	2.39462	4.57742	4.54034	Down
253737_at	AT4G28703	similar to unknown protein [Arabidopsis thaliana] (TAIR:AT3G04300.1); similar to unnamed protein product [Vitis vinifera] (GB:CAO44490.1); similar to Os04g0509400 [Oryza sativa (japonica cultivar-group)] (GB:NP_001053279.1); similar to OSJNBb0065L13.6 [Oryza sativa (japonica cultivar-group)] (GB:CAE03363.1); contains InterPro domain RmlC-like jelly roll fold (InterPro:IPR014710); contains InterPr…	3.67322	4.81164	2.20139	Down
253754_at	AT4G29020	glycine-rich protein	5.5965	6.97396	2.5981	Down
253790_at	AT4G28660	PSB28 (PHOTOSYSTEM II REACTION CENTER PSB28 PROTEIN)	8.04739	9.49931	2.73571	Down
253814_at	AT4G28290	unknown protein	7.28888	9.01075	3.29863	Down
253815_at	AT4G28250	ATEXPB3 (ARABIDOPSIS THALIANA EXPANSIN B3)	3.04794	4.62553	2.9847	Down
253823_at	AT4G28030	GCN5-related N-acetyltransferase (GNAT) family protein	7.3573	8.48948	2.1919	Down
253825_at	AT4G28025	similar to unnamed protein product [Vitis vinifera] (GB:CAO66511.1); contains domain Chlorophyll a-b binding protein (SSF103511)	8.78812	9.84409	2.07911	Down
253849_at	AT4G28080	binding	8.27849	9.68381	2.64876	Down
253856_at	AT4G28100	Identical to Uncharacterized GPI-anchored protein At4g28100 precursor [Arabidopsis Thaliana] (GB:Q9SUC9;GB:Q8L9X7); similar to unknown protein [Arabidopsis thaliana] (TAIR:AT3G18050.1); similar to unknown [Populus trichocarpa] (GB:ABK95869.1)	4.4723	5.8756	2.64508	Down
253871_at	AT4G27440	PORB (PROTOCHLOROPHYLLIDE OXIDOREDUCTASE B); oxidoreductase/ protochlorophyllide reductase	5.78039	7.12079	2.53221	Down
253876_at	AT4G27430	CIP7 (COP1-INTERACTING PROTEIN 7)	5.37387	6.386	2.01688	Down
253908_at	AT4G27260	GH3.5/WES1; indole-3-acetic acid amido synthetase	2.84558	4.52927	3.2125	Down
253915_at	AT4G27280	calcium-binding EF hand family protein	9.24672	11.3053	4.16575	Down
253919_at	AT4G27350	similar to unknown protein [Arabidopsis thaliana] (TAIR:AT5G54240.1); similar to unnamed protein product [Vitis vinifera] (GB:CAO39196.1); contains InterPro domain Protein of unknown function DUF1223 (InterPro:IPR010634)	6.21699	7.70121	2.79765	Down
253920_at	AT4G27230	HTA2 (HISTONE H2A); DNA binding	6.02486	7.08503	2.08517	Down
253946_at	AT4G26790	GDSL-motif lipase/hydrolase family protein	3.50516	5.01196	2.84178	Down
253949_at	AT4G26780	AR192; adenyl-nucleotide exchange factor/ chaperone binding / protein binding / protein homodimerization	4.21008	5.80849	3.02809	Down
253971_at	AT4G26530	fructose-bisphosphate aldolase, putative	7.01636	9.27497	4.78532	Down
254020_at	AT4G25700	BETA-OHASE 1 (BETA-HYDROXYLASE 1); beta-carotene hydroxylase	8.35964	9.62773	2.40843	Down
254034_at	AT4G25960	PGP2 (P-GLYCOPROTEIN 2); ATPase, coupled to transmembrane movement of substances	6.1927	7.22171	2.04062	Down
254040_at	AT4G25900	aldose 1-epimerase family protein	4.75703	5.78188	2.03475	Down
254041_at	AT4G25830	integral membrane family protein	4.70935	7.2637	5.87405	Down
254074_at	AT4G25490	CBF1 (C-REPEAT/DRE BINDING FACTOR 1); DNA binding / transcription activator/ transcription factor	2.47264	4.87334	5.28061	Down
254080_at	AT4G25630	FIB2 (FIBRILLARIN 2)	6.22506	7.34483	2.17312	Down
254102_at	AT4G25050	ACP4 (ACYL CARRIER PROTEIN 4)	9.70814	10.8443	2.19801	Down
254105_at	AT4G25080	CHLM (MAGNESIUM-PROTOPORPHYRIN IX METHYLTRANSFERASE); magnesium protoporphyrin IX methyltransferase	9.26241	10.619	2.56083	Down
254110_at	AT4G25260	invertase/pectin methylesterase inhibitor family protein	3.83577	5.11488	2.42689	Down
254119_at	AT4G24780	pectate lyase family protein	5.03791	9.30932	19.3117	Down
254120_at	AT4G24570	mitochondrial substrate carrier family protein	7.30876	9.9202	6.11114	Down
254122_at	AT4G24510	CER2 (ECERIFERUM 2); transferase	4.60618	6.09336	2.8034	Down
254133_at	AT4G24810	ABC1 family protein	4.43305	5.73756	2.47	Down
254137_at	AT4G24930	thylakoid lumenal 17.9 kDa protein, chloroplast	7.32918	8.40387	2.10627	Down
254141_at	AT4G24620	PGI1 (CHLOROPLASTIC PHOSPHOGLUCOSE ISOMERASE)	7.12045	8.12143	2.00136	Down
254150_at	AT4G24350	phosphorylase family protein	3.23514	5.12016	3.69358	Down
254159_at	AT4G24240	WRKY7 (WRKY DNA-binding protein 7); transcription factor	3.44573	4.52588	2.11425	Down
254163_s_at	AT4G24340;AT4G24350	[AT4G24340, phosphorylase family protein];[AT4G24350, phosphorylase family protein]	4.44842	6.34683	3.72802	Down
254216_at	AT4G23710	VAG2/VATG2/VHA-G2 (VACUOLAR ATP SYNTHASE SUBUNIT G2)	5.43672	6.57229	2.19705	Down
254221_at	AT4G23820	glycoside hydrolase family 28 protein / polygalacturonase (pectinase) family protein	2.77348	5.52994	6.75738	Down
254239_at	AT4G23400	PIP1;5/PIP1D (plasma membrane intrinsic protein 1;5); water channel	6.1184	8.78813	6.36311	Down
254250_at	AT4G23290	protein kinase family protein	6.46344	7.64642	2.27046	Down
254262_at	AT4G23470	hydroxyproline-rich glycoprotein family protein	6.03322	7.22082	2.27774	Down
254327_at	AT4G22490	protease inhibitor/seed storage/lipid transfer protein (LTP) family protein	2.17469	3.18116	2.00899	Down
254363_at	AT4G22010	SKS4 (SKU5 Similar 4); copper ion binding / oxidoreductase	2.44304	4.96212	5.73217	Down
254384_at	AT4G21870	26.5 kDa class P-related heat shock protein (HSP26.5-P)	4.05025	5.05495	2.00653	Down
254398_at	AT4G21280	PSBQ/PSBQ-1/PSBQA; calcium ion binding	9.82016	11.6808	3.63157	Down
254402_at	AT4G21310	similar to unknown protein [Arabidopsis thaliana] (TAIR:AT2G32280.1); similar to unnamed protein product [Vitis vinifera] (GB:CAO24186.1); contains InterPro domain Protein of unknown function DUF1218 (InterPro:IPR009606)	2.40768	3.54884	2.20559	Down
254432_at	AT4G20830	FAD-binding domain-containing protein	6.92875	8.16684	2.35886	Down
254505_at	AT4G19985	GCN5-related N-acetyltransferase (GNAT) family protein	5.69808	6.9327	2.35321	Down
254535_at	AT4G19710	AK-HSDH/AK-HSDH II; aspartate kinase/ homoserine dehydrogenase	6.53318	7.80395	2.4129	Down
254563_at	AT4G19120	ERD3 (EARLY-RESPONSIVE TO DEHYDRATION 3)	4.20824	6.95259	6.7009	Down
254609_at	AT4G18970	GDSL-motif lipase/hydrolase family protein	2.81099	4.91457	4.29775	Down
254665_at	AT4G18340	glycosyl hydrolase family 17 protein	4.69388	5.70098	2.00987	Down
254687_at	AT4G13770	CYP83A1 (CYTOCHROME P450 83A1); oxygen binding	8.92069	10.695	3.42077	Down
254737_at	AT4G13840	transferase family protein	6.25253	7.26401	2.01597	Down
254740_s_at	AT4G13930;AT4G13890	[AT4G13930, SHM4 (SERINE HYDROXYMETHYLTRANSFERASE 4); glycine hydroxymethyltransferase];[AT4G13890, SHM5 (SERINE HYDROXYMETHYLTRANSFERASE 5); glycine hydroxymethyltransferase]	7.07277	8.26734	2.28876	Down
254746_at	AT4G12980	auxin-responsive protein, putative	4.36747	6.73297	5.15333	Down
254770_at	AT4G13340	leucine-rich repeat family protein / extensin family protein	3.76423	4.76949	2.00731	Down
254783_at	AT4G12830	hydrolase, alpha/beta fold family protein	5.94963	7.49044	2.90958	Down
254785_at	AT4G12730	FLA2	2.7525	5.86505	8.64909	Down
254787_at	AT4G12690	similar to unknown protein [Arabidopsis thaliana] (TAIR:AT2G04220.1); similar to unnamed protein product [Vitis vinifera] (GB:CAO41124.1); contains InterPro domain Protein of unknown function DUF868, plant (InterPro:IPR008586)	3.57574	5.40193	3.54598	Down
254798_at	AT4G13050	acyl-(acyl carrier protein) thioesterase, putative / acyl-ACP thioesterase, putative / oleoyl-(acyl-carrier protein) hydrolase, putative / S-acyl fatty acid synthase thioesterase, putative	4.74644	6.42604	3.2034	Down
254810_at	AT4G12390	PME1; pectinesterase inhibitor	6.89146	7.8956	2.00575	Down
254815_at	AT4G12420	SKU5 (skewed 5); copper ion binding	5.63816	7.48551	3.5984	Down
254835_s_at	AT4G12320;AT4G12310	[AT4G12320, CYP706A6 (cytochrome P450, family 706, subfamily A, polypeptide 6); oxygen binding];[AT4G12310, CYP706A5 (cytochrome P450, family 706, subfamily A, polypeptide 5); oxygen binding]	5.97006	7.81572	3.59417	Down
254846_at	AT4G11830	PLDGAMMA2; phospholipase D	4.3357	5.47856	2.20819	Down
254862_at	AT4G12030	bile acid:sodium symporter family protein	4.50732	7.93284	10.7445	Down
254910_at	AT4G11175	translation initiation factor IF-1, chloroplast, putative	7.49018	8.73192	2.36483	Down
254911_at	AT4G11100	similar to unknown protein [Arabidopsis thaliana] (TAIR:AT5G03060.1)	5.20918	6.58433	2.59394	Down
254926_at	AT4G11280	ACS6 (1-AMINOCYCLOPROPANE-1-CARBOXYLIC ACID (ACC) SYNTHASE 6)	8.72088	10.0559	2.52277	Down
255004_at	AT4G09970	unknown protein	3.95986	5.17379	2.31969	Down
255016_at	AT4G10120	ATSPS4F; sucrose-phosphate synthase/ transferase, transferring glycosyl groups	9.09285	10.5261	2.70063	Down
255043_at	AT4G09640	similar to permease-related [Arabidopsis thaliana] (TAIR:AT1G34470.1); similar to hypothetical protein [Vitis vinifera] (GB:CAN81783.1); contains InterPro domain Protein of unknown function DUF803 (InterPro:IPR008521)	4.9927	6.08295	2.12911	Down
255046_at	AT4G09650	ATP synthase delta chain, chloroplast, putative / H(+)-transporting two-sector ATPase, delta (OSCP) subunit, putative	9.89201	11.1438	2.38133	Down
255064_at	AT4G08950	phosphate-responsive protein, putative (EXO)	5.0861	7.40301	4.98263	Down
255104_at	AT4G08685	SAH7	7.16697	8.30799	2.20537	Down
255127_at	AT4G08300	nodulin MtN21 family protein	2.1685	3.7458	2.98411	Down
255129_at	AT4G08290	nodulin MtN21 family protein	3.887	5.40135	2.8567	Down
255142_at	AT4G08390	SAPX; L-ascorbate peroxidase	7.18333	8.29032	2.15397	Down
255248_at	AT4G05180	PSBQ/PSBQ-2/PSII-Q (PHOTOSYSTEM II SUBUNIT Q-2); calcium ion binding	11.0679	12.3177	2.37803	Down
255298_at	AT4G04840	methionine sulfoxide reductase domain-containing protein / SeIR domain-containing protein	3.18914	7.52612	20.2098	Down
255344_s_at	AT4G04570;AT4G04540	[AT4G04570, protein kinase family protein];[AT4G04540, protein kinase family protein]	4.37911	6.3674	3.96766	Down
255406_at	AT4G03450	ankyrin repeat family protein	2.95247	4.52508	2.97442	Down
255433_at	AT4G03210	XTH9 (XYLOGLUCAN ENDOTRANSGLUCOSYLASE/HYDROLASE 9); hydrolase, acting on glycosyl bonds	4.86516	7.18588	4.99584	Down
255436_at	AT4G03150	similar to unnamed protein product [Vitis vinifera] (GB:CAO22424.1)	5.54987	6.64402	2.13487	Down
255437_at	AT4G03060	AOP2 (ALKENYL HYDROXALKYL PRODUCING 2); oxidoreductase, acting on paired donors, with incorporation or reduction of molecular oxygen, 2-oxoglutarate as one donor, and incorporation of one atom each of oxygen into both donors	2.57609	5.7066	8.75745	Down
255440_at	AT4G02530	chloroplast thylakoid lumen protein	9.05189	10.0811	2.04084	Down
255447_at	AT4G02790	GTP-binding family protein	6.46423	7.52869	2.09138	Down
255448_at	AT4G02810	similar to unknown protein [Arabidopsis thaliana] (TAIR:AT1G03170.1); similar to hypothetical protein [Vitis vinifera] (GB:CAN75990.1)	2.63705	3.67675	2.05581	Down
255524_at	AT4G02330	ATPMEPCRB; pectinesterase	3.02604	5.87263	7.19298	Down
255549_at	AT4G01950	ATGPAT3/GPAT3 (GLYCEROL-3-PHOSPHATE ACYLTRANSFERASE 3); acyltransferase	6.67974	8.20582	2.88001	Down
255558_at	AT4G01900	GLB1 (glutamine synthetase B1)	4.10137	6.17782	4.21768	Down
255568_at	AT4G01250	WRKY22 (WRKY DNA-binding protein 22); transcription factor	4.59547	6.04174	2.72502	Down
255579_at	AT4G01460	basic helix-loop-helix (bHLH) family protein	3.92916	5.18018	2.38009	Down
255604_at	AT4G01080	similar to unknown protein [Arabidopsis thaliana] (TAIR:AT1G01430.1); similar to unknown protein Cr17 [Brassica napus] (GB:AAX51387.1); contains InterPro domain Protein of unknown function DUF231, plant (InterPro:IPR004253)	6.21973	8.61138	5.24759	Down
255616_at	AT4G01290	similar to unnamed protein product [Vitis vinifera] (GB:CAO39638.1)	3.5083	4.99019	2.79315	Down
255627_at	AT4G00955	similar to protein kinase family protein [Arabidopsis thaliana] (TAIR:AT2G23450.2); similar to protein kinase family protein [Arabidopsis thaliana] (TAIR:AT2G23450.1); similar to unnamed protein product [Vitis vinifera] (GB:CAO41616.1); contains InterPro domain EGF (InterPro:IPR006210)	3.27697	4.37417	2.13939	Down
255637_at	AT4G00750	dehydration-responsive family protein	4.68017	6.1595	2.78819	Down
255654_at	AT4G00970	protein kinase family protein	3.58981	6.24562	6.30203	Down
255690_at	AT4G00360	CYP86A2 (ABERRANT INDUCTION OF TYPE THREE GENES 1); oxygen binding	7.31561	8.97165	3.1515	Down
255692_at	AT4G00400	GPAT8 (GLYCEROL-3-PHOSPHATE ACYLTRANSFERASE 8); acyltransferase/ glycerol-3-phosphate O-acyltransferase	2.39446	5.32464	7.6221	Down
255698_at	AT4G00150	scarecrow-like transcription factor 6 (SCL6)	4.55742	6.57979	4.06251	Down
255709_at	AT4G00180	YAB3 (YABBY3); transcription factor	4.52651	5.8021	2.42098	Down
255733_at	AT1G25400	similar to unknown protein [Arabidopsis thaliana] (TAIR:AT1G68440.1); similar to unnamed protein product [Vitis vinifera] (GB:CAO42150.1)	5.22472	7.24461	4.05553	Down
255734_at	AT1G25550	myb family transcription factor	7.97114	9.2144	2.36733	Down
255773_at	AT1G18590	sulfotransferase family protein	5.59613	7.0294	2.70059	Down
255774_at	AT1G18620	similar to unknown protein [Arabidopsis thaliana] (TAIR:AT1G74160.1); similar to unnamed protein product [Vitis vinifera] (GB:CAO49165.1)	4.29562	6.10999	3.51705	Down
255802_s_at	AT4G10150;AT4G10160	[AT4G10150, zinc finger (C3HC4-type RING finger) family protein];[AT4G10160, zinc finger (C3HC4-type RING finger) family protein]	3.24995	4.56449	2.48723	Down
255817_at	AT2G33330	33 kDa secretory protein-related	2.32254	4.69833	5.19018	Down
255822_at	AT2G40610	ATEXPA8 (ARABIDOPSIS THALIANA EXPANSIN A8)	3.38859	7.40942	16.2326	Down
255825_at	AT2G40475	unknown protein	3.72573	4.9602	2.35294	Down
255856_at	AT1G66940	protein kinase-related	3.94606	5.67875	3.32345	Down
255860_at	AT5G34940	ATGUS3 (ARABIDOPSIS THALIANA GLUCURONIDASE 3); beta-glucuronidase	3.75854	4.91397	2.2275	Down
255904_at	AT1G17860	trypsin and protease inhibitor family protein / Kunitz family protein	2.92639	6.22474	9.83789	Down
256015_at	AT1G19150	LHCA6 (Photosystem I light harvesting complex gene 6); chlorophyll binding	8.24162	9.47635	2.35337	Down
256020_at	AT1G58290	HEMA1; glutamyl-tRNA reductase	7.83646	9.71862	3.68627	Down
256077_at	AT1G18090	exonuclease, putative	3.09454	4.15513	2.08578	Down
256093_at	AT1G20823	zinc finger (C3HC4-type RING finger) family protein	6.98146	9.00111	4.05486	Down
256096_at	AT1G13650	similar to 18S pre-ribosomal assembly protein gar2-related [Arabidopsis thaliana] (TAIR:AT2G03810.4); similar to 18S pre-ribosomal assembly protein gar2-related [Arabidopsis thaliana] (TAIR:AT2G03810.2); similar to 18S pre-ribosomal assembly protein gar2-related [Arabidopsis thaliana] (TAIR:AT2G03810.3); similar to hypothetical protein Tc00.1047053503999.40 [Trypanosoma cruzi strain CL Brener] (G…	2.66267	5.0431	5.20694	Down
256222_at	AT1G56210	copper chaperone (CCH)-related	3.20453	4.72233	2.86354	Down
256237_at	AT3G12610	DRT100 (DNA-DAMAGE REPAIR/TOLERATION 100); protein binding	2.83658	6.14647	9.91693	Down
256262_at	AT3G12150	similar to hypothetical protein [Vitis vinifera] (GB:CAN81264.1); contains domain PTHR13617 (PTHR13617); contains domain SSF53474 (SSF53474); contains domain G3DSA:3.40.50.1820 (G3DSA:3.40.50.1820); contains domain PTHR13617:SF1 (PTHR13617:SF1)	2.71992	4.48187	3.39156	Down
256275_at	AT3G12110	ACT11 (ACTIN-11); structural constituent of cytoskeleton	2.71605	4.08061	2.57499	Down
256299_at	AT1G69530	ATEXPA1 (ARABIDOPSIS THALIANA EXPANSIN A1)	6.99219	10.3416	10.1921	Down
256304_at	AT1G69523	UbiE/COQ5 methyltransferase family protein	5.66581	6.9874	2.49941	Down
256383_at	AT1G66820	glycine-rich protein	6.62103	8.02127	2.63944	Down
256417_s_at	AT3G11170;AT5G05580	[AT3G11170, FAD7 (FATTY ACID DESATURASE 7); omega-3 fatty acid desaturase];[AT5G05580, FAD8 (FATTY ACID DESATURASE 8); omega-3 fatty acid desaturase]	9.55972	10.5997	2.05617	Down
256426_at	AT1G33420	PHD finger family protein	4.13949	5.14239	2.00403	Down
256427_at	AT3G11090	LBD21 (LOB DOMAIN-CONTAINING PROTEIN 21)	5.63487	6.88936	2.38582	Down
256442_at	AT3G10930	similar to unknown protein [Arabidopsis thaliana] (TAIR:AT5G05300.1)	5.33572	7.31093	3.93186	Down
256446_at	AT3G11110	zinc finger (C3HC4-type RING finger) family protein	3.26076	4.52763	2.40639	Down
256469_at	AT1G32540	LOL1 (LSD ONE LIKE 1)	5.03364	6.69398	3.1609	Down
256503_at	AT1G75250	myb family transcription factor	2.91365	4.80305	3.70482	Down
256516_at	AT1G66150	TMK1 (TRANSMEMBRANE KINASE 1)	6.32759	7.80123	2.77721	Down
256522_at	AT1G66160	U-box domain-containing protein	4.72817	6.03265	2.46995	Down
256525_at	AT1G66180	aspartyl protease family protein	7.31322	8.51657	2.30273	Down
256526_at	AT1G66090	disease resistance protein (TIR-NBS class), putative	6.45047	8.82109	5.17164	Down
256527_at	AT1G66100	thionin, putative	5.11821	10.0525	30.5758	Down
256537_at	AT1G33340	epsin N-terminal homology (ENTH) domain-containing protein / clathrin assembly protein-related	3.10569	4.23602	2.1891	Down
256547_at	AT3G14840	leucine-rich repeat family protein / protein kinase family protein	3.7003	6.25849	5.88967	Down
256548_at	AT3G14770	nodulin MtN3 family protein	3.92468	7.58545	12.6474	Down
256633_at	AT3G28340	GATL10 (Galacturonosyltransferase-like 10); polygalacturonate 4-alpha-galacturonosyltransferase/ transferase, transferring hexosyl groups	2.47583	5.9396	11.0331	Down
256655_at	AT3G18890	binding / catalytic/ coenzyme binding	5.58542	7.22832	3.12293	Down
256671_at	AT3G52290	IQD3 (IQ-domain 3); calmodulin binding	3.42753	4.72951	2.46567	Down
256673_at	AT3G52370	FLA15 (FASCICLIN-LIKE ARABINOGALACTAN PROTEIN 15 PRECURSOR)	2.73736	5.04347	4.94546	Down
256674_at	AT3G52360	similar to unknown protein [Arabidopsis thaliana] (TAIR:AT2G35850.1); similar to unnamed protein product [Vitis vinifera] (GB:CAO39911.1)	6.92101	8.97259	4.14559	Down
256755_at	AT3G25600	calmodulin, putative	7.9066	9.24698	2.53218	Down
256766_at	AT3G22231	PCC1 (PATHOGEN AND CIRCADIAN CONTROLLED 1)	9.20538	10.3922	2.27652	Down
256772_at	AT3G13750	BGAL1 (BETA GALACTOSIDASE 1); beta-galactosidase	7.4645	9.27719	3.51297	Down
256787_at	AT3G13790	ATBFRUCT1/ATCWINV1 (ARABIDOPSIS THALIANA CELL WALL INVERTASE 1); beta-fructofuranosidase/ hydrolase, hydrolyzing O-glycosyl compounds	2.45259	3.57094	2.17098	Down
256796_at	AT3G22210	unknown protein	8.73862	9.85552	2.1688	Down
256825_at	AT3G22120	CWLP (CELL WALL-PLASMA MEMBRANE LINKER PROTEIN); lipid binding	6.74189	10.1167	10.3732	Down
256862_at	AT3G23940	dehydratase family	6.25539	7.53734	2.43167	Down
256865_at	AT3G23820	GAE6 (UDP-D-GLUCURONATE 4-EPIMERASE 6); catalytic	8.37804	9.47714	2.14221	Down
256880_at	AT3G26450	major latex protein-related / MLP-related	7.5869	8.93471	2.54526	Down
256894_at	AT3G21870	CYCP2;1 (cyclin p2;1); cyclin-dependent protein kinase	6.45863	8.48167	4.0644	Down
256914_at	AT3G23880	F-box family protein	5.33694	6.72139	2.61072	Down
256934_at	AT3G22530	similar to unknown protein [Arabidopsis thaliana] (TAIR:AT4G14830.1); similar to unnamed protein product [Vitis vinifera] (GB:CAO71186.1); contains InterPro domain HSP20-like chaperone (InterPro:IPR008978)	6.85888	7.95465	2.13726	Down
256960_at	AT3G13510	similar to unknown protein [Arabidopsis thaliana] (TAIR:AT1G55360.1); similar to unknown protein [Arabidopsis thaliana] (TAIR:AT5G56530.1); similar to unnamed protein product [Vitis vinifera] (GB:CAO22094.1); similar to unknown [Populus trichocarpa] (GB:ABK93966.1); similar to hypothetical protein [Vitis vinifera] (GB:CAN72570.1); contains InterPro domain Protein of unknown function DUF239, plant…	4.41617	6.04919	3.10162	Down
256964_at	AT3G13520	AGP12 (ARABINOGALACTAN PROTEIN 12)	8.63243	10.7963	4.48111	Down
256979_at	AT3G21055	PSBTN (photosystem II subunit T)	10.9976	12.4709	2.7765	Down
256983_at	AT3G13470	chaperonin, putative	7.1635	8.68424	2.86938	Down
257008_at	AT3G14210	ESM1 (EPITHIOSPECIFIER MODIFIER 1); carboxylesterase	10.1869	12.422	4.70824	Down
257021_at	AT3G19710	BCAT4 (BRANCHED-CHAIN AMINOTRANSFERASE4); catalytic/ methionine-oxo-acid transaminase	7.2908	10.2579	7.8196	Down
257083_s_at	AT3G20600;AT3G20590	[AT3G20600, NDR1 (NON RACE-SPECIFIC DISEASE RESISTANCE 1); signal transducer];[AT3G20590, non-race specific disease resistance protein, putative]	5.04622	7.0381	3.97754	Down
257093_at	AT3G20570	plastocyanin-like domain-containing protein	3.75093	6.01118	4.79073	Down
257137_at	AT3G28860	ATMDR11/ATPGP19/MDR1/MDR11/PGP19 (P-GLYCOPROTEIN 19); ATPase, coupled to transmembrane movement of substances / auxin efflux transmembrane transporter	5.70184	7.8063	4.30037	Down
257148_at	AT3G27240	cytochrome c1, putative	7.34965	8.5911	2.36436	Down
257149_at	AT3G27280	ATPHB4 (PROHIBITIN 4)	4.74756	5.89868	2.22087	Down
257173_at	AT3G23810	SAHH2 (S-ADENOSYL-L-HOMOCYSTEINE (SAH) HYDROLASE 2); adenosylhomocysteinase	6.94878	8.08014	2.19064	Down
257176_s_at	AT3G23530;AT3G23510	[AT3G23530, cyclopropane fatty acid synthase, putative / CPA-FA synthase, putative];[AT3G23510, cyclopropane fatty acid synthase, putative / CPA-FA synthase, putative]	3.87592	6.16464	4.88623	Down
257190_at	AT3G13120	30S ribosomal protein S10, chloroplast, putative	9.10083	10.3343	2.35134	Down
257204_at	AT3G23805	RALFL24 (RALF-LIKE 24)	5.47143	7.17888	3.26583	Down
257206_at	AT3G16530	legume lectin family protein	3.14682	8.28226	35.1499	Down
257264_at	AT3G22060	receptor protein kinase-related	4.84067	7.79009	7.72442	Down
257267_at	AT3G15030	TCP4 (TCP FAMILY TRANSCRIPTION FACTOR 4); transcription factor	4.21137	5.36086	2.21837	Down
257272_at	AT3G28130	nodulin MtN21 family protein	4.21937	5.81932	3.03133	Down
257294_at	AT3G15570	phototropic-responsive NPH3 family protein	3.93282	5.52798	3.02129	Down
257297_at	AT3G28040	leucine-rich repeat transmembrane protein kinase, putative	5.56776	7.29045	3.3005	Down
257300_at	AT3G28080	nodulin MtN21 family protein	4.94021	6.38046	2.71367	Down
257313_at	AT3G26520	TIP2 (TONOPLAST INTRINSIC PROTEIN 2); water channel	9.34119	11.0906	3.36215	Down
257315_at	AT3G30775	ERD5 (EARLY RESPONSIVE TO DEHYDRATION 5); proline dehydrogenase	2.76706	3.83005	2.08925	Down
257323_at	ATMG01200	hypothetical protein	3.40495	4.63223	2.34125	Down
257333_at	ATMG01360	cytochrome c oxidase subunit 1	7.17356	9.13322	3.88971	Down
257338_s_at	ATMG00513;AT2G07711	[ATMG00513, Mitochondrial NADH dehydrogenase subunit 5. The gene is trans-spliced from three different pre-cursors, NAD5a, NAD5b and NAD5c.];[AT2G07711, pseudogene, similar to NADH dehydrogenase subunit 5, blastp match of 97% identity and 2.2e-244 P-value to GP|1066145|dbj|BAA07176.1||D37958 NADH dehydrogenase subunit 5 {Malus x domestica}]	3.52364	5.33724	3.51518	Down
257365_x_at	AT2G26020	PDF1.2b (plant defensin 1.2b)	2.62578	6.32158	12.9582	Down
257375_at	AT2G38640	similar to unknown protein [Arabidopsis thaliana] (TAIR:AT5G41590.1); similar to unknown [Populus trichocarpa] (GB:ABK94888.1); contains InterPro domain Protein of unknown function DUF567 (InterPro:IPR007612)	5.08917	6.09388	2.00654	Down
257381_at	AT2G37950	zinc finger (C3HC4-type RING finger) family protein	4.73374	6.73843	4.01304	Down
257435_at	AT2G24590	splicing factor, putative	5.83424	6.85422	2.02788	Down
257474_at	AT1G80850	methyladenine glycosylase family protein	4.67048	6.41204	3.34396	Down
257478_at	AT1G16130	WAKL2 (WALL ASSOCIATED KINASE-LIKE 2); kinase	3.00704	4.10099	2.13458	Down
257506_at	AT1G29440	auxin-responsive family protein	2.74109	4.6914	3.86458	Down
257510_at	AT1G55360	similar to unknown protein [Arabidopsis thaliana] (TAIR:AT5G56530.1); similar to unknown protein [Arabidopsis thaliana] (TAIR:AT3G13510.1); similar to unnamed protein product [Vitis vinifera] (GB:CAO22094.1); similar to unknown [Populus trichocarpa] (GB:ABK93966.1); similar to hypothetical protein [Vitis vinifera] (GB:CAN72570.1); contains InterPro domain Protein of unknown function DUF239, plant…	5.5954	7.17319	2.98512	Down
257533_at	AT3G10840	hydrolase, alpha/beta fold family protein	6.97946	8.06572	2.12322	Down
257536_at	AT3G02800	phosphoprotein phosphatase	2.40404	3.53919	2.19641	Down
257547_at	AT3G13000	transcription factor	2.96814	4.06774	2.14295	Down
257671_at	AT3G20450	similar to unknown protein [Arabidopsis thaliana] (TAIR:AT1G11905.1); similar to unknown [Populus trichocarpa] (GB:ABK95443.1); similar to Os05g0272900 [Oryza sativa (japonica cultivar-group)] (GB:NP_001055067.1); contains InterPro domain B-cell receptor-associated 31-like; (InterPro:IPR008417)	2.59736	3.85074	2.384	Down
257679_at	AT3G20470	encodes a glycine-rich protein that is expressed more abundantly in immature seed pods than in stems and leaves. Expression is not detected in roots or flowers.	2.91273	5.13952	4.68094	Down
257701_at	AT3G12710	methyladenine glycosylase family protein	2.34755	4.29833	3.86584	Down
257706_at	AT3G12685	similar to catalytic [Arabidopsis thaliana] (TAIR:AT1G24350.1); similar to unknown [Populus trichocarpa] (GB:ABK94924.1); contains InterPro domain Acid phosphatase/vanadium-dependent haloperoxidase related (InterPro:IPR003832)	5.19657	6.26771	2.1011	Down
257714_at	AT3G27360	histone H3	4.29394	5.52001	2.33929	Down
257715_at	AT3G12750	ZIP1 (ZINC TRANSPORTER 1 PRECURSOR); zinc ion transmembrane transporter	3.35644	4.95471	3.0278	Down
257746_at	AT3G29200	CM1 (chorismate mutase 1); chorismate mutase	5.69733	7.05399	2.56091	Down
257748_at	AT3G18710	U-box domain-containing protein	3.8049	6.878	8.41578	Down
257769_at	AT3G23050	IAA7 (AUXIN RESISTANT 2); transcription factor	7.32345	9.12112	3.47659	Down
257789_at	AT3G27020	YSL6 (YELLOW STRIPE LIKE 6); oligopeptide transporter	6.84732	7.92869	2.11605	Down
257790_at	AT3G27090	similar to unknown protein [Arabidopsis thaliana] (TAIR:AT5G42050.1); similar to hypothetical protein [Citrus x paradisi] (GB:CAA04664.1); contains InterPro domain Kelch related (InterPro:IPR013089); contains InterPro domain Development and cell death (InterPro:IPR013989)	8.62577	9.70765	2.11679	Down
257793_at	AT3G26960	similar to unknown protein [Arabidopsis thaliana] (TAIR:AT5G41050.1); similar to unnamed protein product [Vitis vinifera] (GB:CAO49052.1)	6.39045	7.51614	2.18206	Down
257809_at	AT3G27060	TSO2 (TSO MEANING 'UGLY' IN CHINESE); ribonucleoside-diphosphate reductase	5.92405	7.22277	2.46011	Down
257918_at	AT3G23230	ethylene-responsive factor, putative	2.63067	3.87807	2.37413	Down
257925_at	AT3G23170	similar to unknown protein [Arabidopsis thaliana] (TAIR:AT4G14450.1)	4.47247	5.48148	2.01252	Down
257964_at	AT3G19850	phototropic-responsive NPH3 family protein	3.43583	4.98718	2.9309	Down
258003_at	AT3G29030	ATEXPA5 (ARABIDOPSIS THALIANA EXPANSIN A5)	6.65277	8.18208	2.88649	Down
258021_at	AT3G19380	U-box domain-containing protein	5.89285	7.54761	3.1487	Down
258023_at	AT3G19450	CAD4 (CINNAMYL ALCOHOL DEHYDROGENASE 4); cinnamyl-alcohol dehydrogenase	7.00537	9.45076	5.44675	Down
258025_at	AT3G19480	D-3-phosphoglycerate dehydrogenase, putative / 3-PGDH, putative	6.1197	7.22101	2.1455	Down
258039_at	AT3G21200	similar to hypothetical protein [Vitis vinifera] (GB:CAN79599.1); contains InterPro domain FMN-binding split barrel, related (InterPro:IPR009002)	6.83933	7.96949	2.18884	Down
258054_at	AT3G16240	DELTA-TIP (delta tonoplast integral protein); water channel	7.10051	11.1001	15.995	Down
258055_at	AT3G16250	ferredoxin-related	7.96029	9.32769	2.58004	Down
258059_at	AT3G29035	ANAC059/ATNAC3 (Arabidopsis NAC domain containing protein 59); protein heterodimerization/ transcription factor	5.29991	6.71216	2.66152	Down
258134_at	AT3G24530	AAA-type ATPase family protein / ankyrin repeat family protein	5.11587	6.27688	2.23613	Down
258151_at	AT3G18080	glycosyl hydrolase family 1 protein	5.70352	7.27871	2.97975	Down
258156_at	AT3G18050	similar to unknown protein [Arabidopsis thaliana] (TAIR:AT4G28100.1); similar to unknown [Populus trichocarpa] (GB:ABK95654.1)	3.10872	6.5957	11.2121	Down
258159_at	AT3G17840	RLK902 (receptor-like kinase 902); ATP binding / kinase/ protein serine/threonine kinase	4.23581	5.71804	2.79381	Down
258183_at	AT3G21550	similar to unknown protein [Arabidopsis thaliana] (TAIR:AT3G21520.1); similar to unnamed protein product [Vitis vinifera] (GB:CAO71058.1); contains InterPro domain Protein of unknown function DUF679 (InterPro:IPR007770)	3.40135	4.56229	2.23602	Down
258222_at	AT3G15680	zinc finger (Ran-binding) family protein	3.65088	5.31832	3.17651	Down
258225_at	AT3G15630	similar to unknown protein [Arabidopsis thaliana] (TAIR:AT1G52720.1); similar to unnamed protein product [Vitis vinifera] (GB:CAO46032.1); similar to hypothetical protein [Vitis vinifera] (GB:CAN71657.1)	3.94939	6.63112	6.41629	Down
258239_at	AT3G27690	LHCB2:4 (Photosystem II light harvesting complex gene 2.3); chlorophyll binding	8.39144	10.8874	5.64115	Down
258249_s_at	AT3G15830;AT3G15820	[AT3G15830, phosphatidic acid phosphatase-related / PAP2-related];[AT3G15820, phosphatidic acid phosphatase-related / PAP2-related]	3.86733	5.08036	2.31824	Down
258250_at	AT3G15850	FAD5 (FATTY ACID DESATURASE 5); oxidoreductase	9.91597	11.2689	2.55429	Down
258270_at	AT3G15650	phospholipase/carboxylesterase family protein	2.47134	3.64947	2.26284	Down
258274_at	AT3G15640	cytochrome c oxidase family protein	5.61692	7.28134	3.16987	Down
258289_at	AT3G23450	pseudogene, similar to unnamed protein product, blastp match of 19% identity and 2.8e-15 P-value to GP|28802461|emb|CAD70027.1||AX647825 unnamed protein product {Homo sapiens}	3.1575	5.65126	5.63244	Down
258332_at	AT3G16180	proton-dependent oligopeptide transport (POT) family protein	2.96959	4.29826	2.5117	Down
258349_at	AT3G17609	HYH (HY5-HOMOLOG); DNA binding / transcription factor	7.36666	8.74179	2.59391	Down
258350_at	AT3G17510	CIPK1 (CBL-INTERACTING PROTEIN KINASE 1); kinase	8.83175	9.99914	2.24604	Down
258368_at	AT3G14240	subtilase family protein	3.61476	5.28732	3.18779	Down
258369_at	AT3G14310	ATPME3 (Arabidopsis thaliana pectin methylesterase 3)	4.99939	6.69933	3.24887	Down
258386_at	AT3G15520	peptidyl-prolyl cis-trans isomerase TLP38, chloroplast / thylakoid lumen PPIase of 38 kDa / cyclophilin / rotamase	5.53538	6.94146	2.65014	Down
258402_at	AT3G15450	similar to unknown protein [Arabidopsis thaliana] (TAIR:AT4G27450.1); similar to unknown [Populus trichocarpa] (GB:ABK93866.1); contains domain PTHR11772 (PTHR11772); contains domain G3DSA:3.60.20.10 (G3DSA:3.60.20.10); contains domain SSF56235 (SSF56235)	7.27118	10.2185	7.71306	Down
258409_at	AT3G17640	leucine-rich repeat family protein	2.57895	3.89902	2.49678	Down
258436_at	AT3G16720	ATL2 (Arabidopsis T?xicos en Levadura 2); protein binding / zinc ion binding	4.36254	5.9285	2.96075	Down
258460_at	AT3G17330	ECT6 (evolutionarily conserved C-terminal region 6)	3.45258	4.97202	2.8668	Down
258468_at	AT3G06070	similar to unknown protein [Arabidopsis thaliana] (TAIR:AT5G19190.1); similar to unnamed protein product [Vitis vinifera] (GB:CAO71112.1)	4.63987	8.17485	11.5913	Down
258472_at	AT3G06080	similar to unknown protein [Arabidopsis thaliana] (TAIR:AT5G19160.1); similar to unnamed protein product [Vitis vinifera] (GB:CAO71110.1); contains InterPro domain Protein of unknown function DUF231, plant (InterPro:IPR004253)	4.70153	5.96249	2.39655	Down
258528_at	AT3G06770	glycoside hydrolase family 28 protein / polygalacturonase (pectinase) family protein	3.98714	5.9656	3.94073	Down
258535_at	AT3G06750	hydroxyproline-rich glycoprotein family protein	7.36595	9.45338	4.24991	Down
258537_at	AT3G04210	disease resistance protein (TIR-NBS class), putative	6.5299	7.78299	2.38351	Down
258552_at	AT3G07010	pectate lyase family protein	3.17355	5.49653	5.00365	Down
258560_at	AT3G06020	similar to unknown protein [Arabidopsis thaliana] (TAIR:AT5G19260.1); similar to hypothetical protein [Vitis vinifera] (GB:CAN75990.1)	2.5448	4.63572	4.26018	Down
258606_at	AT3G02840	immediate-early fungal elicitor family protein	5.66987	7.32713	3.15415	Down
258641_at	AT3G08030	similar to unknown protein [Arabidopsis thaliana] (TAIR:AT2G41800.1); similar to unnamed protein product [Vitis vinifera] (GB:CAO40802.1); contains InterPro domain Protein of unknown function DUF642 (InterPro:IPR006946)	8.61206	9.61427	2.00306	Down
258653_at	AT3G09870	auxin-responsive family protein	2.98555	5.08119	4.27415	Down
258708_at	AT3G09580	amine oxidase family protein	5.23494	6.29212	2.08086	Down
258736_at	AT3G05900	neurofilament protein-related	5.39108	6.78634	2.63036	Down
258742_at	AT3G05800	transcription factor	2.26691	3.51886	2.38163	Down
258750_at	AT3G05910	pectinacetylesterase, putative	5.43816	6.97215	2.89586	Down
258752_at	AT3G09520	ATEXO70H4 (exocyst subunit EXO70 family protein H4); protein binding	2.41395	3.7081	2.45231	Down
258764_at	AT3G10720	pectinesterase, putative	6.10691	8.94064	7.12916	Down
258791_at	AT3G04720	PR4 (PATHOGENESIS-RELATED 4)	3.16613	7.09674	15.2487	Down
258792_at	AT3G04640	glycine-rich protein	8.81626	10.0387	2.3334	Down
258851_at	AT3G03190	ATGSTF11 (GLUTATHIONE S-TRANSFERASE F11); glutathione transferase	3.96231	6.43303	5.54322	Down
258856_at	AT3G02040	SRG3 (SENESCENCE-RELATED GENE 3); glycerophosphodiester phosphodiesterase	6.54814	7.71579	2.24646	Down
258857_at	AT3G02110	SCPL25 (serine carboxypeptidase-like 25); serine carboxypeptidase	4.59905	5.96754	2.582	Down
258884_at	AT3G10050	OMR1 (L-O-METHYLTHREONINE RESISTANT 1); L-threonine ammonia-lyase	4.9536	6.10386	2.21954	Down
258897_at	AT3G05730	Encodes a defensin-like (DEFL) family protein.	2.60988	8.86169	76.2047	Down
258920_at	AT3G10520	AHB2 (NON-SYMBIOTIC HAEMOGLOBIN 2)	6.29209	7.82721	2.89812	Down
258929_at	AT3G10060	immunophilin, putative / FKBP-type peptidyl-prolyl cis-trans isomerase, putative	7.36013	8.54968	2.28082	Down
258938_at	AT3G10080	germin-like protein, putative	4.3914	6.23319	3.58453	Down
258956_at	AT3G01440	oxygen evolving enhancer 3 (PsbQ) family protein	7.15029	8.6388	2.80598	Down
258977_s_at	AT3G02020;AT5G14060	[AT3G02020, aspartate kinase, lysine-sensitive, putative];[AT5G14060, CARAB-AK-LYS (Lysine-sensitive aspartate kinase); amino acid binding / aspartate kinase]	7.61484	8.73885	2.17953	Down
258997_at	AT3G01810	similar to nucleolar protein gar2-related [Arabidopsis thaliana] (TAIR:AT2G42320.1); similar to nucleolar protein gar2-related [Arabidopsis thaliana] (TAIR:AT2G42320.2); similar to unnamed protein product [Vitis vinifera] (GB:CAO46641.1); similar to unnamed protein product [Vitis vinifera] (GB:CAO14589.1)	4.65266	5.89551	2.36666	Down
259000_at	AT3G01860	similar to unknown protein [Arabidopsis thaliana] (TAIR:AT3G27210.1); similar to unnamed protein product [Vitis vinifera] (GB:CAO14583.1)	3.46577	4.60237	2.19862	Down
259020_at	AT3G07470	similar to unknown protein [Arabidopsis thaliana] (TAIR:AT3G07460.1); similar to unnamed protein product [Vitis vinifera] (GB:CAO17046.1); similar to hypothetical protein [Vitis vinifera] (GB:CAN74376.1); contains InterPro domain Protein of unknown function DUF538 (InterPro:IPR007493)	7.19504	8.76529	2.96955	Down
259071_at	AT3G11650	NHL2 (NDR1/HIN1-like 2)	6.40143	7.62091	2.32862	Down
259076_at	AT3G02140	TMAC2 (TWO OR MORE ABRES-CONTAINING GENE 2)	3.10293	4.91812	3.51907	Down
259080_at	AT3G04910	WNK1 (WITH NO LYSINE (K) 1); kinase	5.75866	7.12352	2.57551	Down
259095_at	AT3G05020	ACP1 (ACYL CARRIER PROTEIN 1)	4.14781	5.49174	2.53841	Down
259102_at	AT3G11660	NHL1 (NDR1/HIN1-like 1)	6.95417	8.44962	2.81952	Down
259104_at	AT3G02170	LNG2 (LONGIFOLIA2)	4.00054	7.78133	13.7446	Down
259131_at	AT3G02180	SP1L3 (SPIRAL 1-LIKE3)	6.10936	7.75724	3.13373	Down
259140_at	AT3G10230	LYC (LYCOPENE CYCLASE); lycopene beta cyclase	7.3383	8.60497	2.40606	Down
259161_at	AT3G01500	CA1 (CARBONIC ANHYDRASE 1); carbonate dehydratase/ zinc ion binding	11.9581	13.1271	2.24866	Down
259163_at	AT3G01490	protein kinase, putative	3.9705	5.10067	2.18884	Down
259166_at	AT3G01670	similar to unknown protein [Arabidopsis thaliana] (TAIR:AT3G01680.1); similar to hypothetical protein [Vitis vinifera] (GB:CAN83922.1)	5.14735	6.92978	3.44004	Down
259180_at	AT3G01680	similar to unknown protein [Arabidopsis thaliana] (TAIR:AT3G01670.1); similar to unnamed protein product [Vitis vinifera] (GB:CAO14653.1); similar to unnamed protein product [Vitis vinifera] (GB:CAO14657.1); similar to unnamed protein product [Vitis vinifera] (GB:CAO14661.1); contains domain PTHR13871:SF2 (PTHR13871:SF2); contains domain PTHR13871 (PTHR13871)	6.41359	7.6585	2.37003	Down
259185_at	AT3G01550	triose phosphate/phosphate translocator, putative	5.91734	8.33431	5.3405	Down
259193_at	AT3G01480	CYP38 (CYCLOPHILIN 38); peptidyl-prolyl cis-trans isomerase	8.68467	9.81078	2.18269	Down
259211_at	AT3G09020	alpha 1,4-glycosyltransferase family protein / glycosyltransferase sugar-binding DXD motif-containing protein	2.3466	3.88623	2.9072	Down
259248_at	AT3G07770	ATP binding	6.94133	8.07306	2.19122	Down
259272_at	AT3G01290	band 7 family protein	6.8297	8.82181	3.97818	Down
259279_at	AT3G01120	MTO1 (METHIONINE OVERACCUMULATION 1)	9.02308	10.316	2.45015	Down
259325_at	AT3G05320	similar to unnamed protein product [Vitis vinifera] (GB:CAO44440.1)	3.38253	4.58104	2.29502	Down
259343_s_at	AT5G17920;AT3G03780	[AT5G17920, ATCIMS (COBALAMIN-INDEPENDENT METHIONINE SYNTHASE); 5-methyltetrahydropteroyltriglutamate-homocysteine S-methyltransferase/ methionine synthase];[AT3G03780, AtMS2 (Arabidopsis thaliana methionine synthase 2); 5-methyltetrahydropteroyltriglutamate-homocysteine S-methyltransferase]	8.81907	9.86367	2.06279	Down
259354_at	AT3G05220	heavy-metal-associated domain-containing protein	6.29716	7.45082	2.22476	Down
259358_at	AT1G13250	GATL3 (Galacturonosyltransferase-like 3); polygalacturonate 4-alpha-galacturonosyltransferase/ transferase, transferring glycosyl groups / transferase, transferring hexosyl groups	3.39037	4.47781	2.12497	Down
259364_at	AT1G13260	RAV1 (Related to ABI3/VP1 1); DNA binding / transcription factor	4.28173	8.2193	15.3225	Down
259373_at	AT1G69160	unknown protein	3.72666	5.70324	3.93559	Down
259375_at	AT3G16370	GDSL-motif lipase/hydrolase family protein	7.13323	10.6715	11.6177	Down
259391_s_at	AT1G06360;AT1G06350	[AT1G06360, fatty acid desaturase family protein];[AT1G06350, fatty acid desaturase family protein]	3.80245	5.73667	3.82171	Down
259398_at	AT1G17700	prenylated rab acceptor (PRA1) family protein	2.5212	3.65533	2.19486	Down
259417_at	AT1G02340	HFR1 (LONG HYPOCOTYL IN FAR-RED); DNA binding / transcription factor	2.50548	5.54198	8.20494	Down
259431_at	AT1G01620	PIP1C (PLASMA MEMBRANE INTRINSIC PROTEIN 1;3); water channel	7.24905	9.81135	5.90649	Down
259443_at	AT1G02360	chitinase, putative	2.57043	3.89448	2.50368	Down
259460_at	AT1G44000	similar to unknown protein [Arabidopsis thaliana] (TAIR:AT4G11911.1); similar to hypothetical protein [Vitis vinifera] (GB:CAN81476.1)	8.74728	10.2144	2.76471	Down
259466_at	AT1G19050	ARR7 (RESPONSE REGULATOR 7); transcription regulator/ two-component response regulator	6.92555	8.8261	3.73354	Down
259479_at	AT1G19020	similar to unknown protein [Arabidopsis thaliana] (TAIR:AT3G48180.1); similar to unnamed protein product [Vitis vinifera] (GB:CAO40966.1)	7.91412	10.4271	5.70803	Down
259480_at	AT1G19010	similar to unknown protein [Arabidopsis thaliana] (TAIR:AT1G74860.1); similar to hypothetical protein LES1_20t00016 [Lycopersicon esculentum] (GB:AAX95765.2)	2.90797	4.126	2.32628	Down
259491_at	AT1G15820	LHCB6 (LIGHT HARVESTING COMPLEX PSII); chlorophyll binding	9.59478	11.9306	5.0482	Down
259523_at	AT1G12500	phosphate translocator-related	5.36129	7.27578	3.7698	Down
259537_at	AT1G12370	PHR1 (PHOTOLYASE 1)	4.53807	5.92386	2.61316	Down
259546_at	AT1G35350	similar to SHB1 (SHORT HYPOCOTYL UNDER BLUE1) [Arabidopsis thaliana] (TAIR:AT4G25350.1); similar to EXS family protein / ERD1/XPR1/SYG1 family protein [Arabidopsis thaliana] (TAIR:AT1G26730.1); similar to ATP binding / ATPase, coupled to transmembrane movement of substances [Arabidopsis thaliana] (TAIR:AT1G14040.1); similar to unnamed protein product [Vitis vinifera] (GB:CAO68453.1); similar to u…	4.96571	6.54949	2.99753	Down
259592_at	AT1G27950	lipid transfer protein-related	7.63292	9.15588	2.8738	Down
259599_at	AT1G28110	SCPL45; serine carboxypeptidase	3.23704	4.28662	2.06993	Down
259603_at	AT1G56500	haloacid dehalogenase-like hydrolase family protein	7.57034	8.81036	2.362	Down
259632_at	AT1G56430	nicotianamine synthase, putative	5.34137	7.52586	4.54569	Down
259660_at	AT1G55260	lipid binding	3.86604	6.70363	7.14826	Down
259661_at	AT1G55265	similar to unknown protein [Arabidopsis thaliana] (TAIR:AT5G19860.1); similar to hypothetical protein [Vitis vinifera] (GB:CAN64354.1); contains InterPro domain Protein of unknown function DUF538 (InterPro:IPR007493)	3.14651	5.49	5.07528	Down
259664_at	AT1G55330	AGP21 (ARABINOGALACTAN PROTEIN 21)	5.67822	9.30683	12.3686	Down
259694_at	AT1G63180	UGE3 (UDP-D-GLUCOSE/UDP-D-GALACTOSE 4-EPIMERASE 3); UDP-glucose 4-epimerase/ protein dimerization	4.13994	5.48069	2.53283	Down
259723_at	AT1G60960	IRT3 (Iron regulated transporter 3); cation transmembrane transporter/ metal ion transmembrane transporter	4.76796	6.40137	3.10245	Down
259736_at	AT1G64390	ATGH9C2 (ARABIDOPSIS THALIANA GLYCOSYL HYDROLASE 9C2); hydrolase, hydrolyzing O-glycosyl compounds	4.25956	6.9102	6.27947	Down
259737_at	AT1G64400	long-chain-fatty-acid--CoA ligase, putative / long-chain acyl-CoA synthetase, putative	4.32727	5.45852	2.19048	Down
259761_at	AT1G77590	LACS9 (LONG CHAIN ACYL-COA SYNTHETASE 9); long-chain-fatty-acid-CoA ligase	5.25823	6.54025	2.4318	Down
259773_at	AT1G29500	auxin-responsive protein, putative	3.66184	5.67225	4.02897	Down
259774_at	AT1G29520	AWPM-19-like membrane family protein	3.64752	5.18414	2.90114	Down
259775_at	AT1G29530	similar to unknown protein [Arabidopsis thaliana] (TAIR:AT2G34310.1); similar to unknown protein [Arabidopsis thaliana] (TAIR:AT2G34310.2); similar to unknown protein [Arabidopsis thaliana] (TAIR:AT2G34310.3)	5.65111	6.8881	2.35706	Down
259783_at	AT1G29510	SAUR68 (SMALL AUXIN UPREGULATED 68)	3.22355	5.27757	4.15262	Down
259784_at	AT1G29450	auxin-responsive protein, putative	3.08236	4.60698	2.87711	Down
259786_at	AT1G29660	GDSL-motif lipase/hydrolase family protein	5.34192	9.56981	18.7379	Down
259788_at	AT1G29670	GDSL-motif lipase/hydrolase family protein	8.35549	9.70843	2.55431	Down
259790_s_at	AT1G29430;AT5G27780	[AT1G29430, auxin-responsive family protein];[AT5G27780, auxin-responsive family protein]	4.19789	6.46466	4.81247	Down
259793_at	AT1G64380	AP2 domain-containing transcription factor, putative	5.16215	6.28948	2.18455	Down
259812_at	AT1G49840	similar to unknown protein [Arabidopsis thaliana] (TAIR:AT3G19540.1); similar to unnamed protein product [Vitis vinifera] (GB:CAO70870.1); similar to hypothetical protein [Vitis vinifera] (GB:CAN68554.1); contains InterPro domain Protein of unknown function DUF620 (InterPro:IPR006873)	5.1654	6.4163	2.3799	Down
259822_at	AT1G66230	MYB20 (myb domain protein 20); DNA binding / transcription factor	4.00723	6.04438	4.10433	Down
259834_at	AT1G69570	Dof-type zinc finger domain-containing protein	4.09046	5.29244	2.30055	Down
259838_at	AT1G52220	similar to PSAP/PSI-P/PTAC8/TMP14 (THYLAKOID MEMBRANE PHOSPHOPROTEIN OF 14 KDA) [Arabidopsis thaliana] (TAIR:AT2G46820.2); similar to PSAP/PSI-P/PTAC8/TMP14 (THYLAKOID MEMBRANE PHOSPHOPROTEIN OF 14 KDA), DNA binding [Arabidopsis thaliana] (TAIR:AT2G46820.1); similar to unknown [Populus trichocarpa] (GB:ABK95860.1)	7.62385	8.93365	2.47906	Down
259839_at	AT1G52190	proton-dependent oligopeptide transport (POT) family protein	4.05415	8.94498	29.6679	Down
259840_at	AT1G52230	PSAH-2/PSAH2/PSI-H (PHOTOSYSTEM I SUBUNIT H-2)	11.0084	12.0735	2.09239	Down
259841_at	AT1G52200	similar to unknown protein [Arabidopsis thaliana] (TAIR:AT3G18470.1); similar to unnamed protein product [Vitis vinifera] (GB:CAO45876.1); contains InterPro domain Protein of unknown function Cys-rich (InterPro:IPR006461)	2.2711	4.32897	4.16369	Down
259842_at	AT1G73602;AT1G73600	[AT1G73602, CPuORF32 (Conserved peptide upstream open reading frame 32)];[AT1G73600, phosphoethanolamine N-methyltransferase]	7.16408	9.13252	3.91346	Down
259856_at	AT1G68440	similar to unknown protein [Arabidopsis thaliana] (TAIR:AT1G25400.1); similar to unnamed protein product [Vitis vinifera] (GB:CAO42150.1)	8.42325	9.52703	2.14918	Down
259871_at	AT1G76800	nodulin, putative	3.63307	5.60672	3.92758	Down
259875_s_at	AT1G76690;AT1G76680	[AT1G76690, OPR2 (12-oxophytodienoate reductase 2); 12-oxophytodienoate reductase];[AT1G76680, OPR1 (12-oxophytodienoate reductase 1); 12-oxophytodienoate reductase]	6.79659	8.51842	3.29855	Down
259892_at	AT1G72610	GLP1 (GERMIN-LIKE PROTEIN 1); manganese ion binding / metal ion binding / nutrient reservoir	7.56757	11.9425	20.7482	Down
259979_at	AT1G76600	similar to unknown protein [Arabidopsis thaliana] (TAIR:AT1G21010.1); similar to hypothetical protein [Vitis vinifera] (GB:CAN67638.1)	6.22004	7.55301	2.51921	Down
259996_at	AT1G67910	similar to unknown protein [Arabidopsis thaliana] (TAIR:AT1G24577.1); similar to unknown [Populus trichocarpa] (GB:ABK93048.1)	6.05515	7.26773	2.31751	Down
260037_at	AT1G68840	RAV2 (REGULATOR OF THE ATPASE OF THE VACUOLAR MEMBRANE); DNA binding / transcription factor	7.14763	9.46915	4.99857	Down
260065_at	AT1G73760	zinc finger (C3HC4-type RING finger) family protein	3.7495	5.08464	2.52299	Down
260070_at	AT1G73830	BEE3 (BR ENHANCED EXPRESSION 3); DNA binding / transcription factor	4.60349	5.66617	2.0888	Down
260073_at	AT1G73660	protein kinase family protein	5.45173	6.92808	2.78243	Down
260082_at	AT1G78180	binding	4.72411	6.04399	2.49645	Down
260101_at	AT1G73260	trypsin and protease inhibitor family protein / Kunitz family protein	2.33082	3.4472	2.16803	Down
260109_at	AT1G63260	TET10 (TETRASPANIN10)	3.36082	4.44878	2.12573	Down
260112_at	AT1G63310	similar to oxidoreductase, acting on NADH or NADPH [Arabidopsis thaliana] (TAIR:AT1G75260.1); similar to unnamed protein product [Vitis vinifera] (GB:CAO62854.1)	2.70773	4.73453	4.07501	Down
260135_at	AT1G66400	calmodulin-related protein, putative	3.48305	5.2909	3.50119	Down
260143_at	AT1G71880	SUC1 (SUCROSE-PROTON SYMPORTER 1); carbohydrate transmembrane transporter/ sucrose:hydrogen symporter/ sugar:hydrogen ion symporter	5.46516	7.01516	2.92817	Down
260208_s_at	AT1G70670;AT1G70680	[AT1G70670, caleosin-related family protein];[AT1G70680, caleosin-related family protein]	4.45747	5.91544	2.74721	Down
260221_at	AT1G74670	gibberellin-responsive protein, putative	6.73422	9.81436	8.45694	Down
260297_at	AT1G80280	hydrolase, alpha/beta fold family protein	2.45261	3.913	2.75183	Down
260331_at	AT1G80270	DNA-binding protein, putative	5.86492	7.14586	2.42998	Down
260385_at	AT1G74090	sulfotransferase family protein	8.32496	9.72741	2.6435	Down
260387_at	AT1G74100	sulfotransferase family protein	7.52026	8.86025	2.5315	Down
260388_at	AT1G74070	peptidyl-prolyl cis-trans isomerase cyclophilin-type family protein	4.22336	6.58987	5.15693	Down
260411_at	AT1G69890	similar to unknown protein [Arabidopsis thaliana] (TAIR:AT1G27100.1); similar to unknown [Populus trichocarpa] (GB:ABK94560.1); contains InterPro domain Protein of unknown function DUF569 (InterPro:IPR007679); contains InterPro domain Actin-crosslinking proteins (InterPro:IPR008999)	5.11947	6.49045	2.58647	Down
260427_at	AT1G72430	auxin-responsive protein-related	8.74772	10.2367	2.80686	Down
260455_at	AT1G72500	inter-alpha-trypsin inhibitor heavy chain-related	4.36398	5.94889	2.99989	Down
260542_at	AT2G43560	immunophilin / FKBP-type peptidyl-prolyl cis-trans isomerase family protein	8.49681	9.51159	2.02059	Down
260547_at	AT2G43550	trypsin inhibitor, putative	3.78326	7.34013	11.7687	Down
260601_at	AT1G55910	ZIP11 (ZINC TRANSPORTER 11 PRECURSOR); cation transmembrane transporter/ metal ion transmembrane transporter	6.12647	7.72485	3.02803	Down
260603_at	AT1G55960	similar to unknown protein [Arabidopsis thaliana] (TAIR:AT3G13062.2); similar to unknown protein [Arabidopsis thaliana] (TAIR:AT3G13062.1); similar to unnamed protein product [Vitis vinifera] (GB:CAO41766.1); contains InterPro domain Lipid-binding START (InterPro:IPR002913)	8.51492	11.2783	6.78986	Down
260615_at	AT1G53240	malate dehydrogenase (NAD), mitochondrial	8.69211	10.0307	2.52906	Down
260618_at	AT1G53230	TCP3 (TEOSINTE BRANCHED1, CYCLOIDEA AND PCF TRANSCRIPTION FACTOR 3); transcription factor	4.29242	5.85589	2.95563	Down
260637_at	AT1G62380	ACO2 (ACC OXIDASE 2)	6.27618	9.58619	9.91777	Down
260653_at	AT1G32440	PKP3 (PLASTIDIAL PYRUVATE KINASE 3); pyruvate kinase	6.11545	7.18102	2.09301	Down
260656_at	AT1G19380	similar to unknown protein [Arabidopsis thaliana] (TAIR:AT5G65650.1); similar to unknown [Vitis pseudoreticulata] (GB:ABC69762.1); similar to unnamed protein product [Vitis vinifera] (GB:CAO61173.1); contains InterPro domain Protein of unknown function DUF1195 (InterPro:IPR010608)	7.14285	9.12225	3.94327	Down
260676_at	AT1G19450	integral membrane protein, putative / sugar transporter family protein	7.90467	9.91668	4.03343	Down
260704_at	AT1G32470	glycine cleavage system H protein, mitochondrial, putative	10.7449	12.0089	2.40152	Down
260727_at	AT1G48100	glycoside hydrolase family 28 protein / polygalacturonase (pectinase) family protein	4.31095	6.45643	4.42439	Down
260739_at	AT1G15000	SCPL50 (serine carboxypeptidase-like 50); serine carboxypeptidase	3.47748	4.83286	2.55864	Down
260745_at	AT1G78370	ATGSTU20 (Arabidopsis thaliana Glutathione S-transferase (class tau) 20); glutathione transferase	7.96082	10.7256	6.79648	Down
260773_at	AT1G78440	ATGA2OX1 (GIBBERELLIN 2-OXIDASE 1); gibberellin 2-beta-dioxygenase	2.54705	3.56201	2.02086	Down
260774_at	AT1G78290	serine/threonine protein kinase, putative	7.41674	8.64847	2.34848	Down
260805_at	AT1G78320	ATGSTU23 (Arabidopsis thaliana Glutathione S-transferase (class tau) 23); glutathione transferase	3.28782	4.31569	2.03902	Down
260831_at	AT1G06830	glutaredoxin family protein	5.00177	8.79899	13.902	Down
260837_at	AT1G43670	fructose-1,6-bisphosphatase, putative / D-fructose-1,6-bisphosphate 1-phosphohydrolase, putative / FBPase, putative	7.31038	8.87878	2.96576	Down
260856_at	AT1G21910	AP2 domain-containing transcription factor family protein	4.47001	6.46655	3.99042	Down
260867_at	AT1G43790	similar to hydroxyproline-rich glycoprotein family protein [Arabidopsis thaliana] (TAIR:AT5G48920.1); similar to hypothetical protein [Vitis vinifera] (GB:CAN71192.1)	4.80028	5.93834	2.20085	Down
260877_at	AT1G21500	similar to hypothetical protein OsI_030994 [Oryza sativa (indica cultivar-group)] (GB:EAZ09762.1); similar to Os09g0517000 [Oryza sativa (japonica cultivar-group)] (GB:NP_001063677.1); similar to unknown protein [Oryza sativa (japonica cultivar-group)] (GB:BAD33829.1)	5.77219	8.12893	5.1221	Down
260933_at	AT1G02470	similar to unknown protein [Arabidopsis thaliana] (TAIR:AT1G02475.1); similar to unnamed protein product [Vitis vinifera] (GB:CAO40177.1); contains InterPro domain Streptomyces cyclase/dehydrase (InterPro:IPR005031)	2.75145	3.85876	2.15443	Down
260955_at	AT1G06000	UDP-glucoronosyl/UDP-glucosyl transferase family protein	5.38036	6.5793	2.2957	Down
260975_at	AT1G53430	leucine-rich repeat family protein / protein kinase family protein	4.86822	6.26573	2.63447	Down
260982_at	AT1G53520	chalcone-flavanone isomerase-related	2.47762	5.06661	6.01677	Down
260983_at	AT1G53560	similar to unknown protein [Arabidopsis thaliana] (TAIR:AT1G17080.1); similar to unknown [Populus trichocarpa] (GB:ABK95219.1); contains domain PTHR10052 (PTHR10052); contains domain PTHR10052:SF2 (PTHR10052:SF2)	6.04183	7.33641	2.45306	Down
261016_at	AT1G26560	glycosyl hydrolase family 1 protein	7.74145	9.07509	2.52038	Down
261017_at	AT1G26570	ATUGD1/UGD1 (UDP-glucose dehydrogenase 1); UDP-glucose 6-dehydrogenase	3.36807	4.85993	2.81252	Down
261046_at	AT1G01390	UDP-glucoronosyl/UDP-glucosyl transferase family protein	4.84209	6.83553	3.98186	Down
261055_at	AT1G01300	aspartyl protease family protein	3.63256	5.09032	2.74681	Down
261075_at	AT1G07280	binding	5.62285	6.93982	2.49142	Down
261078_at	AT1G07320	RPL4 (ribosomal protein L4); poly(U) binding / structural constituent of ribosome	9.59418	10.6634	2.09824	Down
261143_at	AT1G19770	ATPUP14 (Arabidopsis thaliana purine permease 14); purine transmembrane transporter	8.1629	9.56021	2.6341	Down
261150_at	AT1G19640	JMT (JASMONIC ACID CARBOXYL METHYLTRANSFERASE); jasmonate O-methyltransferase	5.12895	6.48754	2.56434	Down
261175_at	AT1G04800	glycine-rich protein	3.81385	6.90759	8.53707	Down
261193_at	AT1G32920	similar to unknown protein [Arabidopsis thaliana] (TAIR:AT1G32928.1)	9.65568	10.6671	2.01582	Down
261220_at	AT1G19970	ER lumen protein retaining receptor family protein	4.24644	5.71876	2.77468	Down
261226_at	AT1G20190	ATEXPA11 (ARABIDOPSIS THALIANA EXPANSIN A11)	4.33762	6.92444	6.00773	Down
261230_at	AT1G20010	TUB5 (tubulin beta-5 chain)	2.58593	5.71422	8.74399	Down
261232_at	AT1G20220	nucleic acid binding	5.15172	6.23717	2.12204	Down
261256_at	AT1G05760	RTM1 (RESTRICTED TEV MOVEMENT 1)	3.58326	4.8256	2.36581	Down
261266_at	AT1G26770	ATEXPA10 (ARABIDOPSIS THALIANA EXPANSIN A10)	3.18609	5.58151	5.26132	Down
261306_at	AT1G48610	AT hook motif-containing protein	2.91518	3.99901	2.11965	Down
261308_at	AT1G48480	RKL1 (Receptor-like kinase 1); ATP binding / kinase/ protein serine/threonine kinase	2.28946	3.66603	2.5965	Down
261335_at	AT1G44800	nodulin MtN21 family protein	3.99062	5.23602	2.37085	Down
261338_at	AT1G44920	similar to unnamed protein product [Vitis vinifera] (GB:CAO61509.1)	7.12222	8.36815	2.37172	Down
261350_at	AT1G79770	similar to unknown protein [Arabidopsis thaliana] (TAIR:AT5G25840.1); similar to unnamed protein product [Vitis vinifera] (GB:CAO45837.1); contains InterPro domain Protein of unknown function DUF1677, plant (InterPro:IPR012876)	2.50578	3.61053	2.15062	Down
261425_at	AT1G18880	proton-dependent oligopeptide transport (POT) family protein	4.19515	5.63034	2.70416	Down
261439_at	AT1G28395	similar to unknown protein [Arabidopsis thaliana] (TAIR:AT2G33847.2); similar to unnamed protein product [Vitis vinifera] (GB:CAO39903.1)	6.19833	7.44948	2.38032	Down
261448_at	AT1G21140	nodulin, putative	3.35312	5.41411	4.17273	Down
261456_at	AT1G21050	similar to unknown protein [Arabidopsis thaliana] (TAIR:AT1G76610.1); similar to hypothetical protein [Vitis vinifera] (GB:CAN67637.1); contains InterPro domain Protein of unknown function DUF617, plant (InterPro:IPR006460)	5.71767	7.54759	3.55517	Down
261471_at	AT1G14460	DNA polymerase-related	3.18054	4.2696	2.12736	Down
261476_at	AT1G14480	protein binding	4.03466	5.19191	2.23033	Down
261488_at	AT1G14345	oxidoreductase	8.41027	9.6327	2.3334	Down
261492_at	AT1G14290	acid phosphatase, putative	2.83578	5.25995	5.36722	Down
261536_at	AT1G01790	KEA1 (K EFFLUX ANTIPORTER 1); potassium:hydrogen antiporter	7.40433	8.7755	2.5868	Down
261570_at	AT1G01120	KCS1 (3-KETOACYL-COA SYNTHASE 1); acyltransferase	6.33495	8.70048	5.15341	Down
261577_at	AT1G01080	33 kDa ribonucleoprotein, chloroplast, putative / RNA-binding protein cp33, putative	6.11645	7.46602	2.54837	Down
261593_at	AT1G33170	dehydration-responsive family protein	4.16587	5.28929	2.17862	Down
261594_at	AT1G33240	AT-GTL1 (Arabidopsis thaliana GT2-like 1); transcription factor	5.79505	7.47673	3.20803	Down
261597_at	AT1G49780	U-box domain-containing protein	5.63834	7.2054	2.963	Down
261598_at	AT1G49750	leucine-rich repeat family protein	6.86193	9.51937	6.30913	Down
261609_at	AT1G49740	phospholipase C	4.87486	6.1926	2.49275	Down
261638_at	AT1G49975	similar to hypothetical protein [Vitis vinifera] (GB:CAN66219.1)	5.35637	6.35878	2.00335	Down
261639_at	AT1G50010	TUA2 (tubulin alpha-2 chain)	4.48187	6.26205	3.43467	Down
261648_at	AT1G27730	STZ (SALT TOLERANCE ZINC FINGER); nucleic acid binding / transcription factor/ zinc ion binding	9.37209	10.6033	2.34764	Down
261649_at	AT1G27700	protein binding	4.43036	5.43541	2.00701	Down
261664_s_at	AT1G18320;AT3G10110	[AT1G18320, mitochondrial import inner membrane translocase subunit Tim17/Tim22/Tim23 family protein];[AT3G10110, MEE67 (maternal effect embryo arrest 67); P-P-bond-hydrolysis-driven protein transmembrane transporter]	4.17729	5.5329	2.55905	Down
261666_at	AT1G18440	peptidyl-tRNA hydrolase family protein	5.26767	6.50173	2.35228	Down
261684_at	AT1G47400	similar to unknown protein [Arabidopsis thaliana] (TAIR:AT1G47395.1)	4.64384	7.32247	6.40249	Down
261717_at	AT1G18400	BEE1 (BR ENHANCED EXPRESSION 1); transcription factor	2.90732	3.95122	2.06181	Down
261728_at	AT1G76160	SKS5 (SKU5 Similar 5); copper ion binding / oxidoreductase	5.16614	7.58108	5.33295	Down
261746_at	AT1G08380	PSAO (photosystem I subunit O)	11.3094	12.3981	2.12685	Down
261772_at	AT1G76240	similar to unknown protein [Arabidopsis thaliana] (TAIR:AT2G17080.1); similar to Os06g0725500 [Oryza sativa (japonica cultivar-group)] (GB:NP_001058623.1); similar to hypothetical protein OsI_023643 [Oryza sativa (indica cultivar-group)] (GB:EAZ02411.1); contains InterPro domain Protein of unknown function DUF241, plant (InterPro:IPR004320)	2.37937	4.62684	4.74848	Down
261782_at	AT1G76110	high mobility group (HMG1/2) family protein / ARID/BRIGHT DNA-binding domain-containing protein	6.11856	7.41634	2.45849	Down
261792_at	AT1G15950	CCR1 (CINNAMOYL COA REDUCTASE 1)	8.0606	9.06276	2.003	Down
261793_at	AT1G16080	similar to unknown [Populus trichocarpa] (GB:ABK94042.1)	7.63666	8.83114	2.28861	Down
261794_at	AT1G16060	ovule development protein, putative	3.18857	4.96139	3.41721	Down
261801_at	AT1G30520	AAE14 (ACYL-ACTIVATING ENZYME 14); AMP binding	3.79118	5.81648	4.07076	Down
261834_at	AT1G10640	polygalacturonase, putative / pectinase, putative	2.37836	3.6293	2.37998	Down
261881_at	AT1G80760	NIP6;1 (NOD26-like intrinsic protein 6;1); water channel	6.02275	7.80044	3.42878	Down
261892_at	AT1G80840	WRKY40 (WRKY DNA-binding protein 40); transcription factor	7.92766	9.36912	2.71597	Down
261907_at	AT1G65060	4CL3 (4-coumarate:CoA ligase 3); 4-coumarate-CoA ligase	3.88531	5.47412	3.008	Down
261913_at	AT1G65860	flavin-containing monooxygenase family protein / FMO family protein	4.3093	7.25393	7.69879	Down
261914_at	AT1G65870	disease resistance-responsive family protein	4.29051	8.10307	14.0506	Down
261942_at	AT1G22590	AGL87; transcription factor	5.96932	7.28671	2.49216	Down
261949_at	AT1G64670	BDG1 (BODYGUARD1); hydrolase	2.78842	4.29968	2.85058	Down
261981_at	AT1G33811	GDSL-motif lipase/hydrolase family protein	4.16531	6.6737	5.68986	Down
261986_s_at	AT1G33730;AT1G33720	[AT1G33730, CYP76C5 (cytochrome P450, family 76, subfamily C, polypeptide 5); oxygen binding];[AT1G33720, CYP76C6 (cytochrome P450, family 76, subfamily C, polypeptide 6); oxygen binding]	2.9124	4.50524	3.01644	Down
262072_at	AT1G59590	ZCF37	5.31308	7.55266	4.72258	Down
262085_at	AT1G56060	similar to unknown protein [Arabidopsis thaliana] (TAIR:AT2G32190.1); similar to unnamed protein product [Vitis vinifera] (GB:CAO68639.1); contains domain PD188784 (PD188784)	3.78901	4.83012	2.05781	Down
262120_at	AT1G02950	ATGSTF4 (GLUTATHIONE S-TRANSFERASE 31); glutathione transferase	3.35468	4.74493	2.62124	Down
262151_at	AT1G52510	hydrolase, alpha/beta fold family protein	6.23425	7.44699	2.31777	Down
262168_at	AT1G74730	similar to unknown [Populus trichocarpa x Populus deltoides] (GB:ABK96654.1); contains InterPro domain Protein of unknown function DUF1118 (InterPro:IPR009500)	9.21118	10.6403	2.69283	Down
262210_at	AT1G74690	IQD31 (IQ-domain 31); calmodulin binding	5.15253	6.22855	2.10821	Down
262212_at	AT1G74890	ARR15 (RESPONSE REGULATOR 15); transcription regulator	3.70857	4.96212	2.38429	Down
262229_at	AT1G68620	hydrolase	2.4769	4.1053	3.09169	Down
262230_at	AT1G68560	ATXYL1/XYL1 (ALPHA-XYLOSIDASE 1); alpha-N-arabinofuranosidase/ hydrolase, hydrolyzing O-glycosyl compounds / xylan 1,4-beta-xylosidase	5.23196	6.37013	2.20103	Down
262231_at	AT1G68740	EXS family protein / ERD1/XPR1/SYG1 family protein	3.26133	4.37286	2.16074	Down
262236_at	AT1G48330	similar to unknown protein [Arabidopsis thaliana] (TAIR:AT3G17580.1); similar to unknown [Populus trichocarpa] (GB:ABK96144.1)	3.234	4.5208	2.43986	Down
262244_at	AT1G48260	CIPK17 (SNF1-RELATED PROTEIN KINASE 3.21); kinase	2.10739	4.06067	3.87254	Down
262277_at	AT1G68650	similar to unknown protein [Arabidopsis thaliana] (TAIR:AT1G25520.1); similar to unnamed protein product [Vitis vinifera] (GB:CAO42107.1); contains InterPro domain Protein of unknown function UPF0016; (InterPro:IPR001727)	3.29499	4.75812	2.75706	Down
262283_at	AT1G68590	plastid-specific 30S ribosomal protein 3, putative / PSRP-3, putative	9.27293	10.3035	2.04287	Down
262286_at	AT1G68585	metal ion binding	3.79866	4.84726	2.06853	Down
262290_at	AT1G70985	hydroxyproline-rich glycoprotein family protein	3.7186	6.49686	6.86025	Down
262304_at	AT1G70890	MLP43 (MLP-LIKE PROTEIN 43)	7.36726	8.53996	2.25434	Down
262354_at	AT1G64200	VHA-E3 (VACUOLAR H+-ATPASE SUBUNIT E ISOFORM 3); hydrogen ion transporting ATPase, rotational mechanism	3.77903	5.11529	2.52495	Down
262374_s_at	AT1G72910;AT1G72930	[AT1G72910, disease resistance protein (TIR-NBS class), putative];[AT1G72930, TIR (TOLL/INTERLEUKIN-1 RECEPTOR-LIKE); transmembrane receptor]	8.79069	10.7849	3.98391	Down
262376_at	AT1G72970	HTH (HOTHEAD); aldehyde-lyase	4.00269	5.59286	3.01084	Down
262377_at	AT1G73110	ribulose bisphosphate carboxylase/oxygenase activase, putative / RuBisCO activase, putative	6.77123	7.79221	2.0293	Down
262380_at	AT1G72810	threonine synthase, putative	4.44748	5.70201	2.38591	Down
262381_at	AT1G72900	disease resistance protein (TIR-NBS class), putative	7.18571	8.43023	2.36939	Down
262382_at	AT1G72920	disease resistance protein (TIR-NBS class), putative	5.06577	8.58853	11.4936	Down
262383_at	AT1G72940	disease resistance protein (TIR-NBS class), putative	5.80252	8.42873	6.17404	Down
262414_at	AT1G49430	LACS2 (LONG-CHAIN ACYL-COA SYNTHETASE 2)	2.73229	4.2164	2.79743	Down
262456_at	AT1G11260	STP1 (SUGAR TRANSPORTER 1); carbohydrate transmembrane transporter/ sugar:hydrogen ion symporter	7.19385	8.62953	2.70509	Down
262538_at	AT1G17140	tropomyosin-related	3.75605	4.79947	2.06111	Down
262552_at	AT1G31350	F-box family protein	4.19303	5.2089	2.02212	Down
262557_at	AT1G31330	PSAF (photosystem I subunit F)	11.0974	12.2386	2.20558	Down
262558_at	AT1G31335	unknown protein	3.91003	5.1891	2.42682	Down
262566_at	AT1G34310	ARF12 (AUXIN RESPONSE FACTOR 12); transcription factor	5.77184	7.46976	3.24434	Down
262572_at	AT1G15140	oxidoreductase NAD-binding domain-containing protein	7.00393	8.2332	2.34449	Down
262577_at	AT1G15290	binding	6.29041	7.89157	3.03389	Down
262619_at	AT1G06550	enoyl-CoA hydratase/isomerase family protein	4.49611	5.53358	2.05262	Down
262646_at	AT1G62800	ASP4 (ASPARTATE AMINOTRANSFERASE 4); catalytic/ pyridoxal phosphate binding / transaminase/ transferase, transferring nitrogenous groups	3.61151	5.17364	2.95289	Down
262705_at	AT1G16260	protein kinase family protein	6.15622	7.39762	2.36429	Down
262717_s_at	AT1G16410;AT1G16400	[AT1G16410, CYP79F1 (SUPERSHOOT 1)];[AT1G16400, CYP79F2 (cytochrome P450, family 79, subfamily F, polypeptide 2); oxygen binding]	4.00242	7.60769	12.1701	Down
262721_at	AT1G43560	ATY2 (Arabidopsis thioredoxin y2); thiol-disulfide exchange intermediate	7.91559	9.19405	2.4258	Down
262728_at	AT1G75820	CLV1 (CLAVATA 1); ATP binding / kinase/ protein serine/threonine kinase	6.6044	8.15952	2.93857	Down
262737_at	AT1G28560	SRD2 (SHOOT REDIFFERENTIATION DEFECTIVE 2); DNA binding	3.52026	5.4946	3.92946	Down
262783_at	AT1G10850	ATP binding / protein serine/threonine kinase	2.43251	3.84803	2.66756	Down
262796_at	AT1G20850	XCP2 (XYLEM CYSTEINE PEPTIDASE 2); cysteine-type peptidase/ peptidase	5.14761	6.77202	3.08318	Down
262797_at	AT1G20840	TMT1 (TONOPLAST MONOSACCHARIDE TRANSPORTER1); carbohydrate transmembrane transporter/ nucleoside transmembrane transporter/ sugar:hydrogen ion symporter	4.45265	6.14363	3.22875	Down
262801_at	AT1G21010	similar to unknown protein [Arabidopsis thaliana] (TAIR:AT1G76600.1); similar to unnamed protein product [Vitis vinifera] (GB:CAO66314.1)	4.71842	6.46607	3.35809	Down
262825_at	AT1G11790	ADT1 (AROGENATE DEHYDRATASE 1); arogenate dehydratase/ prephenate dehydratase	4.52131	5.86958	2.54606	Down
262830_at	AT1G14700	ATPAP3/PAP3 (purple acid phosphatase 3); acid phosphatase/ protein serine/threonine phosphatase	3.44808	5.12488	3.19718	Down
262832_s_at	AT1G14870;AT1G14880	[AT1G14870, Identical to Uncharacterized protein At1g14870 [Arabidopsis Thaliana] (GB:Q9LQU4); similar to unknown protein [Arabidopsis thaliana] (TAIR:AT5G35525.1); similar to unnamed protein product [Vitis vinifera] (GB:CAO42338.1); contains InterPro domain Aspartic acid and asparagine hydroxylation site (InterPro:IPR000152); contains InterPro domain Protein of unknown function Cys-rich (InterPr…	5.58064	7.05117	2.77123	Down
262868_at	AT1G64980	similar to unnamed protein product [Vitis vinifera] (GB:CAO62125.1); contains domain SSF53448 (SSF53448)	7.40835	8.71776	2.47839	Down
262883_at	AT1G64780	ATAMT1;2 (AMMONIUM TRANSPORTER 1;2); ammonium transmembrane transporter	8.00934	9.19735	2.27839	Down
262911_s_at	AT1G59860;AT1G07400	[AT1G59860, 17.6 kDa class I heat shock protein (HSP17.6A-CI)];[AT1G07400, 17.8 kDa class I heat shock protein (HSP17.8-CI)]	6.58939	7.65321	2.09047	Down
262912_at	AT1G59740	proton-dependent oligopeptide transport (POT) family protein	2.87916	4.24135	2.57075	Down
262935_at	AT1G79410	ATOCT5 (ARABIDOPSIS THALIANA ORGANIC CATION/CARNITINE TRANSPORTER5); carbohydrate transmembrane transporter/ sugar:hydrogen ion symporter	3.45275	5.02589	2.97552	Down
262947_at	AT1G75750	GASA1 (GAST1 PROTEIN HOMOLOG 1)	5.45168	10.3861	30.5779	Down
262951_at	AT1G75500	nodulin MtN21 family protein	5.84439	7.47009	3.08593	Down
262970_at	AT1G75690	chaperone protein dnaJ-related	9.0844	10.3266	2.36553	Down
263060_s_at	AT2G07773;ATMG00910	[AT2G07773, Identical to Uncharacterized mitochondrial protein AtMg00910 [Arabidopsis Thaliana] (GB:P92528;GB:Q1ZXY4;GB:Q8S882); similar to hypothetical protein BrnapMp067 [Brassica napus] (GB:YP_717164.1)];[ATMG00910, hypothetical protein]	3.60492	4.95193	2.54384	Down
263096_at	AT2G16060	AHB1 (ARABIDOPSIS HEMOGLOBIN 1)	2.82987	4.27979	2.73195	Down
263114_at	AT1G03130	PSAD-2 (photosystem I subunit D-2)	10.0555	11.3396	2.43534	Down
263126_at	AT1G78460	SOUL heme-binding family protein	5.88762	7.36065	2.77605	Down
263142_at	AT1G65230	similar to hypothetical protein [Vitis vinifera] (GB:CAN76393.1)	8.43357	9.6694	2.35517	Down
263177_at	AT1G05540	similar to unknown protein [Arabidopsis thaliana] (TAIR:AT1G30160.2); contains InterPro domain Protein of unknown function DUF295 (InterPro:IPR005174)	3.11879	4.52212	2.64513	Down
263182_at	AT1G05575	unknown protein	5.7326	7.4492	3.2866	Down
263216_s_at	AT1G30720;AT1G30730	[AT1G30720, FAD-binding domain-containing protein];[AT1G30730, FAD-binding domain-containing protein]	2.78927	4.07925	2.44524	Down
263241_at	AT2G16500	ADC1 (ARGININE DECARBOXYLASE 1)	7.68061	9.21101	2.88867	Down
263285_at	AT2G36120	pseudogene, glycine-rich protein	5.60859	7.99165	5.21642	Down
263318_at	AT2G24762	ATGDU4 (ARABIDOPSIS THALIANA GLUTAMINE DUMPER 4)	4.22724	5.72398	2.82205	Down
263319_at	AT2G47160	BOR1 (REQUIRES HIGH BORON 1); anion exchanger	2.66725	3.98351	2.4902	Down
263379_at	AT2G40140	CZF1/ZFAR1; transcription factor	7.77922	9.26786	2.80625	Down
263386_at	AT2G40150	similar to unknown protein [Arabidopsis thaliana] (TAIR:AT3G55990.1); similar to unnamed protein product [Vitis vinifera] (GB:CAO41384.1); contains InterPro domain Protein of unknown function DUF231, plant (InterPro:IPR004253)	4.09898	5.5629	2.75857	Down
263421_at	AT2G17230	phosphate-responsive 1 family protein	3.74049	4.77951	2.05483	Down
263431_at	AT2G22170	lipid-associated family protein	3.84228	5.89982	4.16275	Down
263443_at	AT2G28630	beta-ketoacyl-CoA synthase family protein	2.97342	4.88544	3.76337	Down
263449_at	AT2G31670	similar to unknown protein [Arabidopsis thaliana] (TAIR:AT1G51360.1); similar to unknown [Populus trichocarpa] (GB:ABK93857.1); contains InterPro domain Dimeric alpha-beta barrel (InterPro:IPR011008); contains InterPro domain Stress responsive alpha-beta barrel (InterPro:IPR013097)	6.87031	8.04548	2.25819	Down
263467_at	AT2G31730	ethylene-responsive protein, putative	3.16179	4.49169	2.51385	Down
263473_at	AT2G31750	UGT74D1 (UDP-GLUCOSYL TRANSFERASE 74D1); UDP-glycosyltransferase/ abscisic acid glucosyltransferase/ transferase, transferring glycosyl groups / transferase, transferring hexosyl groups	6.24221	7.27072	2.03992	Down
263477_at	AT2G31790	UDP-glucoronosyl/UDP-glucosyl transferase family protein	7.03597	8.42441	2.61796	Down
263482_at	AT2G03980	GDSL-motif lipase/hydrolase family protein	7.10326	8.17117	2.09639	Down
263488_at	AT2G31840	similar to unknown protein [Arabidopsis thaliana] (TAIR:AT4G28590.1); similar to hypothetical protein [Vitis vinifera] (GB:CAN75809.1); contains InterPro domain Thioredoxin-like fold (InterPro:IPR012336)	6.02166	7.12431	2.14749	Down
263495_at	AT2G42530	COR15B	4.64376	7.16172	5.72771	Down
263498_at	AT2G42610	similar to unknown protein [Arabidopsis thaliana] (TAIR:AT1G07090.1); similar to hypothetical protein [Vitis vinifera] (GB:CAN66524.1); contains InterPro domain Protein of unknown function DUF640 (InterPro:IPR006936)	4.02587	5.36662	2.53281	Down
263549_at	AT2G21650	MEE3 (maternal effect embryo arrest 3); DNA binding / transcription factor	2.53482	6.06477	11.551	Down
263553_at	AT2G16430	ATPAP10/PAP10; protein serine/threonine phosphatase	6.48858	7.96838	2.78909	Down
263584_at	AT2G17040	ANAC036 (Arabidopsis NAC domain containing protein 36); transcription factor	8.45733	9.66328	2.30689	Down
263595_at	AT2G01890	PAP8 (PURPLE ACID PHOSPHATASE PRECURSOR); acid phosphatase/ protein serine/threonine phosphatase	2.92104	5.30577	5.22246	Down
263628_at	AT2G04780	FLA7	3.27603	5.84418	5.93047	Down
263650_at	AT1G04360	zinc finger (C3HC4-type RING finger) family protein	2.46873	3.61528	2.21385	Down
263664_at	AT1G04250	AXR3 (AUXIN RESISTANT 3); transcription factor	5.53101	7.48804	3.88264	Down
263674_at	AT2G04790	similar to unnamed protein product [Vitis vinifera] (GB:CAO23994.1)	6.27585	7.31032	2.04836	Down
263677_at	AT1G04520	33 kDa secretory protein-related	2.48082	4.78926	4.95349	Down
263693_at	AT1G31200	ATPP2-A9 (Phloem protein 2-A9); carbohydrate binding	3.19882	4.23647	2.05289	Down
263706_s_at	AT1G31180;AT5G14200	[AT1G31180, 3-isopropylmalate dehydrogenase, chloroplast, putative];[AT5G14200, 3-isopropylmalate dehydrogenase, chloroplast, putative]	7.12252	9.10415	3.94938	Down
263709_at	AT1G09310	similar to unknown protein [Arabidopsis thaliana] (TAIR:AT1G56580.1); similar to unknown [Populus trichocarpa] (GB:ABK94207.1); contains InterPro domain Protein of unknown function DUF538 (InterPro:IPR007493)	9.88769	11.9345	4.13204	Down
263714_at	AT2G20610	SUR1 (SUPERROOT 1); transaminase	6.77881	8.44823	3.18086	Down
263731_at	AT1G59970	matrixin family protein	3.95284	5.00306	2.07084	Down
263783_at	AT2G46400	WRKY46 (WRKY DNA-binding protein 46); transcription factor	3.12446	5.39909	4.83873	Down
263788_at	AT2G24580	sarcosine oxidase family protein	4.81985	6.36741	2.92323	Down
263800_at	AT2G24600	ankyrin repeat family protein	7.76118	8.87196	2.15962	Down
263805_at	AT2G40400	similar to unknown protein [Arabidopsis thaliana] (TAIR:AT3G56140.1); similar to hypothetical protein [Vitis vinifera] (GB:CAN64033.1); similar to unnamed protein product [Vitis vinifera] (GB:CAO41449.1); similar to hypothetical protein OsI_004191 [Oryza sativa (indica cultivar-group)] (GB:EAY76344.1); contains InterPro domain Protein of unknown function DUF399 (InterPro:IPR007314)	6.34047	7.81359	2.77622	Down
263809_at	AT2G04570	GDSL-motif lipase/hydrolase family protein	4.36069	5.44466	2.11986	Down
263831_at	AT2G40300	ATFER4 (FERRITIN 4); ferric iron binding	6.00575	7.39988	2.62831	Down
263838_at	AT2G36880	MAT3 (METHIONINE ADENOSYLTRANSFERASE 3); methionine adenosyltransferase	8.13951	9.23999	2.14426	Down
263840_at	AT2G36885	similar to unnamed protein product [Vitis vinifera] (GB:CAO63025.1)	4.74127	6.98317	4.7302	Down
263842_at	AT2G36835	similar to hypothetical protein [Vitis vinifera] (GB:CAN81061.1)	9.27841	10.4964	2.32623	Down
263866_at	AT2G36950	heavy-metal-associated domain-containing protein	6.73726	8.16911	2.69793	Down
263867_at	AT2G36830	GAMMA-TIP (Tonoplast intrinsic protein (TIP) gamma); water channel	6.36659	9.47075	8.59893	Down
263918_at	AT2G36590	ProT3 (PROLINE TRANSPORTER 3); amino acid transmembrane transporter	2.64267	4.022	2.60147	Down
263929_at	AT2G36310	inosine-uridine preferring nucleoside hydrolase family protein	3.95042	5.15861	2.31048	Down
263942_at	AT2G35860	FLA16 (FASCICLIN-LIKE ARABINOGALACTAN PROTEIN 16 PRECURSOR)	4.24512	6.2171	3.92306	Down
263951_at	AT2G35960	NHL12 (NDR1/HIN1-like 12)	5.07682	8.20372	8.73553	Down
263980_at	AT2G42770	peroxisomal membrane 22 kDa family protein	7.1622	8.20841	2.0651	Down
264002_at	AT2G22360	DNAJ heat shock family protein	6.15364	7.15805	2.00612	Down
264007_at	AT2G21140	ATPRP2 (PROLINE-RICH PROTEIN 2)	2.468	3.77001	2.46572	Down
264014_at	AT2G21210	auxin-responsive protein, putative	7.90363	9.17229	2.40938	Down
264026_at	AT2G21060	ATGRP2B (GLYCINE-RICH PROTEIN 2B); nucleic acid binding	5.24297	6.37311	2.1888	Down
264042_at	AT2G03760	ST (steroid sulfotransferase); sulfotransferase	2.57207	4.64203	4.19876	Down
264052_at	AT2G22330	CYP79B3 (cytochrome P450, family 79, subfamily B, polypeptide 3); oxygen binding	7.29831	8.38142	2.1186	Down
264061_at	AT2G27970	CKS2 (CDK-SUBUNIT 2); cyclin-dependent protein kinase	4.13241	5.19366	2.08674	Down
264078_at	AT2G28470	BGAL8 (BETA-GALACTOSIDASE 8); beta-galactosidase	6.72684	8.38313	3.15203	Down
264100_at	AT1G78970	LUP1 (LUPEOL SYNTHASE 1); lupeol synthase	3.94368	7.09786	8.90233	Down
264146_at	AT1G02205	CER1 (ECERIFERUM 1)	5.39134	6.98282	3.01359	Down
264153_at	AT1G65390	ATPP2-A5; carbohydrate binding	2.54033	4.08873	2.92493	Down
264188_at	AT1G54690	G-H2AX/GAMMA-H2AX/H2AXB/HTA3; DNA binding	6.03763	7.07639	2.05446	Down
264195_at	AT1G22690	gibberellin-responsive protein, putative	4.01083	7.0894	8.44777	Down
264211_at	AT1G22770	GI (GIGANTEA); binding	3.38646	4.71628	2.51372	Down
264213_at	AT1G65390	ATPP2-A5; carbohydrate binding	3.50915	5.62919	4.34708	Down
264238_at	AT1G54740	similar to structural constituent of ribosome [Arabidopsis thaliana] (TAIR:AT1G22110.1); similar to unknown [Populus trichocarpa x Populus deltoides] (GB:ABK96485.1)	5.49165	6.65246	2.23582	Down
264240_at	AT1G54820	protein kinase family protein	2.88935	4.65334	3.39635	Down
264261_at	AT1G09240	nicotianamine synthase, putative	3.47423	5.12502	3.14005	Down
264262_at	AT1G09200	histone H3	4.57113	6.81031	4.7213	Down
264271_at	AT1G60270	pseudogene, glycosyl hydrolase family 1, contains Pfam PF00232 : Glycosyl hydrolase family 1 domain; TIGRFAM TIGR01233: 6-phospho-beta-galactosidase; similar to hydroxyisourate hydrolase (GI:19569603) (Glycine max); blastp match of 57% identity and 2.8e-127 P-value to GP|12746303|gb|AAK07429.1|AF321287_1|AF321287 beta-glucosidase {Musa acuminata}	3.36944	4.43558	2.09382	Down
264342_at	AT1G12080	contains domain PTHR22683 (PTHR22683)	3.65643	5.57983	3.79317	Down
264343_at	AT1G11850	unknown protein	2.90209	4.72016	3.5261	Down
264348_at	AT1G12110	NRT1.1 (NITRATE TRANSPORTER 1.1); transporter	5.97583	7.88303	3.75079	Down
264385_at	AT1G12020	similar to unknown protein [Arabidopsis thaliana] (TAIR:AT1G62422.1); similar to unknown [Brassica rapa] (GB:ABL97977.1)	3.78269	5.05658	2.41813	Down
264394_at	AT1G11860	aminomethyltransferase, putative	10.6047	11.7248	2.17355	Down
264397_at	no_match	no_match	4.84958	6.16301	2.48532	Down
264434_at	AT1G10340	ankyrin repeat family protein	4.93079	6.38119	2.73284	Down
264435_at	AT1G10360	ATGSTU18 (GLUTATHIONE S-TRANSFERASE 29); glutathione transferase	8.07597	9.11964	2.06147	Down
264436_at	AT1G10370	ATGSTU17/ERD9/GST30/GST30B (EARLY-RESPONSIVE TO DEHYDRATION 9); glutathione transferase	6.11917	8.25075	4.38199	Down
264452_at	AT1G10270	GRP23 (GLUTAMINE-RICH PROTEIN23); binding	3.77905	4.86984	2.12991	Down
264466_at	AT1G10380	similar to unknown protein [Arabidopsis thaliana] (TAIR:AT3G17350.1); similar to unnamed protein product [Vitis vinifera] (GB:CAO40998.1); contains domain PROKAR_LIPOPROTEIN (PS51257)	3.35251	5.38173	4.08185	Down
264609_at	AT1G04530	binding	5.77538	8.41957	6.25143	Down
264611_at	AT1G04680	pectate lyase family protein	3.82318	6.94304	8.69305	Down
264638_at	AT1G65480	FT (FLOWERING LOCUS T)	2.85208	4.61647	3.39732	Down
264672_at	AT1G09750	chloroplast nucleoid DNA-binding protein-related	3.18256	6.72738	11.6707	Down
264692_at	AT1G70000	DNA-binding family protein	6.41538	7.43933	2.03347	Down
264725_at	AT1G22885	unknown protein	7.0241	8.27573	2.3811	Down
264746_at	AT1G62300	WRKY6 (WRKY DNA-binding protein 6); transcription factor	3.95062	5.15697	2.30753	Down
264757_at	AT1G61360	S-locus lectin protein kinase family protein	3.48743	4.85059	2.57248	Down
264770_at	AT1G23030	armadillo/beta-catenin repeat family protein / U-box domain-containing protein	3.17368	4.60184	2.69103	Down
264774_at	AT1G22890	unknown protein	7.17103	8.68209	2.85019	Down
264788_at	AT2G17880	DNAJ heat shock protein, putative	2.40828	3.97091	2.95391	Down
264809_at	AT1G08830	CSD1 (COPPER/ZINC SUPEROXIDE DISMUTASE 1); copper, zinc superoxide dismutase	7.59463	8.91631	2.49956	Down
264824_at	AT1G03420	transposable element gene	5.15456	6.19694	2.05962	Down
264866_at	AT1G24140	matrixin family protein	7.16596	8.45106	2.437	Down
264867_at	AT1G24150	ATFH4/FH4 (FORMIN HOMOLOGUE 4); actin binding / protein binding	3.35981	4.36978	2.01387	Down
264873_at	AT1G24100	UGT74B1 (UDP-glucosyl transferase 74B1); UDP-glycosyltransferase/ thiohydroximate beta-D-glucosyltransferase/ transferase, transferring glycosyl groups	7.58848	8.8902	2.46523	Down
264898_at	AT1G23205	invertase/pectin methylesterase inhibitor family protein	2.13771	3.83724	3.24794	Down
264909_at	AT2G17300	similar to unknown protein [Arabidopsis thaliana] (TAIR:AT4G35320.1)	4.33412	5.37933	2.06366	Down
264920_at	AT1G60550	naphthoate synthase, putative / dihydroxynaphthoic acid synthetase, putative / DHNA synthetase, putative	6.88422	8.06598	2.26853	Down
264926_at	AT1G60660	B5 #5 (cytochrome b5 family protein #5); heme binding / transition metal ion binding	6.09495	7.26659	2.25267	Down
264930_at	AT1G60800	NIK3 (NSP-INTERACTING KINASE 3); kinase	5.84612	7.64032	3.46822	Down
264931_at	AT1G60590	polygalacturonase, putative / pectinase, putative	4.53039	9.33846	28.014	Down
264963_at	AT1G60600	ABC4 (ABERRANT CHLOROPLAST DEVELOPMENT 4); 1,4-dihydroxy-2-naphthoate octaprenyltransferase/ prenyltransferase	3.7881	5.04828	2.39526	Down
265025_at	AT1G24575	unknown protein	4.67046	6.10479	2.70258	Down
265042_at	AT1G04040	acid phosphatase class B family protein	3.98788	8.10462	17.3486	Down
265057_at	AT1G52140	similar to unknown protein [Arabidopsis thaliana] (TAIR:AT3G16330.1); similar to hypothetical protein [Vitis vinifera] (GB:CAN64915.1)	2.52638	4.16651	3.11694	Down
265066_at	AT1G03870	FLA9	5.06178	8.27819	9.29475	Down
265083_at	AT1G03820	similar to E6-4 [Gossypium hirsutum] (GB:AAY43793.1); similar to E6-3 [Gossypium hirsutum] (GB:AAY43792.1); similar to E6 (GB:AAB03081.1)	3.20696	5.18384	3.93641	Down
265116_at	AT1G62480	vacuolar calcium-binding protein-related	4.99419	9.03937	16.509	Down
265121_at	AT1G62560	flavin-containing monooxygenase family protein / FMO family protein	6.45327	8.7723	4.98999	Down
265175_at	AT1G23480	ATCSLA03 (Cellulose synthase-like A3); transferase, transferring glycosyl groups	2.53967	3.86198	2.50067	Down
265194_at	AT1G05010	EFE (ETHYLENE FORMING ENZYME)	8.33904	9.71395	2.59352	Down
265203_at	AT2G36630	similar to unknown protein [Arabidopsis thaliana] (TAIR:AT2G25737.1); similar to unnamed protein product [Vitis vinifera] (GB:CAO16008.1); contains InterPro domain Protein of unknown function DUF81; (InterPro:IPR002781)	4.60898	7.13953	5.77791	Down
265227_s_at	ATMG01280;AT2G07695	[ATMG01280, encodes a cytochrome c oxidase subunit II];[AT2G07695, cytochrome c oxidase subunit II, putative]	4.95107	7.51132	5.89809	Down
265228_s_at	ATMG01190;AT2G07698	[ATMG01190, ATPase subunit 1];[AT2G07698, ATP synthase alpha chain, mitochondrial, putative]	7.30394	9.97368	6.36311	Down
265230_s_at	ATMG00480;AT2G07707	[ATMG00480, Encodes subunit 8 of the mitochondrial F(O) ATP synthase complex.];[AT2G07707, Identical to ATP synthase protein YMF19 (YMF19) [Arabidopsis Thaliana] (GB:P93303;GB:Q4PL89); similar to Putative ATP synthase protein YMF19 (Mitochondrial protein YMF19) (GB:Q03152); contains InterPro domain Protein of unknown function DUF1082, plant mitochondria (InterPro:IPR009455); contains InterPro dom…	5.27138	6.70495	2.70114	Down
265238_s_at	ATMG01270;AT2G07696	[ATMG01270, encodes a mitochondrial ribosomal protein S7, a constituent of the small subunit of the ribosomal complex];[AT2G07696, ribosomal protein S7 family protein]	4.37224	5.63007	2.39136	Down
265277_at	AT2G28410	similar to unknown protein [Arabidopsis thaliana] (TAIR:AT5G60650.1)	4.19171	5.28525	2.13398	Down
265327_at	AT2G18210	similar to unknown protein [Arabidopsis thaliana] (TAIR:AT4G36500.1); similar to hypothetical protein [Thellungiella halophila] (GB:ABB45855.1)	2.37646	5.14863	6.83137	Down
265336_at	AT2G18290	anaphase-promoting complex, subunit 10 family / APC10 family	4.37887	5.65013	2.41372	Down
265342_at	AT2G18300	basic helix-loop-helix (bHLH) family protein	4.52127	7.18778	6.34892	Down
265387_at	AT2G20670	similar to unknown protein [Arabidopsis thaliana] (TAIR:AT4G32480.1); similar to unnamed protein product [Vitis vinifera] (GB:CAO69754.1); contains InterPro domain Protein of unknown function DUF506, plant (InterPro:IPR006502)	8.41071	9.99864	3.00618	Down
265400_at	AT2G10940	protease inhibitor/seed storage/lipid transfer protein (LTP) family protein	4.92529	10.0885	35.8329	Down
265444_s_at	AT2G37180;AT2G37170	[AT2G37180, RD28 (plasma membrane intrinsic protein 2;3); water channel];[AT2G37170, PIP2B (plasma membrane intrinsic protein 2;2); water channel]	8.51022	11.0842	5.95445	Down
265475_at	AT2G15620	NIR1 (NITRITE REDUCTASE); ferredoxin-nitrate reductase	8.74277	10.0711	2.51112	Down
265511_at	AT2G05540	glycine-rich protein	5.6961	8.07341	5.19568	Down
265656_at	AT2G13820	protease inhibitor/seed storage/lipid transfer protein (LTP) family protein	2.77462	4.44942	3.19276	Down
265665_at	AT2G27420	cysteine proteinase, putative	3.66522	8.70441	32.8812	Down
265670_s_at	AT2G32190;AT2G32210	[AT2G32190, similar to unknown protein [Arabidopsis thaliana] (TAIR:AT2G32210.1); similar to unknown [Populus trichocarpa] (GB:ABK92801.1); contains domain PD188784 (PD188784)];[AT2G32210, similar to unknown protein [Arabidopsis thaliana] (TAIR:AT2G32190.1); similar to unknown [Populus trichocarpa] (GB:ABK92801.1); contains domain PD188784 (PD188784)]	3.2548	5.17656	3.78887	Down
265672_at	AT2G31980	cysteine proteinase inhibitor-related	2.46492	4.12197	3.1537	Down
265679_at	AT2G32240	similar to unknown protein [Arabidopsis thaliana] (TAIR:AT1G05320.1); similar to unknown protein [Arabidopsis thaliana] (TAIR:AT1G05320.3); similar to unknown protein [Arabidopsis thaliana] (TAIR:AT1G05320.2); similar to unnamed protein product [Vitis vinifera] (GB:CAO63724.1); contains domain PD023692 (PD023692); contains domain PTHR23160 (PTHR23160)	5.65841	7.44105	3.44056	Down
265704_at	AT2G03420	similar to expressed protein [Oryza sativa (japonica cultivar-group)] (GB:ABF94594.1); similar to hypothetical protein OsI_010237 [Oryza sativa (indica cultivar-group)] (GB:EAY89004.1)	7.14651	8.77341	3.08849	Down
265716_at	AT2G03350	similar to unknown protein [Arabidopsis thaliana] (TAIR:AT3G08890.1); similar to unknown protein [Arabidopsis thaliana] (TAIR:AT3G08890.2); similar to unnamed protein product [Vitis vinifera] (GB:CAO15324.1); contains InterPro domain Protein of unknown function DUF538 (InterPro:IPR007493)	4.31381	5.65282	2.52978	Down
265722_at	AT2G40100	LHCB4.3 (LIGHT HARVESTING COMPLEX PSII); chlorophyll binding	8.43645	9.6183	2.26867	Down
265724_at	AT2G32100	ATOFP16/OFP16 (Arabidopsis thaliana ovate family protein 16)	3.75507	5.00934	2.38546	Down
265725_at	AT2G32030	GCN5-related N-acetyltransferase (GNAT) family protein	3.66722	5.69989	4.09161	Down
265732_at	AT2G01300	similar to unknown protein [Arabidopsis thaliana] (TAIR:AT1G15010.1); similar to unnamed protein product [Vitis vinifera] (GB:CAO42242.1)	2.77939	4.78622	4.01899	Down
265734_at	AT2G01260	similar to unknown protein [Arabidopsis thaliana] (TAIR:AT1G15030.1); similar to unknown [Populus trichocarpa] (GB:ABK93171.1); contains InterPro domain Protein of unknown function DUF789 (InterPro:IPR008507)	5.21178	7.06762	3.61965	Down
265742_at	AT2G01290	ribose-5-phosphate isomerase	7.60538	9.09935	2.81662	Down
265768_at	AT2G48020	sugar transporter, putative	5.84535	7.24262	2.63403	Down
265773_at	AT2G48070	similar to unnamed protein product [Vitis vinifera] (GB:CAO22460.1)	5.21853	6.62054	2.6427	Down
265823_at	AT2G35760	integral membrane family protein	5.67533	7.01773	2.53573	Down
265824_at	AT2G35650	ATCSLA07 (CELLULOSE SYNTHASE LIKE); transferase, transferring glycosyl groups	4.56595	5.61385	2.06752	Down
265837_at	AT2G14560	similar to unknown protein [Arabidopsis thaliana] (TAIR:AT1G33840.1); similar to unnamed protein product [Vitis vinifera] (GB:CAO48825.1); contains InterPro domain Protein of unknown function DUF567 (InterPro:IPR007612)	5.02293	6.38428	2.56926	Down
265841_at	AT2G35710	glycogenin glucosyltransferase (glycogenin)-related	2.48633	5.7121	9.35517	Down
265869_at	AT2G01760	ARR14 (ARABIDOPSIS RESPONSE REGULATOR 14); transcription factor/ two-component response regulator	3.46869	4.54604	2.11016	Down
265894_at	AT2G15050	LTP; lipid binding	7.10896	8.93209	3.53848	Down
265895_at	AT2G15000	similar to unknown protein [Arabidopsis thaliana] (TAIR:AT4G34265.2); similar to unnamed protein product [Vitis vinifera] (GB:CAO70855.1)	4.85794	6.1097	2.38132	Down
265918_at	AT2G15090	fatty acid elongase, putative	3.83318	6.49412	6.32444	Down
265922_at	AT2G18480	mannitol transporter, putative	2.60605	3.62255	2.02301	Down
265938_at	AT2G19620	Ndr family protein	4.16384	5.23079	2.09499	Down
265943_at	AT2G19570	CDA1 (CYTIDINE DEAMINASE 1)	4.47667	6.4521	3.93246	Down
265960_at	AT2G37470	histone H2B, putative	4.45901	5.53033	2.10135	Down
265962_at	AT2G37460	nodulin MtN21 family protein	3.75534	6.92629	9.00635	Down
265967_at	AT2G37450	nodulin MtN21 family protein	6.35928	7.36978	2.0146	Down
266010_at	AT2G37430	zinc finger (C2H2 type) family protein (ZAT11)	2.42452	4.17584	3.36664	Down
266017_at	AT2G18690	similar to unknown protein [Arabidopsis thaliana] (TAIR:AT2G18680.1); similar to hypothetical protein OsI_029427 [Oryza sativa (indica cultivar-group)] (GB:EAZ08195.1)	5.07917	6.49497	2.66807	Down
266038_at	AT2G07680	ATMRP11 (Arabidopsis thaliana multidrug resistance-associated protein 11)	2.92977	4.10958	2.26547	Down
266042_s_at	ATMG00290;AT2G07734	[ATMG00290, encodes a mitochondrial ribosomal protein S4, a constituent of the small subunit of the ribosomal complex];[AT2G07734, ribosomal protein S4 (RPS4)]	4.03168	5.91582	3.69132	Down
266044_s_at	ATMG00210;AT2G07725	[ATMG00210, encodes a mitochondrial ribosomal protein L5, a constituent of the large subunit of the ribosomal complex];[AT2G07725, 60S ribosomal protein L5 (RPL5)]	3.60784	6.64739	8.22234	Down
266119_at	AT2G02100	LCR69/PDF2.2 (Low-molecular-weight cysteine-rich 69); protease inhibitor	7.84896	8.86368	2.0205	Down
266123_at	AT2G45180	protease inhibitor/seed storage/lipid transfer protein (LTP) family protein	8.33497	11.6907	10.2373	Down
266165_at	AT2G28190	CSD2 (COPPER/ZINC SUPEROXIDE DISMUTASE 2); copper, zinc superoxide dismutase	6.56465	8.78475	4.65927	Down
266166_at	AT2G28080	glycosyltransferase family protein	4.93599	6.70114	3.39909	Down
266215_at	AT2G06850	EXGT-A1 (ENDOXYLOGLUCAN TRANSFERASE); hydrolase, acting on glycosyl bonds	8.4762	10.7994	5.00437	Down
266226_at	AT2G28740	HIS4 (Histone H4)	3.98127	5.12088	2.20322	Down
266257_at	AT2G27820	PD1 (PREPHENATE DEHYDRATASE 1); arogenate dehydratase/ prephenate dehydratase	4.35142	6.23717	3.69544	Down
266277_at	AT2G29310	tropinone reductase, putative / tropine dehydrogenase, putative	5.57223	6.79865	2.33986	Down
266279_at	AT2G29290	tropinone reductase, putative / tropine dehydrogenase, putative	8.23841	9.31169	2.10421	Down
266295_at	AT2G29550	TUB7 (tubulin beta-7 chain)	5.1379	6.34311	2.30571	Down
266303_at	AT2G27060	ATP binding / protein serine/threonine kinase	2.72312	4.19014	2.7645	Down
266311_at	AT2G27130	protease inhibitor/seed storage/lipid transfer protein (LTP) family protein	4.85404	6.13953	2.43765	Down
266314_at	AT2G27040	AGO4 (ARGONAUTE 4); nucleic acid binding	4.34819	5.63781	2.44464	Down
266316_at	AT2G27080	harpin-induced protein-related / HIN1-related / harpin-responsive protein-related	5.52501	6.77857	2.38429	Down
266324_at	AT2G46710	rac GTPase activating protein, putative	4.95945	6.57491	3.06408	Down
266325_at	AT2G46630	pseudogene of unknown protein	5.71508	7.24537	2.88845	Down
266326_at	AT2G46650	B5 #1 (cytochrome b5 family protein #1); heme binding / transition metal ion binding	7.38767	8.87003	2.79407	Down
266329_at	AT2G01590	similar to unnamed protein product [Vitis vinifera] (GB:CAO42320.1)	7.36303	8.49626	2.19348	Down
266395_at	AT2G43100	aconitase C-terminal domain-containing protein	4.36299	7.46666	8.596	Down
266447_at	AT2G43290	MSS3 (MULTICOPY SUPPRESSORS OF SNF4 DEFICIENCY IN YEAST 3); calcium ion binding	7.69685	9.15568	2.74885	Down
266460_at	AT2G47930	AGP26/ATAGP26 (ARABINOGALACTAN PROTEINS 26)	3.67745	6.34743	6.36423	Down
266533_s_at	AT2G16850;AT4G35100	[AT2G16850, PIP2;8/PIP3B (plasma membrane intrinsic protein 2;8); water channel];[AT4G35100, PIP3 (PLASMA MEMBRANE INTRINSIC PROTEIN 3); water channel]	10.0441	11.0799	2.05025	Down
266588_at	AT2G14890	AGP9 (ARABINOGALACTAN PROTEIN 9)	7.28665	8.56019	2.41754	Down
266613_at	AT2G14900	gibberellin-regulated family protein	2.49252	5.11531	6.15941	Down
266648_at	AT2G25840	OVA4 (OVULE ABORTION 4); ATP binding / aminoacyl-tRNA ligase	5.77112	6.7776	2.009	Down
266658_at	AT2G25735	unknown protein	4.65856	7.77917	8.69753	Down
266662_at	AT2G25830	YebC-related	6.57002	8.13709	2.96301	Down
266684_at	AT2G19720	RPS15AB (ribosomal protein S15A B); structural constituent of ribosome	3.45819	4.56283	2.15045	Down
266687_at	AT2G19670	protein arginine N-methyltransferase, putative	2.7885	4.33103	2.91304	Down
266701_at	AT2G19760	PFN1/PRF1 (PROFILIN 1); actin binding	7.29094	8.55943	2.4091	Down
266746_s_at	AT2G02930;AT4G02520	[AT2G02930, ATGSTF3 (GLUTATHIONE S-TRANSFERASE 16); glutathione transferase];[AT4G02520, ATGSTF2 (Arabidopsis thaliana Glutathione S-transferase (class phi) 2); glutathione transferase]	8.46943	10.0635	3.01904	Down
266749_at	AT2G47060	serine/threonine protein kinase, putative	8.10094	9.27252	2.25259	Down
266790_at	AT2G28950	ATEXPA6 (ARABIDOPSIS THALIANA EXPANSIN A6)	4.07606	8.26566	18.2472	Down
266800_at	AT2G22880	VQ motif-containing protein	4.81561	6.23349	2.67191	Down
266805_at	AT2G30010	similar to PMR5 (POWDERY MILDEW RESISTANT 5) [Arabidopsis thaliana] (TAIR:AT5G58600.1); similar to unnamed protein product [Vitis vinifera] (GB:CAO21434.1); contains InterPro domain Protein of unknown function DUF231, plant (InterPro:IPR004253)	2.61588	5.65503	8.22008	Down
266821_at	AT2G44840	ATERF13/EREBP (ETHYLENE-RESPONSIVE ELEMENT BINDING FACTOR 13); DNA binding / transcription factor	3.38015	5.20454	3.54159	Down
266856_at	AT2G26910	ATPDR4/PDR4 (PLEIOTROPIC DRUG RESISTANCE 4); ATPase, coupled to transmembrane movement of substances	5.65812	7.17991	2.87148	Down
266865_at	AT2G29980	FAD3 (FATTY ACID DESATURASE 3); omega-3 fatty acid desaturase	7.92891	9.32653	2.63466	Down
266899_at	AT2G34620	mitochondrial transcription termination factor-related / mTERF-related	5.52746	8.56722	8.22355	Down
266918_at	AT2G45800	LIM domain-containing protein	2.92794	4.25311	2.50563	Down
266929_at	AT2G45850	DNA-binding family protein	4.52112	6.03201	2.84986	Down
266950_at	AT2G18910	hydroxyproline-rich glycoprotein family protein	4.93477	6.31374	2.60084	Down
266951_at	AT2G18940	pentatricopeptide (PPR) repeat-containing protein	5.16546	6.42268	2.39035	Down
266956_at	AT2G34510	similar to unknown protein [Arabidopsis thaliana] (TAIR:AT1G29980.1); similar to unknown [Populus trichocarpa] (GB:ABK95079.1); contains InterPro domain Protein of unknown function DUF642 (InterPro:IPR006946); contains InterPro domain Galactose-binding like (InterPro:IPR008979)	5.08159	6.57858	2.82253	Down
266963_at	AT2G39450	ATMTP11/MTP11; cation transmembrane transporter/ manganese ion transmembrane transporter/ manganese:hydrogen antiporter	8.32713	9.78574	2.74843	Down
266984_at	AT2G39570	ACT domain-containing protein	7.74429	8.91942	2.25814	Down
267004_at	AT2G34260	transducin family protein / WD-40 repeat family protein	5.17529	6.20703	2.0445	Down
267012_at	AT2G39220	PLA IIB/PLP6 (Patatin-like protein 6); nutrient reservoir	4.30675	5.48975	2.27049	Down
267034_at	AT2G38310	similar to unknown protein [Arabidopsis thaliana] (TAIR:AT5G05440.1); similar to unnamed protein product [Vitis vinifera] (GB:CAO48777.1); contains InterPro domain Bet v I allergen; (InterPro:IPR000916); contains InterPro domain Streptomyces cyclase/dehydrase (InterPro:IPR005031)	4.58336	5.93059	2.54422	Down
267055_at	AT2G38360	prenylated rab acceptor (PRA1) family protein	3.11066	4.13777	2.03794	Down
267057_at	AT2G32500	similar to unknown protein [Arabidopsis thaliana] (TAIR:AT2G31670.1); similar to unnamed protein product [Vitis vinifera] (GB:CAO63710.1); contains InterPro domain Dimeric alpha-beta barrel (InterPro:IPR011008); contains InterPro domain Stress responsive alpha-beta barrel (InterPro:IPR013097)	5.88611	7.10056	2.32053	Down
267076_at	AT2G41090	calmodulin-like calcium-binding protein, 22 kDa (CaBP-22)	8.58372	11.208	6.1658	Down
267083_at	AT2G41100	TCH3 (TOUCH 3)	10.7867	11.9569	2.25044	Down
267092_at	AT2G38120	AUX1 (AUXIN RESISTANT 1); amino acid transmembrane transporter/ transporter	6.45333	7.48484	2.04416	Down
267112_at	AT2G14750	APK (APS KINASE); ATP binding / kinase/ transferase, transferring phosphorus-containing groups	7.97097	9.4009	2.69435	Down
267116_at	AT2G32560	F-box family protein	4.22467	5.374	2.21811	Down
267138_s_at	AT2G38230;AT2G38210	[AT2G38230, ATPDX1.1 (PYRIDOXINE BIOSYNTHESIS 1.1); protein heterodimerization];[AT2G38210, PDX1L4 (PUTATIVE PDX1-LIKE PROTEIN 4)]	10.3155	11.5942	2.4262	Down
267157_at	AT2G37630	AS1/ATMYB91/ATPHAN/MYB91 (ASYMMETRIC LEAVES 1, MYB DOMAIN PROTEIN 91); DNA binding / protein homodimerization/ transcription factor	6.33215	7.86109	2.88573	Down
267158_at	AT2G37640	ATEXPA3 (ARABIDOPSIS THALIANA EXPANSIN A3)	2.4379	5.01582	5.97077	Down
267162_s_at	AT2G37690;AT2G05140	[AT2G37690, phosphoribosylaminoimidazole carboxylase, putative / AIR carboxylase, putative];[AT2G05140, phosphoribosylaminoimidazole carboxylase family protein / AIR carboxylase family protein]	4.26841	5.54763	2.42709	Down
267175_s_at	AT2G37620;AT3G53750	[AT2G37620, ACT1 (ACTIN 1); structural constituent of cytoskeleton];[AT3G53750, ACT3 (ACTIN 3); structural constituent of cytoskeleton]	5.12661	6.39193	2.4038	Down
267220_at	AT2G02500	ISPD (2-C-METHYL-D-ERYTHRITOL 4-PHOSPHATE CYTIDYLTRANSFERASE)	5.89539	6.9758	2.11463	Down
267299_at	AT2G30150	UDP-glucoronosyl/UDP-glucosyl transferase family protein	6.80405	8.01164	2.30951	Down
267316_at	AT2G34710	PHB (PHABULOSA); DNA binding / transcription factor	4.25579	5.41789	2.23782	Down
267335_s_at	AT2G19440;AT1G64760	[AT2G19440, glycosyl hydrolase family 17 protein];[AT1G64760, glycosyl hydrolase family 17 protein]	3.16994	4.46144	2.44782	Down
267339_at	AT2G39870	similar to unknown protein [Arabidopsis thaliana] (TAIR:AT3G55690.1); similar to unnamed protein product [Vitis vinifera] (GB:CAO69095.1)	4.74251	6.06331	2.49805	Down
267347_at	AT2G39950	similar to unnamed protein product [Vitis vinifera] (GB:CAO69028.1)	5.74962	7.08349	2.52079	Down
267359_at	AT2G40020	similar to unknown protein [Arabidopsis thaliana] (TAIR:AT1G45248.2)	4.91799	6.50001	2.99388	Down
267367_at	AT2G44210	similar to unknown protein [Arabidopsis thaliana] (TAIR:AT1G55360.1); similar to unnamed protein product [Vitis vinifera] (GB:CAO67164.1); contains InterPro domain Protein of unknown function DUF239, plant (InterPro:IPR004314)	5.48589	7.78891	4.93489	Down
267381_at	AT2G26190	calmodulin-binding family protein	7.55623	9.19298	3.10964	Down
267393_at	AT2G44500	similar to unknown protein [Arabidopsis thaliana] (TAIR:AT3G07900.1); similar to unnamed protein product [Vitis vinifera] (GB:CAO15104.1); contains InterPro domain Protein of unknown function DUF246, plant (InterPro:IPR004348)	3.59219	5.63425	4.11835	Down
267411_at	AT2G34930	disease resistance family protein	2.89213	4.60824	3.28549	Down
267544_at	AT2G32720	B5 #4 (cytochrome b5 family protein #4); heme binding / transition metal ion binding	4.86014	5.88819	2.03925	Down
267545_at	AT2G32690	pseudogene, glycine-rich protein	6.47656	9.48213	8.03099	Down
267549_at	AT2G32640	similar to unnamed protein product [Vitis vinifera] (GB:CAO24043.1); contains domain G3DSA:3.50.50.60 (G3DSA:3.50.50.60); contains domain SSF51905 (SSF51905)	4.50089	5.82101	2.49687	Down
267555_at	AT2G32765	SUM5 (SUMO 5)	3.31894	5.06956	3.36502	Down
267590_at	AT2G39700	ATEXPA4 (ARABIDOPSIS THALIANA EXPANSIN A4)	4.17938	6.60843	5.3854	Down
267591_at	AT2G39705	DVL11/RTFL8 (ROTUNDIFOLIA LIKE 8)	4.7367	6.24546	2.84565	Down
267619_at	AT2G26730	leucine-rich repeat transmembrane protein kinase, putative	4.71713	5.91755	2.29807	Down
267623_at	AT2G39650	similar to unknown protein [Arabidopsis thaliana] (TAIR:AT4G14620.1); similar to unnamed protein product [Vitis vinifera] (GB:CAO69213.1); contains InterPro domain Protein of unknown function DUF506, plant (InterPro:IPR006502)	6.05393	7.81741	3.39517	Down
267635_at	AT2G42220	rhodanese-like domain-containing protein	8.48438	9.96667	2.79392	Down
267645_at	AT2G32860	glycosyl hydrolase family 1 protein	8.27148	9.33174	2.08532	Down
