# Supplementary material for: CAMTA 1 regulates drought responses in Arabidopsis thaliana
Source: BMC Genomics. 2013 Apr 2;14:216. doi: 10.1186/1471-2164-14-216 (PMC3621073; doi:10.1186/1471-2164-14-216)
Supplement: Additional file 5 — Gene description of differentially regulated genes in leaf tissue of camta1-3. List of up-regulated genes of leaf tissue in M1-D/M1-C_L (Fold change ≥ 2) (work sheet 1). List of down-regulated genes of leaf tissue in M1-D/M1-C_L (Fold change ≥ 2 ) (work sheet 2). [file 1471-2164-14-216-S5.xls]

## Sheet: work sheet 1
Additional file 5 - List of up-regulated genes of leaf tissue in M1-D/M1-C_L (Fold change ≥ 2 )
			camta 1 - Drought	camta 1 - Control	Fold Change ≥ 2
Probe Set ID	Locus Identifier	Gene Title	M1-D (Average of intensity in triplicate)	M1-C (Average of intensity in triplicate)	FC (M1-D/M1-C)	Regulation
245982_at	AT5G13170	nodulin MtN3 family protein	7.82065	2.52568	39.2595	up
247717_at	AT5G59320	lipid transfer protein 3 (LTP3)	7.48086	2.46696	32.3098	up
262128_at	AT1G52690	late embryogenesis abundant protein, putative / LEA protein, putative	9.14377	4.2751	29.2157	up
266462_at	AT2G47770	benzodiazepine receptor-related	8.49249	3.78028	26.213	up
248352_at	AT5G52300	low-temperature-responsive 65 kD protein (LTI65) / desiccation-responsive protein 29B (RD29B)	7.87723	3.43852	21.6862	up
264729_at	AT1G22990	heavy-metal-associated domain-containing protein / copper chaperone (CCH)-related	6.96177	2.67482	19.521	up
247723_at	AT5G59220	protein phosphatase 2C, putative / PP2C, putative	9.36297	5.44874	15.0766	up
262347_at	AT1G64110	AAA-type ATPase family protein	6.61159	2.88363	13.2503	up
250648_at	AT5G06760	late embryogenesis abundant group 1 domain-containing protein / LEA group 1 domain-containing protein	6.6568	3.05074	12.1768	up
263881_at	AT2G21820	expressed protein	6.99687	3.44655	11.7153	up
250781_at	AT5G05410	DRE-binding protein (DREB2A)	7.58727	4.04942	11.6145	up
267080_at	AT2G41190	amino acid transporter family protein	9.82792	6.33199	11.2818	up
266098_at	AT2G37870	protease inhibitor/seed storage/lipid transfer protein (LTP) family protein	6.12239	2.65533	11.0583	up
247095_at	AT5G66400	dehydrin (RAB18)	9.52626	6.11969	10.6042	up
261957_at	AT1G64660	Cys/Met metabolism pyridoxal-phosphate-dependent enzyme family protein	8.6776	5.27193	10.5977	up
245523_at	AT4G15910	drought-responsive protein / drought-induced protein (Di21)	7.44399	4.09192	10.2111	up
265817_at	AT2G18050	histone H1-3 (HIS1-3)	9.21142	5.95287	9.57019	up
265007_s_at	AT1G61563;AT1G61566	rapid alkalinization factor (RALF) family protein	6.17233	3.01447	8.92509	up
260005_at	AT1G67920	expressed protein	7.91014	4.81509	8.54486	up
260568_at	AT2G43570	chitinase, putative	6.29962	3.24123	8.33044	up
251928_at	AT3G53980	protease inhibitor/seed storage/lipid transfer protein (LTP) family protein	6.50855	3.46837	8.22592	up
258347_at	AT3G17520	late embryogenesis abundant domain-containing protein / LEA domain-containing protein	5.35954	2.39853	7.78665	up
266503_at	AT2G47780	rubber elongation factor (REF) protein-related	5.81818	2.85767	7.784	up
261077_at	AT1G07430	protein phosphatase 2C, putative / PP2C, putative	6.37498	3.47511	7.46363	up
267168_at	AT2G37770	aldo/keto reductase family protein	6.85947	4.06997	6.91394	up
245602_at	AT4G14270	expressed protein	7.50606	4.73172	6.84165	up
248969_at	AT5G45310	expressed protein	7.04196	4.27782	6.79342	up
262644_at	AT1G62710	vacuolar processing enzyme beta / beta-VPE	7.08902	4.32552	6.79045	up
256589_at	AT3G28740	cytochrome P450 family protein	5.97872	3.24386	6.65696	up
266750_s_at	AT2G47040;AT2G47030	pectinesterase family protein	5.39204	2.70242	6.45144	up
262656_at	AT1G14200	zinc finger (C3HC4-type RING finger) family protein	8.62458	5.94105	6.42424	up
264958_at	AT1G76960	expressed protein	6.56783	3.9424	6.17068	up
256296_at	AT1G69480	EXS family protein / ERD1/XPR1/SYG1 family protein	6.68238	4.08511	6.0514	up
245628_at	AT1G56650	myb family transcription factor (MYB75)	4.98308	2.44123	5.82335	up
256789_at	AT3G13672	seven in absentia (SINA) family protein	4.9086	2.37782	5.77884	up
264514_at	AT1G09500	cinnamyl-alcohol dehydrogenase family / CAD family	7.60527	5.09547	5.69541	up
245928_s_at	AT5G24770;AT5G24780	vegetative storage protein 2 (VSP2)	8.6591	6.17365	5.60008	up
264217_at	AT1G60190	armadillo/beta-catenin repeat family protein / U-box domain-containing protein	8.35156	5.90322	5.45788	up
260357_at	AT1G69260	expressed protein	7.67708	5.28289	5.25681	up
253373_at	AT4G33150	lysine-ketoglutarate reductase/saccharopine dehydrogenase bifunctional enzyme	7.19509	4.8304	5.15045	up
250506_at	AT5G09930	ABC transporter family protein	5.19074	2.83997	5.10096	up
250832_at	AT5G04950	nicotianamine synthase, putative	8.05922	5.7487	4.9606	up
245769_at	AT1G30220	sugar transporter family protein	4.79533	2.5037	4.89609	up
258645_s_at	AT3G07850;AT3G14040	exopolygalacturonase / galacturan 1,4-alpha-galacturonidase / pectinase	4.89025	2.61638	4.83619	up
262518_at	AT1G17170	glutathione S-transferase, putative	5.24988	2.99336	4.77837	up
246302_at	AT3G51860	cation exchanger, putative (CAX3)	7.53207	5.27803	4.77017	up
253219_at	AT4G34990	myb family transcription factor (MYB32)	6.02655	3.78034	4.74435	up
250956_at	AT5G03210	expressed protein	6.17399	3.93216	4.72996	up
246403_at	AT1G57590	pectinacetylesterase, putative	4.91593	2.6804	4.70936	up
254917_at	AT4G11350	fringe-related protein	4.51028	2.29059	4.65796	up
266327_at	AT2G46680	homeobox-leucine zipper protein 7 (HB-7) / HD-ZIP transcription factor 7	9.64558	7.44988	4.5811	up
254580_at	AT4G19390	expressed protein	8.201	6.01925	4.53704	up
259705_at	AT1G77450	no apical meristem (NAM) family protein	8.11	5.93464	4.51698	up
250408_at	AT5G10930	CBL-interacting protein kinase 5 (CIPK5)	8.20019	6.04911	4.4416	up
261065_at	AT1G07500	expressed protein	7.10012	4.95063	4.4367	up
256021_at	AT1G58270	meprin and TRAF homology domain-containing protein / MATH domain-containing protein	7.76136	5.63594	4.36327	up
250158_at	AT5G15190	expressed protein	6.14679	4.02462	4.35349	up
250955_at	AT5G03190	expressed protein	6.26068	4.14679	4.32856	up
245748_at	AT1G51140	basic helix-loop-helix (bHLH) family protein	7.08895	4.99498	4.26922	up
256601_s_at	AT3G28290;AT3G28300	integrin-related protein 14a	6.8996	4.80687	4.26555	up
250083_at	AT5G17220	glutathione S-transferase, putative	4.35938	2.27781	4.2327	up
245736_at	AT1G73330	protease inhibitor, putative (DR4)	4.42164	2.34027	4.23209	up
256676_at	AT3G52180	protein tyrosine phosphatase/kinase interaction sequence protein (PTPKIS1)	7.3675	5.29399	4.2091	up
256114_at	AT1G16850	expressed protein	6.12236	4.05984	4.17715	up
254878_at	AT4G11660	heat shock factor protein 7 (HSF7) / heat shock transcription factor 7 (HSTF7)	5.54938	3.48716	4.17629	up
248558_at	AT5G49990	xanthine/uracil permease family protein	5.72243	3.6677	4.15465	up
267081_at	AT2G41210	phosphatidylinositol-4-phosphate 5-kinase family protein	5.3436	3.33814	4.01517	up
266555_at	AT2G46270	G-box binding factor 3 (GBF3)	8.05027	6.05971	3.9739	up
262122_at	AT1G02790	exopolygalacturonase / galacturan 1,4-alpha-galacturonidase (PGA3) / pectinase	4.41871	2.43472	3.95587	up
263157_at	AT1G54100	aldehyde dehydrogenase, putative / antiquitin, putative	9.72585	7.74502	3.94719	up
264146_at	AT1G02205	CER1 protein	6.13642	4.15836	3.93961	up
258757_at	AT3G10912;AT3G10910	zinc finger (C3HC4-type RING finger) family protein	6.24291	4.31591	3.80262	up
255703_at	AT4G00040	chalcone and stilbene synthase family protein	5.93145	4.02721	3.74311	up
245627_at	AT1G56600	galactinol synthase, putative	9.4283	7.53628	3.71154	up
245910_at	AT5G09410	calmodulin-binding protein	4.32169	2.43818	3.6897	up
264510_at	AT1G09530	phytochrome interacting factor 3 (PIF3)	4.91681	3.03441	3.68688	up
266229_at	AT2G28840	ankyrin repeat family protein	8.91316	7.03175	3.68437	up
247957_at	AT5G57050	protein phosphatase 2C ABI2 / PP2C ABI2 / abscisic acid-insensitive 2 (ABI2)	6.4087	4.53501	3.66468	up
258639_at	AT3G07820	polygalacturonase 3 (PGA3) / pectinase	4.50547	2.63333	3.66077	up
259269_at	AT3G01270	pectate lyase family protein	4.14047	2.27054	3.65516	up
266841_at	AT2G26150	heat shock transcription factor family protein	8.68624	6.81999	3.64583	up
248926_at	AT5G45880	pollen Ole e 1 allergen and extensin family protein	4.74927	2.88588	3.63863	up
251586_at	AT3G58070	zinc finger (C2H2 type) family protein	6.79002	4.93417	3.61963	up
249626_at	AT5G37540	aspartyl protease family protein	5.92762	4.09628	3.55867	up
253619_at	AT4G30460	glycine-rich protein	7.55835	5.75136	3.49912	up
251084_at	AT5G01520	zinc finger (C3HC4-type RING finger) family protein	8.14037	6.33354	3.49872	up
248236_at	AT5G53870	plastocyanin-like domain-containing protein	4.51654	2.71279	3.49127	up
256940_at	AT3G30720	expressed protein	5.67967	3.9002	3.43298	up
251060_at	AT5G01820	CBL-interacting protein kinase 14 (CIPK14)	7.60331	5.82721	3.42498	up
262118_at	AT1G02850	glycosyl hydrolase family 1 protein	8.59906	6.82711	3.41517	up
251137_at	AT5G01300	phosphatidylethanolamine-binding family protein	4.76304	2.99317	3.41022	up
256584_at	AT3G28750	expressed protein	4.24857	2.47925	3.40894	up
267538_at	AT2G41870	remorin family protein	8.37926	6.61179	3.40457	up
267503_at	AT2G45600	expressed protein	5.59338	3.82747	3.40088	up
251775_s_at	AT2G39800;AT3G55610	delta 1-pyrroline-5-carboxylate synthetase B / P5CS B (P5CS2)	11.774	10.0111	3.39364	up
261265_at	AT1G26800	zinc finger (C3HC4-type RING finger) family protein	9.03382	7.28236	3.36698	up
249606_at	AT5G37260	myb family transcription factor	7.42152	5.67007	3.36697	up
262281_at	AT1G68570	proton-dependent oligopeptide transport (POT) family protein	7.87021	6.14217	3.31277	up
254269_at	AT4G23050	protein kinase, putative	6.25403	4.52787	3.30844	up
258336_at	AT3G16050	stress-responsive protein, putative	7.05439	5.33161	3.30071	up
266170_at	AT2G39050	hydroxyproline-rich glycoprotein family protein	5.01982	3.30989	3.27145	up
260693_at	AT1G32450	proton-dependent oligopeptide transport (POT) family protein	5.85597	4.14833	3.26627	up
260551_at	AT2G43510	trypsin inhibitor, putative	6.36441	4.65888	3.2615	up
247718_at	AT5G59310	lipid transfer protein 4 (LTP4)	4.52542	2.8237	3.25289	up
252822_at	AT4G39955	hydrolase, alpha/beta fold family protein	5.27813	3.58467	3.23433	up
260565_at	AT2G43800	formin homology 2 domain-containing protein / FH2 domain-containing protein	4.39244	2.70839	3.21329	up
263320_at	AT2G47180	galactinol synthase, putative	7.21264	5.53644	3.19584	up
251373_at	AT3G60530	zinc finger (GATA type) family protein	5.47158	3.79743	3.19131	up
257985_at	AT3G20810	transcription factor jumonji (jmjC) domain-containing protein	5.07908	3.41694	3.16485	up
265058_s_at	AT1G52030;AT1G52040	myrosinase-binding protein, putative (F-ATMBP)	9.47322	7.81713	3.15161	up
262760_at	AT1G10770	invertase/pectin methylesterase inhibitor family protein	4.02002	2.36662	3.14573	up
255900_at	AT1G17830	expressed protein	4.10577	2.46012	3.12888	up
253224_at	AT4G34860	beta-fructofuranosidase, putative / invertase, putative / saccharase, putative / beta-fructosidase, putative	4.77419	3.13344	3.11828	up
251301_at	AT3G61880	cytochrome P450, putative	6.22996	4.59982	3.09543	up
251039_at	AT5G02020	expressed protein	11.1197	9.49109	3.09219	up
263986_at	AT2G42790	citrate synthase, glyoxysomal, putative	8.05951	6.43217	3.08942	up
262061_at	AT1G80110	expressed protein	5.25304	3.62596	3.08886	up
247374_at	AT5G63190	MA3 domain-containing protein	9.10228	7.48059	3.07736	up
253344_at	AT4G33550	protease inhibitor/seed storage/lipid transfer protein (LTP) family protein	4.17694	2.56423	3.05825	up
246310_at	AT3G51895	sulfate transporter (ST1)	10.098	8.48642	3.05588	up
266550_s_at	AT2G35090;AT2G35070	expressed protein	4.25571	2.65469	3.03357	up
259381_s_at	AT3G16410;AT3G16390;AT3G16400	jacalin lectin family protein	7.7252	6.13095	3.01936	up
253872_at	AT4G27410	no apical meristem (NAM) family protein (RD26)	9.80779	8.21594	3.01435	up
251770_at	AT3G55970	oxidoreductase, 2OG-Fe(II) oxygenase family protein	3.92494	2.33579	3.00872	up
262667_at	AT1G62810	copper amine oxidase, putative	5.90671	4.31822	3.00733	up
245668_at	AT1G28330	dormancy-associated protein, putative (DRM1)	7.61835	6.03111	3.00473	up
256966_at	AT3G13400	multi-copper oxidase type I family protein	3.87194	2.28476	3.0046	up
256569_at	AT3G19550	expressed protein	4.81439	3.22749	3.00402	up
257940_at	AT3G21790	UDP-glucoronosyl/UDP-glucosyl transferase family protein	6.50026	4.91384	3.00305	up
252102_at	AT3G50970	dehydrin xero2 (XERO2) / low-temperature-induced protein LTI30 (LTI30)	5.93843	4.35388	2.99915	up
260086_at	AT1G63240	expressed protein	3.90995	2.32738	2.99503	up
254683_at	AT4G13800	permease-related	5.44369	3.87754	2.96113	up
264894_at	AT1G23040	hydroxyproline-rich glycoprotein family protein	7.91678	6.35122	2.95994	up
246524_at	AT5G15860	expressed protein	5.78081	4.21724	2.95583	up
258498_at	AT3G02480	ABA-responsive protein-related	4.68929	3.13552	2.93583	up
249944_at	AT5G22290	no apical meristem (NAM) family protein	8.08776	6.53618	2.93137	up
263574_at	AT2G16990	expressed protein	6.1924	4.6421	2.92879	up
264879_at	AT1G61260	expressed protein	5.25823	3.70819	2.92825	up
253145_at	AT4G35560	expressed protein	5.08628	3.54029	2.92005	up
264227_at	AT1G67500	DNA polymerase family B protein	4.97579	3.4312	2.91722	up
254409_at	AT4G21400	protein kinase family protein	5.61619	4.07494	2.91046	up
267596_s_at	AT2G33060;AT2G33050	leucine-rich repeat family protein	6.66464	5.13428	2.88858	up
259618_at	AT1G48000	myb family transcription factor	4.87323	3.35538	2.86363	up
264314_at	AT1G70420	expressed protein	4.88103	3.36458	2.86086	up
247553_at	AT5G60910	agamous-like MADS box protein AGL8 / FRUITFULL (AGL8)	7.44681	5.93097	2.85965	up
259922_at	AT1G72770	protein phosphatase 2C P2C-HA / PP2C P2C-HA (P2C-HA)	10.3043	8.78902	2.85854	up
257122_at	AT3G20250	pumilio/Puf RNA-binding domain-containing protein	7.76095	6.24687	2.85616	up
245734_at	AT1G73480	hydrolase, alpha/beta fold family protein	10.2791	8.76779	2.85067	up
251259_at	AT3G62260	protein phosphatase 2C, putative / PP2C, putative	7.47618	5.9679	2.84472	up
245659_at	AT1G28260	expressed protein	4.83705	3.32911	2.84404	up
264992_at	AT1G67300	hexose transporter, putative	5.53161	4.02923	2.8331	up
257022_at	AT3G19580	zinc finger (C2H2 type) protein 2 (AZF2)	8.10745	6.6064	2.8305	up
249117_at	AT5G43840	heat shock transcription factor family protein	4.2035	2.70964	2.81642	up
253081_at	AT4G36210	expressed protein	8.2118	6.71837	2.81557	up
255723_at	AT3G29575	expressed protein	8.23627	6.76266	2.77716	up
253832_at	AT4G27654	expressed protein	5.69651	4.22358	2.77583	up
262407_at	AT1G34630	expressed protein	4.59872	3.12806	2.77148	up
245483_at	AT4G16190	cysteine proteinase, putative	11.6983	10.2306	2.76586	up
250207_at	AT5G13930	chalcone synthase / naringenin-chalcone synthase	7.60122	6.13381	2.76526	up
266267_at	AT2G29460	glutathione S-transferase, putative	5.58137	4.11467	2.76389	up
254579_at	AT4G19400	expressed protein	5.23273	3.76962	2.75702	up
264001_at	AT2G22420	peroxidase 17 (PER17) (P17)	4.79853	3.33777	2.75253	up
248592_at	AT5G49280	hydroxyproline-rich glycoprotein family protein	5.52968	4.07557	2.73988	up
260203_at	AT1G52890	no apical meristem (NAM) family protein	6.66724	5.21801	2.73062	up
264580_at	AT1G05340	expressed protein	8.56921	7.12183	2.72712	up
266140_at	AT2G28120	nodulin family protein	4.69233	3.24496	2.72711	up
261937_at	AT1G22570	proton-dependent oligopeptide transport (POT) family protein	5.34736	3.9022	2.72293	up
258901_at	AT3G05640	protein phosphatase 2C, putative / PP2C, putative	4.90277	3.45861	2.72106	up
260527_at	AT2G47270	expressed protein	6.9838	5.54014	2.72011	up
259118_at	AT3G01310	expressed protein	6.24683	4.80413	2.71828	up
264338_at	AT1G70300	potassium transporter, putative	6.13114	4.69053	2.71436	up
253994_at	AT4G26080	protein phosphatase 2C ABI1 / PP2C ABI1 / abscisic acid-insensitive 1 (ABI1)	8.06931	6.6369	2.69897	up
267423_at	AT2G35060	potassium transporter family protein	6.82112	5.38972	2.69709	up
251347_at	AT3G61010	glycosyl hydrolase family protein 85	5.17656	3.74578	2.69592	up
251282_at	AT3G61630	AP2 domain-containing transcription factor, putative	4.39205	2.96603	2.68706	up
253097_at	AT4G37320	cytochrome P450 family protein	5.81793	4.39469	2.68186	up
251625_at	AT3G57260	glycosyl hydrolase family 17 protein	6.34088	4.92074	2.67611	up
249775_at	AT5G24160	squalene monooxygenase 1,2 / squalene epoxidase 1,2 (SQP1,2)	6.18307	4.76368	2.67472	up
248764_at	AT5G47640	CCAAT-box binding transcription factor subunit B (NF-YB) (HAP3 ) (AHAP3) family (Hap3b)	9.34261	7.92336	2.67447	up
260784_at	AT1G06180	myb family transcription factor	4.19048	2.77586	2.66589	up
245733_at	AT1G73380	expressed protein	5.54457	4.1388	2.64958	up
247218_at	AT5G65010	asparagine synthetase 2 (ASN2)	10.1338	8.73194	2.64234	up
259977_at	AT1G76590	zinc-binding family protein	6.24448	4.84369	2.64045	up
256244_at	AT3G12520	sulfate transporter family protein	4.52967	3.13144	2.63577	up
246260_at	AT1G31820	amino acid permease family protein	6.73124	5.33327	2.63531	up
260875_at	AT1G21410	F-box family protein	9.29551	7.90149	2.62809	up
253672_at	AT4G29820	expressed protein	4.93785	3.54671	2.62286	up
260900_s_at	AT1G21400;AT5G34780	2-oxoisovalerate dehydrogenase, putative / 3-methyl-2-oxobutanoate dehydrogenase, putative / branched-chain alpha-keto acid dehydrogenase E1 alpha subunit, putative	7.60414	6.22035	2.60954	up
260706_at	AT1G32350	alternative oxidase, putative	3.7924	2.41856	2.59158	up
250516_at	AT5G09620	octicosapeptide/Phox/Bem1p (PB1) domain-containing protein	7.9793	6.61289	2.57828	up
265902_at	AT2G25590	agenet domain-containing protein	5.70258	4.33971	2.57195	up
258091_at	AT3G14560	expressed protein	6.22382	4.86338	2.56763	up
258038_at	AT3G21260	glycolipid transfer protein-related	7.51175	6.15574	2.55976	up
248392_at	AT5G52050	MATE efflux protein-related	5.14822	3.79621	2.55267	up
259057_at	AT3G03310	lecithin:cholesterol acyltransferase family protein / LACT family protein	5.58966	4.24136	2.5461	up
258026_at	AT3G19290	ABA-responsive element-binding protein 2 (AREB2)	6.74112	5.3932	2.54544	up
259418_at	AT1G02390	phospholipid/glycerol acyltransferase family protein	5.43988	4.09565	2.53895	up
251169_at	AT3G63210	expressed protein	5.58601	4.2418	2.53891	up
254185_at	AT4G23990	cellulose synthase family protein	4.37083	3.02812	2.53627	up
247155_at	AT5G65750	2-oxoglutarate dehydrogenase E1 component, putative / oxoglutarate decarboxylase, putative / alpha-ketoglutaric dehydrogenase, putative	5.10399	3.76493	2.52985	up
266156_at	AT2G28110	exostosin family protein	4.74554	3.40688	2.52915	up
253854_at	AT4G27900	expressed protein	5.12356	3.7908	2.51885	up
247990_at	AT5G56360	calmodulin-binding protein	6.04855	4.71661	2.51741	up
247944_at	AT5G57100	transporter-related	5.63141	4.29948	2.5174	up
262452_at	AT1G11210	expressed protein	6.29355	4.96176	2.51715	up
262357_at	AT1G73040	jacalin lectin family protein	6.02643	4.6994	2.50886	up
251641_at	AT3G57470	peptidase M16 family protein / insulinase family protein	6.07025	4.74755	2.50134	up
250487_at	AT5G09690	magnesium transporter CorA-like family protein (MRS2-7)	4.17054	2.84809	2.5009	up
250103_at	AT5G16600	myb family transcription factor (MYB43)	4.69287	3.37443	2.49397	up
245904_at	AT5G11110	sucrose-phosphate synthase, putative	6.03567	4.7184	2.49195	up
258263_at	AT3G15780	expressed protein	8.86342	7.54863	2.48765	up
266278_at	AT2G29300	tropinone reductase, putative / tropine dehydrogenase, putative	7.55013	6.23822	2.48269	up
247013_at	AT5G67480	TAZ zinc finger family protein / BTB/POZ domain-containing protein	5.26179	3.95442	2.4749	up
261436_at	AT1G07870	protein kinase family protein	6.05945	4.75364	2.47222	up
257154_at	AT3G27210	expressed protein	5.2636	3.96179	2.46538	up
253526_at	AT4G31420	zinc finger (C2H2 type) family protein	7.29769	6.00175	2.45538	up
263680_at	AT1G26930	kelch repeat-containing F-box family protein	4.66063	3.36569	2.45366	up
260156_at	AT1G52880	no apical meristem (NAM) family protein	7.07517	5.78087	2.45257	up
255895_at	AT1G18020;AT1G17990	12-oxophytodienoate reductase, putative	9.68503	8.39437	2.4464	up
256033_at	AT1G07250	UDP-glucoronosyl/UDP-glucosyl transferase family protein	7.22136	5.93137	2.44526	up
251272_at	AT3G61890	homeobox-leucine zipper protein 12 (HB-12) / HD-ZIP transcription factor 12	8.90942	7.62476	2.43625	up
246464_at	AT5G16980	NADP-dependent oxidoreductase, putative	4.25593	2.97213	2.43479	up
248193_at	AT5G54080	homogentisate 1,2-dioxygenase / homogentisicase/homogentisate oxygenase / homogentisic acid oxidase (HGO)	7.85834	6.57469	2.43454	up
247120_at	AT5G65990	amino acid transporter family protein	7.74211	6.46067	2.43082	up
262505_at	AT1G21680	expressed protein	9.14851	7.86725	2.43051	up
265573_at	AT2G28200	zinc finger (C2H2 type) family protein	6.92386	5.64364	2.42874	up
245127_at	AT2G47600	magnesium/proton exchanger (MHX1)	7.1248	5.84561	2.42702	up
254490_at	AT4G20320	CTP synthase, putative / UTP--ammonia ligase, putative	3.73584	2.45817	2.42448	up
259058_at	AT3G03470	cytochrome P450, putative	8.36887	7.09286	2.42168	up
264701_at	AT1G70160	expressed protein	8.97788	7.70289	2.41997	up
245861_at	AT5G28300	trihelix DNA-binding protein, putative	4.69854	3.42479	2.4179	up
249827_at	AT5G23330	riboflavin biosynthesis protein-related	6.02838	4.75797	2.4123	up
260144_at	AT1G71960	ABC transporter family protein	5.25519	3.98971	2.40406	up
257271_at	AT3G28007	nodulin MtN3 family protein	5.33577	4.07086	2.40313	up
259911_at	AT1G72680	cinnamyl-alcohol dehydrogenase, putative	7.24841	5.98405	2.4022	up
255795_at	AT2G33380	calcium-binding RD20 protein (RD20)	10.3085	9.04579	2.39947	up
259432_at	AT1G01520	myb family transcription factor	7.29727	6.03553	2.39784	up
265913_at	AT2G25625	expressed protein	6.27684	5.01785	2.3933	up
257967_at	AT3G19910	zinc finger (C3HC4-type RING finger) family protein	7.39924	6.14062	2.39267	up
247113_at	AT5G65960	expressed protein	6.95678	5.6995	2.39045	up
251590_at	AT3G57690	arabinogalactan-protein, putative (AGP23)	6.1445	4.88805	2.38907	up
265999_at	AT2G24100	expressed protein	6.3741	5.12327	2.37978	up
248016_at	AT5G56380	F-box family protein	5.57738	4.32865	2.37633	up
250784_at	AT5G05480	expressed protein	5.61471	4.36754	2.37375	up
254707_at	AT4G18010	inositol polyphosphate 5-phosphatase II (IP5PII)	7.04237	5.79651	2.3716	up
249614_at	AT5G37300	expressed protein	4.81244	3.56674	2.37134	up
257888_at	AT3G16990	TENA/THI-4 family protein	5.58174	4.3428	2.36024	up
249372_at	AT5G40760	glucose-6-phosphate 1-dehydrogenase / G6PD (ACG12)	4.63928	3.40245	2.35681	up
261375_at	AT1G53160	squamosa promoter-binding protein-like 4 (SPL4)	6.92364	5.6885	2.35403	up
249542_at	AT5G38140	histone-like transcription factor (CBF/NF-Y) family protein	5.98796	4.75346	2.353	up
249838_at	AT5G23460	expressed protein	5.70847	4.47543	2.35062	up
258374_at	AT3G14360	lipase class 3 family protein	3.51981	2.28824	2.34822	up
256061_at	AT1G07040	expressed protein	6.52756	5.2963	2.34771	up
261845_at	AT1G15960	NRAMP metal ion transporter 6, putative (NRAMP6)	5.35784	4.12714	2.34682	up
245700_at	AT5G04180	carbonic anhydrase family protein	3.4785	2.25482	2.33541	up
251066_at	AT5G01880	zinc finger (C3HC4-type RING finger) family protein	5.95622	4.73312	2.33447	up
245593_at	AT4G14550	auxin-responsive AUX/IAA family protein	5.80014	4.57724	2.33416	up
255625_at	AT4G01120	G-box binding factor 2 (GBF2)	6.51609	5.2947	2.33171	up
254675_at	AT4G18465	RNA helicase, putative	4.5532	3.3327	2.33027	up
266322_at	AT2G46690	auxin-responsive family protein	9.40822	8.18884	2.32847	up
253830_at	AT4G27652	expressed protein	7.22584	6.00677	2.32795	up
263174_at	AT1G54040	kelch repeat-containing protein	7.59	6.3726	2.32527	up
263325_at	AT2G04240	zinc finger (C3HC4-type RING finger) family protein	8.36443	7.15032	2.31998	up
257507_at	AT1G29600	zinc finger (CCCH-type) family protein	5.42455	4.21192	2.31759	up
256212_at	AT1G50970	membrane trafficking VPS53 family protein	3.72036	2.50897	2.3156	up
258248_at	AT3G29140	hypothetical protein	4.51983	3.30982	2.31339	up
253525_at	AT4G31330	expressed protein	4.07264	2.86273	2.31325	up
251644_at	AT3G57540	remorin family protein	5.94316	4.73358	2.31271	up
263374_at	AT2G20560	DNAJ heat shock family protein	8.35573	7.14641	2.31229	up
251372_at	AT3G60520	expressed protein	7.28475	6.0759	2.31154	up
252400_at	AT3G48020	expressed protein	4.44692	3.23949	2.30926	up
248796_at	AT5G47180	vesicle-associated membrane family protein / VAMP family protein	7.36217	6.15551	2.30804	up
266150_s_at	AT2G12290;AT4G19700	hypothetical protein	7.68768	6.48252	2.30564	up
261224_at	AT1G20160	subtilase family protein	5.34761	4.14523	2.30119	up
253987_at	AT4G26270	phosphofructokinase family protein	5.88009	4.68114	2.29572	up
253120_at	AT4G35790	phospholipase D delta / PLD delta (PLDDELTA)	6.07453	4.87964	2.28927	up
265807_at	AT2G17990	expressed protein	5.86001	4.67452	2.27441	up
260361_at	AT1G69360	expressed protein	5.08265	3.9001	2.26977	up
262504_at	AT1G21750	protein disulfide isomerase, putative	6.27182	5.08935	2.26965	up
252927_at	AT4G39090	cysteine proteinase RD19a (RD19A) / thiol protease	9.56859	8.3873	2.26779	up
249234_at	AT5G42200	zinc finger (C3HC4-type RING finger) family protein	5.07265	3.89275	2.26561	up
246724_at	AT5G29000	myb family transcription factor	6.37183	5.19392	2.26249	up
265244_at	AT2G43018;AT2G43020	amine oxidase family protein	5.92378	4.74669	2.2612	up
259616_at	AT1G47960	invertase/pectin methylesterase inhibitor family protein	7.96458	6.78906	2.25875	up
249494_at	AT5G39050	transferase family protein	5.70137	4.52603	2.25846	up
260288_at	AT1G80530	nodulin family protein	6.38049	5.2055	2.25792	up
250811_at	AT5G05110	cysteine protease inhibitor, putative / cystatin, putative	6.66121	5.48705	2.25662	up
245943_at	AT5G19500	tryptophan/tyrosine permease family protein	6.50104	5.32878	2.25364	up
256356_s_at	AT5G43620;AT1G66500	zinc finger (C2H2-type) family protein	5.96244	4.7917	2.25126	up
247863_at	AT5G57900	SKP1/ASK1 interacting partner 1 (SKIP1) / SCF (Skp1-cullin-F-box) ubiquitin ligase	6.57837	5.40943	2.24847	up
251983_at	AT3G53210	nodulin MtN21 family protein	3.60342	2.43721	2.24422	up
255479_at	AT4G02380	late embryogenesis abundant 3 family protein / LEA3 family protein	12.1828	11.0179	2.24212	up
267569_at	AT2G30790	photosystem II oxygen-evolving complex 23, putative	4.99212	3.82834	2.24044	up
259403_at	AT1G17745	D-3-phosphoglycerate dehydrogenase / 3-PGDH	6.90135	5.73757	2.24044	up
261576_at	AT1G01070	nodulin MtN21 family protein	5.6391	4.47638	2.23878	up
256464_at	AT1G32560	late embryogenesis abundant group 1 domain-containing protein / LEA group 1 domain-containing protein	4.79434	3.6335	2.23587	up
253639_at	AT4G30550	glutamine amidotransferase class-I domain-containing protein	6.32518	5.16495	2.23493	up
254716_at	AT4G13560	late embryogenesis abundant domain-containing protein / LEA domain-containing protein	5.47632	4.31955	2.22958	up
264045_at	AT2G22450	riboflavin biosynthesis protein, putative	5.53456	4.38151	2.22384	up
262661_s_at	AT1G14230;AT1G14250	nucleoside phosphatase family protein / GDA1/CD39 family protein	4.28247	3.14092	2.20618	up
248505_at	AT5G50360	expressed protein	3.71804	2.57982	2.2011	up
258652_at	AT3G09910	Ras-related GTP-binding protein, putative	3.77675	2.63857	2.20103	up
264205_at	AT1G22790	expressed protein	4.22751	3.08981	2.2003	up
264524_at	AT1G10070	branched-chain amino acid aminotransferase 2 / branched-chain amino acid transaminase 2 (BCAT2)	4.83653	3.70059	2.19761	up
247186_at	AT5G65470	expressed protein	7.83811	6.70258	2.197	up
253042_at	AT4G37550	formamidase, putative / formamide amidohydrolase, putative	9.82265	8.68713	2.19697	up
247097_at	AT5G66460	(1-4)-beta-mannan endohydrolase, putative	5.70214	4.56738	2.19581	up
263184_at	AT1G05560	UDP-glucose transferase (UGT75B2)	6.97482	5.84188	2.19305	up
264835_at	AT1G03550	secretory carrier membrane protein (SCAMP) family protein	5.64541	4.51289	2.19241	up
261485_at	AT1G14360	UDP-galactose/UDP-glucose transporter, putative	4.48921	3.35723	2.19159	up
256145_at	AT1G48750	protease inhibitor/seed storage/lipid transfer protein (LTP) family protein	9.30062	8.17022	2.18919	up
253399_at	AT4G32850	nucleotidyltransferase family protein	6.15693	5.02841	2.18634	up
267509_at	AT2G45660	MADS-box protein (AGL20)	7.19079	6.06241	2.18612	up
247655_at	AT5G59820	zinc finger (C2H2 type) family protein (ZAT12)	6.99962	5.87376	2.18231	up
260312_at	AT1G63880	disease resistance protein (TIR-NBS-LRR class), putative	7.14554	6.02201	2.17878	up
262703_at	AT1G16510	auxin-responsive family protein	4.06522	2.94721	2.17047	up
257624_at	AT3G26220	cytochrome P450 family protein	6.48685	5.37031	2.16826	up
253630_at	AT4G30490	AFG1-like ATPase family protein	8.78786	7.67352	2.16496	up
248271_at	AT5G53420	expressed protein	5.22784	4.11416	2.16397	up
260060_at	AT1G73680	pathogen-responsive alpha-dioxygenase, putative	6.46488	5.35211	2.16261	up
254500_at	AT4G20110	vacuolar sorting receptor, putative	5.04132	3.92975	2.1608	up
252464_at	AT3G47160	expressed protein	5.77115	4.66295	2.15578	up
259545_at	AT1G20560	AMP-dependent synthetase and ligase family protein	5.51106	4.40539	2.152	up
267500_s_at	AT2G45510;AT2G44890	cytochrome P450 family protein	4.09443	2.99019	2.14985	up
266764_at	AT2G47050	invertase/pectin methylesterase inhibitor family protein	3.74727	2.64575	2.14581	up
255590_at	AT4G01610	cathepsin B-like cysteine protease, putative	8.09549	6.99423	2.14542	up
261285_at	AT1G35720	annexin 1 (ANN1)	8.95406	7.85349	2.14439	up
246018_at	AT5G10695	expressed protein	9.11139	8.01195	2.14271	up
263333_at	AT2G03890	phosphatidylinositol 3- and 4-kinase family protein	7.55613	6.45678	2.14257	up
258975_at	AT3G01970	WRKY family transcription factor	4.38298	3.28561	2.13965	up
246957_at	AT5G24670	cytidine/deoxycytidylate deaminase family protein	7.63711	6.54078	2.13811	up
261564_at	AT1G01720	no apical meristem (NAM) family protein	8.44931	7.35483	2.13536	up
260884_at	AT1G29240	expressed protein	4.21757	3.12361	2.13459	up
246612_at	AT5G35320	expressed protein	7.06335	5.96948	2.13447	up
250053_at	AT5G17850	cation exchanger, putative (CAX8)	6.23013	5.13631	2.13438	up
266910_at	AT2G45920	U-box domain-containing protein	3.85868	2.76546	2.13349	up
251460_at	AT3G59770	sacI homology domain-containing protein / WW domain-containing protein	5.37185	4.27905	2.13288	up
260048_at	AT1G73750	expressed protein	6.71361	5.62087	2.13279	up
259769_at	AT1G29400	RNA recognition motif (RRM)-containing protein	7.63467	6.54325	2.13082	up
267001_at	AT2G34470	urease accessory protein (UREG)	7.44306	6.35337	2.12828	up
256902_s_at	AT3G23910;AT3G24255	expressed protein	5.68443	4.60037	2.11999	up
256999_at	AT3G14200	DNAJ heat shock N-terminal domain-containing protein	6.61177	5.52835	2.11905	up
264210_at	AT1G22640	myb family transcription factor (MYB4)	6.83598	5.75299	2.11842	up
266385_at	AT2G14610	pathogenesis-related protein 1 (PR-1)	3.69873	2.61594	2.11812	up
246285_at	AT4G36980	expressed protein	5.94623	4.86378	2.11763	up
265170_at	AT1G23730	carbonic anhydrase, putative / carbonate dehydratase, putative	4.26128	3.17936	2.11684	up
261315_at	AT1G53170	ethylene-responsive element-binding factor 8 / ERF transcription factor 8 (ERF8)	9.7728	8.69116	2.11644	up
266971_at	AT2G39580	expressed protein	5.88868	4.80735	2.11598	up
261663_at	AT1G18330	myb family transcription factor	6.17746	5.09731	2.11427	up
255543_at	AT4G01870	tolB protein-related	7.79819	6.71813	2.11411	up
257580_at	AT3G06210	expressed protein	5.07613	3.99612	2.11405	up
265359_at	AT2G16720	myb family transcription factor	5.82131	4.74162	2.11358	up
249978_at	AT5G18850	expressed protein	6.79029	5.71188	2.11171	up
260372_at	AT1G73980	phosphoribulokinase/uridine kinase family protein	5.5135	4.43523	2.11151	up
253041_at	AT4G37870	phosphoenolpyruvate carboxykinase (ATP), putative / PEP carboxykinase, putative / PEPCK, putative	8.63996	7.56251	2.11029	up
265673_at	AT2G32090	lactoylglutathione lyase family protein / glyoxalase I family protein	7.73743	6.66	2.11026	up
246071_at	AT5G20150	SPX (SYG1/Pho81/XPR1) domain-containing protein	7.11839	6.04228	2.10834	up
264372_at	AT1G11840	lactoylglutathione lyase, putative / glyoxalase I, putative	9.2433	8.16726	2.10824	up
246932_at	AT5G25190	ethylene-responsive element-binding protein, putative	8.09006	7.01456	2.10744	up
260700_at	AT1G32260	expressed protein	4.13813	3.0654	2.10341	up
267093_at	AT2G38170	calcium exchanger (CAX1)	10.9324	9.86264	2.09912	up
260500_at	AT2G41705	camphor resistance CrcB family protein	4.23165	3.16199	2.09894	up
251327_at	AT3G61540	peptidase family protein	5.3172	4.24845	2.09761	up
250720_at	AT5G06180	expressed protein	3.57999	2.51312	2.09488	up
253388_at	AT4G32910	expressed protein	7.74988	6.68436	2.09293	up
262569_at	AT1G15180	MATE efflux family protein	6.46384	5.40237	2.08706	up
256512_at	AT1G33265	expressed protein	4.97954	3.91812	2.08698	up
251975_at	AT3G53230	cell division cycle protein 48, putative / CDC48, putative	5.4777	4.41653	2.08663	up
249454_at	AT5G39520	expressed protein	6.10633	5.04569	2.08587	up
259502_at	AT1G15670	kelch repeat-containing F-box family protein	6.80754	5.74718	2.08545	up
255575_at	AT4G01430	nodulin MtN21 family protein	4.43821	3.37839	2.08466	up
257999_at	AT3G27540	glycosyl transferase family 17 protein	4.87774	3.81905	2.08303	up
251428_at	AT3G60140	glycosyl hydrolase family 1 protein	5.5457	4.48714	2.08285	up
252372_at	AT3G48000	aldehyde dehydrogenase (ALDH2)	10.0272	8.96971	2.08136	up
266695_at	AT2G19810	zinc finger (CCCH-type) family protein	6.63482	5.57911	2.07874	up
247466_at	AT5G62090	expressed protein	5.02924	3.97397	2.0781	up
252468_at	AT3G46970	starch phosphorylase, putative	6.31139	5.25786	2.07561	up
263231_at	AT1G05680	UDP-glucoronosyl/UDP-glucosyl transferase family protein	4.00627	2.95506	2.07227	up
258815_at	AT3G04000	short-chain dehydrogenase/reductase (SDR) family protein	4.39258	3.34228	2.07095	up
245463_at	AT4G17030	expansin-related	5.78421	4.73394	2.07092	up
262164_at	AT1G78070	WD-40 repeat family protein	7.10845	6.05864	2.07026	up
259842_at	AT1G73602;AT1G73600	phosphoethanolamine N-methyltransferase 3, putative (NMT3)	8.74667	7.69736	2.06955	up
259061_at	AT3G07410	Ras-related GTP-binding family protein	4.2413	3.19254	2.06875	up
258932_at	AT3G10150	calcineurin-like phosphoesterase family protein	3.79332	2.74651	2.06596	up
262050_at	AT1G80130	expressed protein	8.56684	7.52201	2.06312	up
257986_at	AT3G20865	arabinogalactan-protein, putative (AGP)	3.7927	2.74862	2.06205	up
253638_at	AT4G30470	cinnamoyl-CoA reductase-related	8.90055	7.85655	2.06193	up
266142_at	AT2G39030	GCN5-related N-acetyltransferase (GNAT) family protein	3.57761	2.5346	2.06052	up
267263_at	AT2G23110	expressed protein	3.81178	2.76946	2.05952	up
253343_at	AT4G33540	metallo-beta-lactamase family protein	7.36504	6.3234	2.05857	up
248722_at	AT5G47810	phosphofructokinase family protein	4.37441	3.33346	2.05758	up
261026_at	AT1G01240	expressed protein	6.15937	5.11891	2.05689	up
251861_at	AT3G54810	zinc finger (GATA type) family protein	6.27922	5.24053	2.05435	up
253236_at	AT4G34370	IBR domain-containing protein	5.27009	4.23433	2.05019	up
253263_at	AT4G34000	ABA-responsive element-binding protein / abscisic acid responsive elements-binding factor (ABRE) / ABA-responsive elements-binding factor (ABF3)	8.2025	7.16688	2.04999	up
251851_at	AT3G54670	structural maintenance of chromosomes (SMC) family protein	5.96945	4.93392	2.04986	up
253813_at	AT4G28150	expressed protein	4.18595	3.15092	2.04915	up
247529_at	AT5G61520	hexose transporter, putative	5.13777	4.10294	2.04887	up
249989_at	AT5G18525	WD-40 repeat family protein	4.08003	3.04648	2.04706	up
262719_at	AT1G43590	hypothetical protein	3.84868	2.81572	2.04623	up
254191_at	AT4G23900	nucleoside diphosphate kinase 4 (NDK4)	5.48077	4.44972	2.04352	up
266000_at	AT2G24180	cytochrome P450 family protein	8.47169	7.44373	2.03914	up
249824_at	AT5G23380	expressed protein	4.64257	3.61565	2.03767	up
264362_at	AT1G03290	expressed protein	6.55221	5.52587	2.03686	up
249493_at	AT5G39080	transferase family protein	8.39813	7.37248	2.03587	up
260339_at	AT1G69220	serine/threonine protein kinase, putative	6.44602	5.42151	2.03427	up
248388_at	AT5G51980	WD-40 repeat family protein / zfwd2 protein (ZFWD2), putative	5.87745	4.85332	2.03373	up
256529_at	AT1G33260	protein kinase family protein	4.73211	3.70809	2.03358	up
263065_at	AT2G18170	mitogen-activated protein kinase, putative / MAPK, putative (MPK7)	5.47587	4.45286	2.03215	up
248820_at	AT5G47060	senescence-associated protein-related	4.42261	3.40146	2.02953	up
250363_at	AT5G11390	expressed protein	4.45606	3.43656	2.02721	up
249917_at	AT5G22460	esterase/lipase/thioesterase family protein	5.90265	4.88535	2.02413	up
266415_at	AT2G38530	nonspecific lipid transfer protein 2 (LTP2)	3.38707	2.37105	2.02233	up
251078_at	AT5G01990	auxin efflux carrier family protein	4.41822	3.40329	2.02081	up
250013_at	AT5G18040	expressed protein	6.41135	5.39658	2.02059	up
260498_at	AT2G41710	ovule development protein, putative	6.0704	5.0557	2.02048	up
254377_at	AT4G21650	subtilase family protein	5.51703	4.50235	2.02045	up
248901_at	AT5G46410	NLI interacting factor (NIF) family protein	4.66162	3.64724	2.02002	up
249197_at	AT5G42380	calmodulin-related protein, putative	4.34142	3.32839	2.01815	up
249293_at	AT5G41260	protein kinase family protein	4.919	3.90612	2.01794	up
262519_at	AT1G17160	pfkB-type carbohydrate kinase family protein	6.77238	5.76043	2.01664	up
259766_at	AT1G64360	expressed protein	9.84879	8.83787	2.0152	up
260986_at	AT1G53580	hydroxyacylglutathione hydrolase, putative / glyoxalase II, putative	9.72608	8.71549	2.01473	up
260592_at	AT1G55850	cellulose synthase family protein	8.59894	7.58975	2.01278	up
258455_at	AT3G22440	hydroxyproline-rich glycoprotein family protein	8.05289	7.04444	2.01176	up
254178_at	AT4G23880	expressed protein	5.32521	4.31751	2.01069	up
249325_at	AT5G40850	urophorphyrin III methylase (UPM1)	7.77243	6.76507	2.01023	up
245831_at	AT1G48840	expressed protein	4.72752	3.72048	2.00978	up
261738_s_at	AT1G47813;AT1G47820	hypothetical protein	5.81103	4.80412	2.00961	up
258894_at	AT3G05650	disease resistance family protein	4.88193	3.87733	2.00639	up
261586_at	AT1G01640	speckle-type POZ protein-related	3.68294	2.67835	2.00637	up
258158_at	AT3G17790	acid phosphatase type 5 (ACP5)	8.24961	7.24575	2.00536	up
254809_at	AT4G12410	auxin-responsive family protein	4.26322	3.26104	2.00301	up
263796_at	AT2G24540	kelch repeat-containing F-box family protein	9.66465	8.66325	2.00194	up
265266_at	AT2G42890	RNA recognition motif (RRM)-containing protein	6.46006	5.45875	2.00182	up
247140_at	AT5G66250	kinectin-related	6.23794	5.23664	2.00181	up
264953_at	AT1G77120	alcohol dehydrogenase (ADH)	5.03423	4.03341	2.00113	up
254833_s_at	AT4G12290;AT4G12280	copper amine oxidase, putative	3.854	2.85332	2.00094	up

## Sheet: work sheet 2
Additional file 5 - List of down-regulated genes of leaf tissue in M1-D/M1-C_L (Fold change ≥ 2 )
			camta 1 - Drought	camta 1 - Control	Fold Change ≥ 2
Probe Set ID	Locus Identifier	Gene Title	M1-D (Average of intensity in triplicate)	M1-C (Average of intensity in triplicate)	FC (M1-D/M1-C)	Regulation
258897_at	AT3G05730	Encodes a defensin-like (DEFL) family protein.	3.36381	8.24285	29.4264	down
252374_at	AT3G48100	ARR5 (ARABIDOPSIS RESPONSE REGULATOR 5); transcription regulator/ two-component response regulator	3.71534	8.01297	19.666	down
246108_at	AT5G28630	glycine-rich protein	4.54628	8.74476	18.3599	down
262212_at	AT1G74890	ARR15 (RESPONSE REGULATOR 15); transcription regulator	3.00542	6.88329	14.7013	down
247949_at	AT5G57220	CYP81F2 (cytochrome P450, family 81, subfamily F, polypeptide 2); oxygen binding	3.93698	7.79374	14.4877	down
244989_s_at	ATCG00860;ATCG01280	[ATCG00860, Encodes an unknown protein. This gene is regulated by AtSIG6 transcriptionally.];[ATCG01280, hypothetical protein]	4.27088	8.1019	14.2315	down
259841_at	AT1G52200	similar to unknown protein [Arabidopsis thaliana] (TAIR:AT3G18470.1); similar to unnamed protein product [Vitis vinifera] (GB:CAO45876.1); contains InterPro domain Protein of unknown function Cys-rich (InterPro:IPR006461)	3.18882	6.61082	10.7183	down
246004_at	AT5G20630	GLP3 (GERMIN-LIKE PROTEIN 3); manganese ion binding / metal ion binding / nutrient reservoir	3.81031	7.22895	10.6933	down
249645_at	AT5G36910	THI2.2 (THIONIN 2.2); toxin receptor binding	3.65004	6.96699	9.96556	down
255298_at	AT4G04840	methionine sulfoxide reductase domain-containing protein / SeIR domain-containing protein	4.54868	7.85104	9.8653	down
247406_at	AT5G62920	ARR6 (RESPONSE REGULATOR 6); transcription regulator/ two-component response regulator	4.17684	7.41102	9.40992	down
247524_at	AT5G61440	thioredoxin family protein	3.04659	6.18036	8.77728	down
255904_at	AT1G17860	trypsin and protease inhibitor family protein / Kunitz family protein	3.84781	6.98035	8.76976	down
244966_at	ATCG00600	Cytochrome b6-f complex, subunit V. Disruption of homologous gene in Chlamydomonas results in disruption of cytochrome b6-f complex.	6.88452	10.0125	8.74202	down
244972_at	ATCG00680	encodes for CP47, subunit of the photosystem II reaction center.	9.27527	12.3067	8.176	down
259466_at	AT1G19050	ARR7 (RESPONSE REGULATOR 7); transcription regulator/ two-component response regulator	6.61111	9.63896	8.15594	down
257315_at	AT3G30775	ERD5 (EARLY RESPONSIVE TO DEHYDRATION 5); proline dehydrogenase	3.41713	6.41119	7.96714	down
253608_at	AT4G30290	ATXTH19 (XYLOGLUCAN ENDOTRANSGLUCOSYLASE/HYDROLASE 19); hydrolase, acting on glycosyl bonds	3.59481	6.56645	7.84428	down
266044_s_at	ATMG00210;AT2G07725	[ATMG00210, encodes a mitochondrial ribosomal protein L5, a constituent of the large subunit of the ribosomal complex];[AT2G07725, 60S ribosomal protein L5 (RPL5)]	3.61575	6.5587	7.68982	down
254785_at	AT4G12730	FLA2	2.49813	5.43983	7.68318	down
253696_at	AT4G29740	CKX4 (CYTOKININ OXIDASE 4); cytokinin dehydrogenase	3.19168	6.11349	7.57793	down
259443_at	AT1G02360	chitinase, putative	2.55833	5.39813	7.15922	down
245250_at	AT4G17490	ATERF6 (ETHYLENE RESPONSIVE ELEMENT BINDING FACTOR 6); DNA binding / transcription factor	4.02718	6.85036	7.0772	down
244934_at	ATCG01080	NADH dehydrogenase ND6	5.96976	8.72622	6.75737	down
264757_at	AT1G61360	S-locus lectin protein kinase family protein	3.38714	6.12742	6.682	down
265116_at	AT1G62480	vacuolar calcium-binding protein-related	6.53831	9.2541	6.56952	down
253044_at	AT4G37290	similar to unknown protein [Arabidopsis thaliana] (TAIR:AT2G23270.1); similar to hypothetical protein [Vitis vinifera] (GB:CAN62855.1)	3.24652	5.95573	6.53964	down
245002_at	ATCG00270	PSII D2 protein	9.04388	11.7488	6.52009	down
266658_at	AT2G25735	unknown protein	5.10681	7.80647	6.49649	down
245018_at	ATCG00520	Encodes a protein required for photosystem I assembly and stability. In cyanobacteria, loss of function mutation in this gene increases PSII/PSI ratio without any influence on photoautotrophic growth.	8.46892	11.1415	6.37557	down
263549_at	AT2G21650	MEE3 (maternal effect embryo arrest 3); DNA binding / transcription factor	2.40437	5.06114	6.30617	down
259417_at	AT1G02340	HFR1 (LONG HYPOCOTYL IN FAR-RED); DNA binding / transcription factor	3.69025	6.33057	6.2347	down
255654_at	AT4G00970	protein kinase family protein	3.99447	6.62499	6.19247	down
245000_at	ATCG00210	hypothetical protein	5.70643	8.32456	6.13953	down
250327_at	AT5G12050	similar to unnamed protein product [Vitis vinifera] (GB:CAO45643.1)	3.95985	6.56894	6.10119	down
263431_at	AT2G22170	lipid-associated family protein	2.90034	5.50149	6.0677	down
246200_at	AT4G37240	similar to unknown protein [Arabidopsis thaliana] (TAIR:AT2G23690.1); similar to unnamed protein product [Vitis vinifera] (GB:CAO45438.1); similar to hypothetical protein [Vitis vinifera] (GB:CAN61825.1)	2.59085	5.18128	6.02276	down
261914_at	AT1G65870	disease resistance-responsive family protein	4.50343	7.09225	6.01606	down
257338_s_at	ATMG00513;AT2G07711	[ATMG00513, Mitochondrial NADH dehydrogenase subunit 5. The gene is trans-spliced from three different pre-cursors, NAD5a, NAD5b and NAD5c.];[AT2G07711, pseudogene, similar to NADH dehydrogenase subunit 5, blastp match of 97% identity and 2.2e-244 P-value to GP|1066145|dbj|BAA07176.1||D37958 NADH dehydrogenase subunit 5 {Malus x domestica}]	3.25364	5.82615	5.94847	down
266800_at	AT2G22880	VQ motif-containing protein	3.80853	6.31923	5.69898	down
248686_at	AT5G48540	33 kDa secretory protein-related	6.07539	8.58428	5.69184	down
248793_at	AT5G47240	ATNUDT8 (Arabidopsis thaliana Nudix hydrolase homolog 8); hydrolase	3.13786	5.63736	5.6549	down
263443_at	AT2G28630	beta-ketoacyl-CoA synthase family protein	4.15913	6.63363	5.55775	down
265042_at	AT1G04040	acid phosphatase class B family protein	4.98287	7.45578	5.55164	down
257264_at	AT3G22060	receptor protein kinase-related	6.21396	8.67814	5.51811	down
255524_at	AT4G02330	ATPMEPCRB; pectinesterase	3.16115	5.59208	5.39239	down
256547_at	AT3G14840	leucine-rich repeat family protein / protein kinase family protein	4.71055	7.13091	5.35307	down
252220_at	AT3G49940	LBD38 (LOB DOMAIN-CONTAINING PROTEIN 38)	6.50618	8.89043	5.22072	down
244990_s_at	ATCG00870;ATCG01270	[ATCG00870, hypothetical protein];[ATCG01270, hypothetical protein]	5.03222	7.39376	5.13916	down
263951_at	AT2G35960	NHL12 (NDR1/HIN1-like 12)	5.07606	7.43304	5.12297	down
244970_at	ATCG00660	encodes a chloroplast ribosomal protein L20, a constituent of the large subunit of the ribosomal complex	7.86002	10.2032	5.0743	down
265841_at	AT2G35710	glycogenin glucosyltransferase (glycogenin)-related	3.23551	5.55441	4.98954	down
251524_at	AT3G58990	aconitase C-terminal domain-containing protein	5.29702	7.61364	4.98163	down
244965_at	ATCG00590	hypothetical protein	8.31773	10.6286	4.96169	down
249037_at	AT5G44130	FLA13 (FASCICLIN-LIKE ARABINOGALACTAN PROTEIN 13 PRECURSOR)	5.59481	7.88223	4.88182	down
244995_at	ATCG00150	Encodes a subunit of ATPase complex CF0, which is a proton channel that supplies the proton motive force to drive ATP synthesis by CF1 portion of the complex.	6.51654	8.75072	4.70495	down
253485_at	AT4G31800	WRKY18 (WRKY DNA-binding protein 18); transcription factor	4.69773	6.92136	4.67065	down
260547_at	AT2G43550	trypsin inhibitor, putative	4.99064	7.21062	4.65887	down
257206_at	AT3G16530	legume lectin family protein	6.59015	8.8059	4.64522	down
264611_at	AT1G04680	pectate lyase family protein	4.79222	6.99654	4.60856	down
265327_at	AT2G18210	similar to unknown protein [Arabidopsis thaliana] (TAIR:AT4G36500.1); similar to hypothetical protein [Thellungiella halophila] (GB:ABB45855.1)	2.40951	4.60993	4.59614	down
244933_at	ATCG01070	NADH dehydrogenase ND4L	8.48737	10.6853	4.58821	down
264213_at	AT1G65390	ATPP2-A5; carbohydrate binding	2.93201	5.12904	4.58536	down
265227_s_at	ATMG01280;AT2G07695	[ATMG01280, encodes a cytochrome c oxidase subunit II];[AT2G07695, cytochrome c oxidase subunit II, putative]	4.94467	7.14052	4.58157	down
265672_at	AT2G31980	cysteine proteinase inhibitor-related	2.93757	5.12832	4.56542	down
259839_at	AT1G52190	proton-dependent oligopeptide transport (POT) family protein	6.78005	8.96407	4.54418	down
264348_at	AT1G12110	NRT1.1 (NITRATE TRANSPORTER 1.1); transporter	5.69281	7.84447	4.44338	down
254487_at	AT4G20780	calcium-binding protein, putative	3.70537	5.85243	4.42926	down
252045_at	AT3G52450	U-box domain-containing protein	2.93312	5.07865	4.42456	down
265665_at	AT2G27420	cysteine proteinase, putative	4.96851	7.10214	4.3882	down
263216_s_at	AT1G30720;AT1G30730	[AT1G30720, FAD-binding domain-containing protein];[AT1G30730, FAD-binding domain-containing protein]	2.80767	4.93158	4.35874	down
248819_at	AT5G47050	ATP binding / protein binding / shikimate kinase/ zinc ion binding	5.40157	7.52089	4.34489	down
252167_at	AT3G50560	short-chain dehydrogenase/reductase (SDR) family protein	4.35494	6.45593	4.29003	down
262947_at	AT1G75750	GASA1 (GAST1 PROTEIN HOMOLOG 1)	8.40327	10.4978	4.27095	down
254408_at	AT4G21390	B120; protein kinase/ sugar binding	2.7148	4.79598	4.23154	down
252971_at	AT4G38770	PRP4 (PROLINE-RICH PROTEIN 4)	6.62157	8.69943	4.22182	down
245757_at	AT1G35140	PHI-1 (PHOSPHATE-INDUCED 1)	4.89703	6.96797	4.2016	down
249894_at	AT5G22580	Identical to Uncharacterized protein At5g22580 [Arabidopsis Thaliana] (GB:Q9FK81); similar to stable protein 1-related [Arabidopsis thaliana] (TAIR:AT3G17210.1); similar to hypothetical protein [Vitis vinifera] (GB:CAN68720.1); contains InterPro domain Dimeric alpha-beta barrel (InterPro:IPR011008); contains InterPro domain Stress responsive alpha-beta barrel (InterPro:IPR013097)	6.61691	8.68721	4.19975	down
261109_at	AT1G75450	CKX5 (CYTOKININ OXIDASE 5); cytokinin dehydrogenase	2.59947	4.66897	4.19744	down
245276_at	AT4G16780	ATHB-2 (ARABIDOPSIS THALIANA HOMEOBOX PROTEIN 2); DNA binding / transcription factor	6.10201	8.16294	4.17254	down
265400_at	AT2G10940	protease inhibitor/seed storage/lipid transfer protein (LTP) family protein	6.96868	9.02295	4.15334	down
253332_at	AT4G33420	peroxidase, putative	3.86098	5.91297	4.14678	down
249920_at	AT5G19260	similar to unknown protein [Arabidopsis thaliana] (TAIR:AT3G06020.1); similar to hypothetical protein [Vitis vinifera] (GB:CAN75990.1)	3.96259	6.00739	4.12619	down
249063_at	AT5G44110	POP1	4.42493	6.46793	4.12102	down
258560_at	AT3G06020	similar to unknown protein [Arabidopsis thaliana] (TAIR:AT5G19260.1); similar to hypothetical protein [Vitis vinifera] (GB:CAN75990.1)	2.40044	4.43945	4.10962	down
248123_at	AT5G54720	ankyrin repeat family protein	2.93298	4.96512	4.0901	down
256527_at	AT1G66100	thionin, putative	8.80471	10.8316	4.07536	down
244999_at	ATCG00190	Chloroplast DNA-dependent RNA polymerase B subunit. The transcription of this gene is regulated by a nuclear encoded RNA polymerase. This gene has been transferred to mitochondrial genome during crucifer evolution.	2.81153	4.82314	4.03232	down
262215_at	AT1G74790	catalytic	3.46757	5.47853	4.03049	down
250753_at	AT5G05860	UGT76C2 (UDP-glucosyl transferase 76C2); UDP-glycosyltransferase/ transferase, transferring glycosyl groups	4.35615	6.36675	4.0295	down
253737_at	AT4G28703	similar to unknown protein [Arabidopsis thaliana] (TAIR:AT3G04300.1); similar to unnamed protein product [Vitis vinifera] (GB:CAO44490.1); similar to Os04g0509400 [Oryza sativa (japonica cultivar-group)] (GB:NP_001053279.1); similar to OSJNBb0065L13.6 [Oryza sativa (japonica cultivar-group)] (GB:CAE03363.1); contains InterPro domain RmlC-like jelly roll fold (InterPro:IPR014710); contains InterPr…	3.35182	5.36001	4.02276	down
265066_at	AT1G03870	FLA9	5.97822	7.98367	4.01513	down
255604_at	AT4G01080	similar to unknown protein [Arabidopsis thaliana] (TAIR:AT1G01430.1); similar to unknown protein Cr17 [Brassica napus] (GB:AAX51387.1); contains InterPro domain Protein of unknown function DUF231, plant (InterPro:IPR004253)	5.46233	7.46336	4.00286	down
266882_at	AT2G44670	senescence-associated protein-related	6.59792	8.59036	3.97909	down
251791_at	AT3G55500	ATEXPA16 (ARABIDOPSIS THALIANA EXPANSIN A16)	2.99755	4.98106	3.95455	down
247327_at	AT5G64120	peroxidase, putative	2.93538	4.91243	3.93687	down
245025_at	ATCG00130	ATPase F subunit.	9.97292	11.9489	3.93381	down
267289_at	AT2G23770	protein kinase family protein / peptidoglycan-binding LysM domain-containing protein	2.75924	4.7273	3.91241	down
265228_s_at	ATMG01190;AT2G07698	[ATMG01190, ATPase subunit 1];[AT2G07698, ATP synthase alpha chain, mitochondrial, putative]	7.73491	9.70153	3.9085	down
265725_at	AT2G32030	GCN5-related N-acetyltransferase (GNAT) family protein	3.5111	5.47471	3.90036	down
259875_s_at	AT1G76690;AT1G76680	[AT1G76690, OPR2 (12-oxophytodienoate reductase 2); 12-oxophytodienoate reductase];[AT1G76680, OPR1 (12-oxophytodienoate reductase 1); 12-oxophytodienoate reductase]	6.99193	8.9553	3.89973	down
252858_at	AT4G39770	trehalose-6-phosphate phosphatase, putative	4.48278	6.4443	3.8947	down
258537_at	AT3G04210	disease resistance protein (TIR-NBS class), putative	6.42287	8.38246	3.88952	down
249337_at	AT5G41080	glycerophosphoryl diester phosphodiesterase family protein	2.39031	4.34857	3.88593	down
255595_at	AT4G01700	chitinase, putative	3.35055	5.27355	3.79211	down
245016_at	ATCG00500	Encodes the carboxytransferase beta subunit of the Acetyl-CoA carboxylase (ACCase) complex in plastids. This complex catalyzes the carboxylation of acetyl-CoA to produce malonyl-CoA, the first committed step in fatty acid synthesis.	8.80355	10.7227	3.78199	down
253628_at	AT4G30280	ATXTH18/XTH18 (XYLOGLUCAN ENDOTRANSGLUCOSYLASE/HYDROLASE 18); hydrolase, acting on glycosyl bonds	2.42764	4.34539	3.77832	down
249073_at	AT5G44020	acid phosphatase class B family protein	7.33345	9.24631	3.76554	down
259272_at	AT3G01290	band 7 family protein	7.6671	9.57993	3.76548	down
244939_at	ATCG00065	chloroplast gene encoding ribosomal protein s12. The gene is located in three distinct loci on the chloroplast genome and is transpliced to make one transcript.	8.08823	9.99907	3.76028	down
253161_at	AT4G35770	SEN1 (DARK INDUCIBLE 1)	8.39773	10.3	3.73799	down
248353_at	AT5G52320	CYP96A4 (cytochrome P450, family 96, subfamily A, polypeptide 4); oxygen binding	4.38559	6.28761	3.73737	down
256633_at	AT3G28340	GATL10 (Galacturonosyltransferase-like 10); polygalacturonate 4-alpha-galacturonosyltransferase/ transferase, transferring hexosyl groups	2.70267	4.60332	3.73382	down
259479_at	AT1G19020	similar to unknown protein [Arabidopsis thaliana] (TAIR:AT3G48180.1); similar to unnamed protein product [Vitis vinifera] (GB:CAO40966.1)	8.71179	10.6111	3.73039	down
256503_at	AT1G75250	myb family transcription factor	4.15819	6.05251	3.71745	down
263650_at	AT1G04360	zinc finger (C3HC4-type RING finger) family protein	2.45143	4.33719	3.69547	down
246011_at	AT5G08330	TCP family transcription factor, putative	5.27146	7.15664	3.69399	down
244937_at	ATCG01110	Encodes the 49KDa plastid NAD(P)H dehydrogenase subunit H protein. Its transcription is regulated by an ndhF-specific plastid sigma factor, SIG4.	5.49354	7.37468	3.68367	down
265342_at	AT2G18300	basic helix-loop-helix (bHLH) family protein	7.25397	9.11849	3.64147	down
245866_s_at	AT1G57990;AT1G57980	[AT1G57990, ATPUP18 (Arabidopsis thaliana purine permease 18); purine transmembrane transporter];[AT1G57980, purine permease-related]	5.84682	7.70959	3.63707	down
262717_s_at	AT1G16410;AT1G16400	[AT1G16410, CYP79F1 (SUPERSHOOT 1)];[AT1G16400, CYP79F2 (cytochrome P450, family 79, subfamily F, polypeptide 2); oxygen binding]	5.65774	7.50787	3.60531	down
245041_at	AT2G26530	AR781	5.89022	7.72849	3.57582	down
248460_at	AT5G50915	basic helix-loop-helix (bHLH) family protein	5.08929	6.92352	3.56582	down
256825_at	AT3G22120	CWLP (CELL WALL-PLASMA MEMBRANE LINKER PROTEIN); lipid binding	7.85923	9.6888	3.5543	down
261027_at	AT1G01340	ATCNGC10 (CYCLIC NUCLEOTIDE GATED CHANNEL 10); calmodulin binding / cyclic nucleotide binding / ion channel	3.07117	4.90051	3.55376	down
259660_at	AT1G55260	lipid binding	4.19534	6.01569	3.53167	down
263595_at	AT2G01890	PAP8 (PURPLE ACID PHOSPHATASE PRECURSOR); acid phosphatase/ protein serine/threonine phosphatase	4.38271	6.19929	3.52245	down
256787_at	AT3G13790	ATBFRUCT1/ATCWINV1 (ARABIDOPSIS THALIANA CELL WALL INVERTASE 1); beta-fructofuranosidase/ hydrolase, hydrolyzing O-glycosyl compounds	3.00817	4.82174	3.51512	down
259664_at	AT1G55330	AGP21 (ARABINOGALACTAN PROTEIN 21)	7.05251	8.85964	3.49946	down
245768_at	AT1G33590	disease resistance protein-related / LRR protein-related	7.69606	9.49486	3.47932	down
262832_s_at	AT1G14870;AT1G14880	[AT1G14870, Identical to Uncharacterized protein At1g14870 [Arabidopsis Thaliana] (GB:Q9LQU4); similar to unknown protein [Arabidopsis thaliana] (TAIR:AT5G35525.1); similar to unnamed protein product [Vitis vinifera] (GB:CAO42338.1); contains InterPro domain Aspartic acid and asparagine hydroxylation site (InterPro:IPR000152); contains InterPro domain Protein of unknown function Cys-rich (InterPr…	5.18489	6.98026	3.47105	down
249078_at	AT5G44070	CAD1 (CADMIUM SENSITIVE 1)	7.76987	9.56213	3.46357	down
254239_at	AT4G23400	PIP1;5/PIP1D (plasma membrane intrinsic protein 1;5); water channel	6.85458	8.6431	3.4546	down
260656_at	AT1G19380	similar to unknown protein [Arabidopsis thaliana] (TAIR:AT5G65650.1); similar to unknown [Vitis pseudoreticulata] (GB:ABC69762.1); similar to unnamed protein product [Vitis vinifera] (GB:CAO61173.1); contains InterPro domain Protein of unknown function DUF1195 (InterPro:IPR010608)	7.18358	8.95954	3.42465	down
251196_at	AT3G62950	glutaredoxin family protein	6.47595	8.249	3.41775	down
266010_at	AT2G37430	zinc finger (C2H2 type) family protein (ZAT11)	2.52799	4.2939	3.40088	down
263182_at	AT1G05575	unknown protein	5.62709	7.38936	3.39232	down
244928_s_at	ATMG00570;AT2G07716	[ATMG00570, encodes a protein of unknown function. The transcript has extensive RNA editing at the 3' end. Protein has orthologous in other plants and sequence is similar to E. coli ORFs orf154 and orf131, both of unknown function. So far, similar proteins are found only in plants and prokaryotes.];[AT2G07716, pseudogene, similar to orfx, blastp match of 85% identity and 5.5e-116 P-value to GP|28…	2.63067	4.3895	3.38424	down
255692_at	AT4G00400	GPAT8 (GLYCEROL-3-PHOSPHATE ACYLTRANSFERASE 8); acyltransferase/ glycerol-3-phosphate O-acyltransferase	3.33258	5.08465	3.36842	down
253040_at	AT4G37800	xyloglucan:xyloglucosyl transferase, putative / xyloglucan endotransglycosylase, putative / endo-xyloglucan transferase, putative	5.57733	7.32791	3.36494	down
247651_at	AT5G59870	HTA6; DNA binding	4.73822	6.48729	3.36143	down
259892_at	AT1G72610	GLP1 (GERMIN-LIKE PROTEIN 1); manganese ion binding / metal ion binding / nutrient reservoir	9.99662	11.7425	3.35392	down
256469_at	AT1G32540	LOL1 (LSD ONE LIKE 1)	5.34368	7.08718	3.34847	down
266215_at	AT2G06850	EXGT-A1 (ENDOXYLOGLUCAN TRANSFERASE); hydrolase, acting on glycosyl bonds	8.40447	10.1434	3.33797	down
255406_at	AT4G03450	ankyrin repeat family protein	3.10378	4.84201	3.33627	down
260831_at	AT1G06830	glutaredoxin family protein	6.31891	8.05282	3.32627	down
262797_at	AT1G20840	TMT1 (TONOPLAST MONOSACCHARIDE TRANSPORTER1); carbohydrate transmembrane transporter/ nucleoside transmembrane transporter/ sugar:hydrogen ion symporter	4.5977	6.32339	3.30736	down
250633_at	AT5G07460	PMSR2 (PEPTIDEMETHIONINE SULFOXIDE REDUCTASE 2); peptide-methionine-(S)-S-oxide reductase	4.69033	6.41514	3.30538	down
258764_at	AT3G10720	pectinesterase, putative	7.5573	9.28099	3.3028	down
266123_at	AT2G45180	protease inhibitor/seed storage/lipid transfer protein (LTP) family protein	9.6357	11.3584	3.30058	down
248509_at	AT5G50335	unknown protein	3.09742	4.80676	3.27012	down
260411_at	AT1G69890	similar to unknown protein [Arabidopsis thaliana] (TAIR:AT1G27100.1); similar to unknown [Populus trichocarpa] (GB:ABK94560.1); contains InterPro domain Protein of unknown function DUF569 (InterPro:IPR007679); contains InterPro domain Actin-crosslinking proteins (InterPro:IPR008999)	5.23502	6.93987	3.25994	down
263867_at	AT2G36830	GAMMA-TIP (Tonoplast intrinsic protein (TIP) gamma); water channel	7.26147	8.96073	3.24734	down
253666_at	AT4G30270	MERI5B (MERISTEM-5); hydrolase, acting on glycosyl bonds / xyloglucan:xyloglucosyl transferase	7.45134	9.14986	3.24568	down
264262_at	AT1G09200	histone H3	4.53198	6.2288	3.24186	down
262772_at	AT1G13210	ACA.L (AUTOINHIBITED CA2+/ATPASE II); ATPase, coupled to transmembrane movement of ions, phosphorylative mechanism / calmodulin binding	3.98277	5.67562	3.23295	down
254746_at	AT4G12980	auxin-responsive protein, putative	5.27242	6.9521	3.20359	down
246114_at	AT5G20250	DIN10 (DARK INDUCIBLE 10); hydrolase, hydrolyzing O-glycosyl compounds	8.28219	9.95338	3.18478	down
265670_s_at	AT2G32190;AT2G32210	[AT2G32190, similar to unknown protein [Arabidopsis thaliana] (TAIR:AT2G32210.1); similar to unknown [Populus trichocarpa] (GB:ABK92801.1); contains domain PD188784 (PD188784)];[AT2G32210, similar to unknown protein [Arabidopsis thaliana] (TAIR:AT2G32190.1); similar to unknown [Populus trichocarpa] (GB:ABK92801.1); contains domain PD188784 (PD188784)]	3.54056	5.209	3.17871	down
250277_at	AT5G12940	leucine-rich repeat family protein	4.68904	6.35109	3.16465	down
258419_at	AT3G16670	similar to unknown protein [Arabidopsis thaliana] (TAIR:AT3G16660.1); similar to unnamed protein product [Vitis vinifera] (GB:CAO44793.1)	2.39407	4.0508	3.153	down
258023_at	AT3G19450	CAD4 (CINNAMYL ALCOHOL DEHYDROGENASE 4); cinnamyl-alcohol dehydrogenase	7.71742	9.37101	3.14616	down
260804_at	AT1G78410	VQ motif-containing protein	3.68675	5.33752	3.14002	down
250944_at	AT5G03380	heavy-metal-associated domain-containing protein	7.34506	8.99282	3.13346	down
248683_at	AT5G48490	protease inhibitor/seed storage/lipid transfer protein (LTP) family protein	5.37824	7.02263	3.12617	down
247192_at	AT5G65360	histone H3	5.32224	6.96536	3.12341	down
261772_at	AT1G76240	similar to unknown protein [Arabidopsis thaliana] (TAIR:AT2G17080.1); similar to Os06g0725500 [Oryza sativa (japonica cultivar-group)] (GB:NP_001058623.1); similar to hypothetical protein OsI_023643 [Oryza sativa (indica cultivar-group)] (GB:EAZ02411.1); contains InterPro domain Protein of unknown function DUF241, plant (InterPro:IPR004320)	2.67568	4.31665	3.11875	down
246858_at	AT5G25930	leucine-rich repeat family protein / protein kinase family protein	4.977	6.61427	3.11077	down
258225_at	AT3G15630	similar to unknown protein [Arabidopsis thaliana] (TAIR:AT1G52720.1); similar to unnamed protein product [Vitis vinifera] (GB:CAO46032.1); similar to hypothetical protein [Vitis vinifera] (GB:CAN71657.1)	5.41527	7.05034	3.10603	down
261230_at	AT1G20010	TUB5 (tubulin beta-5 chain)	3.45108	5.08005	3.09294	down
257918_at	AT3G23230	ethylene-responsive factor, putative	2.54826	4.17589	3.09003	down
254862_at	AT4G12030	bile acid:sodium symporter family protein	5.44676	7.0713	3.08345	down
255437_at	AT4G03060	AOP2 (ALKENYL HYDROXALKYL PRODUCING 2); oxidoreductase, acting on paired donors, with incorporation or reduction of molecular oxygen, 2-oxoglutarate as one donor, and incorporation of one atom each of oxygen into both donors	3.33709	4.9552	3.06972	down
244964_at	ATCG00580	PSII cytochrome b559. There have been many speculations about the function of Cyt b559, but the most favored at present is that it plays a protective role by acting as an electron acceptor or electron donor under conditions when electron flow through PSII is not optimized.	10.2602	11.876	3.0648	down
248888_at	AT5G46240	KAT1 (K+ ATPASE 1); cyclic nucleotide binding / inward rectifier potassium channel	4.098	5.70897	3.05458	down
247047_at	AT5G66650	similar to unknown protein [Arabidopsis thaliana] (TAIR:AT2G23790.1); similar to unnamed protein product [Vitis vinifera] (GB:CAO22909.1); contains InterPro domain Protein of unknown function DUF607 (InterPro:IPR006769)	4.516	6.12688	3.05437	down
248910_at	AT5G45820	CIPK20 (CBL-INTERACTING PROTEIN KINASE 20); kinase	2.72811	4.33775	3.05176	down
258054_at	AT3G16240	DELTA-TIP (delta tonoplast integral protein); water channel	9.49575	11.0897	3.01877	down
261639_at	AT1G50010	TUA2 (tubulin alpha-2 chain)	4.0812	5.67502	3.01847	down
266790_at	AT2G28950	ATEXPA6 (ARABIDOPSIS THALIANA EXPANSIN A6)	6.33409	7.92698	3.01655	down
252373_at	AT3G48090	EDS1 (ENHANCED DISEASE SUSCEPTIBILITY 1); signal transducer/ triacylglycerol lipase	4.28503	5.8731	3.00648	down
257516_at	AT1G69040	ACR4 (ACT REPEAT 4); amino acid binding	3.61569	5.20366	3.00626	down
247522_at	AT5G61340	similar to unknown protein [Arabidopsis thaliana] (TAIR:AT1G26650.1); similar to hypothetical protein [Vitis vinifera] (GB:CAN78131.1)	2.27297	3.86036	3.00506	down
265732_at	AT2G01300	similar to unknown protein [Arabidopsis thaliana] (TAIR:AT1G15010.1); similar to unnamed protein product [Vitis vinifera] (GB:CAO42242.1)	3.34043	4.92558	3.00039	down
246034_at	AT5G08350	GRAM domain-containing protein / ABA-responsive protein-related	6.13762	7.72249	2.99982	down
262870_at	AT1G64710	alcohol dehydrogenase, putative	4.15826	5.73781	2.98877	down
249052_at	AT5G44420	PDF1.2 (Low-molecular-weight cysteine-rich 77)	3.95903	5.53347	2.97821	down
255064_at	AT4G08950	phosphate-responsive protein, putative (EXO)	5.89738	7.47076	2.97601	down
263628_at	AT2G04780	FLA7	3.53455	5.10588	2.97177	down
257506_at	AT1G29440	auxin-responsive family protein	5.16794	6.73902	2.97126	down
266017_at	AT2G18690	similar to unknown protein [Arabidopsis thaliana] (TAIR:AT2G18680.1); similar to hypothetical protein OsI_029427 [Oryza sativa (indica cultivar-group)] (GB:EAZ08195.1)	5.48053	7.04731	2.96242	down
248028_at	AT5G55620	similar to unknown protein [Arabidopsis thaliana] (TAIR:AT3G09950.1); similar to unnamed protein product [Vitis vinifera] (GB:CAO39940.1)	7.69353	9.25915	2.96003	down
252133_at	AT3G50900	similar to unknown protein [Arabidopsis thaliana] (TAIR:AT5G66490.1); similar to hypothetical protein [Thellungiella halophila] (GB:ABB45855.1)	3.89148	5.45469	2.9551	down
245019_at	ATCG00530	hypothetical protein	9.85336	11.4163	2.95451	down
249123_at	AT5G43760	beta-ketoacyl-CoA synthase, putative	7.14315	8.69794	2.93791	down
264867_at	AT1G24150	ATFH4/FH4 (FORMIN HOMOLOGUE 4); actin binding / protein binding	3.84928	5.39762	2.92481	down
244975_at	ATCG00710	Encodes a 8 kD phosphoprotein that is a component of the photosystem II oxygen evolving core. Its exact molecular function has not been determined but it may play a role in mediating electron transfer between the secondary quinone acceptors, QA and QB, associated with the acceptor side of PSII.	9.80907	11.3563	2.92252	down
257176_s_at	AT3G23530;AT3G23510	[AT3G23530, cyclopropane fatty acid synthase, putative / CPA-FA synthase, putative];[AT3G23510, cyclopropane fatty acid synthase, putative / CPA-FA synthase, putative]	4.54771	6.09192	2.91644	down
245765_at	AT1G33600	leucine-rich repeat family protein	6.83512	8.37563	2.90897	down
250942_at	AT5G03350	legume lectin family protein	2.91355	4.45024	2.90127	down
256964_at	AT3G13520	AGP12 (ARABINOGALACTAN PROTEIN 12)	8.97152	10.5074	2.89966	down
252421_at	AT3G47540	chitinase, putative	5.36317	6.89813	2.89779	down
257641_s_at	AT3G25760;AT3G25770	[AT3G25760, AOC1 (ALLENE OXIDE CYCLASE 1)];[AT3G25770, AOC2 (ALLENE OXIDE CYCLASE 2)]	8.44732	9.98206	2.89737	down
265067_at	AT1G03850	glutaredoxin family protein	2.60261	4.13662	2.8959	down
244938_at	ATCG01120	encodes a chloroplast ribosomal protein S15, a constituent of the small subunit of the ribosomal complex	6.9898	8.52066	2.88958	down
260975_at	AT1G53430	leucine-rich repeat family protein / protein kinase family protein	5.06209	6.59147	2.88663	down
247541_at	AT5G61660	glycine-rich protein	6.62445	8.14598	2.87095	down
253535_at	AT4G31550	WRKY11 (WRKY DNA-binding protein 11); transcription factor	5.86934	7.37924	2.8479	down
253140_at	AT4G35480	RHA3B (RING-H2 finger A3B); protein binding / zinc ion binding	5.3735	6.87992	2.84105	down
260745_at	AT1G78370	ATGSTU20 (Arabidopsis thaliana Glutathione S-transferase (class tau) 20); glutathione transferase	8.56994	10.0737	2.83571	down
244994_at	ATCG01010	Chloroplast encoded NADH dehydrogenase unit.	4.25769	5.76005	2.83305	down
263177_at	AT1G05540	similar to unknown protein [Arabidopsis thaliana] (TAIR:AT1G30160.2); contains InterPro domain Protein of unknown function DUF295 (InterPro:IPR005174)	3.05902	4.55931	2.829	down
252533_at	AT3G46110	signal transducer	3.52051	5.01938	2.82622	down
262731_at	AT1G16420	ATMC8 (METACASPASE 8); caspase	2.98483	4.48365	2.82611	down
246001_at	AT5G20790	similar to unknown protein [Arabidopsis thaliana] (TAIR:AT3G43110.1)	3.48358	4.97999	2.8214	down
246270_at	AT4G36500	similar to unknown protein [Arabidopsis thaliana] (TAIR:AT2G18210.1); similar to hypothetical protein [Thellungiella halophila] (GB:ABB45855.1)	7.86656	9.35133	2.79873	down
249770_at	AT5G24110	WRKY30 (WRKY DNA-binding protein 30); transcription factor	2.7352	4.21738	2.79371	down
252943_at	AT4G39330	mannitol dehydrogenase, putative	7.07664	8.5548	2.78592	down
263918_at	AT2G36590	ProT3 (PROLINE TRANSPORTER 3); amino acid transmembrane transporter	2.92551	4.39981	2.77848	down
259786_at	AT1G29660	GDSL-motif lipase/hydrolase family protein	8.0935	9.56276	2.7688	down
253061_at	AT4G37610	BT5 (BTB and TAZ domain protein 5); protein binding / transcription regulator	8.62485	10.0941	2.76875	down
254563_at	AT4G19120	ERD3 (EARLY-RESPONSIVE TO DEHYDRATION 3)	4.60712	6.07492	2.76599	down
266993_at	AT2G39210	nodulin family protein	6.19039	7.65302	2.75611	down
252562_s_at	AT3G46320;AT3G45930	[AT3G46320, histone H4];[AT3G45930, histone H4]	4.78937	6.24819	2.74883	down
261728_at	AT1G76160	SKS5 (SKU5 Similar 5); copper ion binding / oxidoreductase	5.91949	7.37525	2.74301	down
245362_at	AT4G17460	HAT1 (homeobox-leucine zipper protein 1); DNA binding / transcription factor	7.20619	8.6598	2.73892	down
250296_at	AT5G12020	HSP17.6II (17.6 KDA CLASS II HEAT SHOCK PROTEIN)	3.08635	4.53979	2.73859	down
257083_s_at	AT3G20600;AT3G20590	[AT3G20600, NDR1 (NON RACE-SPECIFIC DISEASE RESISTANCE 1); signal transducer];[AT3G20590, non-race specific disease resistance protein, putative]	5.43638	6.88144	2.72274	down
246966_at	AT5G24850	CRY3 (CRYPTOCHROME 3); DNA binding / DNA photolyase/ FMN binding	4.22414	5.66848	2.72138	down
247478_at	AT5G62360	invertase/pectin methylesterase inhibitor family protein	2.69908	4.14325	2.72108	down
250669_at	AT5G06870	PGIP2 (POLYGALACTURONASE INHIBITING PROTEIN 2); protein binding	6.45402	7.89595	2.71685	down
249862_at	AT5G22920	zinc finger (C3HC4-type RING finger) family protein	9.26045	10.701	2.71415	down
254080_at	AT4G25630	FIB2 (FIBRILLARIN 2)	6.21923	7.65682	2.70868	down
258851_at	AT3G03190	ATGSTF11 (GLUTATHIONE S-TRANSFERASE F11); glutathione transferase	4.78377	6.21967	2.70551	down
251402_at	AT3G60290	oxidoreductase, acting on paired donors, with incorporation or reduction of molecular oxygen, 2-oxoglutarate as one donor, and incorporation of one atom each of oxygen into both donors	2.73339	4.16811	2.7033	down
257644_at	AT3G25780	AOC3 (ALLENE OXIDE CYCLASE 3)	3.59262	5.02699	2.70265	down
260754_at	AT1G49000	similar to unknown protein [Arabidopsis thaliana] (TAIR:AT3G18560.1); similar to hypothetical protein [Vitis vinifera] (GB:CAN78728.1); similar to unnamed protein product [Vitis vinifera] (GB:CAO68009.1)	2.94674	4.38012	2.70077	down
253819_at	AT4G28350	lectin protein kinase family protein	3.19282	4.62614	2.70067	down
266042_s_at	ATMG00290;AT2G07734	[ATMG00290, encodes a mitochondrial ribosomal protein S4, a constituent of the small subunit of the ribosomal complex];[AT2G07734, ribosomal protein S4 (RPS4)]	3.97881	5.40708	2.69124	down
256598_at	AT3G30180	BR6OX2/CYP85A2 (BRASSINOSTEROID-6-OXIDASE 2); monooxygenase/ oxygen binding	3.46829	4.89278	2.6842	down
260618_at	AT1G53230	TCP3 (TEOSINTE BRANCHED1, CYCLOIDEA AND PCF TRANSCRIPTION FACTOR 3); transcription factor	3.6909	5.1144	2.68236	down
256168_at	AT1G51805	leucine-rich repeat protein kinase, putative	8.23877	9.66101	2.68002	down
249417_at	AT5G39670	calcium-binding EF hand family protein	4.06153	5.481	2.67488	down
264672_at	AT1G09750	chloroplast nucleoid DNA-binding protein-related	4.37649	5.78838	2.66084	down
263942_at	AT2G35860	FLA16 (FASCICLIN-LIKE ARABINOGALACTAN PROTEIN 16 PRECURSOR)	3.59575	5.00397	2.65409	down
265962_at	AT2G37460	nodulin MtN21 family protein	5.24554	6.6522	2.65122	down
250110_at	AT5G15350	plastocyanin-like domain-containing protein	7.97844	9.38319	2.64771	down
248657_at	AT5G48570	peptidyl-prolyl cis-trans isomerase, putative / FK506-binding protein, putative	7.47488	8.87643	2.64185	down
244973_at	ATCG00690	Encodes photosystem II 5 kD protein subunit PSII-T. This is a plastid-encoded gene (PsbTc) which also has a nuclear-encoded paralog (PsbTn).	7.8588	9.25876	2.63894	down
244977_at	ATCG00730	A chloroplast gene encoding subunit IV of the cytochrome b6/f complex	5.05649	6.45575	2.63766	down
252214_at	AT3G50260	ATERF#011/CEJ1 (COOPERATIVELY REGULATED BY ETHYLENE AND JASMONATE 1); DNA binding / transcription factor	3.69195	5.08789	2.63161	down
263236_at	AT1G10470	ARR4 (RESPONSE REGULATOR 4); transcription regulator/ two-component response regulator	8.03712	9.42807	2.62252	down
266372_at	AT2G41310	ATRR3 (RESPONSE REGULATOR 3); transcription regulator	4.86457	6.25473	2.62108	down
250090_at	AT5G17330	GAD (Glutamate decarboxylase 1); calmodulin binding	2.61443	3.9969	2.60714	down
261459_at	AT1G21100	O-methyltransferase, putative	3.75912	5.13896	2.6024	down
252711_at	AT3G43720	protease inhibitor/seed storage/lipid transfer protein (LTP) family protein	6.75625	8.13476	2.6	down
260152_at	AT1G52830	IAA6 (indoleacetic acid-induced protein 6); transcription factor	3.04288	4.42039	2.5982	down
252170_at	AT3G50480	HR4 (HOMOLOG OF RPW8 4)	8.05203	9.42797	2.59536	down
261143_at	AT1G19770	ATPUP14 (Arabidopsis thaliana purine permease 14); purine transmembrane transporter	8.46499	9.84019	2.59404	down
255344_s_at	AT4G04570;AT4G04540	[AT4G04570, protein kinase family protein];[AT4G04540, protein kinase family protein]	4.44568	5.81882	2.59033	down
248870_at	AT5G46710	zinc-binding family protein	3.60645	4.9789	2.58908	down
264211_at	AT1G22770	GI (GIGANTEA); binding	3.02015	4.38904	2.58271	down
265075_at	AT1G55450	embryo-abundant protein-related	8.90713	10.2755	2.58175	down
267411_at	AT2G34930	disease resistance family protein	3.28711	4.65408	2.57927	down
257021_at	AT3G19710	BCAT4 (BRANCHED-CHAIN AMINOTRANSFERASE4); catalytic/ methionine-oxo-acid transaminase	8.61897	9.98318	2.57435	down
259364_at	AT1G13260	RAV1 (Related to ABI3/VP1 1); DNA binding / transcription factor	6.39805	7.76207	2.57401	down
257323_at	ATMG01200	hypothetical protein	3.12379	4.48155	2.56286	down
262756_at	AT1G16370	ATOCT6; carbohydrate transmembrane transporter/ sugar:hydrogen ion symporter	2.78292	4.14002	2.56171	down
253124_at	AT4G36030	armadillo/beta-catenin repeat family protein	3.1159	4.47035	2.55701	down
252549_at	AT3G45860	receptor-like protein kinase, putative	6.86401	8.21809	2.55634	down
265680_at	AT2G32150	haloacid dehalogenase-like hydrolase family protein	7.46842	8.82022	2.5523	down
248448_at	AT5G51190	AP2 domain-containing transcription factor, putative	5.92122	7.26936	2.54583	down
262354_at	AT1G64200	VHA-E3 (VACUOLAR H+-ATPASE SUBUNIT E ISOFORM 3); hydrogen ion transporting ATPase, rotational mechanism	4.56132	5.90941	2.54575	down
266078_at	AT2G40670	ARR16 (response regulator 16); transcription regulator/ two-component response regulator	5.84553	7.19087	2.54089	down
263126_at	AT1G78460	SOUL heme-binding family protein	7.06694	8.41159	2.53968	down
261570_at	AT1G01120	KCS1 (3-KETOACYL-COA SYNTHASE 1); acyltransferase	8.01338	9.35792	2.53948	down
258156_at	AT3G18050	similar to unknown protein [Arabidopsis thaliana] (TAIR:AT4G28100.1); similar to unknown [Populus trichocarpa] (GB:ABK95654.1)	4.26355	5.60655	2.53678	down
261598_at	AT1G49750	leucine-rich repeat family protein	7.92518	9.26739	2.53539	down
247162_at	AT5G65730	xyloglucan:xyloglucosyl transferase, putative / xyloglucan endotransglycosylase, putative / endo-xyloglucan transferase, putative	7.40225	8.74233	2.53166	down
254041_at	AT4G25830	integral membrane family protein	5.69966	7.03869	2.5298	down
244920_s_at	AT2G07751;ATMG00990	[AT2G07751, NADH-ubiquinone oxidoreductase chain 3, putative];[ATMG00990, NADH dehydrogenase subunit 3]	6.70277	8.04138	2.52908	down
265025_at	AT1G24575	unknown protein	4.31316	5.64866	2.52363	down
266395_at	AT2G43100	aconitase C-terminal domain-containing protein	5.82781	7.16269	2.52254	down
255568_at	AT4G01250	WRKY22 (WRKY DNA-binding protein 22); transcription factor	5.43819	6.76925	2.51587	down
245026_at	ATCG00140	ATPase III subunit	10.5568	11.8878	2.51582	down
253372_at	AT4G33220	pectinesterase family protein	5.34376	6.67418	2.51475	down
266984_at	AT2G39570	ACT domain-containing protein	8.29121	9.62154	2.51461	down
258552_at	AT3G07010	pectate lyase family protein	4.31837	5.64776	2.51298	down
264040_at	AT2G03730	ACR5 (ACT Domain Repeat 5)	7.00828	8.33696	2.51173	down
263495_at	AT2G42530	COR15B	5.19811	6.52528	2.5091	down
248961_at	AT5G45650	subtilase family protein	3.65282	4.9792	2.50773	down
266805_at	AT2G30010	similar to PMR5 (POWDERY MILDEW RESISTANT 5) [Arabidopsis thaliana] (TAIR:AT5G58600.1); similar to unnamed protein product [Vitis vinifera] (GB:CAO21434.1); contains InterPro domain Protein of unknown function DUF231, plant (InterPro:IPR004253)	3.93897	5.26429	2.5059	down
263677_at	AT1G04520	33 kDa secretory protein-related	2.99156	4.31419	2.50122	down
267367_at	AT2G44210	similar to unknown protein [Arabidopsis thaliana] (TAIR:AT1G55360.1); similar to unnamed protein product [Vitis vinifera] (GB:CAO67164.1); contains InterPro domain Protein of unknown function DUF239, plant (InterPro:IPR004314)	6.37076	7.69024	2.49576	down
256262_at	AT3G12150	similar to hypothetical protein [Vitis vinifera] (GB:CAN81264.1); contains domain PTHR13617 (PTHR13617); contains domain SSF53474 (SSF53474); contains domain G3DSA:3.40.50.1820 (G3DSA:3.40.50.1820); contains domain PTHR13617:SF1 (PTHR13617:SF1)	3.97128	5.28897	2.49267	down
264512_at	AT1G09575	similar to unknown protein [Arabidopsis thaliana] (TAIR:AT1G57610.2); similar to unknown protein [Arabidopsis thaliana] (TAIR:AT1G57610.1); similar to unnamed protein product [Vitis vinifera] (GB:CAO21275.1); contains InterPro domain Protein of unknown function DUF607 (InterPro:IPR006769)	3.04897	4.3633	2.48686	down
249755_at	AT5G24580	copper-binding family protein	2.89925	4.21277	2.48548	down
255880_at	AT1G67060	similar to unnamed protein product [Vitis vinifera] (GB:CAO49338.1)	4.60378	5.91509	2.48167	down
254561_at	AT4G19160	binding	6.93083	8.24127	2.48018	down
247029_at	AT5G67190	AP2 domain-containing transcription factor, putative	6.7288	8.03913	2.47998	down
264118_at	AT1G79150	binding	3.27839	4.58583	2.47504	down
245254_at	AT4G14680	APS3 (ATP sulfurylase 2); sulfate adenylyltransferase (ATP)	6.28907	7.59623	2.47455	down
262793_at	AT1G13110	CYP71B7 (cytochrome P450, family 71, subfamily B, polypeptide 7); oxygen binding	7.23562	8.53994	2.46968	down
248205_at	AT5G54300	similar to unknown protein [Arabidopsis thaliana] (TAIR:AT1G61260.1); similar to unnamed protein product [Vitis vinifera] (GB:CAO39207.1); contains InterPro domain Protein of unknown function DUF761, plant (InterPro:IPR008480)	4.72746	6.01755	2.44542	down
245925_at	AT5G28770	BZO2H3 (ARABIDOPSIS THALIANA BASIC LEUCINE ZIPPER 63); DNA binding / protein heterodimerization/ transcription factor	7.73079	9.0191	2.44241	down
257636_at	AT3G26200	CYP71B22 (cytochrome P450, family 71, subfamily B, polypeptide 22); oxygen binding	2.66867	3.95612	2.44096	down
264788_at	AT2G17880	DNAJ heat shock protein, putative	3.13468	4.42049	2.43819	down
253284_at	AT4G34150	C2 domain-containing protein	9.12181	10.4029	2.4303	down
246931_at	AT5G25170	similar to unknown protein [Arabidopsis thaliana] (TAIR:AT2G25190.1); similar to unnamed protein product [Vitis vinifera] (GB:CAO44286.1); contains InterPro domain Protein of unknown function DUF862, eukaryotic (InterPro:IPR008580)	4.48116	5.76164	2.42921	down
251663_at	AT3G57070	glutaredoxin family protein	4.98155	6.26169	2.42864	down
255104_at	AT4G08685	SAH7	6.23998	7.5194	2.4274	down
254221_at	AT4G23820	glycoside hydrolase family 28 protein / polygalacturonase (pectinase) family protein	4.16044	5.43982	2.42736	down
247600_at	AT5G60890	ATMYB34/ATR1/MYB34 (ALTERED TRYPTOPHAN REGULATION, MYB DOMAIN PROTEIN 34); DNA binding / kinase/ transcription activator/ transcription factor	4.7403	6.01779	2.42416	down
267591_at	AT2G39705	DVL11/RTFL8 (ROTUNDIFOLIA LIKE 8)	4.8406	6.11445	2.41807	down
246275_at	AT4G36540	BEE2 (BR ENHANCED EXPRESSION 2); DNA binding / transcription factor	7.55983	8.8327	2.41642	down
254120_at	AT4G24570	mitochondrial substrate carrier family protein	7.30301	8.57183	2.40964	down
257748_at	AT3G18710	U-box domain-containing protein	3.48688	4.75523	2.40886	down
251665_at	AT3G57040	ARR9 (RESPONSE REACTOR 4); transcription regulator	6.98449	8.25145	2.40655	down
265922_at	AT2G18480	mannitol transporter, putative	2.79479	4.06142	2.406	down
244921_s_at	ATMG01000	hypothetical protein	5.28113	6.54739	2.40538	down
252970_at	AT4G38850	SAUR_AC1 (SMALL AUXIN UP RNA 1 FROM ARABIDOPSIS THALIANA ECOTYPE COLUMBIA)	3.82939	5.09548	2.40508	down
248105_at	AT5G55280	FTSZ1-1 (FtsZ1-1); structural molecule	5.88461	7.14806	2.4007	down
249835_s_at	AT5G23490;AT5G23510	[AT5G23490, similar to unknown protein [Arabidopsis thaliana] (TAIR:AT5G08440.1); similar to unnamed protein product [Vitis vinifera] (GB:CAO67077.1)];[AT5G23510, similar to unknown protein [Arabidopsis thaliana] (TAIR:AT5G23490.1); similar to unnamed protein product [Vitis vinifera] (GB:CAO67077.1)]	5.17178	6.43506	2.4004	down
262801_at	AT1G21010	similar to unknown protein [Arabidopsis thaliana] (TAIR:AT1G76600.1); similar to unnamed protein product [Vitis vinifera] (GB:CAO66314.1)	5.56875	6.82917	2.39565	down
261456_at	AT1G21050	similar to unknown protein [Arabidopsis thaliana] (TAIR:AT1G76610.1); similar to hypothetical protein [Vitis vinifera] (GB:CAN67637.1); contains InterPro domain Protein of unknown function DUF617, plant (InterPro:IPR006460)	6.23062	7.48834	2.39118	down
245063_at	AT2G39795	mitochondrial glycoprotein family protein / MAM33 family protein	3.27428	4.5313	2.39001	down
259149_at	AT3G10340	phenylalanine ammonia-lyase, putative	3.75249	5.00939	2.38982	down
261593_at	AT1G33170	dehydration-responsive family protein	4.36687	5.62205	2.38697	down
259822_at	AT1G66230	MYB20 (myb domain protein 20); DNA binding / transcription factor	4.54483	5.79842	2.38433	down
245987_at	AT5G13180	ANAC083 (Arabidopsis NAC domain containing protein 83); transcription factor	8.44607	9.69509	2.3768	down
259325_at	AT3G05320	similar to unnamed protein product [Vitis vinifera] (GB:CAO44440.1)	2.72016	3.96854	2.37575	down
247071_at	AT5G66640	LIM domain-containing protein-related	2.96212	4.20752	2.37084	down
248968_at	AT5G45280	pectinacetylesterase, putative	6.5776	7.82281	2.37052	down
264342_at	AT1G12080	contains domain PTHR22683 (PTHR22683)	4.06867	5.31236	2.36803	down
261453_at	AT1G21130	O-methyltransferase, putative	6.20697	7.45065	2.36801	down
262119_s_at	AT1G02930;AT1G02920	[AT1G02930, ATGSTF6 (EARLY RESPONSIVE TO DEHYDRATION 11); glutathione transferase];[AT1G02920, ATGSTF7 (GLUTATHIONE S-TRANSFERASE 11); glutathione transferase]	7.63203	8.87559	2.36782	down
254948_at	AT4G11000	ankyrin repeat family protein	4.53969	5.7828	2.36707	down
246996_at	AT5G67420	LBD37 (LOB DOMAIN-CONTAINING PROTEIN 37)	7.54841	8.7914	2.36688	down
251072_at	AT5G01740	similar to SAG20 (WOUND-INDUCED PROTEIN 12) [Arabidopsis thaliana] (TAIR:AT3G10985.1); similar to unnamed protein product [Vitis vinifera] (GB:CAO48816.1); contains InterPro domain Wound-induced protein, Wun1 (InterPro:IPR009798)	4.84588	6.08829	2.36593	down
254787_at	AT4G12690	similar to unknown protein [Arabidopsis thaliana] (TAIR:AT2G04220.1); similar to unnamed protein product [Vitis vinifera] (GB:CAO41124.1); contains InterPro domain Protein of unknown function DUF868, plant (InterPro:IPR008586)	4.25832	5.49574	2.35777	down
252624_at	AT3G44735	PSK1 (PHYTOSULFOKINE 3 PRECURSOR); growth factor	6.65566	7.89239	2.35663	down
247455_at	AT5G62470	MYB96 (myb domain protein 96); DNA binding / transcription factor	5.94336	7.17825	2.35365	down
252345_at	AT3G48640	similar to unknown protein [Arabidopsis thaliana] (TAIR:AT5G66670.2); similar to unknown protein [Arabidopsis thaliana] (TAIR:AT5G66670.1)	2.51913	3.75318	2.35227	down
259076_at	AT3G02140	TMAC2 (TWO OR MORE ABRES-CONTAINING GENE 2)	3.77196	5.0057	2.35176	down
250764_at	AT5G05960	protease inhibitor/seed storage/lipid transfer protein (LTP) family protein	5.5007	6.73342	2.35009	down
258742_at	AT3G05800	transcription factor	2.26982	3.50194	2.34913	down
250670_at	AT5G06860	PGIP1 (POLYGALACTURONASE INHIBITING PROTEIN 1); protein binding	6.67075	7.90132	2.34658	down
259790_s_at	AT1G29430;AT5G27780	[AT1G29430, auxin-responsive family protein];[AT5G27780, auxin-responsive family protein]	6.33726	7.56717	2.34552	down
256237_at	AT3G12610	DRT100 (DNA-DAMAGE REPAIR/TOLERATION 100); protein binding	3.30829	4.53776	2.3448	down
254040_at	AT4G25900	aldose 1-epimerase family protein	5.17749	6.40125	2.33554	down
260331_at	AT1G80270	DNA-binding protein, putative	5.67564	6.895	2.32843	down
245171_at	AT2G47560	zinc finger (C3HC4-type RING finger) family protein	2.91218	4.13102	2.32759	down
264609_at	AT1G04530	binding	7.22409	8.44153	2.32534	down
266613_at	AT2G14900	gibberellin-regulated family protein	2.49678	3.71374	2.32457	down
255733_at	AT1G25400	similar to unknown protein [Arabidopsis thaliana] (TAIR:AT1G68440.1); similar to unnamed protein product [Vitis vinifera] (GB:CAO42150.1)	5.8521	7.06896	2.32441	down
266824_at	AT2G22800	HAT9 (homeobox-leucine zipper protein 9); DNA binding / transcription factor	4.88247	6.09811	2.32244	down
262827_at	AT1G13100	CYP71B29 (cytochrome P450, family 71, subfamily B, polypeptide 29); oxygen binding	4.61025	5.82446	2.32014	down
259523_at	AT1G12500	phosphate translocator-related	5.96519	7.17852	2.31873	down
261037_at	AT1G17420	LOX3 (Lipoxygenase 3); iron ion binding / lipoxygenase/ metal ion binding / oxidoreductase, acting on single donors with incorporation of molecular oxygen, incorporation of two atoms of oxygen	5.01523	6.22793	2.31772	down
245746_at	AT1G51070	basic helix-loop-helix (bHLH) family protein	5.60339	6.81416	2.31461	down
251395_at	AT2G45470	FLA8 (Arabinogalactan protein 8)	5.37159	6.58146	2.31318	down
255558_at	AT4G01900	GLB1 (glutamine synthetase B1)	4.06228	5.27212	2.31312	down
258787_at	AT3G11840	U-box domain-containing protein	3.70007	4.90904	2.31173	down
246540_at	AT5G15600	SP1L4 (SPIRAL1-LIKE4)	5.00615	6.20912	2.30214	down
251796_at	AT3G55360	ATTSC13/CER10/ECR/TSC13 (ENOYL-COA REDUCTASE); 3-oxo-5-alpha-steroid 4-dehydrogenase/ fatty acid elongase/ trans-2-enoyl-CoA reductase (NADPH)	5.65611	6.8584	2.30103	down
261913_at	AT1G65860	flavin-containing monooxygenase family protein / FMO family protein	5.34431	6.54596	2.30003	down
265121_at	AT1G62560	flavin-containing monooxygenase family protein / FMO family protein	6.32286	7.52316	2.29787	down
249919_at	AT5G19250	Identical to Uncharacterized GPI-anchored protein At5g19250 precursor [Arabidopsis Thaliana] (GB:P59833;GB:Q67ZQ2;GB:Q6ID89); similar to unknown protein [Arabidopsis thaliana] (TAIR:AT3G06035.1); similar to unknown [Populus trichocarpa] (GB:ABK94712.1)	7.09721	8.29685	2.29683	down
258528_at	AT3G06770	glycoside hydrolase family 28 protein / polygalacturonase (pectinase) family protein	4.16826	5.36527	2.29265	down
255132_at	AT4G08170	inositol 1,3,4-trisphosphate 5/6-kinase family protein	3.8434	5.03912	2.29059	down
263285_at	AT2G36120	pseudogene, glycine-rich protein	5.43181	6.62693	2.28963	down
260603_at	AT1G55960	similar to unknown protein [Arabidopsis thaliana] (TAIR:AT3G13062.2); similar to unknown protein [Arabidopsis thaliana] (TAIR:AT3G13062.1); similar to unnamed protein product [Vitis vinifera] (GB:CAO41766.1); contains InterPro domain Lipid-binding START (InterPro:IPR002913)	9.90167	11.094	2.28522	down
265704_at	AT2G03420	similar to expressed protein [Oryza sativa (japonica cultivar-group)] (GB:ABF94594.1); similar to hypothetical protein OsI_010237 [Oryza sativa (indica cultivar-group)] (GB:EAY89004.1)	6.93358	8.12302	2.28063	down
255549_at	AT4G01950	ATGPAT3/GPAT3 (GLYCEROL-3-PHOSPHATE ACYLTRANSFERASE 3); acyltransferase	6.76687	7.95294	2.27531	down
249366_at	AT5G40610	glycerol-3-phosphate dehydrogenase (NAD+) / GPDH	3.88399	5.06979	2.27489	down
258938_at	AT3G10080	germin-like protein, putative	4.39978	5.58314	2.27105	down
248527_at	AT5G50740	metal ion binding	3.25427	4.43708	2.27018	down
267162_s_at	AT2G37690;AT2G05140	[AT2G37690, phosphoribosylaminoimidazole carboxylase, putative / AIR carboxylase, putative];[AT2G05140, phosphoribosylaminoimidazole carboxylase family protein / AIR carboxylase family protein]	4.38357	5.56609	2.26972	down
250738_at	AT5G05730	ASA1 (ANTHRANILATE SYNTHASE ALPHA SUBUNIT 1); anthranilate synthase	6.30813	7.49006	2.26881	down
257137_at	AT3G28860	ATMDR11/ATPGP19/MDR1/MDR11/PGP19 (P-GLYCOPROTEIN 19); ATPase, coupled to transmembrane movement of substances / auxin efflux transmembrane transporter	6.94745	8.12664	2.2645	down
251899_at	AT3G54400	aspartyl protease family protein	3.4828	4.65941	2.26044	down
267523_at	AT2G30600	BTB/POZ domain-containing protein	4.92903	6.10208	2.25487	down
254363_at	AT4G22010	SKS4 (SKU5 Similar 4); copper ion binding / oxidoreductase	3.3221	4.49454	2.25392	down
262868_at	AT1G64980	similar to unnamed protein product [Vitis vinifera] (GB:CAO62125.1); contains domain SSF53448 (SSF53448)	6.8916	8.06194	2.25064	down
264195_at	AT1G22690	gibberellin-responsive protein, putative	5.72021	6.88795	2.24661	down
252272_at	AT3G49670	BAM2 (big apical meristem 2); ATP binding / protein serine/threonine kinase	3.38975	4.55703	2.24588	down
259020_at	AT3G07470	similar to unknown protein [Arabidopsis thaliana] (TAIR:AT3G07460.1); similar to unnamed protein product [Vitis vinifera] (GB:CAO17046.1); similar to hypothetical protein [Vitis vinifera] (GB:CAN74376.1); contains InterPro domain Protein of unknown function DUF538 (InterPro:IPR007493)	7.21119	8.37472	2.24005	down
248230_at	AT5G53830	VQ motif-containing protein	3.75457	4.91737	2.23891	down
247864_s_at	AT1G25155;AT5G57890;AT1G25083;AT1G24909;AT1G25220;AT1G24807	[AT1G25155, anthranilate synthase beta subunit, putative];[AT5G57890, anthranilate synthase beta subunit, putative];[AT1G25083, anthranilate synthase beta subunit, putative];[AT1G24909, anthranilate synthase beta subunit, putative];[AT1G25220, ASB1 (ANTHRANILATE SYNTHASE BETA SUBUNIT 1); anthranilate synthase];[AT1G24807, anthranilate synthase beta subunit, putative]	5.35926	6.52151	2.23807	down
259546_at	AT1G35350	similar to SHB1 (SHORT HYPOCOTYL UNDER BLUE1) [Arabidopsis thaliana] (TAIR:AT4G25350.1); similar to EXS family protein / ERD1/XPR1/SYG1 family protein [Arabidopsis thaliana] (TAIR:AT1G26730.1); similar to ATP binding / ATPase, coupled to transmembrane movement of substances [Arabidopsis thaliana] (TAIR:AT1G14040.1); similar to unnamed protein product [Vitis vinifera] (GB:CAO68453.1); similar to u…	5.81094	6.97085	2.23443	down
244988_s_at	ATCG00840;ATCG01300	[ATCG00840, One of two chloroplast genes that encode chloroplast ribosomal protein L23, a constituent of the large subunit of the ribosomal complex];[ATCG01300, One of two chloroplast genes that encode chloroplast ribosomal protein L23, a constituent of the large subunit of the ribosomal complex]	9.8679	11.0247	2.22966	down
251735_at	AT3G56090	ATFER3 (FERRITIN 3); ferric iron binding	6.26946	7.42426	2.22653	down
257964_at	AT3G19850	phototropic-responsive NPH3 family protein	5.10888	6.26347	2.22622	down
255817_at	AT2G33330	33 kDa secretory protein-related	2.3939	3.54728	2.22435	down
252136_at	AT3G50770	calmodulin-related protein, putative	3.6623	4.81538	2.22387	down
249049_at	AT5G44340	TUB4 (tubulin beta-4 chain)	8.61922	9.77166	2.22289	down
262231_at	AT1G68740	EXS family protein / ERD1/XPR1/SYG1 family protein	3.0119	4.16363	2.2218	down
246099_at	AT5G20230	ATBCB (ARABIDOPSIS BLUE-COPPER-BINDING PROTEIN); copper ion binding	7.63589	8.78418	2.21651	down
248164_at	AT5G54490	PBP1 (PINOID-BINDING PROTEIN 1); calcium ion binding	4.77698	5.92386	2.21435	down
250974_at	AT5G02820	RHL2 (ROOT HAIRLESS 2); ATP binding / DNA binding / DNA topoisomerase (ATP-hydrolyzing)	3.30821	4.45374	2.21227	down
258468_at	AT3G06070	similar to unknown protein [Arabidopsis thaliana] (TAIR:AT5G19190.1); similar to unnamed protein product [Vitis vinifera] (GB:CAO71112.1)	8.15021	9.29337	2.20864	down
259001_at	AT3G01960	unknown protein	3.33644	4.47956	2.20859	down
257435_at	AT2G24590	splicing factor, putative	5.00566	6.14745	2.20654	down
263841_at	AT2G36870	xyloglucan:xyloglucosyl transferase, putative / xyloglucan endotransglycosylase, putative / endo-xyloglucan transferase, putative	5.62894	6.77041	2.20607	down
257365_x_at	AT2G26020	PDF1.2b (plant defensin 1.2b)	4.29688	5.43517	2.20119	down
253598_at	AT4G30800	40S ribosomal protein S11 (RPS11B)	4.36518	5.50301	2.20049	down
251190_at	AT3G62690	ATL5 (Arabidopsis T?xicos en Levadura 5); protein binding / zinc ion binding	3.02974	4.16541	2.1972	down
256548_at	AT3G14770	nodulin MtN3 family protein	6.39856	7.53304	2.1954	down
253534_at	AT4G31500	CYP83B1 (CYTOCHROME P450 MONOOXYGENASE 83B1); oxygen binding	9.20473	10.3391	2.19529	down
244932_at	ATCG01060	Encodes the PsaC subunit of photosystem I.	7.02289	8.15447	2.19099	down
247594_at	AT5G60800	heavy-metal-associated domain-containing protein	4.54448	5.6755	2.19014	down
263664_at	AT1G04250	AXR3 (AUXIN RESISTANT 3); transcription factor	5.93806	7.06783	2.18824	down
259661_at	AT1G55265	similar to unknown protein [Arabidopsis thaliana] (TAIR:AT5G19860.1); similar to hypothetical protein [Vitis vinifera] (GB:CAN64354.1); contains InterPro domain Protein of unknown function DUF538 (InterPro:IPR007493)	4.31818	5.44748	2.18754	down
266992_at	AT2G39200	MLO12 (MILDEW RESISTANCE LOCUS O 12); calmodulin binding	2.63162	3.7603	2.18659	down
258399_at	AT3G15540	IAA19 (indoleacetic acid-induced protein 19); transcription factor	2.74019	3.86832	2.18575	down
262603_at	AT1G15380	lactoylglutathione lyase family protein / glyoxalase I family protein	3.85614	4.98416	2.18558	down
248684_at	AT5G48485	DIR1 (DEFECTIVE IN INDUCED RESISTANCE 1); lipid binding	6.49995	7.62747	2.18482	down
254740_s_at	AT4G13930;AT4G13890	[AT4G13930, SHM4 (SERINE HYDROXYMETHYLTRANSFERASE 4); glycine hydroxymethyltransferase];[AT4G13890, SHM5 (SERINE HYDROXYMETHYLTRANSFERASE 5); glycine hydroxymethyltransferase]	6.64456	7.77096	2.18313	down
248074_at	AT5G55730	FLA1	3.24367	4.36881	2.18122	down
261439_at	AT1G28395	similar to unknown protein [Arabidopsis thaliana] (TAIR:AT2G33847.2); similar to unnamed protein product [Vitis vinifera] (GB:CAO39903.1)	6.21143	7.33466	2.17834	down
262737_at	AT1G28560	SRD2 (SHOOT REDIFFERENTIATION DEFECTIVE 2); DNA binding	3.30805	4.42815	2.17362	down
252114_at	AT3G51450	strictosidine synthase family protein	4.45919	5.57775	2.1713	down
259763_at	AT1G77630	peptidoglycan-binding LysM domain-containing protein	2.72953	3.84596	2.16811	down
255448_at	AT4G02810	similar to unknown protein [Arabidopsis thaliana] (TAIR:AT1G03170.1); similar to hypothetical protein [Vitis vinifera] (GB:CAN75990.1)	2.62055	3.73673	2.16772	down
266460_at	AT2G47930	AGP26/ATAGP26 (ARABINOGALACTAN PROTEINS 26)	4.44179	5.55731	2.16674	down
264153_at	AT1G65390	ATPP2-A5; carbohydrate binding	2.47271	3.58757	2.16574	down
247246_at	AT5G64620	C/VIF2 (CELL WALL / VACUOLAR INHIBITOR OF FRUCTOSIDASE 2); pectinesterase inhibitor	5.82335	6.93589	2.16227	down
249288_at	AT5G41050	similar to unknown protein [Arabidopsis thaliana] (TAIR:AT3G26960.1); similar to unnamed protein product [Vitis vinifera] (GB:CAO49052.1)	5.3578	6.4688	2.15996	down
262085_at	AT1G56060	similar to unknown protein [Arabidopsis thaliana] (TAIR:AT2G32190.1); similar to unnamed protein product [Vitis vinifera] (GB:CAO68639.1); contains domain PD188784 (PD188784)	3.67263	4.78215	2.15774	down
261492_at	AT1G14290	acid phosphatase, putative	3.68476	4.79357	2.15668	down
257333_at	ATMG01360	cytochrome c oxidase subunit 1	7.5522	8.66057	2.15602	down
267116_at	AT2G32560	F-box family protein	4.40847	5.51667	2.15577	down
251330_at	AT3G61550	zinc finger (C3HC4-type RING finger) family protein	3.14536	4.25351	2.1557	down
262796_at	AT1G20850	XCP2 (XYLEM CYSTEINE PEPTIDASE 2); cysteine-type peptidase/ peptidase	4.69365	5.80108	2.15462	down
253606_at	AT4G30530	defense-related protein, putative	9.19325	10.2994	2.1527	down
250741_at	AT5G05790	myb family transcription factor	3.37986	4.48574	2.1523	down
259104_at	AT3G02170	LNG2 (LONGIFOLIA2)	6.32245	7.42829	2.15223	down
258460_at	AT3G17330	ECT6 (evolutionarily conserved C-terminal region 6)	3.17035	4.27612	2.15213	down
255690_at	AT4G00360	CYP86A2 (ABERRANT INDUCTION OF TYPE THREE GENES 1); oxygen binding	7.91263	9.01752	2.15083	down
251984_at	AT3G53260	PAL2 (phenylalanine ammonia-lyase 2); phenylalanine ammonia-lyase	8.19262	9.29719	2.15036	down
251746_at	AT3G56060	glucose-methanol-choline (GMC) oxidoreductase family protein	4.39955	5.49974	2.14384	down
248377_at	AT5G51720	similar to Os07g0467200 [Oryza sativa (japonica cultivar-group)] (GB:NP_001059590.1); similar to hypothetical protein OsI_025030 [Oryza sativa (indica cultivar-group)] (GB:EAZ03798.1); contains domain PTHR13680 (PTHR13680); contains domain PTHR13680:SF1 (PTHR13680:SF1)	9.27262	10.3716	2.14206	down
267288_at	AT2G23680	stress-responsive protein, putative	5.72461	6.82329	2.14159	down
259095_at	AT3G05020	ACP1 (ACYL CARRIER PROTEIN 1)	4.00708	5.10236	2.13655	down
246854_at	AT5G26200	mitochondrial substrate carrier family protein	5.90098	6.99398	2.13317	down
247313_at	AT5G63980	SAL1 (FIERY1); 3'(2'),5'-bisphosphate nucleotidase/ inositol or phosphatidylinositol phosphatase	6.33085	7.42352	2.1327	down
250936_at	AT5G03120	similar to hypothetical protein [Vitis vinifera] (GB:CAN68657.1)	4.6592	5.7493	2.12889	down
252317_at	AT3G48720	transferase family protein	5.2336	6.32364	2.1288	down
252870_at	AT4G39940	AKN2 (APS-KINASE 2); ATP binding / kinase/ transferase, transferring phosphorus-containing groups	7.8918	8.98136	2.1281	down
259642_at	AT1G69030	similar to BSD domain-containing protein [Arabidopsis thaliana] (TAIR:AT1G26300.1); similar to hypothetical protein [Vitis vinifera] (GB:CAN73547.1); contains InterPro domain BSD (InterPro:IPR005607)	3.31253	4.39991	2.12489	down
247284_at	AT5G64410	ATOPT4 (oligopeptide transporter 4); oligopeptide transporter	4.00513	5.0917	2.1237	down
260388_at	AT1G74070	peptidyl-prolyl cis-trans isomerase cyclophilin-type family protein	4.5658	5.65195	2.12306	down
245750_at	AT1G51060	HTA10; DNA binding	5.98055	7.06587	2.12184	down
259445_at	AT1G02400	ATGA2OX6/DTA1 (GIBBERELLIN 2-OXIDASE 6); gibberellin 2-beta-dioxygenase	5.21357	6.29812	2.12072	down
264397_at	no_match	no_match	5.31107	6.39479	2.11949	down
264188_at	AT1G54690	G-H2AX/GAMMA-H2AX/H2AXB/HTA3; DNA binding	6.1213	7.20496	2.11941	down
249383_at	AT5G39860	PRE1 (PACLOBUTRAZOL RESISTANCE1); DNA binding / transcription factor	5.57048	6.65282	2.11748	down
259185_at	AT3G01550	triose phosphate/phosphate translocator, putative	7.09228	8.17459	2.11742	down
253856_at	AT4G28100	Identical to Uncharacterized GPI-anchored protein At4g28100 precursor [Arabidopsis Thaliana] (GB:Q9SUC9;GB:Q8L9X7); similar to unknown protein [Arabidopsis thaliana] (TAIR:AT3G18050.1); similar to unknown [Populus trichocarpa] (GB:ABK95869.1)	4.39748	5.47952	2.11703	down
245612_at	AT4G14440	enoyl-CoA hydratase/isomerase family protein	5.02227	6.10179	2.11333	down
255039_at	AT4G09570	CPK4 (calcium-dependent protein kinase 4); calmodulin-dependent protein kinase/ kinase	5.61937	6.69858	2.11287	down
248169_at	AT5G54610	ANK (ANKYRIN); protein binding	6.22619	7.30371	2.1104	down
259788_at	AT1G29670	GDSL-motif lipase/hydrolase family protein	9.17471	10.2522	2.11037	down
260982_at	AT1G53520	chalcone-flavanone isomerase-related	2.48865	3.56523	2.10902	down
256093_at	AT1G20823	zinc finger (C3HC4-type RING finger) family protein	6.78273	7.85833	2.1076	down
262830_at	AT1G14700	ATPAP3/PAP3 (purple acid phosphatase 3); acid phosphatase/ protein serine/threonine phosphatase	4.64363	5.71702	2.10437	down
249823_s_at	AT5G23350;AT5G23360	[AT5G23350, GRAM domain-containing protein / ABA-responsive protein-related];[AT5G23360, GRAM domain-containing protein / ABA-responsive protein-related]	2.95999	4.03314	2.10402	down
251752_at	AT3G55740	ProT2 (PROLINE TRANSPORTER 2); amino acid transmembrane transporter	3.96271	5.03574	2.10386	down
258535_at	AT3G06750	hydroxyproline-rich glycoprotein family protein	8.07181	9.14481	2.10381	down
247464_at	AT5G62070	IQD23 (IQ-domain 23); calmodulin binding	4.70502	5.77763	2.10323	down
248465_at	AT5G51200	similar to unnamed protein product [Vitis vinifera] (GB:CAO65658.1); similar to predicted protein [Physcomitrella patens subsp. patens] (GB:EDQ59031.1); similar to hypothetical protein OsI_006148 [Oryza sativa (indica cultivar-group)] (GB:EAY84915.1)	5.58705	6.65956	2.10308	down
262290_at	AT1G70985	hydroxyproline-rich glycoprotein family protein	4.07678	5.14699	2.09975	down
250434_at	AT5G10390	histone H3	3.46767	4.53575	2.09664	down
251714_at	AT3G56370	leucine-rich repeat transmembrane protein kinase, putative	3.93034	4.99803	2.09608	down
262383_at	AT1G72940	disease resistance protein (TIR-NBS class), putative	6.43386	7.50153	2.09605	down
249072_at	AT5G44060	similar to unknown protein [Arabidopsis thaliana] (TAIR:AT1G04000.1); similar to unnamed protein product [Vitis vinifera] (GB:CAO40594.1)	5.6365	6.70361	2.09524	down
253827_at	AT4G28085	unknown protein	5.43661	6.50304	2.09424	down
265530_at	AT2G06050	OPR3 (OPDA-REDUCTASE 3); 12-oxophytodienoate reductase	8.17069	9.23601	2.09263	down
246631_at	AT1G50740	similar to unknown protein [Arabidopsis thaliana] (TAIR:AT3G20510.1); similar to unnamed protein product [Vitis vinifera] (GB:CAO38976.1); contains InterPro domain Protein of unknown function UPF0136, Transmembrane; (InterPro:IPR005349)	9.15645	10.221	2.09153	down
247069_at	AT5G66920	SKS17 (SKU5 Similar 17); copper ion binding / oxidoreductase	3.25068	4.31236	2.08736	down
261597_at	AT1G49780	U-box domain-containing protein	5.67642	6.73729	2.08619	down
265238_s_at	ATMG01270;AT2G07696	[ATMG01270, encodes a mitochondrial ribosomal protein S7, a constituent of the small subunit of the ribosomal complex];[AT2G07696, ribosomal protein S7 family protein]	3.76404	4.82265	2.08293	down
266552_at	AT2G46330	AGP16 (ARABINOGALACTAN PROTEIN 16)	8.7514	9.80942	2.08206	down
253252_at	AT4G34740	ATASE2 (GLN PHOSPHORIBOSYL PYROPHOSPHATE AMIDOTRANSFERASE 2); amidophosphoribosyltransferase	4.42203	5.47988	2.08183	down
250796_at	AT5G05300	similar to unknown protein [Arabidopsis thaliana] (TAIR:AT3G10930.1)	4.66912	5.72688	2.0817	down
256874_at	AT3G26320	CYP71B36 (cytochrome P450, family 71, subfamily B, polypeptide 36); oxygen binding	2.98366	4.0408	2.0808	down
255885_at	AT1G20330	SMT2 (STEROL METHYLTRANSFERASE 2)	6.86116	7.91753	2.07969	down
267545_at	AT2G32690	pseudogene, glycine-rich protein	7.56067	8.61533	2.07723	down
265918_at	AT2G15090	fatty acid elongase, putative	5.42767	6.48084	2.07509	down
245885_at	AT5G09440	phosphate-responsive protein, putative	4.7042	5.75694	2.07446	down
252911_at	AT4G39510	CYP96A12 (cytochrome P450, family 96, subfamily A, polypeptide 12); oxygen binding	3.23249	4.28522	2.07445	down
253571_at	AT4G31000	calmodulin-binding protein	3.37203	4.42467	2.07432	down
266165_at	AT2G28190	CSD2 (COPPER/ZINC SUPEROXIDE DISMUTASE 2); copper, zinc superoxide dismutase	5.3803	6.4324	2.07354	down
262374_s_at	AT1G72910;AT1G72930	[AT1G72910, disease resistance protein (TIR-NBS class), putative];[AT1G72930, TIR (TOLL/INTERLEUKIN-1 RECEPTOR-LIKE); transmembrane receptor]	9.33596	10.3864	2.07122	down
258222_at	AT3G15680	zinc finger (Ran-binding) family protein	3.40162	4.45201	2.07109	down
262226_at	AT1G53885;AT1G53903	[AT1G53885, senescence-associated protein-related];[AT1G53903, similar to senescence-associated protein-related [Arabidopsis thaliana] (TAIR:AT1G53885.1); similar to Protein of unknown function DUF581 [Medicago truncatula] (GB:ABO84791.1); contains InterPro domain Protein of unknown function DUF581 (InterPro:IPR007650)]	4.54507	5.59466	2.06994	down
253191_at	AT4G35350	XCP1 (XYLEM CYSTEINE PEPTIDASE 1); cysteine-type peptidase	2.39746	3.44689	2.06971	down
245022_at	ATCG00560	PSII L protein	8.36632	9.4154	2.06921	down
258289_at	AT3G23450	pseudogene, similar to unnamed protein product, blastp match of 19% identity and 2.8e-15 P-value to GP|28802461|emb|CAD70027.1||AX647825 unnamed protein product {Homo sapiens}	3.86734	4.91602	2.06864	down
261449_at	AT1G21120	O-methyltransferase, putative	3.18412	4.23207	2.06759	down
264635_at	AT1G65500	similar to unknown protein [Arabidopsis thaliana] (TAIR:AT1G65486.1)	4.45642	5.50402	2.06709	down
248347_at	AT5G52250	transducin family protein / WD-40 repeat family protein	4.29077	5.33727	2.06551	down
263831_at	AT2G40300	ATFER4 (FERRITIN 4); ferric iron binding	5.57818	6.62391	2.06441	down
257858_at	AT3G12920	protein binding / zinc ion binding	6.77328	7.81901	2.0644	down
255433_at	AT4G03210	XTH9 (XYLOGLUCAN ENDOTRANSGLUCOSYLASE/HYDROLASE 9); hydrolase, acting on glycosyl bonds	6.09614	7.14049	2.06244	down
258021_at	AT3G19380	U-box domain-containing protein	5.4948	6.53799	2.06077	down
249983_at	AT5G18470	curculin-like (mannose-binding) lectin family protein	4.33617	5.37846	2.0595	down
247575_at	AT5G61030	GR-RBP3 (glycine-rich RNA-binding protein 3); RNA binding	5.5363	6.57674	2.05687	down
267112_at	AT2G14750	APK (APS KINASE); ATP binding / kinase/ transferase, transferring phosphorus-containing groups	8.09201	9.13179	2.05591	down
252199_at	AT3G50270	transferase family protein	4.36419	5.40242	2.0537	down
261782_at	AT1G76110	high mobility group (HMG1/2) family protein / ARID/BRIGHT DNA-binding domain-containing protein	6.73639	7.77285	2.05119	down
248942_at	AT5G45480	similar to unknown protein [Arabidopsis thaliana] (TAIR:AT5G45470.1); similar to unknown protein [Arabidopsis thaliana] (TAIR:AT5G45530.1); similar to unknown protein [Arabidopsis thaliana] (TAIR:AT5G45540.1); similar to unnamed protein product [Vitis vinifera] (GB:CAO39193.1); contains InterPro domain Protein of unknown function DUF594 (InterPro:IPR007658)	3.6816	4.7179	2.05095	down
253949_at	AT4G26780	AR192; adenyl-nucleotide exchange factor/ chaperone binding / protein binding / protein homodimerization	4.34285	5.37629	2.04691	down
260046_at	AT1G73805	calmodulin binding	3.86902	4.901	2.04483	down
256461_s_at	AT1G36280;AT4G18440	[AT1G36280, adenylosuccinate lyase, putative / adenylosuccinase, putative];[AT4G18440, adenylosuccinate lyase, putative / adenylosuccinase, putative]	4.20082	5.23265	2.04461	down
258282_at	AT3G26910	hydroxyproline-rich glycoprotein family protein	3.67605	4.70708	2.04349	down
260955_at	AT1G06000	UDP-glucoronosyl/UDP-glucosyl transferase family protein	3.69575	4.72563	2.04185	down
267392_at	AT2G44490	PEN2 (PENETRATION 2); hydrolase, hydrolyzing O-glycosyl compounds	8.88321	9.91286	2.04154	down
263845_at	AT2G37040	PAL1 (PHE AMMONIA LYASE 1); phenylalanine ammonia-lyase	7.07974	8.1093	2.0414	down
249916_at	AT5G22880	H2B/HTB2 (HISTONE H2B); DNA binding	4.42046	5.44848	2.03921	down
258100_at	AT3G23550	MATE efflux family protein	2.86654	3.89277	2.03669	down
260867_at	AT1G43790	similar to hydroxyproline-rich glycoprotein family protein [Arabidopsis thaliana] (TAIR:AT5G48920.1); similar to hypothetical protein [Vitis vinifera] (GB:CAN71192.1)	3.94599	4.97206	2.03647	down
257478_at	AT1G16130	WAKL2 (WALL ASSOCIATED KINASE-LIKE 2); kinase	3.35699	4.38064	2.03305	down
267055_at	AT2G38360	prenylated rab acceptor (PRA1) family protein	2.79354	3.81695	2.03272	down
261933_at	AT1G22410	2-dehydro-3-deoxyphosphoheptonate aldolase, putative / 3-deoxy-D-arabino-heptulosonate 7-phosphate synthase, putative / DAHP synthetase, putative	6.79602	7.81877	2.03178	down
246005_at	AT5G08415	lipoic acid synthase family protein	4.60289	5.62544	2.03151	down
266606_at	AT2G46310	CRF5 (CYTOKININ RESPONSE FACTOR 5); DNA binding / transcription factor	2.79434	3.81638	2.0308	down
262657_at	AT1G14210	ribonuclease T2 family protein	2.58938	3.60967	2.02833	down
259586_at	AT1G28100	similar to unnamed protein product [Vitis vinifera] (GB:CAO68677.1)	3.6673	4.68753	2.02825	down
252048_at	AT3G52500	aspartyl protease family protein	5.25105	6.27068	2.0274	down
257769_at	AT3G23050	IAA7 (AUXIN RESISTANT 2); transcription factor	7.74708	8.76542	2.02558	down
247754_at	AT5G59080	similar to unknown protein [Arabidopsis thaliana] (TAIR:AT5G02020.1); similar to unnamed protein product [Vitis vinifera] (GB:CAO15731.1)	7.03443	8.05273	2.02553	down
255264_at	AT4G05170	DNA binding / transcription factor	2.16532	3.18319	2.02492	down
267076_at	AT2G41090	calmodulin-like calcium-binding protein, 22 kDa (CaBP-22)	10.4757	11.4925	2.02336	down
251924_at	AT3G53730	histone H4	6.68175	7.69802	2.02269	down
248862_at	AT5G46730	glycine-rich protein	4.92574	5.9412	2.02155	down
267209_at	AT2G30930	similar to unknown protein [Arabidopsis thaliana] (TAIR:AT1G06540.1)	6.47247	7.48722	2.02055	down
265194_at	AT1G05010	EFE (ETHYLENE FORMING ENZYME)	8.82861	9.8432	2.02033	down
250613_at	AT5G07240	IQD24 (IQ-domain 24); calmodulin binding	5.92172	6.93575	2.01955	down
256771_at	AT3G13700;AT3G13710	[AT3G13700, RNA-binding protein, putative];[AT3G13710, prenylated rab acceptor (PRA1) family protein]	2.43711	3.45037	2.01847	down
264385_at	AT1G12020	similar to unknown protein [Arabidopsis thaliana] (TAIR:AT1G62422.1); similar to unknown [Brassica rapa] (GB:ABL97977.1)	4.06504	5.07755	2.01742	down
262813_at	AT1G11670	MATE efflux family protein	2.58685	3.59917	2.01716	down
252592_at	AT3G45640	ATMPK3 (MITOGEN-ACTIVATED PROTEIN KINASE 3); MAP kinase/ kinase/ protein kinase	9.48658	10.4988	2.01702	down
263929_at	AT2G36310	inosine-uridine preferring nucleoside hydrolase family protein	4.1735	5.18466	2.01553	down
250366_at	AT5G11420	similar to unknown protein [Arabidopsis thaliana] (TAIR:AT5G25460.1); similar to unknown [Ricinus communis] (GB:CAB02653.1); contains InterPro domain Protein of unknown function DUF642 (InterPro:IPR006946); contains InterPro domain Galactose-binding like (InterPro:IPR008979)	7.82385	8.83416	2.01435	down
262825_at	AT1G11790	ADT1 (AROGENATE DEHYDRATASE 1); arogenate dehydratase/ prephenate dehydratase	4.51996	5.53	2.01396	down
261377_at	AT1G18850	similar to hypothetical protein [Vitis vinifera] (GB:CAN63140.1); similar to unnamed protein product [Vitis vinifera] (GB:CAO62515.1)	5.73823	6.74824	2.01392	down
253278_at	AT4G34220	leucine-rich repeat transmembrane protein kinase, putative	4.22143	5.23048	2.01258	down
266801_at	AT2G22870	EMB2001 (EMBRYO DEFECTIVE 2001); GTP binding	5.89841	6.90632	2.01099	down
245078_at	AT2G23340	AP2 domain-containing transcription factor, putative	5.9299	6.9359	2.00834	down
256968_at	AT3G21070	NADK1 (NAD kinase 1); NAD+ kinase/ NADH kinase/ calmodulin binding	2.96682	3.97212	2.00736	down
248526_at	AT5G50740	metal ion binding	5.00869	6.01342	2.00658	down
261664_s_at	AT1G18320;AT3G10110	[AT1G18320, mitochondrial import inner membrane translocase subunit Tim17/Tim22/Tim23 family protein];[AT3G10110, MEE67 (maternal effect embryo arrest 67); P-P-bond-hydrolysis-driven protein transmembrane transporter]	4.22941	5.23384	2.00615	down
250733_at	AT5G06290	2-cys peroxiredoxin, chloroplast, putative	8.45309	9.45709	2.00556	down
253255_at	AT4G34760	auxin-responsive family protein	4.61464	5.6186	2.00549	down
265734_at	AT2G01260	similar to unknown protein [Arabidopsis thaliana] (TAIR:AT1G15030.1); similar to unknown [Populus trichocarpa] (GB:ABK93171.1); contains InterPro domain Protein of unknown function DUF789 (InterPro:IPR008507)	5.67596	6.67732	2.00189	down
255127_at	AT4G08300	nodulin MtN21 family protein	2.23315	3.23364	2.00068	down
