# Supplementary material for: CAMTA 1 regulates drought responses in Arabidopsis thaliana
Source: BMC Genomics. 2013 Apr 2;14:216. doi: 10.1186/1471-2164-14-216 (PMC3621073; doi:10.1186/1471-2164-14-216)
Supplement: Additional file 6 — List of CAMTA1 dependent genes of leaf tissue. List of leaf CAMTA1 dependent positively regulated genes (LCDPRG) sorted in accordance with its 2 recognition motif (MCGTGT; MCGCGB) (work sheet 1). List of leaf CAMTA1 dependent negatively regulated genes (LCDNRG) sorted in accordance with its 2 recognition motif (MCGTGT; MCGCGB) (work sheet 2). List of leaf CAMTA1 independent drought induced genes (LCIDIG) sorted in accordance with its 2 recognition motif (MCGTGT; MCGCGB) (work sheet 3). List of leaf CAMTA1 independent drought repressed genes (LCIDRG) sorted in accordance with its 2 recognition motif (MCGTGT; MCGCGB) (work sheet 4). [file 1471-2164-14-216-S6.xls]

## Sheet: work sheet 1
Additional file 6 - List of leaf CAMTA1 dependent positively regulated genes (LCDPRG) sorted in accordance with its 2 recognition motif (MCGTGT; MCGCGB)
			Comparison M1-D/M1-C (FC ≥ 2)	Comparison WT-D/WT-C (FC ≥ 2)	CAMTA recognition motif
Locus Identifier	Probe Set	Description	FC (M1-D/M1-C)	FC (WT-D/WT-C)	MCGTGT (46.6%)	MCGCGB (21.4 %)	Both motif
AT2G17840	264787_at	ERD7 (EARLY-RESPONSIVE TO DEHYDRATION 7)	x	3.63187	1	3	1
AT5G52310	248337_at	COR78 (COLD REGULATED 78)	x	3.04809	2	1	1
AT4G22820	254276_at	zinc finger (AN1-like) family protein	x	3.035	2	1	1
AT2G15480	265499_at	UGT73B5 (UDP-GLUCOSYL TRANSFERASE 73B5)	x	2.90123	2	1	1
AT2G25850	266659_at	nucleotidyltransferase family protein	x	2.42561	1	2	1
AT5G06370	250737_at	NC domain-containing protein	x	2.30259	1	1	1
AT4G03200	255418_at	catalytic	x	2.15149	2	1	1
AT1G15740	259500_at	leucine-rich repeat family protein	x	2.05106	2	1	1
AT1G65980	261919_at	TPX1 (THIOREDOXIN-DEPENDENT PEROXIDASE 1)	x	2.00143	2	1	1
AT5G52300	248352_at	LTI65/RD29B (RESPONSIVE TO DESSICATION 29B)	x	158.599	1	1	1
AT5G66400	247095_at	RAB18 (RESPONSIVE TO ABA 18)	x	56.9709	5	2	1
AT5G06760	250648_at	late embryogenesis abundant group 1 domain-containing protein / LEA group 1 domain-containing protein	x	53.0506	4	1	1
AT1G16850	256114_at	unknown protein	x	16.6052	3	1	1
AT1G05340	264580_at	similar to unknown protein [Arabidopsis thaliana] (TAIR:AT2G32210.1)	x	7.45645	5	2	1
AT4G27410	253872_at	RD26 (RESPONSIVE TO DESSICATION 26)	x	6.70728	6	1	1
AT1G27200	264989_at	similar to unknown protein [Arabidopsis thaliana] (TAIR:AT5G40720.1)	x	2.60194	0	1	0
AT4G30600	253625_at	signal recognition particle receptor alpha subunit family protein	x	2.28695	0	1	0
AT2G47770	266462_at	benzodiazepine receptor-related	x	83.758	0	1	0
AT5G10300	250483_at	hydrolase, alpha/beta fold family protein	x	7.60596	1	0	0
AT3G48520	252368_at	CYP94B3 (cytochrome P450, family 94, subfamily B, polypeptide 3)	x	6.86527	2	0	0
AT5G05600	250793_at	oxidoreductase, 2OG-Fe(II) oxygenase family protein	x	5.6646	1	0	0
AT5G66780	247061_at	similar to unknown [Ammopiptanthus mongolicus] (GB:AAW33981.1)	x	5.57587	1	0	0
AT5G09530	250500_at	hydroxyproline-rich glycoprotein family protein	x	4.43463	2	0	0
AT5G23750	249797_at	remorin family protein	x	4.39739	1	0	0
AT2G34850	267429_at	MEE25 (maternal effect embryo arrest 25)	x	4.27979	2	0	0
AT1G22370	255943_at	ATUGT85A5 (UDP-GLUCOSYL TRANSFERASE 85A5)	x	4.26252	2	0	0
AT3G57520	251642_at	ATSIP2 (ARABIDOPSIS THALIANA SEED IMBIBITION 2)	x	3.65582	2	0	0
AT1G17870	255891_at	ATEGY3	x	3.52889	1	0	0
AT3G11410	259231_at	AHG3/ATPP2CA (ARABIDOPSIS THALIANA PROTEIN PHOSPHATASE 2CA)	x	3.36755	3	0	0
AT3G26290	257628_at	CYP71B26 (cytochrome P450, family 71, subfamily B, polypeptide 26)	x	3.03893	1	0	0
AT1G01470	259426_at	LEA14 (LATE EMBRYOGENESIS ABUNDANT 14)	x	2.92422	3	0	0
AT5G25610	246908_at	RD22 (RESPONSIVE TO DESSICATION 22)	x	2.90106	1	0	0
AT4G19230	254562_at	CYP707A1 (cytochrome P450, family 707, subfamily A, polypeptide 1)	x	2.88302	2	0	0
AT5G42570	249204_at	similar to unknown protein [Arabidopsis thaliana] (TAIR:AT1G11905.1)	x	2.86023	3	0	0
AT1G19570	261149_s_at	AT1G19550	x	2.78112	1	0	0
AT3G28220	256577_at	meprin and TRAF homology domain-containing protein / MATH domain-containing protein	x	2.7178	3	0	0
AT2G38400	267035_at	AGT3 (ALANINE:GLYOXYLATE AMINOTRANSFERASE 3)	x	2.41302	1	0	0
AT3G48530	252323_at	KING1 (SNF1-RELATED PROTEIN KINASE REGULATORY SUBUNIT GAMMA 1)	x	2.40888	1	0	0
AT5G04760	250858_at	myb family transcription factor	x	2.38025	5	0	0
AT5G60790	247593_at	ATGCN1 (Arabidopsis thaliana general control non-repressible 1)	x	2.32477	1	0	0
AT1G61800	264400_at	GPT2 (glucose-6-phosphate/phosphate translocator 2)	x	2.31158	1	0	0
AT1G17020	262482_at	SRG1 (SENESCENCE-RELATED GENE 1)	x	2.18729	1	0	0
AT3G17000	257893_at	UBC32 (UBIQUITIN-CONJUGATING ENZYME 32)	x	2.17663	1	0	0
AT4G27500	253868_at	PPI1 (PROTON PUMP INTERACTOR 1)	x	2.12827	3	0	0
AT3G57020	251658_at	strictosidine synthase family protein	x	2.09074	2	0	0
AT3G28270	256603_at	Identical to UPF0496 protein At3g28270 [Arabidopsis Thaliana] (GB:Q9LHD9	x	2.06576	2	0	0
AT3G57010	251668_at	strictosidine synthase family protein	x	2.06043	1	0	0
AT4G18280	254667_at	glycine-rich cell wall protein-related	x	2.05791	1	0	0
AT2G19900	266690_at	ATNADP-ME1 (NADP-MALIC ENZYME 1)	x	2.03275	1	0	0
AT5G57550	247866_at	XTR3 (XYLOGLUCAN ENDOTRANSGLYCOSYLASE 3)	x	2.02668	1	0	0
AT3G26100	258085_at	regulator of chromosome condensation (RCC1) family protein	x	2.0236	1	0	0
AT1G61890	264289_at	MATE efflux family protein	x	2.00775	1	0	0
AT1G52690	262128_at	late embryogenesis abundant protein, putative / LEA protein, putative	x	313.089	3	0	0
AT5G59310	247718_at	LTP4 (LIPID TRANSFER PROTEIN 4)	x	30.0307	2	0	0
AT3G50970	252102_at	LTI30 (LOW TEMPERATURE-INDUCED 30)	x	23.7576	1	0	0
AT2G37870	266098_at	protease inhibitor/seed storage/lipid transfer protein (LTP) family protein	x	61.9006	1	0	0
AT3G02480	258498_at	ABA-responsive protein-related	x	15.7275	4	0	0
AT5G50360	248505_at	similar to unknown protein [Arabidopsis thaliana] (TAIR:AT5G63350.1)	x	10.6355	3	0	0
AT1G64110	262347_at	AAA-type ATPase family protein	x	50.9752	1	0	0
AT4G34860	253224_at	beta-fructofuranosidase, putative / invertase, putative / saccharase, putative / beta-fructosidase, putative	x	9.52126	2	0	0
AT5G59320	247717_at	LTP3 (LIPID TRANSFER PROTEIN 3)	x	90.9195	2	0	0
AT1G28330	245668_at	DRM1 (DORMANCY-ASSOCIATED PROTEIN 1)	x	7.94464	1	0	0
AT2G39030	266142_at	GCN5-related N-acetyltransferase (GNAT) family protein	x	5.18953	2	0	0
AT1G10070	264524_at	ATBCAT-2	x	4.69982	2	0	0
AT3G20300	257672_at	extracellular ligand-gated ion channel	x	4.35568	0	0	0
AT2G33830	267461_at	dormancy/auxin associated family protein	x	3.97478	0	0	0
AT1G52400	259640_at	BGL1 (BETA-GLUCOSIDASE HOMOLOG 1)	x	3.96853	0	0	0
AT4G02280	255521_at	SUS3	x	3.93493	0	0	0
AT5G18130	250028_at	similar to unknown protein [Arabidopsis thaliana] (TAIR:AT3G03870.2)	x	3.63949	0	0	0
AT4G29190	253722_at	zinc finger (CCCH-type) family protein	x	3.44663	0	0	0
AT2G41620	245116_at	nucleoporin interacting component family protein	x	3.35348	0	0	0
AT2G27690	266246_at	CYP94C1 (cytochrome P450, family 94, subfamily C, polypeptide 1)	x	3.17523	0	0	0
AT1G44350	245244_at	ILL6 (IAA-leucine resistant (ILR)-like gene 6)	x	3.05876	0	0	0
AT2G33590	255787_at	cinnamoyl-CoA reductase family	x	2.83488	0	0	0
AT1G52000	265053_at	jacalin lectin family protein	x	2.48017	0	0	0
AT3G57340	251622_at	DNAJ heat shock N-terminal domain-containing protein	x	2.47755	0	0	0
AT1G21790	262496_at	similar to unnamed protein product [Vitis vinifera] (GB:CAO61872.1)	x	2.42802	0	0	0
AT3G44860	246340_s_at	AT3G44870	x	2.33356	0	0	0
AT3G14010	258206_at	CID4 (CTC-Interacting Domain 4)	x	2.32472	0	0	0
AT4G17230	245247_at	SCL13 (SCARECROW-LIKE 13)	x	2.30235	0	0	0
AT5G47880	248749_at	ERF1-1 (EUKARYOTIC RELEASE FACTOR 1-1)	x	2.28818	0	0	0
AT1G13990	262607_at	similar to unnamed protein product [Vitis vinifera] (GB:CAO68469.1)	x	2.16303	0	0	0
AT2G38530	266415_at	LTP2 (LIPID TRANSFER PROTEIN 2)	x	13.8885	0	0	0
AT2G28840	266229_at	ankyrin repeat family protein	x	9.32339	0	0	0
AT1G70300	264338_at	KUP6 (K+ uptake permease 6)	x	5.7642	0	0	0
AT5G65280	247175_at	GCL1 (GCR2-LIKE 1)	x	6.11314	5	2	1
AT1G78130	260054_at	UNE2 (unfertilized embryo sac 2)	x	5.01769	1	1	1
AT5G07330	250624_at	similar to unknown protein [Arabidopsis thaliana] (TAIR:AT1G63060.1)	x	4.954	1	1	1
AT2G34600	266901_at	JAZ7/TIFY5B (JASMONATE-ZIM-DOMAIN PROTEIN 7)	x	4.63299	1	2	1
AT5G07340	250625_at	calnexin, putative	x	3.6966	1	1	1
AT2G39250	267010_at	SNZ (SCHNARCHZAPFEN)	x	3.63789	1	1	1
AT5G10190	250477_at	transporter-related	x	3.48291	1	1	1
AT5G16910	246460_at	ATCSLD2 (Cellulose synthase-like D2)	x	3.3465	1	2	1
AT5G07080	250664_at	transferase family protein	x	3.28441	2	1	1
AT3G15350	257056_at	glycosyltransferase family 14 protein / core-2/I-branching enzyme family protein	x	3.2603	3	1	1
AT4G22270	254304_at	similar to unknown protein [Arabidopsis thaliana] (TAIR:AT4G03820.1)	x	3.18475	2	1	1
AT4G01480	255587_at	ATPPA5 (ARABIDOPSIS THALIANA PYROPHOSPHORYLASE 5)	x	3.0732	1	2	1
AT2G39420	266977_at	esterase/lipase/thioesterase family protein	x	3.06957	2	1	1
AT5G01670	251100_at	aldose reductase, putative	x	3.04452	1	2	1
AT3G17110	257874_at	pseudogene, glycine-rich protein	x	2.98951	2	2	1
AT1G31750	246582_at	proline-rich family protein	x	2.90879	1	1	1
AT4G33905	253293_at	peroxisomal membrane protein 22 kDa, putative	x	2.87918	3	1	1
AT5G27410	246786_at	aminotransferase class IV family protein	x	2.80989	1	1	1
AT2G38000	266090_at	chaperone protein dnaJ-related	x	2.77447	1	1	1
AT4G21610	254423_at	LOL2 (LSD ONE LIKE 2)	x	2.76646	2	1	1
AT2G46550	265457_at	similar to unknown protein [Arabidopsis thaliana] (TAIR:AT1G01240.3)	x	2.7058	1	1	1
AT3G10770	258771_at	nucleic acid binding	x	2.70399	1	1	1
AT5G14800	246594_at	P5CR (PYRROLINE-5- CARBOXYLATE (P5C) REDUCTASE)	x	2.62009	3	1	1
AT3G49310	252308_at	similar to unknown protein [Arabidopsis thaliana] (TAIR:AT1G64650.2)	x	2.60284	1	1	1
AT5G10870	250407_at	ATCM2 (CHORISMATE MUTASE 2)	x	2.59639	1	1	1
AT5G42370	249201_at	similar to unnamed protein product [Vitis vinifera] (GB:CAO66319.1)	x	2.59314	1	2	1
AT1G05100	265216_at	MAPKKK18 (Mitogen-activated protein kinase kinase kinase 18)	x	2.49252	3	1	1
AT2G46940	266757_at	similar to unknown protein [Arabidopsis thaliana] (TAIR:AT3G62070.1)	x	2.48414	1	1	1
AT2G02810	267483_at	ATUTR1/UTR1 (UDP-GALACTOSE TRANSPORTER 1)	x	2.47989	1	1	1
AT1G75400	261113_at	protein binding / zinc ion binding	x	2.47292	1	1	1
AT5G45630	248959_at	similar to unknown protein [Arabidopsis thaliana] (TAIR:AT4G18980.1)	x	2.44559	6	4	1
AT5G56160	247995_at	transporter	x	2.40695	1	1	1
AT3G28730	256590_at	ATHMG (HIGH MOBILITY GROUP)	x	2.38592	1	1	1
AT1G14530	261482_at	(TOM THREE HOMOLOG)	x	2.38322	3	1	1
AT1G09850	264687_at	XBCP3 (XYLEM BARK CYSTEINE PEPTIDASE 3)	x	2.36797	2	1	1
AT1G17550	260712_at	HAB2 (Homology to ABI2)	x	2.33752	1	2	1
AT3G04240	258575_at	SEC (SECRET AGENT)	x	2.31019	4	1	1
AT1G31790	246262_at	pentatricopeptide (PPR) repeat-containing protein	x	2.30166	2	2	1
AT3G21280	258045_at	UBP7 (UBIQUITIN-SPECIFIC PROTEASE 7)	x	2.28638	1	1	1
AT2G45670	267511_at	calcineurin B subunit-related	x	2.27764	1	1	1
AT5G24610	249753_at	similar to unknown protein [Arabidopsis thaliana] (TAIR:AT3G49550.1)	x	2.2673	1	2	1
AT5G10730	246017_at	binding / catalytic/ coenzyme binding	x	2.26092	2	2	1
AT4G19185	254558_at	integral membrane family protein	x	2.25598	2	1	1
AT5G58510	247828_at	similar to unknown protein [Arabidopsis thaliana] (TAIR:AT5G55060.1)	x	2.24816	1	1	1
AT3G61990	251304_at	O-methyltransferase family 3 protein	x	2.24138	1	1	1
AT1G01650	257484_at	peptidase	x	2.24127	1	3	1
AT3G09600	258724_at	myb family transcription factor	x	2.22495	2	2	1
AT4G17730	245278_at	SYP23 (syntaxin 23)	x	2.21969	1	1	1
AT1G79460	262891_at	GA2 (GA REQUIRING 2)	x	2.21649	2	2	1
AT1G01290	261044_at	CNX3 (COFACTOR OF NITRATE REDUCTASE AND XANTHINE DEHYDROGENASE 3)	x	2.21042	2	1	1
AT4G12430	254806_at	AT4G12432	x	2.20657	5	1	1
AT4G24190	254166_at	SHD (SHEPHERD)	x	2.20585	2	1	1
AT3G60180	251426_at	uridylate kinase, putative / uridine monophosphate kinase, putative / UMP kinase, putative	x	2.17068	1	1	1
AT1G77370	246384_at	glutaredoxin, putative	x	2.16708	2	2	1
AT1G72190	259849_at	oxidoreductase family protein	x	2.13616	2	1	1
AT5G11970	250301_at	similar to unknown protein [Arabidopsis thaliana] (TAIR:AT2G19460.1)	x	2.13238	1	1	1
AT1G08460	261720_at	HDA08 (histone deacetylase 8)	x	2.13044	2	1	1
AT3G54860	251818_at	ATVPS33 (Arabidopsis thaliana vacuolar protein sorting 33)	x	2.12918	2	1	1
AT5G53710	248218_at	unknown protein	x	2.12712	3	1	1
AT4G14500	245269_at	similar to unknown protein [Arabidopsis thaliana] (TAIR:AT3G23080.1)	x	2.11797	1	2	1
AT1G76970	264951_at	VHS domain-containing protein / GAT domain-containing protein	x	2.11642	1	1	1
AT1G03970	265040_at	GBF4 (G-box binding factor 4)	x	2.11524	1	3	1
AT2G19350	267278_at	similar to unknown protein [Arabidopsis thaliana] (TAIR:AT4G29850.1)	x	2.0791	1	1	1
AT4G01130	255607_at	acetylesterase, putative	x	2.07783	3	1	1
AT4G22780	254300_at	ACR7 (ACT Domain Repeat 7)	x	2.06673	1	4	1
AT4G27130	253900_at	eukaryotic translation initiation factor SUI1, putative	x	2.0625	1	1	1
AT1G32490	260695_at	EMB2733/ESP3 (EMBRYO DEFECTIVE 2733)	x	2.05281	1	2	1
AT1G28070	259583_at	protein binding	x	2.05097	1	3	1
AT1G27930	259588_at	similar to unknown protein [Arabidopsis thaliana] (TAIR:AT1G67330.1)	x	2.04821	1	1	1
AT3G13340	257661_at	WD-40 repeat family protein	x	2.03903	1	2	1
AT3G17090	257887_at	protein phosphatase 2C family protein / PP2C family protein	x	2.02842	1	1	1
AT3G26580	257611_at	binding	x	2.02572	1	4	1
AT4G11220	254920_at	BTI2 (VIRB2-INTERACTING PROTEIN 2)	x	2.02144	2	1	1
AT1G47330	261682_at	similar to CBS domain-containing protein [Arabidopsis thaliana] (TAIR:AT2G14520.1)	x	2.01978	1	1	1
AT3G61830	251289_at	ARF18 (AUXIN RESPONSE FACTOR 18)	x	2.01895	2	1	1
AT1G11910	264344_at	aspartyl protease family protein	x	2.01258	1	1	1
AT3G17520	258347_at	late embryogenesis abundant domain-containing protein / LEA domain-containing protein	x	88.8447	3	1	1
AT5G01300	251137_at	phosphatidylethanolamine-binding family protein	x	16.9772	1	1	1
AT2G19810	266695_at	zinc finger (CCCH-type) family protein	x	7.95566	1	1	1
AT5G40760	249372_at	G6PD6 (GLUCOSE-6-PHOSPHATE DEHYDROGENASE 6)	x	6.88928	1	1	1
AT1G07500	261065_at	unknown protein	x	11.8826	1	1	1
AT1G22570	261937_at	proton-dependent oligopeptide transport (POT) family protein	x	6.73386	1	1	1
AT1G54160	263158_at	CCAAT-binding transcription factor (CBF-B/NF-YA) family protein	x	13.2661	0	1	0
AT1G72260	259802_at	THI2.1 (THIONIN 2.1)	x	4.81406	0	1	0
AT4G09600	255048_at	GASA3 (GAST1 PROTEIN HOMOLOG 3)	x	4.74406	0	2	0
AT1G52920	260145_at	GCR2/GPCR (G PROTEIN COUPLED RECEPTOR)	x	3.87551	0	1	0
AT5G16550	250131_at	similar to unknown [Gossypium hirsutum] (GB:ABO31374.1)	x	3.63057	0	1	0
AT5G02620	250998_at	ankyrin repeat family protein	x	3.20793	0	1	0
AT4G33960	253317_at	similar to unknown protein [Arabidopsis thaliana] (TAIR:AT2G15830.1)	x	3.16688	0	1	0
AT4G12070	254858_at	protein binding	x	3.11444	0	1	0
AT5G61510	247513_at	NADP-dependent oxidoreductase, putative	x	3.10066	0	1	0
AT3G57170	251656_at	N-acetylglucosaminyl transferase component family protein / Gpi1 family protein	x	2.99634	0	1	0
AT4G02880	255452_at	similar to unknown protein [Arabidopsis thaliana] (TAIR:AT1G03290.1)	x	2.96343	0	1	0
AT3G12040	256664_at	DNA-3-methyladenine glycosylase (MAG)	x	2.95022	0	1	0
AT5G19530	245947_at	ACL5 (ACAULIS 5)	x	2.93116	0	1	0
AT2G12400	263513_at	similar to unknown protein [Arabidopsis thaliana] (TAIR:AT2G25270.1)	x	2.92208	0	2	0
AT2G44850	266811_at	similar to unknown protein [Arabidopsis thaliana] (TAIR:AT2G45380.1)	x	2.86783	0	1	0
AT1G68550	260209_at	AP2 domain-containing transcription factor, putative	x	2.84679	0	1	0
AT4G25970	254035_at	PSD3 (PHOSPHATIDYLSERINE DECARBOXYLASE 3)	x	2.76391	0	1	0
AT3G62800	251233_at	DRB4 (double-stranded RNA-binding domain (DsRBD)-containing protein 4)	x	2.74597	0	3	0
AT1G09100	264657_at	RPT5B (26S PROTEASOME AAA-ATPASE SUBUNIT RPT5B)	x	2.73567	0	2	0
AT3G50500	252166_at	SPK-2-2 (SNF1-RELATED PROTEIN KINASE 2.2)	x	2.66592	0	1	0
AT1G45145	260943_at	ATTRX5 (thioredoxin H-type 5)	x	2.63538	0	1	0
AT3G25870	258078_at	similar to unknown protein [Arabidopsis thaliana] (TAIR:AT1G13360.1)	x	2.62263	0	1	0
AT5G62000	247508_at	ARF2 (AUXIN RESPONSE FACTOR 2)	x	2.48664	0	1	0
AT1G33970	255980_at	avirulence-responsive protein, putative / avirulence induced gene protein, putative / AIG protein, putative	x	2.47759	0	1	0
AT1G54920	256323_at	similar to hypothetical protein [Vitis vinifera] (GB:CAN77027.1)	x	2.4335	0	1	0
AT3G21660	258177_at	UBX domain-containing protein	x	2.42733	0	3	0
AT4G31430	253524_at	similar to unnamed protein product [Vitis vinifera] (GB:CAO43934.1)	x	2.42389	0	1	0
AT5G53150	248301_at	heat shock protein binding / unfolded protein binding	x	2.41334	0	1	0
AT5G64600	247237_at	similar to unknown protein [Arabidopsis thaliana] (TAIR:AT1G22460.1)	x	2.40258	0	1	0
AT1G75370	261116_at	SEC14 cytosolic factor, putative / phosphatidylinositol transfer-like protein, putative	x	2.3301	0	2	0
AT5G16220	246497_at	octicosapeptide/Phox/Bem1p (PB1) domain-containing protein	x	2.30772	0	1	0
AT4G22740	254278_at	glycine-rich protein	x	2.29788	0	1	0
AT2G01470	266350_at	STL2P (SEC12P-LIKE PROTEIN)	x	2.27068	0	1	0
AT5G60160	247624_at	aspartyl aminopeptidase, putative	x	2.25641	0	1	0
AT2G26470	245055_at	similar to hypothetical protein [Vitis vinifera] (GB:CAN82703.1)	x	2.25539	0	1	0
AT3G07780	259230_at	protein binding / zinc ion binding	x	2.23249	0	1	0
AT5G55860	248032_at	similar to unknown protein [Arabidopsis thaliana] (TAIR:AT1G12150.1)	x	2.22819	0	1	0
AT5G60850	247601_at	OBP4 (OBF BINDING PROTEIN 4)	x	2.22812	0	1	0
AT3G28690	257016_at	protein kinase, putative	x	2.21804	0	1	0
AT5G39570	249416_at	unknown protein	x	2.18769	0	1	0
AT4G02640	255496_at	BZO2H1 (ARABIDOPSIS THALIANA BASIC LEUCINE ZIPPER 10)	x	2.18732	0	1	0
AT5G60460	247632_at	sec61beta family protein	x	2.18229	0	1	0
AT1G02960	262111_at	similar to unknown protein [Arabidopsis thaliana] (TAIR:AT1G02965.1)	x	2.16553	0	1	0
AT1G75540	262975_at	STH2 (SALT TOLERANCE HOMOLOG2)	x	2.16342	0	1	0
AT5G18900	249957_at	oxidoreductase, 2OG-Fe(II) oxygenase family protein	x	2.16323	0	1	0
AT5G63130	247393_at	octicosapeptide/Phox/Bem1p (PB1) domain-containing protein	x	2.1568	0	1	0
AT4G39870	252867_at	similar to unknown protein [Arabidopsis thaliana] (TAIR:AT2G05590.2)	x	2.14292	0	1	0
AT1G16040	261839_at	similar to unknown [Populus trichocarpa] (GB:ABK92967.1)	x	2.14112	0	1	0
AT4G01100	255570_at	mitochondrial substrate carrier family protein	x	2.1365	0	2	0
AT3G52760	252002_at	integral membrane Yip1 family protein	x	2.12363	0	1	0
AT5G63840	247298_at	RSW3 (RADIAL SWELLING 3)	x	2.11902	0	1	0
AT2G47880	266516_at	glutaredoxin family protein	x	2.11033	0	1	0
AT4G29790	253649_at	similar to unknown protein [Arabidopsis thaliana] (TAIR:AT2G19390.1)	x	2.10549	0	2	0
AT1G55620	264547_at	CLC-F (CHLORIDE CHANNEL F)	x	2.09513	0	4	0
AT4G28200	253803_at	similar to unnamed protein product [Vitis vinifera] (GB:CAO21222.1)	x	2.09272	0	1	0
AT5G16630	250105_at	DNA repair protein Rad4 family	x	2.09169	0	1	0
AT4G15780	245513_at	ATVAMP724 (Arabidopsis thaliana vesicle-associated membrane protein 724)	x	2.08162	0	1	0
AT5G66880	247043_at	SNRK2-3/SNRK2.3/SRK2I (SNF1-RELATED PROTEIN KINASE 2.3)	x	2.07624	0	1	0
AT2G22690	265289_at	protein binding / zinc ion binding	x	2.07572	0	1	0
AT3G47510	252419_at	unknown protein	x	2.07335	0	2	0
AT5G03340	250899_at	(Cell division control protein 48 homolog E)	x	2.05714	0	1	0
AT1G16920	256112_at	RAB11 (ARABIDOPSIS RAB GTPASE HOMOLOG A1B)	x	2.0524	0	1	0
AT1G14830	262837_at	ADL1C/ADL5 (DYNAMIN-LIKE PROTEIN 5)	x	2.04031	0	1	0
AT2G18090	265810_at	PHD finger family protein / SWIB complex BAF60b domain-containing protein / GYF domain-containing protein	x	2.03964	0	1	0
AT5G02260	250992_at	ATEXPA9 (ARABIDOPSIS THALIANA EXPANSIN A9)	x	2.02741	0	2	0
AT3G14067	256997_at	subtilase family protein	x	2.02387	0	1	0
AT1G70810	262314_at	C2 domain-containing protein	x	2.00556	0	1	0
AT2G35090	266550_s_at	AT2G35070	x	11.9194	0	1	0
AT1G76960	264958_at	unknown protein	x	22.9394	0	1	0
AT3G05650	258894_at	disease resistance family protein	x	6.23676	0	1	0
AT5G42800	249215_at	DFR (DIHYDROFLAVONOL 4-REDUCTASE)	x	31.1414	2	0	0
AT5G54060	248185_at	UF3GT (UDP-GLUCOSE:FLAVONOID 3-O-GLUCOSYLTRANSFERASE)	x	9.03542	1	0	0
AT4G02360	255527_at	similar to unknown protein [Arabidopsis thaliana] (TAIR:AT1G02813.1)	x	8.65864	2	0	0
AT5G62150	247487_at	peptidoglycan-binding LysM domain-containing protein	x	8.08064	1	0	0
AT1G25530	255726_at	lysine and histidine specific transporter, putative	x	7.82046	1	0	0
AT4G39210	252888_at	APL3 (large subunit of AGP 3)	x	7.3036	2	0	0
AT1G24070	263031_at	ATCSLA10 (Cellulose synthase-like A10)	x	7.22792	1	0	0
AT1G62290	264741_at	aspartyl protease family protein	x	5.41575	1	0	0
AT5G42290	249246_at	transcription activator-related	x	5.35202	2	0	0
AT2G21590	263544_at	APL4 (large subunit of AGP 4)	x	5.15017	3	0	0
AT4G16590	245465_at	ATCSLA01 (Cellulose synthase-like A1)	x	4.94842	2	0	0
AT2G05440	265561_s_at	AT2G05510	x	4.73907	1	0	0
AT3G08860	258983_at	alanine--glyoxylate aminotransferase, putative / beta-alanine-pyruvate aminotransferase, putative / AGT, putative	x	4.6462	2	0	0
AT5G50720	248466_at	ATHVA22E (Arabidopsis thaliana HVA22 homologue E)	x	4.55717	1	0	0
AT5G05750	250755_at	DNAJ heat shock N-terminal domain-containing protein	x	4.48677	1	0	0
AT1G22160	255957_at	senescence-associated protein-related	x	4.17072	1	0	0
AT4G34950	253215_at	nodulin family protein	x	4.09923	1	0	0
AT1G55760	264562_at	BTB/POZ domain-containing protein	x	4.02851	1	0	0
AT4G03820	255348_at	similar to unknown protein [Arabidopsis thaliana] (TAIR:AT4G22270.1)	x	3.9411	1	0	0
AT3G24750	257595_at	unknown protein	x	3.90515	1	0	0
AT4G23450	254210_at	zinc finger (C3HC4-type RING finger) family protein	x	3.82752	1	0	0
AT4G32940	253358_at	GAMMA-VPE (Vacuolar processing enzyme gamma)	x	3.8104	1	0	0
AT4G17470	245422_at	palmitoyl protein thioesterase family protein	x	3.66813	2	0	0
AT4G34410	253259_at	AP2 domain-containing transcription factor, putative	x	3.61602	4	0	0
AT4G01550	255585_at	ANAC069 (Arabidopsis NAC domain containing protein 69)	x	3.61542	1	0	0
AT1G29395	259789_at	COR414-TM1 (cold regulated 414 thylakoid membrane 1)	x	3.60582	2	0	0
AT5G36220	246620_at	CYP81D1 (CYTOCHROME P450 91A1)	x	3.59797	2	0	0
AT5G37930	249595_at	seven in absentia (SINA) family protein	x	3.50301	1	0	0
AT4G36900	246222_at	RAP2.10 (related to AP2 10)	x	3.45705	1	0	0
AT5G62520	247431_at	SRO5 (SIMILAR TO RCD ONE 5)	x	3.41424	3	0	0
AT2G20770	265425_at	GCL2 (GCR2-LIKE 2)	x	3.33866	1	0	0
AT5G61530	247545_at	small G protein family protein / RhoGAP family protein	x	3.33697	1	0	0
AT4G31860	253453_at	protein phosphatase 2C, putative / PP2C, putative	x	3.22461	3	0	0
AT1G27150	264985_at	binding	x	3.22432	1	0	0
AT3G51660	252076_at	macrophage migration inhibitory factor family protein / MIF family protein	x	3.18097	2	0	0
AT3G02875	258610_at	ILR1 (IAA-LEUCINE RESISTANT 1)	x	3.12941	1	0	0
AT5G44790	249027_at	RAN1 (RESPONSIVE-TO-ANTAGONIST1)	x	3.11728	2	0	0
AT3G03440	259043_at	armadillo/beta-catenin repeat family protein	x	3.11621	1	0	0
AT1G56150	262092_at	auxin-responsive family protein	x	3.09938	1	0	0
AT3G52850	252027_at	ATELP/ATELP1/BP-80/BP80/BP80B/VSR-1/VSR1 (ARABIDOPSIS THALIANA EPIDERMAL GROWTH FACTOR RECEPTOR-LIKE PROTEIN)	x	3.08541	2	0	0
AT5G25390	246939_at	SHN2 (SHINE2)	x	3.0571	1	0	0
AT5G07920	250556_at	DGK1 (DIACYLGLYCEROL KINASE 1, DIACYLGLYCEROL KINASE1)	x	3.05174	2	0	0
AT3G12490	256235_at	cysteine protease inhibitor, putative / cystatin, putative	x	3.00946	2	0	0
AT5G37670	249575_at	15.7 kDa class I-related small heat shock protein-like (HSP15.7-CI)	x	2.95931	1	0	0
AT5G53360	248256_at	seven in absentia (SINA) family protein	x	2.95906	1	0	0
AT5G16380	250127_at	similar to unknown protein [Arabidopsis thaliana] (TAIR:AT3G07470.1)	x	2.91626	1	0	0
AT3G55830	251764_at	EPC1 (ECTOPICALLY PARTING CELLS)	x	2.89637	1	0	0
AT3G48510	252321_at	similar to unknown protein [Arabidopsis thaliana] (TAIR:AT5G63350.1)	x	2.87047	4	0	0
AT3G02990	258603_at	ATHSFA1E (Arabidopsis thaliana heat shock transcription factor A1E)	x	2.85309	1	0	0
AT3G50980	252137_at	XERO1 (DEHYDRIN XERO 1)	x	2.82091	2	0	0
AT2G38820	263265_at	similar to unknown protein [Arabidopsis thaliana] (TAIR:AT3G22970.1)	x	2.78442	5	0	0
AT5G08500	250522_at	transmembrane CLPTM1 family protein	x	2.77875	1	0	0
AT5G66170	247136_at	similar to unknown protein [Arabidopsis thaliana] (TAIR:AT2G17850.1)	x	2.77325	2	0	0
AT1G54130	263159_at	RSH3 (RELA/SPOT HOMOLOG 3)	x	2.75135	2	0	0
AT5G27520	246779_at	mitochondrial substrate carrier family protein	x	2.74199	1	0	0
AT1G28540	262747_at	similar to Os06g0524500 [Oryza sativa (japonica cultivar-group)] (GB:NP_001057759.1)	x	2.73812	2	0	0
AT5G56020	248044_at	similar to unknown protein [Arabidopsis thaliana] (TAIR:AT4G26550.1)	x	2.71648	1	0	0
AT1G63010	261107_at	SPX (SYG1/Pho81/XPR1) domain-containing protein	x	2.70796	2	0	0
AT5G16820	246450_at	HSF3 (HEAT SHOCK FACTOR 3)	x	2.7048	1	0	0
AT4G02480	255474_at	AAA-type ATPase family protein	x	2.70286	1	0	0
AT1G08630	264777_at	THA1 (THREONINE ALDOLASE 1)	x	2.67001	1	0	0
AT5G66180	247130_at	similar to NOL1/NOP2/sun family protein [Arabidopsis thaliana] (TAIR:AT1G06560.1)	x	2.66828	1	0	0
AT5G25240	246926_at	similar to NHL repeat-containing protein [Arabidopsis thaliana] (TAIR:AT5G14890.1)	x	2.65909	1	0	0
AT3G27420	257712_at	similar to unknown protein [Arabidopsis thaliana] (TAIR:AT5G40600.1)	x	2.6571	3	0	0
AT1G49350	262398_at	pfkB-type carbohydrate kinase family protein	x	2.64363	1	0	0
AT3G14960	257560_at	galactosyltransferase family protein	x	2.6385	1	0	0
AT5G07990	250558_at	TT7 (TRANSPARENT TESTA 7)	x	2.63759	1	0	0
AT5G05680	250769_at	nuclear pore complex protein-related	x	2.62038	1	0	0
AT5G59440	247735_at	thymidylate kinase family protein	x	2.61574	1	0	0
AT5G44670	249011_at	similar to unknown protein [Arabidopsis thaliana] (TAIR:AT4G20170.1)	x	2.59698	3	0	0
AT3G51050	252139_at	FG-GAP repeat-containing protein	x	2.59412	2	0	0
AT2G40940	245098_at	ERS1 (ETHYLENE RESPONSE SENSOR 1)	x	2.59157	2	0	0
AT5G42820	249164_at	ATU2AF35B	x	2.55032	2	0	0
AT3G51370	252067_at	protein phosphatase 2C, putative / PP2C, putative	x	2.53696	3	0	0
AT3G07350	259015_at	similar to unknown protein [Arabidopsis thaliana] (TAIR:AT3G25240.1)	x	2.51727	2	0	0
AT5G43860	249091_at	ATCLH2 (Chlorophyll-chlorophyllido hydrolase 2)	x	2.51635	1	0	0
AT1G64810	262860_at	APO1 (ACCUMULATION OF PHOTOSYSTEM ONE 1)	x	2.51582	1	0	0
AT1G76170	267397_at	similar to unknown protein [Arabidopsis thaliana] (TAIR:AT2G44270.1)	x	2.51027	1	0	0
AT5G58575	247833_at	similar to hypothetical protein [Platanus x acerifolia] (GB:CAL07976.1)	x	2.49818	1	0	0
AT1G50290	262421_at	unknown protein	x	2.49729	1	0	0
AT2G12190	266154_at	cytochrome P450, putative	x	2.48657	3	0	0
AT1G06110	260949_at	SKIP16 (SKP1/ASK-INTERACTING PROTEIN 16)	x	2.48387	1	0	0
AT5G63860	247307_at	UVR8 (UVB-RESISTANCE 8)	x	2.47007	3	0	0
AT2G19860	266702_at	ATHXK2 (HEXOKINASE 2)	x	2.45721	2	0	0
AT4G13630	254724_at	similar to unknown protein [Arabidopsis thaliana] (TAIR:AT1G04890.1)	x	2.45266	1	0	0
AT3G54320	251891_at	WRI1 (WRINKLED 1)	x	2.44297	1	0	0
AT3G13065	257850_at	SRF4 (STRUBBELIG-RECEPTOR FAMILY 4)	x	2.4429	5	0	0
AT4G36760	246219_at	ATAPP1 (aminopeptidase P1)	x	2.44009	2	0	0
AT5G47580	248766_at	similar to unknown protein [Arabidopsis thaliana] (TAIR:AT4G17250.1)	x	2.43784	2	0	0
AT1G48430	261294_at	dihydroxyacetone kinase family protein	x	2.43692	4	0	0
AT4G30660	253581_at	hydrophobic protein, putative / low temperature and salt responsive protein, putative	x	2.43487	1	0	0
AT1G11480	261827_at	eukaryotic translation initiation factor-related	x	2.43036	2	0	0
AT4G16830	245350_at	nuclear RNA-binding protein (RGGA)	x	2.42261	1	0	0
AT3G54010	251932_at	PAS1 (PASTICCINO 1)	x	2.42198	1	0	0
AT3G50210	252213_at	2-oxoacid-dependent oxidase, putative	x	2.41367	1	0	0
AT3G56200	251722_at	amino acid transporter family protein	x	2.41137	2	0	0
AT4G29380	253714_at	protein kinase family protein / WD-40 repeat family protein	x	2.41055	2	0	0
AT2G45500	267499_at	ATP binding	x	2.40641	1	0	0
AT2G16595	265356_at	similar to translocon-associated protein alpha (TRAP alpha) family protein [Arabidopsis thaliana] (TAIR:AT2G21160.1)	x	2.40391	1	0	0
AT5G02150	251022_at	binding	x	2.39155	1	0	0
AT1G53910	262197_at	RAP2.12	x	2.39131	1	0	0
AT1G50380	262419_at	prolyl oligopeptidase family protein	x	2.3771	1	0	0
AT3G15940	257797_at	glycosyl transferase family 1 protein	x	2.3768	3	0	0
AT3G60640	251393_at	ATG8G (AUTOPHAGY 8G)	x	2.37596	1	0	0
AT2G04940	263344_at	scramblase-related	x	2.37393	1	0	0
AT3G50440	252168_at	hydrolase	x	2.36825	2	0	0
AT1G46768	245807_at	RAP2.1 (related to AP2 1)	x	2.36629	1	0	0
AT5G26770	246796_at	similar to unknown protein [Arabidopsis thaliana] (TAIR:AT3G05830.1)	x	2.36471	1	0	0
AT1G33050	261615_at	similar to unknown protein [Arabidopsis thaliana] (TAIR:AT4G10470.1)	x	2.35807	1	0	0
AT1G61370	264756_at	S-locus lectin protein kinase family protein	x	2.35793	2	0	0
AT3G03640	259173_at	GLUC (Beta-glucosidase homolog)	x	2.35606	2	0	0
AT1G77510	259757_at	ATPDIL1-2 (PDI-LIKE 1-2)	x	2.35445	1	0	0
AT4G16210	245484_at	enoyl-CoA hydratase/isomerase family protein	x	2.34183	1	0	0
AT3G26000	258062_at	F-box family protein	x	2.34111	2	0	0
AT5G02880	250988_at	UPL4 (ubiquitin-protein ligase 4)	x	2.33281	3	0	0
AT3G07940	258689_at	zinc finger and C2 domain protein, putative	x	2.3273	1	0	0
AT4G32160	253468_at	phox (PX) domain-containing protein	x	2.32389	2	0	0
AT4G37470	253053_at	hydrolase, alpha/beta fold family protein	x	2.31835	1	0	0
AT5G64180	247295_at	similar to unnamed protein product [Vitis vinifera] (GB:CAO49698.1)	x	2.31755	2	0	0
AT2G45720	267498_at	armadillo/beta-catenin repeat family protein	x	2.31425	2	0	0
AT1G66390	260140_at	PAP2 (PRODUCTION OF ANTHOCYANIN PIGMENT 2)	x	2.3137	3	0	0
AT1G34340	262561_at	esterase/lipase/thioesterase family protein	x	2.28862	2	0	0
AT3G06810	258524_at	IBR3 (IBA-RESPONSE 3)	x	2.28175	2	0	0
AT5G60360	247627_at	AALP (ARABIDOPSIS ALEURAIN-LIKE PROTEASE)	x	2.28051	2	0	0
AT5G58930	247770_at	similar to unknown protein [Arabidopsis thaliana] (TAIR:AT3G46990.1)	x	2.2787	2	0	0
AT2G38670	266399_at	PECT1 (PHOSPHORYLETHANOLAMINE CYTIDYLYLTRANSFERASE 1)	x	2.26377	2	0	0
AT3G27870	257224_at	haloacid dehalogenase-like hydrolase family protein	x	2.2567	1	0	0
AT1G26620	261028_at	similar to unknown protein [Arabidopsis thaliana] (TAIR:AT1G69360.1)	x	2.25526	1	0	0
AT4G38530	253002_at	ATPLC1 (PHOSPHOLIPASE C 1)	x	2.25293	2	0	0
AT4G21910	254389_s_at	antiporter/ drug transporter	x	2.25189	2	0	0
AT5G42020	245956_s_at	BIP (LUMINAL BINDING PROTEIN); ATP binding	x	2.24052	1	0	0
AT5G05980	250757_at	ATDFB (A. THALIANA DHFS-FPGS HOMOLOG B)	x	2.23933	2	0	0
AT1G65000	262918_at	similar to unknown protein [Arabidopsis thaliana] (TAIR:AT5G38060.1)	x	2.23447	2	0	0
AT3G17590	258405_at	BSH (BUSHY GROWTH)	x	2.2326	1	0	0
AT3G54680	251859_at	proteophosphoglycan-related	x	2.23224	1	0	0
AT5G06240	250718_at	EMB2735 (EMBRYO DEFECTIVE 2735)	x	2.23074	2	0	0
AT1G30135	256159_at	JAZ8/TIFY5A (JASMONATE-ZIM-DOMAIN PROTEIN 8)	x	2.22813	2	0	0
AT3G60300	251403_at	RWD domain-containing protein	x	2.21463	1	0	0
AT4G24450	254153_at	ATGWD2/GWD3/PWD (PHOSPHOGLUCAN, WATER DIKINASE)	x	2.2099	1	0	0
AT1G29330	260897_at	ERD2 (ER lumen protein retaining receptor 2)	x	2.20705	3	0	0
AT1G23840	265189_at	similar to unknown protein [Arabidopsis thaliana] (TAIR:AT1G23830.1)	x	2.20698	1	0	0
AT5G14500	250186_at	aldose 1-epimerase family protein	x	2.20602	1	0	0
AT1G29310	260896_at	protein transport protein sec61, putative	x	2.20584	1	0	0
AT3G14230	258366_at	RAP2.2	x	2.19687	2	0	0
AT3G10410	258970_at	SCPL49 (serine carboxypeptidase-like 49)	x	2.19391	3	0	0
AT1G64180	262345_at	intracellular protein transport protein USO1-related	x	2.19234	1	0	0
AT1G22540	261925_at	proton-dependent oligopeptide transport (POT) family protein	x	2.18442	1	0	0
AT3G16785	258430_at	PLDP1 (PHOSPHOLIPASE D ZETA1)	x	2.18127	1	0	0
AT1G03030	263167_at	phosphoribulokinase/uridine kinase family protein	x	2.17976	3	0	0
AT3G29320	256746_at	glucan phosphorylase, putative	x	2.17819	3	0	0
AT4G32920	253407_at	glycine-rich protein	x	2.17812	2	0	0
AT1G05890	261250_at	zinc finger protein-related	x	2.17553	1	0	0
AT1G57540	246400_at	similar to unknown protein [Oryza sativa (japonica cultivar-group)] (GB:BAD81218.1)	x	2.16897	3	0	0
AT5G25890	246861_at	IAA28 (IAA-ALANINE RESISTANT 2)	x	2.16851	3	0	0
AT2G21240	263413_at	ATBPC4/BBR/BPC4/BPC4 (BASIC PENTACYSTEINE 4)	x	2.16627	1	0	0
AT1G09960	264662_at	SUT4 (SUCROSE TRANSPORTER 4)	x	2.16167	1	0	0
AT1G67550	260189_at	URE (UREASE)	x	2.15894	1	0	0
AT4G31830	253494_at	similar to unnamed protein product [Vitis vinifera] (GB:CAO44350.1)	x	2.15805	1	0	0
AT4G30935	253603_at	WRKY32 (WRKY DNA-binding protein 32)	x	2.15612	1	0	0
AT1G08210	261757_at	aspartyl protease family protein	x	2.15072	1	0	0
AT4G33890	253314_at	similar to unknown protein [Arabidopsis thaliana] (TAIR:AT2G14850.1)	x	2.14411	3	0	0
AT1G68920	259697_at	basic helix-loop-helix (bHLH) family protein	x	2.14299	1	0	0
AT1G79260	264098_at	Identical to Uncharacterized protein At1g79260 [Arabidopsis Thaliana] (GB:O64527)	x	2.14171	1	0	0
AT5G54520	248166_at	WD-40 repeat family protein	x	2.1407	1	0	0
AT5G52550	248310_at	AT5G52552	x	2.14039	1	0	0
AT1G43130	264422_at	LCV2 (LIKE COV 2)	x	2.13244	1	0	0
AT1G60610	264938_at	protein binding / zinc ion binding	x	2.13225	2	0	0
AT4G15475	245344_at	F-box family protein (FBL4)	x	2.12954	1	0	0
AT1G79520	262940_at	cation efflux family protein	x	2.12895	3	0	0
AT3G61860	251242_at	ATRSP31 (ARGININE/SERINE-RICH SPLICING FACTOR 31)	x	2.12855	2	0	0
AT1G55590	264539_at	F-box family protein	x	2.12781	2	0	0
AT1G73820	260069_at	Ssu72-like family protein	x	2.12596	1	0	0
AT3G05690	258890_at	ATHAP2B/HAP2B/UNE8 (HEME ACTIVATOR PROTEIN (YEAST) HOMOLOG 2B)	x	2.11587	2	0	0
AT3G14660	258114_at	CYP72A13 (cytochrome P450, family 72, subfamily A, polypeptide 13)	x	2.10873	1	0	0
AT2G04350	263811_at	long-chain-fatty-acid--CoA ligase family protein / long-chain acyl-CoA synthetase family protein (LACS8)	x	2.10572	2	0	0
AT1G57790	245830_at	F-box family protein	x	2.10571	1	0	0
AT3G25150	257817_at	nuclear transport factor 2 (NTF2) family protein / RNA recognition motif (RRM)-containing protein	x	2.10511	1	0	0
AT3G53670	251953_at	CPuORF51 (Conserved peptide upstream open reading frame 51)	x	2.10006	2	0	0
AT5G51830	248381_at	pfkB-type carbohydrate kinase family protein	x	2.09888	1	0	0
AT1G76060	262673_at	EMB1793 (EMBRYO DEFECTIVE 1793)	x	2.08625	1	0	0
AT3G02300	259125_at	regulator of chromosome condensation (RCC1) family protein	x	2.08412	1	0	0
AT3G13784	256779_at	ATCWINV5 (ARABIDOPSIS THALIANA CELL WALL INVERTASE 5)	x	2.0827	1	0	0
AT2G17570	263075_at	undecaprenyl pyrophosphate synthetase family protein / UPP synthetase family protein	x	2.08111	3	0	0
AT3G20100	257129_at	CYP705A19 (cytochrome P450, family 705, subfamily A, polypeptide 19)	x	2.08083	1	0	0
AT4G21150	254456_at	ribophorin II (RPN2) family protein	x	2.079	1	0	0
AT2G40840	245094_at	DPE2 (DISPROPORTIONATING ENZYME 2)	x	2.07358	3	0	0
AT1G78600	263128_at	zinc finger (B-box type) family protein	x	2.06001	1	0	0
AT5G57350	247902_at	AHA3 (Arabidopsis H(+)-ATPase 3)	x	2.05868	2	0	0
AT5G53220	248251_at	similar to unnamed protein product [Vitis vinifera] (GB:CAO69343.1)	x	2.05861	1	0	0
AT2G25110	264382_at	SDF2 (STROMAL CELL-DERIVED FACTOR 2-LIKE PROTEIN PRECURSOR)	x	2.05186	2	0	0
AT3G09880	258659_at	ATB' BETA (Arabidopsis thaliana serine/threonine protein phosphatase 2A 55 kDa regulatory subunit B prime beta)	x	2.05185	1	0	0
AT3G10220	259141_at	tubulin folding cofactor B	x	2.05091	1	0	0
AT5G05460	250775_at	hydrolase, acting on glycosyl bonds	x	2.03798	2	0	0
AT5G51570	248410_at	band 7 family protein	x	2.03632	1	0	0
AT3G01520	259184_at	universal stress protein (USP) family protein	x	2.03569	1	0	0
AT3G62700	251227_at	ATMRP10 (Arabidopsis thaliana multidrug resistance-associated protein 10)	x	2.03503	2	0	0
AT1G07830	261418_at	ribosomal protein L29 family protein	x	2.03049	1	0	0
AT3G53780	251930_at	rhomboid family protein	x	2.02809	2	0	0
AT3G01170	259271_at	structural constituent of ribosome	x	2.02269	1	0	0
AT3G12955	257859_at	auxin-responsive protein-related	x	2.02234	4	0	0
AT3G53370	251964_at	DNA-binding S1FA family protein	x	2.01984	2	0	0
AT5G10650	246012_at	zinc finger (C3HC4-type RING finger) family protein	x	2.01915	1	0	0
AT4G16520	245391_at	ATG8F (AUTOPHAGY 8F)	x	2.01558	1	0	0
AT3G05160	259310_s_at	AT3G05165	x	2.0087	1	0	0
AT5G13330	250287_at	RAP2.6L (related to AP2 6L)	x	2.00484	1	0	0
AT5G16210	246496_at	HEAT repeat-containing protein	x	2.00192	3	0	0
AT3G15730	258226_at	PLDALPHA1 (PHOSPHOLIPASE D ALPHA 1)	x	2.00084	2	0	0
AT5G43840	249117_at	AT-HSFA6A (Arabidopsis thaliana heat shock transcription factor A6A)	x	24.2296	1	0	0
AT1G56650	245628_at	PAP1 (PRODUCTION OF ANTHOCYANIN PIGMENT 1)	x	37.101	2	0	0
AT1G57590	246403_at	carboxylesterase	x	26.1479	1	0	0
AT4G15910	245523_at	ATDI21 (Arabidopsis thaliana drought-induced 21)	x	55.3116	1	0	0
AT3G28007	257271_at	nodulin MtN3 family protein	x	12.3437	1	0	0
AT1G52030	265058_s_at	AT1G52040	x	11.5444	2	0	0
AT3G14360	258374_at	lipase class 3 family protein	x	7.75311	1	0	0
AT3G09910	258652_at	AtRABC2b/AtRab18C (Arabidopsis Rab GTPase homolog C2b)	x	7.00504	2	0	0
AT2G21820	263881_at	similar to hypothetical protein MtrDRAFT_AC155884g16v2 [Medicago truncatula] (GB:ABN08202.1)	x	35.7021	1	0	0
AT1G76590	259977_at	zinc-binding family protein	x	7.31593	2	0	0
AT2G16720	265359_at	MYB7 (myb domain protein 7)	x	5.82672	1	0	0
AT1G80110	262061_at	ATPP2-B11	x	8.15985	2	0	0
AT1G67920	260005_at	similar to unknown protein [Arabidopsis thaliana] (TAIR:AT1G24600.1)	x	22.2805	2	0	0
AT1G30220	245769_at	ATINT2 (INOSITOL TRANSPORTER 2)	x	12.4762	1	0	0
AT1G07430	261077_at	protein phosphatase 2C, putative / PP2C, putative	x	17.9118	3	0	0
AT4G01610	255590_at	cathepsin B-like cysteine protease, putative	x	4.95477	1	0	0
AT1G63240	260086_at	unknown protein	x	6.82603	1	0	0
AT2G41210	267081_at	phosphatidylinositol-4-phosphate 5-kinase family protein	x	9.10971	1	0	0
AT4G35790	253120_at	ATPLDDELTA (Arabidopsis thaliana phospholipase D delta)	x	5.11437	2	0	0
AT5G53420	248271_at	similar to unknown protein [Arabidopsis thaliana] (TAIR:AT4G27900.1)	x	4.75786	1	0	0
AT1G22990	264729_at	heavy-metal-associated domain-containing protein / copper chaperone (CCH)-related	x	41.7003	1	0	0
AT4G22870	254283_s_at	AT4G22880	x	11.5221	0	0	0
AT4G14090	245624_at	UDP-glucoronosyl/UDP-glucosyl transferase family protein	x	9.007	0	0	0
AT5G02550	251010_at	unknown protein	x	7.86134	0	0	0
AT2G43590	260560_at	chitinase, putative	x	7.50059	0	0	0
AT1G52410	259609_at	TSA1 (TSK-ASSOCIATING PROTEIN 1)	x	6.38657	0	0	0
AT1G72830	262378_at	HAP2C (Heme activator protein (yeast) homolog 2C)	x	6.36737	0	0	0
AT2G47890	266514_at	zinc finger (B-box type) family protein	x	6.36176	0	0	0
AT5G52390	248333_at	photoassimilate-responsive protein, putative	x	6.18008	0	0	0
AT2G43580	260561_at	chitinase, putative	x	6.077	0	0	0
AT5G66110	247128_at	metal ion binding	x	5.95616	0	0	0
AT5G56520	247992_at	similar to unknown protein [Arabidopsis thaliana] (TAIR:AT1G55365.1)	x	4.87901	0	0	0
AT4G23600	254232_at	CORI3 (CORONATINE INDUCED 1, JASMONIC ACID RESPONSIVE 2)	x	4.52309	0	0	0
AT4G23320	254253_at	protein kinase family protein	x	4.5017	0	0	0
AT4G12580	254823_at	unknown protein	x	4.42809	0	0	0
AT3G05290	259306_at	mitochondrial substrate carrier family protein	x	4.12166	0	0	0
AT1G03940	265091_s_at	AT1G03495	x	4.05001	0	0	0
AT5G01720	251104_at	F-box family protein (FBL3)	x	3.94179	0	0	0
AT1G68470	260262_at	exostosin family protein	x	3.90777	0	0	0
AT2G46660	266321_at	CYP78A6 (cytochrome P450, family 78, subfamily A, polypeptide 6)	x	3.87559	0	0	0
AT1G30500	261803_at	CCAAT-binding transcription factor (CBF-B/NF-YA) family protein	x	3.80933	0	0	0
AT1G26580	260999_at	similar to myb family transcription factor / ELM2 domain-containing protein [Arabidopsis thaliana] (TAIR:AT2G03470.1)	x	3.80657	0	0	0
AT5G14530	250148_at	transducin family protein / WD-40 repeat family protein	x	3.80344	0	0	0
AT1G10140	264467_at	similar to unknown protein [Arabidopsis thaliana] (TAIR:AT1G58420.1)	x	3.54723	0	0	0
AT3G30460	257081_at	zinc finger (C3HC4-type RING finger) family protein	x	3.44477	0	0	0
AT3G45290	252572_at	MLO3 (MILDEW RESISTANCE LOCUS O 3)	x	3.36872	0	0	0
AT2G29090	266778_at	CYP707A2 (cytochrome P450, family 707, subfamily A, polypeptide 2)	x	3.35261	0	0	0
AT1G63420	261553_at	similar to unknown protein [Arabidopsis thaliana] (TAIR:AT5G23850.1)	x	3.34092	0	0	0
AT3G24740	257594_at	similar to zinc ion binding [Arabidopsis thaliana] (TAIR:AT3G25910.1)	x	3.33322	0	0	0
AT1G04830	261173_at	RabGAP/TBC domain-containing protein	x	3.3274	0	0	0
AT3G16030	264223_s_at	CES101 (CALLUS EXPRESSION OF RBCS 101)	x	3.30732	0	0	0
AT5G61590	247540_at	AP2 domain-containing transcription factor family protein	x	3.2866	0	0	0
AT5G63970	247312_at	copine-related	x	3.26841	0	0	0
AT3G17180	257881_at	SCPL33 (serine carboxypeptidase-like 33)	x	3.23151	0	0	0
AT3G06290	256394_at	similar to SAC3/GANP family protein [Arabidopsis thaliana] (TAIR:AT3G54380.1)	x	3.19006	0	0	0
AT4G26620	253980_at	sucrase-related	x	3.13318	0	0	0
AT4G37970	253017_at	mannitol dehydrogenase, putative	x	3.13033	0	0	0
AT1G80310	260302_at	sulfate transmembrane transporter	x	3.12252	0	0	0
AT1G09910	264658_at	lyase	x	3.10254	0	0	0
AT5G07830	250604_at	ATGUS2 (ARABIDOPSIS THALIANA GLUCURONIDASE 2)	x	3.07774	0	0	0
AT4G23493	254263_at	unknown protein	x	3.04646	0	0	0
AT2G01540	266342_at	C2 domain-containing protein	x	3.04349	0	0	0
AT5G25560	246897_at	zinc finger (C3HC4-type RING finger) family protein	x	3.03963	0	0	0
AT3G17820	258160_at	ATGSKB6 (Arabidopsis thaliana glutamine synthase clone KB6)	x	3.03369	0	0	0
AT4G39140	252945_at	protein binding / zinc ion binding	x	3.02546	0	0	0
AT5G11600	250380_at	similar to unknown protein [Arabidopsis thaliana] (TAIR:AT1G19990.1)	x	2.99986	0	0	0
AT2G43210	266448_s_at	UBX domain-containing protein	x	2.97419	0	0	0
AT2G19120	267489_s_at	AT4G30100	x	2.95043	0	0	0
AT1G21460	260876_at	nodulin MtN3 family protein	x	2.94632	0	0	0
AT2G29990	266835_at	NDA2 (ALTERNATIVE NAD(P)H DEHYDROGENASE 2)	x	2.93116	0	0	0
AT4G18120	254679_at	AML3 (ARABIDOPSIS MEI2-LIKE)	x	2.91569	0	0	0
AT1G78550	263135_at	oxidoreductase, 2OG-Fe(II) oxygenase family protein	x	2.90841	0	0	0
AT3G26740	257832_at	CCL (CCR-LIKE)	x	2.90374	0	0	0
AT5G50200	248551_at	WR3 (WOUND-RESPONSIVE 3)	x	2.90326	0	0	0
AT1G76580	259971_at	transcription factor	x	2.90143	0	0	0
AT2G01270	265739_at	ATQSOX2 (QUIESCIN-SULFHYDRYL OXIDASE 2)	x	2.87156	0	0	0
AT1G18840	261421_at	IQD30	x	2.86331	0	0	0
AT1G53000	261373_at	cytidylyltransferase family	x	2.86067	0	0	0
AT1G17530	260687_at	ATTIM23-1 (TRANSLOCASE OF INNER MITOCHONDRIAL MEMBRANE 23)	x	2.82764	0	0	0
AT4G01010	255599_at	ATCNGC13 (cyclic nucleotide gated channel 13)	x	2.82192	0	0	0
AT3G09320	258978_at	zinc finger (DHHC type) family protein	x	2.81851	0	0	0
AT1G30820	264529_at	CTP synthase, putative / UTP--ammonia ligase, putative	x	2.81845	0	0	0
AT1G62310	260627_at	transcription factor jumonji (jmjC) domain-containing protein	x	2.80981	0	0	0
AT3G09030	259205_at	potassium channel tetramerisation domain-containing protein	x	2.80538	0	0	0
AT4G34590	253245_at	AT4G34588	x	2.80397	0	0	0
AT5G62190	247465_at	PRH75 (plant RNA helicase 75)	x	2.76159	0	0	0
AT2G33620	255792_at	DNA-binding family protein / AT-hook protein 1 (AHP1)	x	2.74715	0	0	0
AT4G01960	255553_at	similar to unknown protein [Arabidopsis thaliana] (TAIR:AT1G02380.1)	x	2.72948	0	0	0
AT3G22460	256930_at	cysteine synthase, putative / O-acetylserine (thiol)-lyase, putative / O-acetylserine sulfhydrylase, putative	x	2.72779	0	0	0
AT3G55840	251774_at	similar to unknown protein [Arabidopsis thaliana] (TAIR:AT2G40000.1)	x	2.71527	0	0	0
AT4G38580	252956_at	ATFP6 (FARNESYLATED PROTEIN 6)	x	2.71317	0	0	0
AT1G15230	262574_at	similar to unnamed protein product [Vitis vinifera] (GB:CAO45882.1)	x	2.70315	0	0	0
AT3G10030	258885_at	aspartate/glutamate/uridylate kinase family protein	x	2.68042	0	0	0
AT4G02540	255484_at	DC1 domain-containing protein	x	2.6784	0	0	0
AT5G35330	246611_at	MBD02 (methyl-CpG-binding domain 2)	x	2.66769	0	0	0
AT1G55690	264535_at	SEC14 cytosolic factor family protein / phosphoglyceride transfer family protein	x	2.66544	0	0	0
AT3G13910	258201_at	similar to unknown protein [Arabidopsis thaliana] (TAIR:AT2G19460.1)	x	2.66113	0	0	0
AT1G10210	264405_at	ATMPK1 (MITOGEN-ACTIVATED PROTEIN KINASE 1)	x	2.6569	0	0	0
AT3G45620	252587_at	transducin family protein / WD-40 repeat family protein	x	2.65352	0	0	0
AT2G02080	266110_at	ATIDD4 (ARABIDOPSIS THALIANA INDETERMINATE(ID)-DOMAIN 4)	x	2.65184	0	0	0
AT3G26280	257635_at	CYP71B4 (cytochrome P450, family 71, subfamily B, polypeptide 4)	x	2.64995	0	0	0
AT5G02770	250970_at	similar to unnamed protein product [Vitis vinifera] (GB:CAO18065.1)	x	2.64856	0	0	0
AT1G56230	256220_at	similar to unknown protein [Arabidopsis thaliana] (TAIR:AT2G22660.2)	x	2.64378	0	0	0
AT1G56720	245657_at	protein kinase family protein	x	2.63444	0	0	0
AT4G00355	255671_at	similar to unknown protein [Arabidopsis thaliana] (TAIR:AT2G45980.1)	x	2.62629	0	0	0
AT3G56720	246343_at	similar to unnamed protein product [Vitis vinifera] (GB:CAO63033.1)	x	2.62491	0	0	0
AT2G04230	257447_at	F-box family protein	x	2.62444	0	0	0
AT5G24690	246958_at	similar to RER1 (RETICULATA-RELATED 1) [Arabidopsis thaliana] (TAIR:AT5G22790.1)	x	2.62429	0	0	0
AT5G04530	250891_at	beta-ketoacyl-CoA synthase family protein	x	2.62428	0	0	0
AT5G12840	250320_at	HAP2A (EMBRYO DEFECTIVE 2220)	x	2.62349	0	0	0
AT5G64860	247216_at	DPE1 (DISPROPORTIONATING ENZYME)	x	2.61995	0	0	0
AT5G08380	246055_at	ATAGAL1 (ARABIDOPSIS THALIANA ALPHA-GALACTOSIDASE 1)	x	2.61316	0	0	0
AT1G26440	261013_at	ATUPS5 (ARABIDOPSIS THALIANA UREIDE PERMEASE 5)	x	2.61181	0	0	0
AT4G35300	253188_at	TMT2 (TONOPLAST MONOSACCHARIDE TRANSPORTER2)	x	2.61102	0	0	0
AT5G20280	246076_at	ATSPS1F (SUCROSE PHOSPHATE SYNTHASE 1F)	x	2.60007	0	0	0
AT2G23980	266520_at	ATCNGC6 (CYCLIC NUCLEOTIDE GATED CHANNEL 6)	x	2.59713	0	0	0
AT3G05660	258893_at	kinase/ protein binding	x	2.59257	0	0	0
AT5G20950	246184_at	glycosyl hydrolase family 3 protein	x	2.59088	0	0	0
AT3G62330	251267_at	zinc knuckle (CCHC-type) family protein	x	2.59034	0	0	0
AT4G16750	245445_at	DRE-binding transcription factor, putative	x	2.58807	0	0	0
AT1G65660	264633_at	SMP1 (swellmap 1)	x	2.58501	0	0	0
AT5G52450	248335_at	MATE efflux protein-related	x	2.58143	0	0	0
AT3G23790	257196_at	AMP-binding protein, putative	x	2.58102	0	0	0
AT5G19660	245960_at	ATS1P/ATSBT6.1/S1P (SITE-1 PROTEASE)	x	2.57401	0	0	0
AT1G77420	259708_at	hydrolase, alpha/beta fold family protein	x	2.5646	0	0	0
AT1G07530	261062_at	scarecrow-like transcription factor 14 (SCL14)	x	2.54582	0	0	0
AT5G25280	246917_at	serine-rich protein-related	x	2.53652	0	0	0
AT5G43330	249147_at	malate dehydrogenase, cytosolic, putative	x	2.52689	0	0	0
AT1G65280	264156_at	heat shock protein binding	x	2.52687	0	0	0
AT4G25500	254073_at	ATRSP35 (Arabidopsis thaliana arginine/serine-rich splicing factor 35)	x	2.52135	0	0	0
AT3G03550	259220_at	zinc finger (C3HC4-type RING finger) family protein	x	2.51083	0	0	0
AT2G33310	255788_at	IAA13 (indoleacetic acid-induced protein 13)	x	2.50937	0	0	0
AT1G76400	259883_at	ribophorin I family protein	x	2.49825	0	0	0
AT4G35500	253137_at	protein kinase family protein	x	2.49291	0	0	0
AT1G13700	256098_at	glucosamine/galactosamine-6-phosphate isomerase family protein	x	2.49099	0	0	0
AT2G33630	255797_at	3-beta hydroxysteroid dehydrogenase/isomerase family protein	x	2.48837	0	0	0
AT3G20910	256806_at	CCAAT-binding transcription factor (CBF-B/NF-YA) family protein	x	2.48678	0	0	0
AT5G14240	250184_at	similar to unnamed protein product [Vitis vinifera] (GB:CAO14598.1)	x	2.48399	0	0	0
AT4G28570	253789_at	alcohol oxidase-related	x	2.47792	0	0	0
AT5G19875	246125_at	similar to unknown protein [Arabidopsis thaliana] (TAIR:AT2G31940.1)	x	2.47638	0	0	0
AT5G40910	249320_at	disease resistance protein (TIR-NBS-LRR class), putative	x	2.47347	0	0	0
AT1G60420	264219_at	DC1 domain-containing protein	x	2.46804	0	0	0
AT3G61530	251320_at	PANB2	x	2.44654	0	0	0
AT5G61640	247514_at	PMSR1 (PEPTIDEMETHIONINE SULFOXIDE REDUCTASE 1)	x	2.44238	0	0	0
AT5G35560	249703_at	DENN (AEX-3) domain-containing protein	x	2.44099	0	0	0
AT5G39590	249442_at	similar to unnamed protein product [Vitis vinifera] (GB:CAO61019.1)	x	2.4401	0	0	0
AT5G40960	249329_at	similar to unknown protein [Arabidopsis thaliana] (TAIR:AT3G48660.1)	x	2.43161	0	0	0
AT5G24090	249767_at	acidic endochitinase (CHIB1)	x	2.43138	0	0	0
AT3G08870	258982_at	lectin protein kinase, putative	x	2.43039	0	0	0
AT4G36640	246247_at	SEC14 cytosolic factor family protein / phosphoglyceride transfer family protein	x	2.42192	0	0	0
AT1G61690	264423_at	zinc ion binding	x	2.41521	0	0	0
AT5G02800	250984_at	protein kinase family protein	x	2.3939	0	0	0
AT1G24190	264858_at	ATSIN3/SIN3 (Arabidopsis thaliana sin3 homolog)	x	2.39138	0	0	0
AT1G08650	264783_at	PPCK1 (PHOSPHOENOLPYRUVATE CARBOXYLASE KINASE)	x	2.3888	0	0	0
AT5G56270	248008_at	WRKY2 (WRKY DNA-binding protein 2)	x	2.38862	0	0	0
AT1G74740	262220_at	CPK30 (calcium-dependent protein kinase 30)	x	2.38817	0	0	0
AT4G28830	253762_at	methyltransferase	x	2.38463	0	0	0
AT1G43700	260813_at	VIP1 (VIRE2-INTERACTING PROTEIN 1)	x	2.38424	0	0	0
AT1G77210	264482_at	sugar transporter, putative	x	2.38029	0	0	0
AT5G49880	248579_at	mitotic checkpoint family protein	x	2.37881	0	0	0
AT1G18260	256074_at	suppressor of lin-12-like protein-related / sel-1 protein-related	x	2.37829	0	0	0
AT3G46440	252527_at	UXS5 (UDP-Xyl synthase 5)	x	2.37551	0	0	0
AT3G05510	259113_at	phospholipid/glycerol acyltransferase family protein	x	2.37136	0	0	0
AT5G55450	248062_at	protease inhibitor/seed storage/lipid transfer protein (LTP) family protein	x	2.36604	0	0	0
AT1G61240	264932_at	similar to unknown protein [Arabidopsis thaliana] (TAIR:AT1G11170.1)	x	2.35063	0	0	0
AT5G04880	246951_at	pseudogene of ABC transporter family protein	x	2.35041	0	0	0
AT3G11830	258776_at	chaperonin, putative	x	2.34687	0	0	0
AT3G03300	258863_at	DCL2 (DICER-LIKE 2)	x	2.34669	0	0	0
AT3G19680	257076_at	similar to unknown protein [Arabidopsis thaliana] (TAIR:AT1G50040.1)	x	2.32843	0	0	0
AT5G03050	250975_at	similar to hypothetical protein [Vitis vinifera] (GB:CAN67127.1)	x	2.32549	0	0	0
AT5G44660	249006_at	similar to unknown protein [Arabidopsis thaliana] (TAIR:AT4G20190.1)	x	2.32229	0	0	0
AT1G60140	264246_at	ATTPS10 (TREHALOSE PHOSPHATE SYNTHASE)	x	2.32124	0	0	0
AT5G24530	249754_at	oxidoreductase, 2OG-Fe(II) oxygenase family protein	x	2.32089	0	0	0
AT1G22730	264206_at	MA3 domain-containing protein	x	2.31745	0	0	0
AT5G58040	247841_at	ATFIP1[V] (ARABIDOPSIS HOMOLOG OF YEAST FIP1 [V])	x	2.30997	0	0	0
AT3G02620	258473_s_at	AT3G02610	x	2.30797	0	0	0
AT4G16280	245489_at	FCA	x	2.30634	0	0	0
AT5G13010	250273_at	EMB3011 (EMBRYO DEFECTIVE 3011)	x	2.30196	0	0	0
AT3G21270	258044_at	ADOF2 (Arabidopsis dof zinc finger protein 2)	x	2.29572	0	0	0
AT3G55310	251780_s_at	AT3G55290	x	2.29517	0	0	0
AT4G02050	255561_at	sugar transporter, putative	x	2.28742	0	0	0
AT3G27300	257144_at	G6PD5 (GLUCOSE-6-PHOSPHATE DEHYDROGENASE 5)	x	2.28381	0	0	0
AT3G01090	259319_at	AKIN10 (ARABIDOPSIS SNF1 KINASE HOMOLOG 10)	x	2.2832	0	0	0
AT4G34180	253273_at	cyclase family protein	x	2.28255	0	0	0
AT3G54720	251856_at	AMP1 (ALTERED MERISTEM PROGRAM 1)	x	2.28051	0	0	0
AT1G74410	260231_at	zinc finger (C3HC4-type RING finger) family protein	x	2.26924	0	0	0
AT1G23960	263023_at	similar to unknown protein [Arabidopsis thaliana] (TAIR:AT1G23970.1)	x	2.26571	0	0	0
AT1G56220	256225_at	dormancy/auxin associated family protein	x	2.26537	0	0	0
AT4G34540	253242_at	isoflavone reductase family protein	x	2.26432	0	0	0
AT1G13960	262613_at	WRKY4 (WRKY DNA-binding protein 4)	x	2.26346	0	0	0
AT3G55560	251797_at	AGF2 (AT-HOOK PROTEIN OF GA FEEDBACK 2)	x	2.26193	0	0	0
AT3G55760	251753_at	similar to unknown protein [Arabidopsis thaliana] (TAIR:AT1G42430.1)	x	2.25678	0	0	0
AT3G56680	246319_at	nucleic acid binding	x	2.25219	0	0	0
AT5G48370	248697_at	thioesterase family protein	x	2.25202	0	0	0
AT1G05160	264586_at	CYP88A3 (ENT-KAURENOIC ACID HYDROXYLASE 1)	x	2.2513	0	0	0
AT4G17510	245425_at	UCH3	x	2.25103	0	0	0
AT5G65000	247207_at	nucleotide-sugar transporter family protein	x	2.25036	0	0	0
AT1G23050	264889_at	hydroxyproline-rich glycoprotein family protein	x	2.24848	0	0	0
AT3G10740	258774_at	ASD1 (ALPHA-L-ARABINOFURANOSIDASE)	x	2.24042	0	0	0
AT5G63200	247363_at	tetratricopeptide repeat (TPR)-containing protein	x	2.24	0	0	0
AT4G33210	253369_at	F-box family protein (FBL15)	x	2.23948	0	0	0
AT4G38270	253037_at	GAUT3 (Galacturonosyltransferase 3)	x	2.23676	0	0	0
AT1G61620	265035_at	protein binding / zinc ion binding	x	2.23285	0	0	0
AT4G14340	245294_at	CKI1 (CASEIN KINASE I)	x	2.2233	0	0	0
AT3G50810	252186_at	integral membrane protein, putative	x	2.22144	0	0	0
AT1G31830	246259_at	amino acid permease family protein	x	2.22104	0	0	0
AT5G43930	249079_at	transducin family protein / WD-40 repeat family protein	x	2.22025	0	0	0
AT5G04750	250863_at	F1F0-ATPase inhibitor protein, putative	x	2.21977	0	0	0
AT3G20620	257084_at	F-box family protein-related	x	2.21961	0	0	0
AT3G12030	256637_at	similar to unknown protein [Arabidopsis thaliana] (TAIR:AT5G06660.1)	x	2.21914	0	0	0
AT3G52240	256727_at	similar to unnamed protein product [Vitis vinifera] (GB:CAO46543.1)	x	2.21552	0	0	0
AT2G23330	245079_at	transposable element gene	x	2.2149	0	0	0
AT5G45160	248985_at	root hair defective 3 GTP-binding (RHD3) family protein	x	2.21189	0	0	0
AT5G42520	249199_at	ATBPC6/BBR/BPC6/BPC6 (BASIC PENTACYSTEINE 6)	x	2.21046	0	0	0
AT2G31960	265729_at	ATGSL03 (GLUCAN SYNTHASE-LIKE 3)	x	2.20624	0	0	0
AT5G56900	247987_at	CwfJ-like family protein / zinc finger (CCCH-type) family protein	x	2.20005	0	0	0
AT4G24690	254144_at	ubiquitin-associated (UBA)/TS-N domain-containing protein / octicosapeptide/Phox/Bemp1 (PB1) domain-containing protein	x	2.19941	0	0	0
AT1G33055	261567_at	unknown protein	x	2.19877	0	0	0
AT1G24735	245650_at	caffeoyl-CoA 3-O-methyltransferase, putative	x	2.19245	0	0	0
AT1G13980	262614_at	GN (GNOM)	x	2.19196	0	0	0
AT1G13930	262609_at	similar to nodulin-related [Arabidopsis thaliana] (TAIR:AT2G03440.1)	x	2.1917	0	0	0
AT2G18100	265809_at	similar to unknown protein [Arabidopsis thaliana] (TAIR:AT4G36210.1)	x	2.1898	0	0	0
AT5G63410	247383_at	leucine-rich repeat transmembrane protein kinase, putative	x	2.18878	0	0	0
AT1G15020	260740_at	ATQSOX1/QSO2 (QUIESCIN-SULFHYDRYL OXIDASE 1)	x	2.1881	0	0	0
AT2G26300	267375_at	GPA1 (G PROTEIN ALPHA SUBUNIT 1)	x	2.18791	0	0	0
AT5G46340	248907_at	O-acetyltransferase-related	x	2.187	0	0	0
AT3G02860	258611_at	zinc ion binding	x	2.18626	0	0	0
AT1G10660	257477_at	similar to unknown protein [Arabidopsis thaliana] (TAIR:AT5G62960.1)	x	2.18567	0	0	0
AT4G12010	254851_at	disease resistance protein (TIR-NBS-LRR class), putative	x	2.18356	0	0	0
AT1G80820	261899_at	CCR2 (CINNAMOYL COA REDUCTASE)	x	2.18183	0	0	0
AT1G79880	260160_at	La domain-containing protein	x	2.18115	0	0	0
AT5G57910	247835_at	similar to unknown protein [Arabidopsis thaliana] (TAIR:AT4G30630.1)	x	2.18036	0	0	0
AT2G13100	265759_at	glycerol-3-phosphate transporter, putative / glycerol 3-phosphate permease, putative	x	2.1789	0	0	0
AT5G62620	247429_at	galactosyltransferase family protein	x	2.17854	0	0	0
AT5G53800	248228_at	similar to unnamed protein product [Vitis vinifera] (GB:CAO39254.1)	x	2.17439	0	0	0
AT1G70360	264336_at	F-box protein-related	x	2.17034	0	0	0
AT2G21410	263764_at	VHA-A2 (VACUOLAR PROTON ATPASE A2)	x	2.17014	0	0	0
AT1G19680	261140_at	protein binding / zinc ion binding	x	2.16881	0	0	0
AT4G02220	255508_at	zinc finger (MYND type) family protein / programmed cell death 2 C-terminal domain-containing protein	x	2.16552	0	0	0
AT5G23570	249843_at	SGS3 (SUPPRESSOR OF GENE SILENCING 3)	x	2.16415	0	0	0
AT3G52170	256675_at	DNA binding	x	2.16399	0	0	0
AT1G04300	263654_at	similar to meprin and TRAF homology domain-containing protein / MATH domain-containing protein [Arabidopsis thaliana] (TAIR:AT5G43560.1)	x	2.16394	0	0	0
AT3G19100	257024_at	calcium-dependent protein kinase, putative / CDPK, putative	x	2.16041	0	0	0
AT5G07220	250618_at	ATBAG3 (ARABIDOPSIS THALIANA BCL-2-ASSOCIATED ATHANOGENE 3)	x	2.1589	0	0	0
AT3G46370	252520_at	leucine-rich repeat protein kinase, putative	x	2.15509	0	0	0
AT1G68100	260003_at	IAR1 (IAA-ALANINE RESISTANT 1)	x	2.15449	0	0	0
AT3G16750	258424_at	unknown protein	x	2.1544	0	0	0
AT3G08510	256156_at	ATPLC2 (PHOSPHOLIPASE C 2)	x	2.15364	0	0	0
AT3G24520	258139_at	AT-HSFC1 (Arabidopsis thaliana heat shock transcription factor C1)	x	2.15197	0	0	0
AT4G31290	253522_at	ChaC-like family protein	x	2.14535	0	0	0
AT3G12070	256276_at	geranylgeranyl transferase type II beta subunit, putative / RAB geranylgeranyltransferase beta subunit, putative	x	2.14425	0	0	0
AT5G07950	250555_at	similar to unnamed protein product [Vitis vinifera] (GB:CAO64456.1)	x	2.14362	0	0	0
AT4G39180	252937_at	SEC14 (secretion 14)	x	2.14308	0	0	0
AT1G02260	264170_at	transmembrane protein, putative	x	2.14264	0	0	0
AT1G44760	261323_at	universal stress protein (USP) family protein	x	2.14258	0	0	0
AT3G62650	251189_at	binding	x	2.14235	0	0	0
AT2G26510	245046_at	PDE135 (PIGMENT DEFECTIVE EMBRYO 135)	x	2.14021	0	0	0
AT1G27580	262319_s_at	AT1G27540	x	2.13557	0	0	0
AT3G58670	251554_at	similar to unknown protein [Arabidopsis thaliana] (TAIR:AT2G42670.1)	x	2.13556	0	0	0
AT5G66030	247082_at	ATGRIP/GRIP	x	2.13408	0	0	0
AT1G09280	264265_at	similar to rhodanese-like domain-containing protein [Arabidopsis thaliana] (TAIR:AT2G40760.1)	x	2.13395	0	0	0
AT1G55020	256321_at	LOX1 (Lipoxygenase 1)	x	2.13379	0	0	0
AT1G61250	264883_s_at	AT1G11180	x	2.13347	0	0	0
AT3G55850	251717_at	LAF3/LAF3 ISF1/LAF3 ISF2 (LONG AFTER FAR-RED 3)	x	2.13122	0	0	0
AT2G19130	267490_at	S-locus lectin protein kinase family protein	x	2.12819	0	0	0
AT4G38360	253000_at	similar to unknown protein [Arabidopsis thaliana] (TAIR:AT1G77220.1)	x	2.12223	0	0	0
AT3G53310	251986_at	transcriptional factor B3 family protein	x	2.12075	0	0	0
AT3G01100	259318_at	HYP1 (HYPOTHETICAL PROTEIN 1)	x	2.11906	0	0	0
AT5G18210	250022_at	short-chain dehydrogenase/reductase (SDR) family protein	x	2.11899	0	0	0
AT4G14605	245565_at	mitochondrial transcription termination factor-related / mTERF-related	x	2.11671	0	0	0
AT5G19200	249947_at	short-chain dehydrogenase/reductase (SDR) family protein	x	2.115	0	0	0
AT3G61900	251291_at	auxin-responsive family protein	x	2.1136	0	0	0
AT1G72340	260428_at	eukaryotic translation initiation factor 2B family protein / eIF-2B family protein	x	2.11301	0	0	0
AT1G79830	260162_at	GC5 (GOLGIN CANDIDATE 5)	x	2.10541	0	0	0
AT4G33950	253264_at	OST1/P44/SNRK2-6/SRK2E (OPEN STOMATA 1, SNF1-RELATED PROTEIN KINASE 2.6)	x	2.10512	0	0	0
AT1G75420	261112_at	glycosyl transferase family 1 protein	x	2.10377	0	0	0
AT3G17365	258417_at	catalytic	x	2.10341	0	0	0
AT2G17980	265822_at	ATSLY1	x	2.10075	0	0	0
AT5G40780	249346_at	LHT1 (LYSINE HISTIDINE TRANSPORTER 1)	x	2.10024	0	0	0
AT2G25970	266846_at	KH domain-containing protein	x	2.09829	0	0	0
AT4G05000	255253_at	vacuolar protein sorting-associated protein 28 family protein / VPS28 family protein	x	2.09446	0	0	0
AT3G28530	256595_x_at	AT1G36770	x	2.09416	0	0	0
AT5G45250	248994_at	RPS4 (RESISTANT TO P. SYRINGAE 4)	x	2.09328	0	0	0
AT4G05020	255259_at	NDB2 (NAD(P)H DEHYDROGENASE B2)	x	2.09009	0	0	0
AT3G02070	258855_at	OTU-like cysteine protease family protein	x	2.08981	0	0	0
AT4G10050	255010_at	hydrolase, alpha/beta fold family protein	x	2.0872	0	0	0
AT4G27120	253897_at	similar to unknown [Populus trichocarpa] (GB:ABK95090.1)	x	2.0856	0	0	0
AT4G24520	254127_at	ATR1 (ARABIDOPSIS P450 REDUCTASE 1)	x	2.08453	0	0	0
AT1G36380	260129_at	electron carrier/ ubiquinol-cytochrome-c reductase	x	2.08131	0	0	0
AT3G60190	251429_at	ADL4/ADLP2/DRP1E/EDR3 (DYNAMIN-LIKE PROTEIN 4)	x	2.08027	0	0	0
AT1G63380	265107_s_at	AT1G62610	x	2.07885	0	0	0
AT2G37900	266108_at	proton-dependent oligopeptide transport (POT) family protein	x	2.07527	0	0	0
AT3G13772	256776_at	endomembrane protein 70, putative	x	2.07462	0	0	0
AT1G27650	262295_at	ATU2AF35A	x	2.07434	0	0	0
AT5G58220	247858_at	TTL (TRANSTHYRETIN-LIKE PROTEIN)	x	2.07427	0	0	0
AT5G39850	249427_at	40S ribosomal protein S9 (RPS9C)	x	2.07397	0	0	0
AT3G21700	257951_at	GTP binding	x	2.07293	0	0	0
AT2G47470	245175_at	ATPDIL2-1/MEE30/UNE5 (PDI-LIKE 2-1)	x	2.0711	0	0	0
AT3G21430	256809_at	DNA binding	x	2.06966	0	0	0
AT1G76820	259881_at	AT1G76825	x	2.06679	0	0	0
AT1G32340	260690_at	NHL8 (NDR1/HIN1-like 8)	x	2.06616	0	0	0
AT1G51550	260486_at	F-box family protein	x	2.06596	0	0	0
AT5G60980	247551_at	nuclear transport factor 2 (NTF2) family protein / RNA recognition motif (RRM)-containing protein	x	2.06548	0	0	0
AT4G16000	245353_at	similar to unknown protein [Arabidopsis thaliana] (TAIR:AT4G15990.1)	x	2.06371	0	0	0
AT3G02740	258615_at	aspartyl protease family protein	x	2.06334	0	0	0
AT5G13680	250244_at	ABO1/ELO2 (ABA-OVERLY SENSITIVE 1)	x	2.06065	0	0	0
AT2G15230	263359_at	ATLIP1 (ARABIDOPSIS THALIANA LIPASE 1)	x	2.05944	0	0	0
AT5G50320	248508_at	ELO3/HAC8/HAG3 (ELONGATA 3)	x	2.05935	0	0	0
AT5G05230	250822_at	ubiquitin-protein ligase	x	2.05882	0	0	0
AT3G01470	259165_at	CPuORF33 (Conserved peptide upstream open reading frame 33	x	2.05644	0	0	0
AT3G59820	251432_at	calcium-binding mitochondrial protein-related	x	2.05616	0	0	0
AT1G50480	261864_s_at	AT2G12280	x	2.05401	0	0	0
AT4G31980	253506_at	similar to unknown protein [Arabidopsis thaliana] (TAIR:AT5G11290.1)	x	2.05378	0	0	0
AT4G14990	245282_at	similar to unknown protein [Arabidopsis thaliana] (TAIR:AT3G22270.1)	x	2.05299	0	0	0
AT1G08660	264793_at	glycosyl transferase family 29 protein / sialyltransferase family protein	x	2.04946	0	0	0
AT3G45830	252546_at	similar to unknown protein [Arabidopsis thaliana] (TAIR:AT1G02290.1)	x	2.04931	0	0	0
AT4G16330	245360_at	oxidoreductase, 2OG-Fe(II) oxygenase family protein	x	2.04768	0	0	0
AT4G33700	253351_at	CBS domain-containing protein	x	2.04477	0	0	0
AT4G23920	254188_at	UGE2 (UDP-D-GLUCOSE/UDP-D-GALACTOSE 4-EPIMERASE 2)	x	2.04272	0	0	0
AT1G70620	260307_at	cyclin-related	x	2.04108	0	0	0
AT3G19520	256568_at	similar to unknown protein [Arabidopsis thaliana] (TAIR:AT1G28500.1)	x	2.03948	0	0	0
AT3G52570	252051_at	similar to hydrolase, alpha/beta fold family protein [Arabidopsis thaliana] (TAIR:AT4G10030.1)	x	2.03852	0	0	0
AT4G34500	253239_at	protein kinase family protein	x	2.03278	0	0	0
AT1G11270	262510_at	F-box family protein	x	2.03218	0	0	0
AT3G16170	258312_at	acyl-activating enzyme 13 (AAE13)	x	2.02597	0	0	0
AT4G30720	253585_at	oxidoreductase	x	2.02155	0	0	0
AT5G58210	247855_at	hydroxyproline-rich glycoprotein family protein	x	2.02065	0	0	0
AT5G65910	247114_at	BSD domain-containing protein	x	2.0203	0	0	0
AT1G01730	261561_at	similar to unnamed protein product [Vitis vinifera] (GB:CAO39582.1)	x	2.01232	0	0	0
AT5G25900	246864_at	GA3 (GA REQUIRING 3)	x	2.00465	0	0	0
AT3G16190	258052_at	isochorismatase hydrolase family protein	x	2.00376	0	0	0
AT3G21360	256813_at	oxidoreductase	x	2.00343	0	0	0
AT4G02430	255472_at	pre-mRNA splicing factor, putative / SR1 protein, putative	x	2.00296	0	0	0
AT5G54310	248180_at	AGD5 (ARF-GAP DOMAIN 5)	x	2.00251	0	0	0
AT5G40160	249404_at	EMB506 (EMBRYO DEFECTIVE 506)	x	2.00149	0	0	0
AT5G23450	249840_at	ATLCBK1 (A. THALIANA LONG-CHAIN BASE (LCB) KINASE 1)	x	2.00073	0	0	0
AT5G17220	250083_at	ATGSTF12 (GLUTATHIONE S-TRANSFERASE 26)	x	52.4347	0	0	0
AT4G33550	253344_at	lipid binding	x	28.1661	0	0	0
AT3G53980	251928_at	protease inhibitor/seed storage/lipid transfer protein (LTP) family protein	x	58.1647	0	0	0
AT3G13672	256789_at	seven in absentia (SINA) family protein	x	31.5827	0	0	0
AT3G28290	256601_s_at	AT3G28300	x	17.0674	0	0	0
AT4G12410	254809_at	auxin-responsive family protein	x	8.01367	0	0	0
AT4G17030	245463_at	ATEXLB1 (ARABIDOPSIS THALIANA EXPANSIN-LIKE B1)	x	7.569	0	0	0
AT1G17830	255900_at	similar to unknown protein [Arabidopsis thaliana] (TAIR:AT1G73210.1)	x	10.1959	0	0	0
AT2G16990	263574_at	tetracycline transporter	x	7.59265	0	0	0
AT3G48020	252400_at	similar to F-box family protein-related [Arabidopsis thaliana] (TAIR:AT5G62860.1)	x	5.95232	0	0	0
AT2G04240	263325_at	XERICO	x	5.73626	0	0	0
AT4G35560	253145_at	similar to transducin family protein / WD-40 repeat family protein [Arabidopsis thaliana] (TAIR:AT5G05570.1)	x	6.8169	0	0	0
AT4G12290	254833_s_at	AT4G12280	x	4.55401	0	0	0
AT2G39050	266170_at	hydroxyproline-rich glycoprotein family protein	x	7.09287	0	0	0
AT1G21750	262504_at	ATPDIL1-1 (PDI-LIKE 1-1)	x	4.88851	0	0	0
AT3G16990	257888_at	TENA/THI-4 family protein	x	5.01698	0	0	0

## Sheet: work sheet 2
Additional file 6 - List of leaf CAMTA1 dependent negatively regulated genes (LCDNRG) sorted in accordance with its 2 recognition motif (MCGTGT; MCGCGB)
			Comparison M1-D/M1-C (FC ≥ 2)	Comparison WT-D/WT-C (FC ≥ 2)	CAMTA recognition motif
Locus Identifier	Probe Set	Description	FC (M1D/M1C)	FC (WTD/WTC)	MCGTGT(37.5%)	MCGCGB(20.9%)	Both motif
AT5G63790	247351_at	ANAC102 (Arabidopsis NAC domain containing protein 102)	x	2.0646	5	1	1
AT4G25490	254074_at	CBF1 (C-REPEAT/DRE BINDING FACTOR 1)	x	5.28061	4	1	1
AT2G42530	263495_at	COR15B	2.5091	5.72771	3	0	0
AT1G80840	261892_at	WRKY40 (WRKY DNA-binding protein 40)	x	2.71597	3	0	0
AT4G20830	254432_at	FAD-binding domain-containing protein	x	2.35886	3	0	0
AT1G27730	261648_at	STZ (SALT TOLERANCE ZINC FINGER)	x	2.34764	3	0	0
AT1G73260	260101_at	trypsin and protease inhibitor family protein / Kunitz family protein	x	2.16803	3	0	0
AT1G68440	259856_at	similar to unknown protein [Arabidopsis thaliana] (TAIR:AT1G25400.1)	x	2.14918	3	0	0
AT1G48100	260727_at	glycoside hydrolase family 28 protein / polygalacturonase (pectinase) family protein	x	4.42439	2	0	0
AT1G10370	264436_at	ATGSTU17/ERD9/GST30/GST30B (EARLY-RESPONSIVE TO DEHYDRATION 9)	x	4.38199	2	0	0
AT5G45340	248964_at	CYP707A3 (cytochrome P450, family 707, subfamily A, polypeptide 3)	x	4.16843	2	0	0
AT3G47070	252463_at	similar to unknown [Populus trichocarpa] (GB:ABK95428.1)	x	2.55346	2	0	0
AT1G32920	261193_at	similar to unknown protein [Arabidopsis thaliana] (TAIR:AT1G32928.1)	x	2.01582	2	2	1
AT2G10940	265400_at	protease inhibitor/seed storage/lipid transfer protein (LTP) family protein	4.15334	35.8329	1	0	0
AT1G72610	259892_at	GLP1 (GERMIN-LIKE PROTEIN 1)	3.35392	20.7482	1	0	0
AT3G16370	259375_at	GDSL-motif lipase/hydrolase family protein	x	11.6177	1	0	0
AT5G20230	246099_at	ATBCB (ARABIDOPSIS BLUE-COPPER-BINDING PROTEIN)	2.21651	7.37487	1	2	1
AT4G24570	254120_at	mitochondrial substrate carrier family protein	2.40964	6.11114	1	2	1
AT1G15820	259491_at	LHCB6 (LIGHT HARVESTING COMPLEX PSII)	x	5.0482	1	0	0
AT4G26530	253971_at	fructose-bisphosphate aldolase, putative	x	4.78532	1	0	0
AT5G49480	248607_at	ATCP1 (CA2+-BINDING PROTEIN 1)	x	3.73635	1	0	0
AT4G21280	254398_at	PSBQ/PSBQ-1/PSBQA	x	3.63157	1	0	0
AT3G26520	257313_at	TIP2 (TONOPLAST INTRINSIC PROTEIN 2)	x	3.36215	1	0	0
AT1G68620	262229_at	hydrolase	x	3.09169	1	0	0
AT1G75500	262951_at	nodulin MtN21 family protein	x	3.08593	1	0	0
AT4G27350	253919_at	similar to unknown protein [Arabidopsis thaliana] (TAIR:AT5G54240.1)	x	2.79765	1	1	1
AT3G21055	256979_at	PSBTN (photosystem II subunit T)	x	2.7765	1	1	1
AT5G64260	247280_at	phosphate-responsive protein, putative	x	2.7348	1	0	0
AT3G49780	252234_at	ATPSK4 (PHYTOSULFOKINE 4 PRECURSOR)	x	2.67769	1	0	0
AT4G17600	245354_at	LIL3:1	x	2.39064	1	0	0
AT4G35110	253173_at	similar to unknown protein [Arabidopsis thaliana] (TAIR:AT2G16900.1)	x	2.38695	1	1	1
AT4G09650	255046_at	ATP synthase delta chain, chloroplast, putative / H(+)-transporting two-sector ATPase, delta (OSCP) subunit, putative	x	2.38133	1	0	0
AT5G48930	248639_at	transferase family protein	x	2.14075	1	0	0
AT3G11170	256417_s_at	AT5G05580	x	2.05617	1	0	0
AT5G20630	246004_at	GLP3 (GERMIN-LIKE PROTEIN 3)	10.6933	71.5266	0	0	0
AT5G44020	249073_at	acid phosphatase class B family protein	3.76554	21.2657	0	0	0
AT3G16240	258054_at	DELTA-TIP (delta tonoplast integral protein)	3.01877	15.995	0	0	0
AT1G16410	262717_s_at	AT1G16400	3.60531	12.1701	0	0	0
AT5G44420	249052_at	PDF1.2 (Low-molecular-weight cysteine-rich 77)	2.97821	11.8638	0	0	0
AT4G35770	253161_at	SEN1 (DARK INDUCIBLE 1)	3.73799	11.1556	0	0	0
AT2G45180	266123_at	protease inhibitor/seed storage/lipid transfer protein (LTP) family protein	3.30058	10.2373	0	0	0
AT4G19120	254563_at	ERD3 (EARLY-RESPONSIVE TO DEHYDRATION 3)	2.76599	6.7009	0	0	0
AT2G37180	265444_s_at	AT2G37170	x	5.95445	0	0	0
AT1G01620	259431_at	PIP1C (PLASMA MEMBRANE INTRINSIC PROTEIN 1	x	5.90649	0	0	0
AT2G05540	265511_at	glycine-rich protein	x	5.19568	0	0	0
AT3G14210	257008_at	ESM1 (EPITHIOSPECIFIER MODIFIER 1)	x	4.70824	0	0	0
AT2G03760	264042_at	ST (steroid sulfotransferase)	x	4.19876	0	1	0
AT5G49360	248622_at	BXL1 (BETA-XYLOSIDASE 1)	x	4.09345	0	0	0
AT1G29500	259773_at	auxin-responsive protein, putative	x	4.02897	0	0	0
AT2G44840	266821_at	ATERF13/EREBP (ETHYLENE-RESPONSIVE ELEMENT BINDING FACTOR 13)	x	3.54159	0	1	0
AT2G16500	263241_at	ADC1 (ARGININE DECARBOXYLASE 1)	x	2.88867	0	0	0
AT5G25460	246919_at	similar to unknown protein [Arabidopsis thaliana] (TAIR:AT5G11420.1)	x	2.52565	0	0	0
AT1G67740	245195_at	PSBY (photosystem II BY)	x	2.52296	0	0	0
AT1G32470	260704_at	glycine cleavage system H protein, mitochondrial, putative	x	2.40152	0	1	0
AT1G15140	262572_at	oxidoreductase NAD-binding domain-containing protein	x	2.34449	0	1	0
AT2G29550	266295_at	TUB7 (tubulin beta-7 chain)	x	2.30571	0	0	0
AT1G73390	245724_at	similar to unknown protein [Arabidopsis thaliana] (TAIR:AT1G17940.1)	x	2.30008	0	0	0
AT5G66530	247101_at	aldose 1-epimerase family protein	x	2.28995	0	0	0
AT3G01500	259161_at	CA1 (CARBONIC ANHYDRASE 1)	x	2.24866	0	0	0
AT1G11860	264394_at	aminomethyltransferase, putative	x	2.17355	0	0	0
AT5G62350	247450_at	invertase/pectin methylesterase inhibitor family protein / DC 1.2 homolog (FL5-2I22)	x	2.09307	0	0	0
AT1G52230	259840_at	PSAH-2/PSAH2/PSI-H (PHOTOSYSTEM I SUBUNIT H-2)	x	2.09239	0	0	0
AT5G57560	247925_at	TCH4 (TOUCH 4)	x	2.01937	0	2	0
AT1G15950	261792_at	CCR1 (CINNAMOYL COA REDUCTASE 1)	x	2.003	0	0	0
AT5G11630	250353_at	similar to unknown protein [Arabidopsis thaliana] (TAIR:AT4G17310.1)	x	2.39609	7	0	0
AT5G22580	249894_at	Identical to Uncharacterized protein At5g22580 [Arabidopsis Thaliana] (GB:Q9FK81)	4.19975	29.718	4	1	1
AT4G08290	255129_at	nodulin MtN21 family protein	x	2.8567	4	0	0
AT2G39450	266963_at	ATMTP11/MTP11	x	2.74843	4	0	0
AT5G18670	250007_at	BMY3 (BETA-AMYLASE 9)	x	2.34067	4	0	0
AT3G45730	252539_at	unknown protein	x	2.13169	4	1	1
AT4G37610	253061_at	BT5 (BTB and TAZ domain protein 5)	2.76875	29.8753	3	0	0
AT5G15600	246540_at	SP1L4 (SPIRAL1-LIKE4)	2.30214	9.9973	3	0	0
AT1G47400	261684_at	similar to unknown protein [Arabidopsis thaliana] (TAIR:AT1G47395.1)	x	6.40249	3	0	0
AT3G56370	251714_at	leucine-rich repeat transmembrane protein kinase, putative	2.09608	5.52898	3	0	0
AT2G36885	263840_at	similar to unnamed protein product [Vitis vinifera] (GB:CAO63025.1)	x	4.7302	3	0	0
AT4G32570	253440_at	TIFY8	x	3.90452	3	1	1
AT3G15640	258274_at	cytochrome c oxidase family protein	x	3.16987	3	0	0
AT3G13510	256960_at	similar to unknown protein [Arabidopsis thaliana] (TAIR:AT1G55360.1)	x	3.10162	3	0	0
AT1G01300	261055_at	aspartyl protease family protein	x	2.74681	3	0	0
AT1G12370	259537_at	PHR1 (PHOTOLYASE 1)	x	2.61316	3	0	0
AT5G13100	245981_at	oxidoreductase	x	2.54049	3	2	1
AT2G35760	265823_at	integral membrane family protein	x	2.53573	3	1	1
AT3G47640	252427_at	basic helix-loop-helix (bHLH) family protein	x	2.45612	3	2	1
AT5G57030	247936_at	LUT2 (LUTEIN DEFICIENT 2)	x	2.38067	3	2	1
AT4G16370	245296_at	ATOPT3 (OLIGOPEPTIDE TRANSPORTER)	x	2.37636	3	1	1
AT1G19150	256015_at	LHCA6 (Photosystem I light harvesting complex gene 6)	x	2.35337	3	0	0
AT1G73540	245777_at	ATNUDT21 (Arabidopsis thaliana Nudix hydrolase homolog 21)	x	2.05405	3	4	1
AT5G21100	246021_at	L-ascorbate oxidase, putative	x	2.01067	3	0	0
AT4G18340	254665_at	glycosyl hydrolase family 17 protein	x	2.00987	3	0	0
AT5G20250	246114_at	DIN10 (DARK INDUCIBLE 10)	3.18478	34.2639	2	0	0
AT2G27420	265665_at	cysteine proteinase, putative	4.3882	32.8812	2	0	0
AT4G37800	253040_at	xyloglucan:xyloglucosyl transferase, putative / xyloglucan endotransglycosylase, putative / endo-xyloglucan transferase, putative	3.36494	22.2297	2	0	0
AT1G65870	261914_at	disease resistance-responsive family protein	6.01606	14.0506	2	0	0
AT3G14770	256548_at	nodulin MtN3 family protein	2.1954	12.6474	2	0	0
AT3G18710	257748_at	U-box domain-containing protein	2.40886	8.41578	2	0	0
AT3G54400	251899_at	aspartyl protease family protein	2.26044	8.03394	2	1	1
AT4G39330	252943_at	mannitol dehydrogenase, putative	2.78592	7.6141	2	0	0
AT5G66650	247047_at	similar to unknown protein [Arabidopsis thaliana] (TAIR:AT2G23790.1)	3.05437	7.13504	2	0	0
AT5G24850	246966_at	CRY3 (CRYPTOCHROME 3)	2.72138	6.76326	2	0	0
AT3G44450	252661_at	similar to unknown protein [Arabidopsis thaliana] (TAIR:AT3G52740.1)	x	6.65021	2	0	0
AT1G04530	264609_at	binding	2.32534	6.25143	2	0	0
AT3G50060	252193_at	MYB77	x	5.89423	2	2	1
AT3G27690	258239_at	LHCB2:4 (Photosystem II light harvesting complex gene 2.3)	x	5.64115	2	0	0
AT2G36120	263285_at	pseudogene, glycine-rich protein	2.28963	5.21642	2	1	1
AT2G33330	255817_at	33 kDa secretory protein-related	2.22435	5.19018	2	0	0
AT1G55265	259661_at	similar to unknown protein [Arabidopsis thaliana] (TAIR:AT5G19860.1)	2.18754	5.07528	2	0	0
AT5G54490	248164_at	PBP1 (PINOID-BINDING PROTEIN 1)	2.21435	5.05126	2	0	0
AT3G20570	257093_at	plastocyanin-like domain-containing protein	x	4.79073	2	1	1
AT4G31840	253480_at	plastocyanin-like domain-containing protein	x	4.48892	2	0	0
AT1G09310	263709_at	similar to unknown protein [Arabidopsis thaliana] (TAIR:AT1G56580.1)	x	4.13204	2	0	0
AT3G21870	256894_at	CYCP2	x	4.0644	2	1	1
AT1G21910	260856_at	AP2 domain-containing transcription factor family protein	x	3.99042	2	1	1
AT1G03820	265083_at	similar to E6-4 [Gossypium hirsutum] (GB:AAY43793.1)	x	3.93641	2	0	0
AT3G10930	256442_at	similar to unknown protein [Arabidopsis thaliana] (TAIR:AT5G05300.1)	x	3.93186	2	2	1
AT1G06360	259391_s_at	AT1G06350	x	3.82171	2	0	0
AT2G27820	266257_at	PD1 (PREPHENATE DEHYDRATASE 1)	x	3.69544	2	1	1
AT1G58290	256020_at	HEMA1	x	3.68627	2	0	0
AT5G57785	247882_at	unknown protein	x	3.37921	2	0	0
AT5G15830	246522_at	ATBZIP3 (ARABIDOPSIS THALIANA BASIC LEUCINE-ZIPPER 3)	x	3.21874	2	0	0
AT5G16250	246505_at	similar to unknown protein [Arabidopsis thaliana] (TAIR:AT3G02640.1)	x	3.21655	2	1	1
AT3G02840	258606_at	immediate-early fungal elicitor family protein	x	3.15415	2	3	1
AT5G51260	248440_at	acid phosphatase, putative	x	3.11954	2	1	1
AT5G54970	248139_at	similar to unknown protein [Arabidopsis thaliana] (TAIR:AT4G26960.1)	x	3.08927	2	1	1
AT2G02930	266746_s_at	AT4G02520	x	3.01904	2	0	0
AT2G20670	265387_at	similar to unknown protein [Arabidopsis thaliana] (TAIR:AT4G32480.1)	x	3.00618	2	0	0
AT5G10170	250471_at	inositol-3-phosphate synthase, putative / myo-inositol-1-phosphate synthase, putative / MI-1-P synthase, putative	x	2.96583	2	0	0
AT5G52760	248322_at	heavy-metal-associated domain-containing protein	x	2.95707	2	2	1
AT5G64870	247208_at	similar to unknown protein [Arabidopsis thaliana] (TAIR:AT5G25250.1)	x	2.94374	2	2	1
AT1G71880	260143_at	SUC1 (SUCROSE-PROTON SYMPORTER 1)	x	2.92817	2	0	0
AT2G37630	267157_at	AS1/ATMYB91/ATPHAN/MYB91 (ASYMMETRIC LEAVES 1, MYB DOMAIN PROTEIN 91)	x	2.88573	2	1	1
AT3G46620	252474_at	zinc finger (C3HC4-type RING finger) family protein	x	2.8061	2	0	0
AT3G01440	258956_at	oxygen evolving enhancer 3 (PsbQ) family protein	x	2.80598	2	0	0
AT4G24510	254122_at	CER2 (ECERIFERUM 2)	x	2.8034	2	1	1
AT1G19970	261220_at	ER lumen protein retaining receptor family protein	x	2.77468	2	1	1
AT4G28660	253790_at	PSB28 (PHOTOSYSTEM II REACTION CENTER PSB28 PROTEIN)	x	2.73571	2	0	0
AT3G49680	252274_at	ATBCAT-3/BCAT3 (BRANCHED-CHAIN AMINOTRANSFERASE 3)	x	2.70868	2	0	0
AT4G14690	245306_at	ELIP2 (EARLY LIGHT-INDUCIBLE PROTEIN 2)	x	2.66388	2	1	1
AT3G15520	258386_at	peptidyl-prolyl cis-trans isomerase TLP38, chloroplast / thylakoid lumen PPIase of 38 kDa / cyclophilin / rotamase	x	2.65014	2	1	1
AT1G31690	246573_at	copper ion binding	x	2.56373	2	1	1
AT1G76600	259979_at	similar to unknown protein [Arabidopsis thaliana] (TAIR:AT1G21010.1)	x	2.51921	2	1	1
AT2G45800	266918_at	LIM domain-containing protein	x	2.50563	2	0	0
AT2G21140	264007_at	ATPRP2 (PROLINE-RICH PROTEIN 2)	x	2.46572	2	0	0
AT3G09520	258752_at	ATEXO70H4 (exocyst subunit EXO70 family protein H4)	x	2.45231	2	0	0
AT5G08050	250563_at	similar to unnamed protein product [Vitis vinifera] (GB:CAO62462.1)	x	2.42362	2	0	0
AT1G60600	264963_at	ABC4 (ABERRANT CHLOROPLAST DEVELOPMENT 4)	x	2.39526	2	0	0
AT1G44800	261335_at	nodulin MtN21 family protein	x	2.37085	2	0	0
AT2G40475	255825_at	unknown protein	x	2.35294	2	0	0
AT3G27360	257714_at	histone H3	x	2.33929	2	0	0
AT3G50240	252215_at	KICP-02	x	2.33395	2	1	1
AT1G19010	259480_at	similar to unknown protein [Arabidopsis thaliana] (TAIR:AT1G74860.1)	x	2.32628	2	0	0
AT2G17040	263584_at	ANAC036 (Arabidopsis NAC domain containing protein 36)	x	2.30689	2	0	0
AT2G40890	245101_at	CYP98A3 (CYTOCHROME P450, FAMILY 98, SUBFAMILY A, POLYPEPTIDE 3)	x	2.2622	2	0	0
AT1G14480	261476_at	protein binding	x	2.23033	2	0	0
AT3G02800	257536_at	phosphoprotein phosphatase	x	2.19641	2	0	0
AT3G01490	259163_at	protein kinase, putative	x	2.18884	2	0	0
AT5G15780	246519_at	pollen Ole e 1 allergen and extensin family protein	x	2.17262	2	0	0
AT1G79770	261350_at	similar to unknown protein [Arabidopsis thaliana] (TAIR:AT5G25840.1)	x	2.15062	2	0	0
AT2G31840	263488_at	similar to unknown protein [Arabidopsis thaliana] (TAIR:AT4G28590.1)	x	2.14749	2	1	1
AT1G10270	264452_at	GRP23 (GLUTAMINE-RICH PROTEIN23)	x	2.12991	2	0	0
AT3G27020	257789_at	YSL6 (YELLOW STRIPE LIKE 6)	x	2.11605	2	0	0
AT4G24240	254159_at	WRKY7 (WRKY DNA-binding protein 7)	x	2.11425	2	0	0
AT1G59860	262911_s_at	AT1G07400	x	2.09047	2	1	1
AT4G38420	252989_at	SKS9 (SKU5 Similar 9)	x	2.06831	2	1	1
AT2G17300	264909_at	similar to unknown protein [Arabidopsis thaliana] (TAIR:AT4G35320.1)	x	2.06366	2	0	0
AT4G39780	252859_at	AP2 domain-containing transcription factor, putative	x	2.062	2	0	0
AT1G17140	262538_at	tropomyosin-related	x	2.06111	2	0	0
AT4G13840	254737_at	transferase family protein	x	2.01597	2	0	0
AT3G23170	257925_at	similar to unknown protein [Arabidopsis thaliana] (TAIR:AT4G14450.1)	x	2.01252	2	0	0
AT4G31820	253493_at	ENP (ENHANCER OF PINOID)	x	2.00803	2	1	1
AT1G27700	261649_at	protein binding	x	2.00701	2	0	0
AT3G05730	258897_at	Encodes a defensin-like (DEFL) family protein.	29.4264	76.2047	1	0	0
AT3G16530	257206_at	legume lectin family protein	4.64522	35.1499	1	0	0
AT1G66100	256527_at	thionin, putative	4.07536	30.5758	1	0	0
AT2G28950	266790_at	ATEXPA6 (ARABIDOPSIS THALIANA EXPANSIN A6)	3.01655	18.2472	1	1	1
AT3G49940	252220_at	LBD38 (LOB DOMAIN-CONTAINING PROTEIN 38)	5.22072	17.752	1	0	0
AT5G20790	246001_at	similar to unknown protein [Arabidopsis thaliana] (TAIR:AT3G43110.1)	2.8214	15.4532	1	0	0
AT5G51720	248377_at	similar to Os07g0467200 [Oryza sativa (japonica cultivar-group)] (GB:NP_001059590.1)	2.14206	13.1834	1	0	0
AT2G43550	260547_at	trypsin inhibitor, putative	4.65887	11.7687	1	0	0
AT3G06070	258468_at	similar to unknown protein [Arabidopsis thaliana] (TAIR:AT5G19190.1)	2.20864	11.5913	1	0	0
AT4G12030	254862_at	bile acid:sodium symporter family protein	3.08345	10.7445	1	0	0
AT3G22120	256825_at	CWLP (CELL WALL-PLASMA MEMBRANE LINKER PROTEIN)	3.5543	10.3732	1	0	0
AT3G48720	252317_at	transferase family protein	2.1288	10.2058	1	0	0
AT1G69530	256299_at	ATEXPA1 (ARABIDOPSIS THALIANA EXPANSIN A1)	x	10.1921	1	0	0
AT4G03060	255437_at	AOP2 (ALKENYL HYDROXALKYL PRODUCING 2)	3.06972	8.75745	1	0	0
AT1G74670	260221_at	gibberellin-responsive protein, putative	x	8.45694	1	0	0
AT2G34620	266899_at	mitochondrial transcription termination factor-related / mTERF-related	x	8.22355	1	0	0
AT3G15450	258402_at	similar to unknown protein [Arabidopsis thaliana] (TAIR:AT4G27450.1)	x	7.71306	1	0	0
AT1G65860	261913_at	flavin-containing monooxygenase family protein / FMO family protein	2.30003	7.69879	1	0	0
AT4G17460	245362_at	HAT1 (homeobox-leucine zipper protein 1)	2.73892	7.51745	1	0	0
AT4G33666	253305_at	unknown protein	x	7.1078	1	0	0
AT1G70985	262290_at	hydroxyproline-rich glycoprotein family protein	2.09975	6.86025	1	0	0
AT4G23820	254221_at	glycoside hydrolase family 28 protein / polygalacturonase (pectinase) family protein	2.42736	6.75738	1	0	0
AT4G30610	253579_at	BRS1 (BRI1 SUPPRESSOR 1)	x	5.87757	1	0	0
AT4G25830	254041_at	integral membrane family protein	2.5298	5.87405	1	1	1
AT2G36630	265203_at	similar to unknown protein [Arabidopsis thaliana] (TAIR:AT2G25737.1)	x	5.77791	1	0	0
AT5G45650	248961_at	subtilase family protein	2.50773	5.73431	1	0	0
AT3G01550	259185_at	triose phosphate/phosphate translocator, putative	2.11742	5.3405	1	1	1
AT5G23210	249847_at	SCPL34	x	5.26442	1	0	0
AT1G13650	256096_at	similar to 18S pre-ribosomal assembly protein gar2-related [Arabidopsis thaliana] (TAIR:AT2G03810.4)	x	5.20694	1	0	0
AT4G03210	255433_at	XTH9 (XYLOGLUCAN ENDOTRANSGLUCOSYLASE/HYDROLASE 9)	2.06244	4.99584	1	0	0
AT1G59590	262072_at	ZCF37	x	4.72258	1	0	0
AT1G56430	259632_at	nicotianamine synthase, putative	x	4.54569	1	0	0
AT4G38540	252993_at	monooxygenase, putative (MO2)	x	4.52547	1	0	0
AT5G57780	247880_at	transcription regulator	x	4.37804	1	0	0
AT3G09870	258653_at	auxin-responsive family protein	x	4.27415	1	0	0
AT4G27280	253915_at	calcium-binding EF hand family protein	x	4.16575	1	0	0
AT1G29510	259783_at	SAUR68 (SMALL AUXIN UPREGULATED 68)	x	4.15262	1	0	0
AT4G00150	255698_at	scarecrow-like transcription factor 6 (SCL6)	x	4.06251	1	2	1
AT4G38860	252965_at	auxin-responsive protein, putative	x	4.03509	1	0	0
AT3G12710	257701_at	methyladenine glycosylase family protein	x	3.86584	1	1	1
AT5G06790	250696_at	similar to unknown protein [Arabidopsis thaliana] (TAIR:AT3G57950.1)	x	3.79844	1	0	0
AT3G48360	252367_at	BT2 (BTB AND TAZ DOMAIN PROTEIN 2)	x	3.78767	1	0	0
AT4G24350	254150_at	phosphorylase family protein	x	3.69358	1	0	0
AT5G27290	246792_at	similar to unknown protein [Arabidopsis thaliana] (TAIR:AT1G54680.1)	x	3.66941	1	0	0
AT3G52720	252011_at	carbonic anhydrase family protein	x	3.56534	1	0	0
AT4G16140	245479_at	proline-rich family protein	x	3.52109	1	1	1
AT3G13750	256772_at	BGAL1 (BETA GALACTOSIDASE 1)	x	3.51297	1	1	1
AT4G15630	245304_at	integral membrane family protein	x	3.50142	1	0	0
AT5G24420	249732_at	glucosamine/galactosamine-6-phosphate isomerase-related	x	3.49317	1	0	0
AT4G13770	254687_at	CYP83A1 (CYTOCHROME P450 83A1)	x	3.42077	1	0	0
AT2G32765	267555_at	SUM5 (SUMO 5)	x	3.36502	1	0	0
AT1G80850	257474_at	methyladenine glycosylase family protein	x	3.34396	1	0	0
AT4G28290	253814_at	unknown protein	x	3.29863	1	0	0
AT1G23205	264898_at	invertase/pectin methylesterase inhibitor family protein	x	3.24794	1	0	0
AT5G63850	247304_at	AAP4 (amino acid permease 4)	x	3.20997	1	0	0
AT5G19120	249923_at	aspartic-type endopeptidase/ pepsin A	x	3.20278	1	0	0
AT3G14240	258368_at	subtilase family protein	x	3.18779	1	1	1
AT2G28470	264078_at	BGAL8 (BETA-GALACTOSIDASE 8)	x	3.15203	1	1	1
AT3G02180	259131_at	SP1L3 (SPIRAL 1-LIKE3)	x	3.13373	1	0	0
AT5G02160	251036_at	unknown protein	x	3.0494	1	0	0
AT3G12750	257715_at	ZIP1 (ZINC TRANSPORTER 1 PRECURSOR)	x	3.0278	1	0	0
AT1G72500	260455_at	inter-alpha-trypsin inhibitor heavy chain-related	x	2.99989	1	0	0
AT4G15610	245317_at	integral membrane family protein	x	2.99886	1	0	0
AT1G55360	257510_at	similar to unknown protein [Arabidopsis thaliana] (TAIR:AT5G56530.1)	x	2.98512	1	0	0
AT1G79410	262935_at	ATOCT5 (ARABIDOPSIS THALIANA ORGANIC CATION/CARNITINE TRANSPORTER5)	x	2.97552	1	0	0
AT4G34260	253286_at	catalytic	x	2.97202	1	1	1
AT1G43670	260837_at	fructose-1,6-bisphosphatase, putative / D-fructose-1,6-bisphosphate 1-phosphohydrolase, putative / FBPase, putative	x	2.96576	1	0	0
AT2G25830	266662_at	YebC-related	x	2.96301	1	2	1
AT1G29520	259774_at	AWPM-19-like membrane family protein	x	2.90114	1	0	0
AT3G05910	258750_at	pectinacetylesterase, putative	x	2.89586	1	0	0
AT2G46630	266325_at	pseudogene of unknown protein	x	2.88845	1	0	0
AT1G64670	261949_at	BDG1 (BODYGUARD1)	x	2.85058	1	0	0
AT2G07783	244912_at	ATMG00830	x	2.79757	1	1	1
AT2G16430	263553_at	ATPAP10/PAP10	x	2.78909	1	0	0
AT1G73660	260073_at	protein kinase family protein	x	2.78243	1	0	0
AT1G44000	259460_at	similar to unknown protein [Arabidopsis thaliana] (TAIR:AT4G11911.1)	x	2.76471	1	0	0
AT1G70670	260208_s_at	AT1G70680	x	2.74721	1	0	0
AT4G10120	255016_at	ATSPS4F	x	2.70063	1	0	0
AT1G18590	255773_at	sulfotransferase family protein	x	2.70059	1	0	0
AT1G74090	260385_at	sulfotransferase family protein	x	2.6435	1	1	1
AT2G48020	265768_at	sugar transporter, putative	x	2.63403	1	0	0
AT3G05900	258736_at	neurofilament protein-related	x	2.63036	1	0	0
AT5G18970	249958_at	AWPM-19-like membrane family protein	x	2.62704	1	0	0
AT4G30110	253657_at	HMA2 (Heavy metal ATPase 2)	x	2.62541	1	0	0
AT3G17609	258349_at	HYH (HY5-HOMOLOG)	x	2.59391	1	2	1
AT5G13090	245984_at	similar to unknown protein [Arabidopsis thaliana] (TAIR:AT1G24270.1)	x	2.58421	1	0	0
AT5G49460	248608_at	ACLB-2 (ATP-citrate lyase B-2)	x	2.58156	1	1	1
AT1G59740	262912_at	proton-dependent oligopeptide transport (POT) family protein	x	2.57075	1	0	0
AT5G17350	250098_at	similar to unknown protein [Arabidopsis thaliana] (TAIR:AT3G03280.1)	x	2.57059	1	1	1
AT4G39640	252906_at	GGT1 (GAMMA-GLUTAMYL TRANSPEPTIDASE 1)	x	2.56957	1	1	1
AT1G15000	260739_at	SCPL50 (serine carboxypeptidase-like 50)	x	2.55864	1	0	0
AT3G15850	258250_at	FAD5 (FATTY ACID DESATURASE 5)	x	2.55429	1	0	0
AT1G53240	260615_at	malate dehydrogenase (NAD), mitochondrial	x	2.52906	1	0	0
AT5G62840	247400_at	phosphoglycerate/bisphosphoglycerate mutase family protein	x	2.52238	1	0	0
AT2G31730	263467_at	ethylene-responsive protein, putative	x	2.51385	1	0	0
AT5G16590	250102_at	leucine-rich repeat transmembrane protein kinase, putative	x	2.50582	1	0	0
AT1G23480	265175_at	ATCSLA03 (Cellulose synthase-like A3)	x	2.50067	1	0	0
AT4G35950	253118_at	ARAC6/ATROP5/RAC2 (RHO-RELATED PROTEIN FROM PLANTS 7)	x	2.50018	1	0	0
AT1G69523	256304_at	UbiE/COQ5 methyltransferase family protein	x	2.49941	1	0	0
AT2G32640	267549_at	similar to unnamed protein product [Vitis vinifera] (GB:CAO24043.1)	x	2.49687	1	0	0
AT1G07280	261075_at	binding	x	2.49142	1	0	0
AT5G64850	247214_at	similar to unknown protein [Arabidopsis thaliana] (TAIR:AT5G09960.1)	x	2.48312	1	1	1
AT5G05270	250794_at	chalcone-flavanone isomerase family protein	x	2.46942	1	0	0
AT4G37040	246202_at	MAP1D (METHIONINE AMINOPEPTIDASE 1D)	x	2.46643	1	1	1
AT4G17245	245264_at	zinc finger (C3HC4-type RING finger) family protein	x	2.46194	1	0	0
AT1G53560	260983_at	similar to unknown protein [Arabidopsis thaliana] (TAIR:AT1G17080.1)	x	2.45306	1	0	0
AT3G01120	259279_at	MTO1 (METHIONINE OVERACCUMULATION 1)	x	2.45015	1	0	0
AT2G27040	266314_at	AGO4 (ARGONAUTE 4)	x	2.44464	1	0	0
AT4G25620	245229_at	hydroxyproline-rich glycoprotein family protein	x	2.44264	1	0	0
AT5G58770	247780_at	dehydrodolichyl diphosphate synthase, putative / DEDOL-PP synthase, putative	x	2.43988	1	1	1
AT2G27130	266311_at	protease inhibitor/seed storage/lipid transfer protein (LTP) family protein	x	2.43765	1	0	0
AT5G13630	250243_at	GUN5 (GENOMES UNCOUPLED 5)	x	2.43546	1	0	0
AT1G77590	259761_at	LACS9 (LONG CHAIN ACYL-COA SYNTHETASE 9)	x	2.4318	1	1	1
AT4G25260	254110_at	invertase/pectin methylesterase inhibitor family protein	x	2.42689	1	1	1
AT5G63780	247347_at	SHA1 (SHOOT APICAL MERISTEM ARREST 1)	x	2.41789	1	0	0
AT2G14890	266588_at	AGP9 (ARABINOGALACTAN PROTEIN 9)	x	2.41754	1	1	1
AT4G19710	254535_at	AK-HSDH/AK-HSDH II	x	2.4129	1	0	0
AT5G07690	250598_at	MYB29 (myb domain protein 29)	x	2.41161	1	0	0
AT2G19760	266701_at	PFN1/PRF1 (PROFILIN 1)	x	2.4091	1	0	0
AT4G25700	254020_at	BETA-OHASE 1 (BETA-HYDROXYLASE 1)	x	2.40843	1	0	0
AT3G10230	259140_at	LYC (LYCOPENE CYCLASE)	x	2.40606	1	0	0
AT5G64660	247240_at	U-box domain-containing protein	x	2.3992	1	1	1
AT3G06080	258472_at	similar to unknown protein [Arabidopsis thaliana] (TAIR:AT5G19160.1)	x	2.39655	1	2	1
AT2G18940	266951_at	pentatricopeptide (PPR) repeat-containing protein	x	2.39035	1	0	0
AT1G72810	262380_at	threonine synthase, putative	x	2.38591	1	0	0
AT4G01460	255579_at	basic helix-loop-helix (bHLH) family protein	x	2.38009	1	0	0
AT1G49840	259812_at	similar to unknown protein [Arabidopsis thaliana] (TAIR:AT3G19540.1)	x	2.3799	1	1	1
AT3G47295	252412_at	unknown protein	x	2.37829	1	0	0
AT4G05180	255248_at	PSBQ/PSBQ-2/PSII-Q (PHOTOSYSTEM II SUBUNIT Q-2)	x	2.37803	1	0	0
AT1G05760	261256_at	RTM1 (RESTRICTED TEV MOVEMENT 1)	x	2.36581	1	0	0
AT4G11175	254910_at	translation initiation factor IF-1, chloroplast, putative	x	2.36483	1	0	0
AT4G16980	245318_at	arabinogalactan-protein family	x	2.36332	1	0	0
AT5G67070	247037_at	RALFL34 (RALF-LIKE 34)	x	2.36312	1	0	0
AT3G61870	251243_at	similar to unknown [Populus trichocarpa] (GB:ABK95718.1)	x	2.36111	1	0	0
AT3G13120	257190_at	30S ribosomal protein S10, chloroplast, putative	x	2.35134	1	0	0
AT3G54690	251855_at	sugar isomerase (SIS) domain-containing protein / CBS domain-containing protein	x	2.34604	1	0	0
AT2G36835	263842_at	similar to hypothetical protein [Vitis vinifera] (GB:CAN81061.1)	x	2.32623	1	0	0
AT1G52510	262151_at	hydrolase, alpha/beta fold family protein	x	2.31777	1	1	1
AT1G67910	259996_at	similar to unknown protein [Arabidopsis thaliana] (TAIR:AT1G24577.1)	x	2.31751	1	0	0
AT3G57560	251639_at	aspartate/glutamate/uridylate kinase family protein	x	2.31031	1	0	0
AT2G30150	267299_at	UDP-glucoronosyl/UDP-glucosyl transferase family protein	x	2.30951	1	0	0
AT3G49160	252300_at	pyruvate kinase family protein	x	2.30869	1	1	1
AT1G66180	256525_at	aspartyl protease family protein	x	2.30273	1	0	0
AT1G69570	259834_at	Dof-type zinc finger domain-containing protein	x	2.30055	1	0	0
AT1G16080	261793_at	similar to unknown [Populus trichocarpa] (GB:ABK94042.1)	x	2.28861	1	0	0
AT1G56670	245676_at	GDSL-motif lipase/hydrolase family protein	x	2.28379	1	1	1
AT3G22231	256766_at	PCC1 (PATHOGEN AND CIRCADIAN CONTROLLED 1)	x	2.27652	1	1	1
AT4G34138	253281_at	UGT73B1 (UDP-GLUCOSYL TRANSFERASE 73B1)	x	2.27471	1	0	0
AT2G39220	267012_at	PLA IIB/PLP6 (Patatin-like protein 6)	x	2.27049	1	0	0
AT4G23290	254250_at	protein kinase family protein	x	2.27046	1	0	0
AT1G60550	264920_at	naphthoate synthase, putative / dihydroxynaphthoic acid synthetase, putative / DHNA synthetase, putative	x	2.26853	1	0	0
AT2G41100	267083_at	TCH3 (TOUCH 3)	x	2.25044	1	0	0
AT3G17510	258350_at	CIPK1 (CBL-INTERACTING PROTEIN KINASE 1)	x	2.24604	1	0	0
AT5G34940	255860_at	ATGUS3 (ARABIDOPSIS THALIANA GLUCURONIDASE 3)	x	2.2275	1	0	0
AT5G10380	250435_at	zinc finger (C3HC4-type RING finger) family protein	x	2.21196	1	1	1
AT5G22640	249900_at	EMB1211 (EMBRYO DEFECTIVE 1211)	x	2.21132	1	0	0
AT4G11830	254846_at	PLDGAMMA2	x	2.20819	1	0	0
AT3G62820	251181_at	invertase/pectin methylesterase inhibitor family protein	x	2.20588	1	0	0
AT4G21310	254402_at	similar to unknown protein [Arabidopsis thaliana] (TAIR:AT2G32280.1)	x	2.20559	1	0	0
AT2G28740	266226_at	HIS4 (Histone H4)	x	2.20322	1	0	0
AT1G68560	262230_at	ATXYL1/XYL1 (ALPHA-XYLOSIDASE 1)	x	2.20103	1	0	0
AT4G23710	254216_at	VAG2/VATG2/VHA-G2 (VACUOLAR ATP SYNTHASE SUBUNIT G2)	x	2.19705	1	0	0
AT2G01590	266329_at	similar to unnamed protein product [Vitis vinifera] (GB:CAO42320.1)	x	2.19348	1	0	0
AT3G07770	259248_at	ATP binding	x	2.19122	1	0	0
AT5G63060	247415_at	transporter	x	2.19062	1	0	0
AT1G33340	256537_at	epsin N-terminal homology (ENTH) domain-containing protein / clathrin assembly protein-related	x	2.1891	1	0	0
AT3G01480	259193_at	CYP38 (CYCLOPHILIN 38)	x	2.18269	1	1	1
AT3G26960	257793_at	similar to unknown protein [Arabidopsis thaliana] (TAIR:AT5G41050.1)	x	2.18206	1	0	0
AT5G66620	247104_at	LIM domain-containing protein	x	2.18198	1	0	0
AT5G02120	251031_at	OHP (ONE HELIX PROTEIN)	x	2.18125	1	0	0
AT4G31850	253495_at	PGR3 (PROTON GRADIENT REGULATION 3)	x	2.18111	1	0	0
AT5G19290	246041_at	esterase/lipase/thioesterase family protein	x	2.1762	1	0	0
AT5G42720	249214_at	glycosyl hydrolase family 17 protein	x	2.17015	1	0	0
AT3G22210	256796_at	unknown protein	x	2.1688	1	0	0
AT4G08390	255142_at	SAPX	x	2.15397	1	0	0
AT5G46280	248891_at	DNA replication licensing factor, putative	x	2.14819	1	2	1
AT2G36880	263838_at	MAT3 (METHIONINE ADENOSYLTRANSFERASE 3)	x	2.14426	1	0	0
AT3G13000	257547_at	transcription factor	x	2.14295	1	0	0
AT2G28410	265277_at	similar to unknown protein [Arabidopsis thaliana] (TAIR:AT5G60650.1)	x	2.13398	1	0	0
AT4G09640	255043_at	similar to permease-related [Arabidopsis thaliana] (TAIR:AT1G34470.1)	x	2.12911	1	0	0
AT5G58570	247800_at	unknown protein	x	2.12698	1	0	0
AT1G13250	259358_at	GATL3 (Galacturonosyltransferase-like 3)	x	2.12497	1	0	0
AT2G22330	264052_at	CYP79B3 (cytochrome P450, family 79, subfamily B, polypeptide 3)	x	2.1186	1	0	0
AT5G47220	248794_at	ATERF-2/ATERF2/ERF2 (ETHYLENE RESPONSE FACTOR 2)	x	2.1156	1	0	0
AT5G63040	247417_at	similar to unknown protein [Arabidopsis thaliana] (TAIR:AT1G48460.1)	x	2.1089	1	0	0
AT3G52400	252053_at	SYP122 (syntaxin 122)	x	2.10878	1	1	1
AT4G24930	254137_at	thylakoid lumenal 17.9 kDa protein, chloroplast	x	2.10627	1	0	0
AT1G60270	264271_at	pseudogene, glycosyl hydrolase family 1, contains Pfam PF00232 : Glycosyl hydrolase family 1 domain	x	2.09382	1	0	0
AT1G32440	260653_at	PKP3 (PLASTIDIAL PYRUVATE KINASE 3)	x	2.09301	1	0	0
AT4G02790	255447_at	GTP-binding family protein	x	2.09138	1	0	0
AT2G27970	264061_at	CKS2 (CDK-SUBUNIT 2)	x	2.08674	1	0	0
AT5G59350	247716_at	similar to unnamed protein product [Vitis vinifera] (GB:CAO21684.1)	x	2.08391	1	0	0
AT3G52870	252014_at	calmodulin-binding family protein	x	2.08179	1	0	0
AT3G09580	258708_at	amine oxidase family protein	x	2.08086	1	3	1
AT5G54630	248177_at	zinc finger protein-related	x	2.07504	1	0	0
AT1G59970	263731_at	matrixin family protein	x	2.07084	1	0	0
AT1G10360	264435_at	ATGSTU18 (GLUTATHIONE S-TRANSFERASE 29)	x	2.06147	1	0	0
AT1G31200	263693_at	ATPP2-A9 (Phloem protein 2-A9)	x	2.05289	1	0	0
AT2G16850	266533_s_at	AT4G35100	x	2.05025	1	0	0
AT3G48420	252366_at	haloacid dehalogenase-like hydrolase family protein	x	2.04875	1	0	0
AT5G59970	247692_s_at	AT5G59690	x	2.04294	1	2	1
AT4G02530	255440_at	chloroplast thylakoid lumen protein	x	2.04084	1	0	0
AT4G25960	254034_at	PGP2 (P-GLYCOPROTEIN 2)	x	2.04062	1	1	1
AT5G67150	247040_at	transferase family protein	x	2.03541	1	0	0
AT3G63200	251174_at	PLA IIIB/PLP9 (Patatin-like protein 9)	x	2.03249	1	0	0
AT5G62570	247426_at	calmodulin-binding protein	x	2.01471	1	1	1
AT3G52900	252025_at	similar to unknown protein [Arabidopsis thaliana] (TAIR:AT2G36355.1)	x	2.01298	1	0	0
AT3G46630	252481_at	similar to defective chloroplasts and leaves protein-related / DCL protein-related [Arabidopsis thaliana] (TAIR:AT1G45230.1)	x	2.00578	1	0	0
AT3G08030	258641_at	similar to unknown protein [Arabidopsis thaliana] (TAIR:AT2G41800.1)	x	2.00306	1	0	0
AT3G57450	251640_at	similar to unnamed protein product [Vitis vinifera] (GB:CAO40798.1)	x	2.0021	1	2	1
AT5G65730	247162_at	xyloglucan:xyloglucosyl transferase, putative / xyloglucan endotransglycosylase, putative / endo-xyloglucan transferase, putative	2.53166	48.4275	0	0	0
AT5G50915	248460_at	basic helix-loop-helix (bHLH) family protein	3.56582	30.9654	0	0	0
AT1G75750	262947_at	GASA1 (GAST1 PROTEIN HOMOLOG 1)	4.27095	30.5779	0	0	0
AT1G52190	259839_at	proton-dependent oligopeptide transport (POT) family protein	4.54418	29.6679	0	0	0
AT1G60590	264931_at	polygalacturonase, putative / pectinase, putative	x	28.014	0	0	0
AT5G55620	248028_at	similar to unknown protein [Arabidopsis thaliana] (TAIR:AT3G09950.1)	2.96003	27.5275	0	0	0
AT3G58990	251524_at	aconitase C-terminal domain-containing protein	4.98163	25.6854	0	0	0
AT4G37290	253044_at	similar to unknown protein [Arabidopsis thaliana] (TAIR:AT2G23270.1)	6.53964	19.6158	0	0	0
AT4G24780	254119_at	pectate lyase family protein	x	19.3117	0	0	0
AT1G29660	259786_at	GDSL-motif lipase/hydrolase family protein	2.7688	18.7379	0	1	0
AT1G04040	265042_at	acid phosphatase class B family protein	5.55164	17.3486	0	0	0
AT1G62480	265116_at	vacuolar calcium-binding protein-related	6.56952	16.509	0	0	0
AT2G40610	255822_at	ATEXPA8 (ARABIDOPSIS THALIANA EXPANSIN A8)	x	16.2326	0	0	0
AT1G13260	259364_at	RAV1 (Related to ABI3/VP1 1)	2.57401	15.3225	0	0	0
AT3G04720	258791_at	PR4 (PATHOGENESIS-RELATED 4)	x	15.2487	0	0	0
AT1G06830	260831_at	glutaredoxin family protein	3.32627	13.902	0	0	0
AT3G02170	259104_at	LNG2 (LONGIFOLIA2)	2.15223	13.7446	0	0	0
AT2G26020	257365_x_at	PDF1.2b (plant defensin 1.2b)	2.20119	12.9582	0	0	0
AT5G44110	249063_at	POP1	4.12102	12.6024	0	2	0
AT5G08350	246034_at	GRAM domain-containing protein / ABA-responsive protein-related	2.99982	12.5826	0	0	0
AT1G55330	259664_at	AGP21 (ARABINOGALACTAN PROTEIN 21)	3.49946	12.3686	0	0	0
AT5G48490	248683_at	protease inhibitor/seed storage/lipid transfer protein (LTP) family protein	3.12617	12.0509	0	0	0
AT1G09750	264672_at	chloroplast nucleoid DNA-binding protein-related	2.66084	11.6707	0	0	0
AT5G12940	250277_at	leucine-rich repeat family protein	3.16465	11.5654	0	0	0
AT1G72920	262382_at	disease resistance protein (TIR-NBS class), putative	x	11.4936	0	0	0
AT3G18050	258156_at	similar to unknown protein [Arabidopsis thaliana] (TAIR:AT4G28100.1)	2.53678	11.2121	0	0	0
AT3G28340	256633_at	GATL10 (Galacturonosyltransferase-like 10)	3.73382	11.0331	0	1	0
AT5G47230	248799_at	ERF5 (ETHYLENE RESPONSIVE ELEMENT BINDING FACTOR 5)	x	10.9769	0	1	0
AT1G62380	260637_at	ACO2 (ACC OXIDASE 2)	x	9.91777	0	0	0
AT3G12610	256237_at	DRT100 (DNA-DAMAGE REPAIR/TOLERATION 100)	2.3448	9.91693	0	0	0
AT4G33220	253372_at	pectinesterase family protein	2.51475	9.79496	0	0	0
AT5G01015	251142_at	similar to unknown protein [Arabidopsis thaliana] (TAIR:AT1G65295.1)	x	9.49575	0	0	0
AT5G46710	248870_at	zinc-binding family protein	2.58908	9.49449	0	0	0
AT5G61660	247541_at	glycine-rich protein	2.87095	9.38505	0	0	0
AT5G63180	247377_at	pectate lyase family protein	x	9.30011	0	0	0
AT1G03870	265066_at	FLA9	4.01513	9.29475	0	0	0
AT2G37460	265962_at	nodulin MtN21 family protein	2.65122	9.00635	0	0	0
AT1G78970	264100_at	LUP1 (LUPEOL SYNTHASE 1)	x	8.90233	0	0	0
AT1G20010	261230_at	TUB5 (tubulin beta-5 chain)	3.09294	8.74399	0	0	0
AT2G36830	263867_at	GAMMA-TIP (Tonoplast intrinsic protein (TIP) gamma)	3.24734	8.59893	0	0	0
AT2G43100	266395_at	aconitase C-terminal domain-containing protein	2.52254	8.596	0	0	0
AT1G04800	261175_at	glycine-rich protein	x	8.53707	0	0	0
AT1G22690	264195_at	gibberellin-responsive protein, putative	2.24661	8.44777	0	0	0
AT4G36540	246275_at	BEE2 (BR ENHANCED EXPRESSION 2)	2.41642	8.39418	0	0	0
AT2G30010	266805_at	similar to PMR5 (POWDERY MILDEW RESISTANT 5) [Arabidopsis thaliana] (TAIR:AT5G58600.1)	2.5059	8.22008	0	0	0
AT2G32690	267545_at	pseudogene, glycine-rich protein	2.07723	8.03099	0	0	0
AT5G51190	248448_at	AP2 domain-containing transcription factor, putative	2.54583	7.8912	0	0	0
AT3G19710	257021_at	BCAT4 (BRANCHED-CHAIN AMINOTRANSFERASE4)	2.57435	7.8196	0	0	0
AT5G18060	250012_x_at	auxin-responsive protein, putative	x	7.76082	0	0	0
AT4G00400	255662_at	GPAT8 (GLYCEROL-3-PHOSPHATE ACYLTRANSFERASE 8)	3.36842	7.6221	0	0	0
AT5G15230	250109_at	GASA4 (GAST1 PROTEIN HOMOLOG 4)	x	7.5667	0	0	0
AT5G22920	249862_at	zinc finger (C3HC4-type RING finger) family protein	2.71415	6.91713	0	0	0
AT5G28030	246700_at	cysteine synthase, putative / O-acetylserine (thiol)-lyase, putative / O-acetylserine sulfhydrylase, putative	x	6.9104	0	0	0
AT1G78370	260745_at	ATGSTU20 (Arabidopsis thaliana Glutathione S-transferase (class tau) 20)	2.83571	6.79648	0	0	0
AT1G55960	260603_at	similar to unknown protein [Arabidopsis thaliana] (TAIR:AT3G13062.2)	2.28522	6.78986	0	1	0
AT5G60800	247594_at	heavy-metal-associated domain-containing protein	2.19014	6.59631	0	0	0
AT5G16030	246487_at	similar to unknown protein [Arabidopsis thaliana] (TAIR:AT3G02500.1)	x	6.52792	0	0	0
AT2G47930	266460_at	AGP26/ATAGP26 (ARABINOGALACTAN PROTEINS 26)	2.16674	6.36423	0	0	0
AT2G15090	265918_at	fatty acid elongase, putative	2.07509	6.32444	0	1	0
AT1G49750	261598_at	leucine-rich repeat family protein	2.53539	6.30913	0	0	0
AT1G64390	259736_at	ATGH9C2 (ARABIDOPSIS THALIANA GLYCOSYL HYDROLASE 9C2)	x	6.27947	0	0	0
AT1G72940	262383_at	disease resistance protein (TIR-NBS class), putative	2.09605	6.17404	0	0	0
AT2G41090	267076_at	calmodulin-like calcium-binding protein, 22 kDa (CaBP-22)	2.02336	6.1658	0	0	0
AT2G14900	266613_at	gibberellin-regulated family protein	2.32457	6.15941	0	1	0
AT1G53520	260982_at	chalcone-flavanone isomerase-related	2.10902	6.01677	0	0	0
AT1G20190	261226_at	ATEXPA11 (ARABIDOPSIS THALIANA EXPANSIN A11)	x	6.00773	0	1	0
AT5G23020	249867_at	IMS2/MAM-L/MAM3 (METHYLTHIOALKYMALATE SYNTHASE-LIKE)	x	5.9818	0	0	0
AT2G37640	267158_at	ATEXPA3 (ARABIDOPSIS THALIANA EXPANSIN A3)	x	5.97077	0	0	0
AT5G28770	245925_at	BZO2H3 (ARABIDOPSIS THALIANA BASIC LEUCINE ZIPPER 63)	2.44241	5.91887	0	0	0
AT5G48900	248681_at	pectate lyase family protein	x	5.87658	0	0	0
AT4G22010	254363_at	SKS4 (SKU5 Similar 4)	2.25392	5.73217	0	1	0
AT1G33811	261981_at	GDSL-motif lipase/hydrolase family protein	x	5.68986	0	0	0
AT3G23450	258289_at	pseudogene, similar to unnamed protein product, blastp match of 19% identity and 2.8e-15 P-value to GP|28802461|emb|CAD70027.1||AX647825 unnamed protein product {Homo sapiens}	2.06864	5.63244	0	0	0
AT1G35210	245755_at	similar to unknown protein [Arabidopsis thaliana] (TAIR:AT1G22470.1)	x	5.55501	0	0	0
AT5G45950	248921_at	GDSL-motif lipase/hydrolase family protein	x	5.50231	0	0	0
AT5G50740	248527_at	metal ion binding	2.27018	5.47964	0	0	0
AT5G41050	249288_at	similar to unknown protein [Arabidopsis thaliana] (TAIR:AT3G26960.1)	2.15996	5.45004	0	0	0
AT2G39700	267590_at	ATEXPA4 (ARABIDOPSIS THALIANA EXPANSIN A4)	x	5.3854	0	1	0
AT1G14290	261492_at	acid phosphatase, putative	2.15668	5.36722	0	0	0
AT1G26770	261266_at	ATEXPA10 (ARABIDOPSIS THALIANA EXPANSIN A10)	x	5.26132	0	0	0
AT1G66090	256526_at	disease resistance protein (TIR-NBS class), putative	x	5.17164	0	2	0
AT1G74070	260388_at	peptidyl-prolyl cis-trans isomerase cyclophilin-type family protein	2.12306	5.15693	0	0	0
AT5G40450	249378_at	similar to unknown protein [Arabidopsis thaliana] (TAIR:AT3G28770.1)	x	5.15225	0	0	0
AT1G21500	260877_at	similar to hypothetical protein OsI_030994 [Oryza sativa (indica cultivar-group)] (GB:EAZ09762.1)	x	5.1221	0	1	0
AT4G17340	245399_at	DELTA-TIP2/TIP2	x	5.03507	0	0	0
AT1G68840	260037_at	RAV2 (REGULATOR OF THE ATPASE OF THE VACUOLAR MEMBRANE)	x	4.99857	0	0	0
AT3G52370	256673_at	FLA15 (FASCICLIN-LIKE ARABINOGALACTAN PROTEIN 15 PRECURSOR)	x	4.94546	0	0	0
AT3G60130	251427_at	glycosyl hydrolase family 1 protein / beta-glucosidase, putative (YLS1)	x	4.9003	0	0	0
AT4G38620	252958_at	MYB4 (myb domain protein 4)	x	4.84118	0	0	0
AT4G38660	252954_at	thaumatin, putative	x	4.83875	0	1	0
AT2G46400	263783_at	WRKY46 (WRKY DNA-binding protein 46)	x	4.83873	0	1	0
AT3G20470	257679_at	encodes a glycine-rich protein that is expressed more abundantly in immature seed pods than in stems and leaves. Expression is not detected in roots or flowers.	x	4.68094	0	0	0
AT2G28190	266165_at	CSD2 (COPPER/ZINC SUPEROXIDE DISMUTASE 2)	2.07354	4.65927	0	0	0
AT3G49260	252280_at	IQD21 (IQ-DOMAIN 21, IQ-domain 21)	x	4.52899	0	0	0
AT5G24570	249750_at	unknown protein	x	4.48874	0	0	0
AT1G56580	245629_at	similar to unknown protein [Arabidopsis thaliana] (TAIR:AT1G09310.1)	x	4.43299	0	0	0
AT5G56870	247954_at	BGAL4 (beta-galactosidase 4)	x	4.38305	0	0	0
AT5G42760	249191_at	similar to unknown [Populus trichocarpa] (GB:ABK95091.1)	x	4.36274	0	0	0
AT4G18970	254609_at	GDSL-motif lipase/hydrolase family protein	x	4.29775	0	1	0
AT5G13140	245980_at	similar to unknown protein [Arabidopsis thaliana] (TAIR:AT3G26960.1)	x	4.29657	0	0	0
AT4G15550	245277_at	IAGLU (INDOLE-3-ACETATE BETA-D-GLUCOSYLTRANSFERASE)	x	4.28855	0	0	0
AT5G23010	249866_at	MAM1 (2-isopropylmalate synthase 3)	x	4.26154	0	0	0
AT1G21140	261448_at	nodulin, putative	x	4.17273	0	1	0
AT3G52360	256674_at	similar to unknown protein [Arabidopsis thaliana] (TAIR:AT2G35850.1)	x	4.14559	0	0	0
AT2G44500	267393_at	similar to unknown protein [Arabidopsis thaliana] (TAIR:AT3G07900.1)	x	4.11835	0	1	0
AT1G10380	264466_at	similar to unknown protein [Arabidopsis thaliana] (TAIR:AT3G17350.1)	x	4.08185	0	0	0
AT1G63310	260112_at	similar to oxidoreductase, acting on NADH or NADPH [Arabidopsis thaliana] (TAIR:AT1G75260.1)	x	4.07501	0	0	0
AT1G30520	261801_at	AAE14 (ACYL-ACTIVATING ENZYME 14)	x	4.07076	0	0	0
AT1G19450	260676_at	integral membrane protein, putative / sugar transporter family protein	x	4.03343	0	1	0
AT5G51460	248404_at	ATTPPA (Arabidopsis thaliana trehalose-6-phosphate phosphatase)	x	4.01753	0	0	0
AT2G37950	257381_at	zinc finger (C3HC4-type RING finger) family protein	x	4.01304	0	0	0
AT1G01390	261046_at	UDP-glucoronosyl/UDP-glucosyl transferase family protein	x	3.98186	0	0	0
AT3G53190	251982_at	pectate lyase family protein	x	3.9633	0	0	0
AT1G31180	263706_s_at	AT5G14200	x	3.94938	0	1	0
AT1G69160	259373_at	unknown protein	x	3.93559	0	0	0
AT2G19570	265943_at	CDA1 (CYTIDINE DEAMINASE 1)	x	3.93246	0	1	0
AT1G76800	259871_at	nodulin, putative	x	3.92758	0	0	0
AT3G48650	252346_at	pseudogene, At14a-related protein, similar to At14a (GI:11994571 and GI:11994573) (Arabidopsis thaliana)	x	3.89404	0	1	0
AT1G48260	262244_at	CIPK17 (SNF1-RELATED PROTEIN KINASE 3.21)	x	3.87254	0	0	0
AT5G07440	250580_at	GDH2 (GLUTAMATE DEHYDROGENASE 2)	x	3.80784	0	0	0
AT5G24210	249777_at	lipase class 3 family protein	x	3.80419	0	0	0
AT5G01790	251058_at	unknown protein	x	3.76504	0	0	0
AT4G24340	254163_s_at	AT4G24350	x	3.72802	0	1	0
AT4G39970	252876_at	haloacid dehalogenase-like hydrolase family protein	x	3.69249	0	0	0
AT3G50930	252131_at	AAA-type ATPase family protein	x	3.63659	0	0	0
AT4G12420	254815_at	SKU5 (skewed 5)	x	3.5984	0	0	0
AT4G12320	254835_s_at	AT4G12310	x	3.59417	0	0	0
AT2G15050	265894_at	LTP	x	3.53848	0	0	0
AT1G11850	264343_at	unknown protein	x	3.5261	0	0	0
AT1G18620	255774_at	similar to unknown protein [Arabidopsis thaliana] (TAIR:AT1G74160.1)	x	3.51705	0	0	0
AT5G67450	246993_at	AZF1 (ARABIDOPSIS ZINC-FINGER PROTEIN 1)	x	3.50491	0	0	0
AT1G66400	260135_at	calmodulin-related protein, putative	x	3.50119	0	3	0
AT4G39900	252852_at	similar to unnamed protein product [Vitis vinifera] (GB:CAO67041.1)	x	3.47277	0	0	0
AT1G60800	264930_at	NIK3 (NSP-INTERACTING KINASE 3)	x	3.46822	0	0	0
AT2G32240	265679_at	similar to unknown protein [Arabidopsis thaliana] (TAIR:AT1G05320.1)	x	3.44056	0	0	0
AT3G01670	259166_at	similar to unknown protein [Arabidopsis thaliana] (TAIR:AT3G01680.1)	x	3.44004	0	0	0
AT1G80760	261881_at	NIP6	x	3.42878	0	0	0
AT1G16060	261794_at	ovule development protein, putative	x	3.41721	0	0	0
AT2G28080	266166_at	glycosyltransferase family protein	x	3.39909	0	0	0
AT1G65480	264638_at	FT (FLOWERING LOCUS T)	x	3.39732	0	0	0
AT1G54820	264240_at	protein kinase family protein	x	3.39635	0	0	0
AT2G39650	267623_at	similar to unknown protein [Arabidopsis thaliana] (TAIR:AT4G14620.1)	x	3.39517	0	1	0
AT5G53200	248246_at	TRY (TRIPTYCHON)	x	3.37021	0	0	0
AT5G19970	246142_at	similar to unnamed protein product [Vitis vinifera] (GB:CAO65601.1)	x	3.34086	0	0	0
AT1G66940	255856_at	protein kinase-related	x	3.32345	0	0	0
AT5G61600	247543_at	ethylene-responsive element-binding family protein	x	3.30418	0	0	0
AT3G28040	257297_at	leucine-rich repeat transmembrane protein kinase, putative	x	3.3005	0	0	0
AT5G40150	249392_at	peroxidase, putative	x	3.29617	0	0	0
AT3G23805	257204_at	RALFL24 (RALF-LIKE 24)	x	3.26583	0	0	0
AT4G37540	253043_at	LBD39 (LOB DOMAIN-CONTAINING PROTEIN 39)	x	3.26127	0	0	0
AT3G14310	258369_at	ATPME3 (Arabidopsis thaliana pectin methylesterase 3)	x	3.24887	0	0	0
AT1G34310	262566_at	ARF12 (AUXIN RESPONSE FACTOR 12)	x	3.24434	0	0	0
AT4G33790	253309_at	acyl CoA reductase, putative	x	3.24345	0	0	0
AT4G27260	253908_at	GH3.5/WES1	x	3.2125	0	0	0
AT1G33240	261594_at	AT-GTL1 (Arabidopsis thaliana GT2-like 1)	x	3.20803	0	0	0
AT4G13050	254798_at	acyl-(acyl carrier protein) thioesterase, putative / acyl-ACP thioesterase, putative / oleoyl-(acyl-carrier protein) hydrolase, putative / S-acyl fatty acid synthase thioesterase, putative	x	3.2034	0	0	0
AT2G13820	265656_at	protease inhibitor/seed storage/lipid transfer protein (LTP) family protein	x	3.19276	0	0	0
AT2G20610	263714_at	SUR1 (SUPERROOT 1)	x	3.18086	0	0	0
AT5G19090	249969_at	heavy-metal-associated domain-containing protein	x	3.1801	0	0	0
AT5G13710	250254_at	SMT1 (STEROL METHYLTRANSFERASE 1)	x	3.16533	0	3	0
AT1G28290	245688_at	AGP31 (ARABINOGALACTAN-PROTEIN 31)	x	3.16439	0	0	0
AT3G46780	252441_at	PTAC16 (PLASTID TRANSCRIPTIONALLY ACTIVE18)	x	3.15679	0	1	0
AT5G59480	247706_at	haloacid dehalogenase-like hydrolase family protein	x	3.14492	0	2	0
AT1G09240	264261_at	nicotianamine synthase, putative	x	3.14005	0	0	0
AT3G18890	256655_at	binding / catalytic/ coenzyme binding	x	3.12293	0	0	0
AT1G52140	265057_at	similar to unknown protein [Arabidopsis thaliana] (TAIR:AT3G16330.1)	x	3.11694	0	0	0
AT5G17400	246427_at	ADP, ATP carrier protein, mitochondrial, putative / ADP/ATP translocase, putative / adenine nucleotide translocator, putative	x	3.11564	0	0	0
AT5G49160	248597_at	MET1 (DECREASED METHYLATION 2DNA)	x	3.11304	0	3	0
AT2G26190	267381_at	calmodulin-binding family protein	x	3.10964	0	0	0
AT1G60960	259723_at	IRT3 (Iron regulated transporter 3)	x	3.10245	0	0	0
AT3G56400	251705_at	WRKY70 (WRKY DNA-binding protein 70)	x	3.09776	0	0	0
AT5G57180	247946_at	CIA2 (CHLOROPLAST IMPORT APPARATUS 2)	x	3.08186	0	0	0
AT5G46780	248868_at	VQ motif-containing protein	x	3.07615	0	0	0
AT2G46710	266324_at	rac GTPase activating protein, putative	x	3.06408	0	0	0
AT1G15290	262577_at	binding	x	3.03389	0	0	0
AT3G28130	257272_at	nodulin MtN21 family protein	x	3.03133	0	0	0
AT3G54920	251864_at	PMR6 (POWDERY MILDEW RESISTANT 6)	x	3.02829	0	0	0
AT1G55910	260601_at	ZIP11 (ZINC TRANSPORTER 11 PRECURSOR)	x	3.02803	0	0	0
AT5G66740	247055_at	similar to unknown protein [Arabidopsis thaliana] (TAIR:AT1G75160.1)	x	3.02259	0	0	0
AT3G15570	257294_at	phototropic-responsive NPH3 family protein	x	3.02129	0	0	0
AT1G33730	261986_s_at	AT1G33720	x	3.01644	0	0	0
AT1G72970	262376_at	HTH (HOTHEAD)	x	3.01084	0	0	0
AT3G54220	251890_at	SCR (SCARECROW)	x	3.00966	0	0	0
AT1G65060	261907_at	4CL3 (4-coumarate:CoA ligase 3)	x	3.008	0	0	0
AT5G22300	249942_at	NIT4 (NITRILASE 4)	x	2.99454	0	0	0
AT2G40020	267359_at	similar to unknown protein [Arabidopsis thaliana] (TAIR:AT1G45248.2)	x	2.99388	0	0	0
AT5G62140	247486_at	similar to unknown [Populus trichocarpa] (GB:ABK94834.1)	x	2.98952	0	0	0
AT4G28250	253815_at	ATEXPB3 (ARABIDOPSIS THALIANA EXPANSIN B3)	x	2.9847	0	0	0
AT3G18080	258151_at	glycosyl hydrolase family 1 protein	x	2.97975	0	0	0
AT5G57340	247903_at	similar to hypothetical protein MtrDRAFT_AC155282g59v2 [Medicago truncatula] (GB:ABN08100.1)	x	2.97695	0	0	0
AT3G16720	258436_at	ATL2 (Arabidopsis T?xicos en Levadura 2)	x	2.96075	0	1	0
AT1G62800	262646_at	ASP4 (ASPARTATE AMINOTRANSFERASE 4)	x	2.95289	0	0	0
AT1G75820	262728_at	CLV1 (CLAVATA 1)	x	2.93857	0	0	0
AT2G24580	263788_at	sarcosine oxidase family protein	x	2.92323	0	0	0
AT5G51010	248491_at	rubredoxin family protein	x	2.92071	0	0	0
AT2G19670	266687_at	protein arginine N-methyltransferase, putative	x	2.91304	0	0	0
AT5G19730	245965_at	pectinesterase family protein	x	2.91287	0	0	0
AT4G12830	254783_at	hydrolase, alpha/beta fold family protein	x	2.90958	0	0	0
AT3G09020	259211_at	alpha 1,4-glycosyltransferase family protein / glycosyltransferase sugar-binding DXD motif-containing protein	x	2.9072	0	0	0
AT3G10520	258920_at	AHB2 (NON-SYMBIOTIC HAEMOGLOBIN 2)	x	2.89812	0	1	0
AT3G29030	258003_at	ATEXPA5 (ARABIDOPSIS THALIANA EXPANSIN A5)	x	2.88649	0	0	0
AT1G29450	259784_at	auxin-responsive protein, putative	x	2.87711	0	0	0
AT5G14760	246597_at	AO (L-ASPARTATE OXIDASE)	x	2.87678	0	0	0
AT1G27950	259592_at	lipid transfer protein-related	x	2.8738	0	1	0
AT2G26910	266856_at	ATPDR4/PDR4 (PLEIOTROPIC DRUG RESISTANCE 4)	x	2.87148	0	1	0
AT3G13470	256983_at	chaperonin, putative	x	2.86938	0	0	0
AT1G56210	256222_at	copper chaperone (CCH)-related	x	2.86354	0	0	0
AT3G63140	251157_at	mRNA-binding protein, putative	x	2.86333	0	0	0
AT5G45680	248962_at	FK506-binding protein 1 (FKBP13)	x	2.86256	0	0	0
AT5G21170	246028_at	5'-AMP-activated protein kinase beta-2 subunit, putative	x	2.85531	0	0	0
AT4G17810	245383_at	nucleic acid binding / transcription factor/ zinc ion binding	x	2.85157	0	0	0
AT1G22890	264774_at	unknown protein	x	2.85019	0	1	0
AT2G45850	266929_at	DNA-binding family protein	x	2.84986	0	2	0
AT5G46700	248861_at	TET1/TRN2 (TETRASPANIN2)	x	2.84226	0	0	0
AT4G26790	253946_at	GDSL-motif lipase/hydrolase family protein	x	2.84178	0	0	0
AT4G35320	253165_at	similar to unknown protein [Arabidopsis thaliana] (TAIR:AT2G17300.1)	x	2.83651	0	0	0
AT5G65700	247153_at	BAM1 (big apical meristem 1)	x	2.83377	0	0	0
AT2G34510	266956_at	similar to unknown protein [Arabidopsis thaliana] (TAIR:AT1G29980.1)	x	2.82253	0	1	0
AT2G24762	263318_at	ATGDU4 (ARABIDOPSIS THALIANA GLUTAMINE DUMPER 4)	x	2.82205	0	0	0
AT5G53880	248186_at	similar to unknown [Populus trichocarpa] (GB:ABK92577.1)	x	2.82142	0	0	0
AT3G11660	259102_at	NHL1 (NDR1/HIN1-like 1)	x	2.81952	0	0	0
AT2G41540	245112_at	GPDHC1	x	2.81751	0	0	0
AT2G01290	265742_at	ribose-5-phosphate isomerase	x	2.81662	0	0	0
AT1G26570	261017_at	ATUGD1/UGD1 (UDP-glucose dehydrogenase 1)	x	2.81252	0	0	0
AT1G72430	260427_at	auxin-responsive protein-related	x	2.80686	0	0	0
AT2G40140	263379_at	CZF1/ZFAR1	x	2.80625	0	0	0
AT1G49430	262414_at	LACS2 (LONG-CHAIN ACYL-COA SYNTHETASE 2)	x	2.79743	0	0	0
AT2G46650	266326_at	B5 #1 (cytochrome b5 family protein #1)	x	2.79407	0	1	0
AT2G42220	267635_at	rhodanese-like domain-containing protein	x	2.79392	0	0	0
AT3G17840	258159_at	RLK902 (receptor-like kinase 902)	x	2.79381	0	0	0
AT4G01290	255616_at	similar to unnamed protein product [Vitis vinifera] (GB:CAO39638.1)	x	2.79315	0	2	0
AT4G00750	255637_at	dehydration-responsive family protein	x	2.78819	0	0	0
AT3G56040	251741_at	similar to hypothetical protein OsJ_018104 [Oryza sativa (japonica cultivar-group)] (GB:EAZ34621.1)	x	2.7877	0	0	0
AT1G66150	256516_at	TMK1 (TRANSMEMBRANE KINASE 1)	x	2.77721	0	0	0
AT2G40400	263805_at	similar to unknown protein [Arabidopsis thaliana] (TAIR:AT3G56140.1)	x	2.77622	0	1	0
AT2G27060	266303_at	ATP binding / protein serine/threonine kinase	x	2.7645	0	0	0
AT2G40150	263386_at	similar to unknown protein [Arabidopsis thaliana] (TAIR:AT3G55990.1)	x	2.75857	0	0	0
AT1G68650	262277_at	similar to unknown protein [Arabidopsis thaliana] (TAIR:AT1G25520.1)	x	2.75706	0	0	0
AT1G80280	260297_at	hydrolase, alpha/beta fold family protein	x	2.75183	0	0	0
AT4G36360	253090_at	BGAL3 (beta-galactosidase 3)	x	2.7492	0	0	0
AT2G43290	266447_at	MSS3 (MULTICOPY SUPPRESSORS OF SNF4 DEFICIENCY IN YEAST 3)	x	2.74885	0	2	0
AT5G49100	248646_at	similar to unknown protein [Arabidopsis thaliana] (TAIR:AT3G06868.1)	x	2.73396	0	0	0
AT1G10340	264434_at	ankyrin repeat family protein	x	2.73284	0	1	0
AT2G16060	263096_at	AHB1 (ARABIDOPSIS HEMOGLOBIN 1)	x	2.73195	0	0	0
AT5G54270	248151_at	LHCB3 (LIGHT-HARVESTING CHLOROPHYLL BINDING PROTEIN 3)	x	2.72349	0	0	0
AT5G57490	247923_at	porin, putative	x	2.71467	0	0	0
AT3G28080	257300_at	nodulin MtN21 family protein	x	2.71367	0	0	0
AT1G11260	262456_at	STP1 (SUGAR TRANSPORTER 1)	x	2.70509	0	0	0
AT1G18880	261425_at	proton-dependent oligopeptide transport (POT) family protein	x	2.70416	0	0	0
AT5G19240	249918_at	Identical to Uncharacterized GPI-anchored protein At5g19240 precursor [Arabidopsis Thaliana] (GB:Q84VZ5	x	2.70251	0	1	0
AT5G18600	249996_at	glutaredoxin family protein	x	2.70246	0	0	0
AT2G07707	265230_s_at	ATMG00480, Encodes subunit 8 of the mitochondrial F(O) ATP synthase complex.	x	2.70114	0	1	0
AT2G36950	263866_at	heavy-metal-associated domain-containing protein	x	2.69793	0	0	0
AT1G74730	262168_at	similar to unknown [Populus trichocarpa x Populus deltoides] (GB:ABK96654.1)	x	2.69283	0	0	0
AT1G23030	264770_at	armadillo/beta-catenin repeat family protein / U-box domain-containing protein	x	2.69103	0	0	0
AT5G08130	250569_at	BIM1 (BES1-interacting Myc-like protein 1)	x	2.68955	0	1	0
AT5G09870	250505_at	CESA5 (CELLULOSE SYNTHASE 5)	x	2.68603	0	1	0
AT5G51560	248420_at	leucine-rich repeat transmembrane protein kinase, putative	x	2.67277	0	0	0
AT1G10850	262783_at	ATP binding / protein serine/threonine kinase	x	2.66756	0	0	0
AT3G29035	258059_at	ANAC059/ATNAC3 (Arabidopsis NAC domain containing protein 59)	x	2.66152	0	0	0
AT5G20270	246097_at	HHP1 (HEPTAHELICAL TRANSMEMBRANE PROTEIN1)	x	2.65072	0	0	0
AT4G28080	253849_at	binding	x	2.64876	0	0	0
AT2G48070	265773_at	similar to unnamed protein product [Vitis vinifera] (GB:CAO22460.1)	x	2.6427	0	0	0
AT3G54560	251846_at	HTA11	x	2.642	0	2	0
AT5G01240	251133_at	amino acid permease, putative	x	2.64134	0	0	0
AT5G54530	248167_at	similar to unknown protein [Arabidopsis thaliana] (TAIR:AT1G61667.1)	x	2.64073	0	1	0
AT1G66820	256383_at	glycine-rich protein	x	2.63944	0	0	0
AT2G29980	266865_at	FAD3 (FATTY ACID DESATURASE 3)	x	2.63466	0	0	0
AT3G52840	251996_at	BGAL2 (beta-galactosidase 2)	x	2.63285	0	0	0
AT4G15510	245368_at	photosystem II reaction center PsbP family protein	x	2.6316	0	0	0
AT5G09760	250490_at	pectinesterase family protein	x	2.62353	0	0	0
AT1G02950	262120_at	ATGSTF4 (GLUTATHIONE S-TRANSFERASE 31)	x	2.62124	0	0	0
AT2G31790	263477_at	UDP-glucoronosyl/UDP-glucosyl transferase family protein	x	2.61796	0	0	0
AT1G67750	245196_at	pectate lyase family protein	x	2.61326	0	0	0
AT3G23880	256914_at	F-box family protein	x	2.61072	0	0	0
AT2G18910	266950_at	hydroxyproline-rich glycoprotein family protein	x	2.60084	0	0	0
AT4G29020	253754_at	glycine-rich protein	x	2.5981	0	0	0
AT1G48480	261308_at	RKL1 (Receptor-like kinase 1)	x	2.5965	0	0	0
AT4G11100	254911_at	similar to unknown protein [Arabidopsis thaliana] (TAIR:AT5G03060.1)	x	2.59394	0	0	0
AT3G46940	252442_at	deoxyuridine 5'-triphosphate nucleotidohydrolase family	x	2.58923	0	0	0
AT1G01790	261536_at	KEA1 (K EFFLUX ANTIPORTER 1)	x	2.5868	0	1	0
AT5G38710	249527_at	proline oxidase, putative / osmotic stress-responsive proline dehydrogenase, putative	x	2.58305	0	0	0
AT5G37770	249583_at	TCH2 (TOUCH 2)	x	2.58201	0	2	0
AT3G02110	258857_at	SCPL25 (serine carboxypeptidase-like 25)	x	2.582	0	1	0
AT3G16250	258055_at	ferredoxin-related	x	2.58004	0	0	0
AT5G43750	249120_at	similar to unnamed protein product [Vitis vinifera] (GB:CAO71280.1)	x	2.57604	0	0	0
AT3G04910	259080_at	WNK1 (WITH NO LYSINE (K) 1)	x	2.57551	0	0	0
AT3G12110	256275_at	ACT11 (ACTIN-11)	x	2.57499	0	0	0
AT2G14560	265837_at	similar to unknown protein [Arabidopsis thaliana] (TAIR:AT1G33840.1)	x	2.56926	0	0	0
AT1G19640	261150_at	JMT (JASMONIC ACID CARBOXYL METHYLTRANSFERASE)	x	2.56434	0	2	0
AT3G29200	257746_at	CM1 (chorismate mutase 1)	x	2.56091	0	1	0
AT4G25080	254105_at	CHLM (MAGNESIUM-PROTOPORPHYRIN IX METHYLTRANSFERASE)	x	2.56083	0	0	0
AT3G47290	252459_s_at	AT3G47220	x	2.55826	0	0	0
AT5G44400	249046_at	FAD-binding domain-containing protein	x	2.55359	0	0	0
AT1G01080	261577_at	33 kDa ribonucleoprotein, chloroplast, putative / RNA-binding protein cp33, putative	x	2.54837	0	1	0
AT3G26450	256880_at	major latex protein-related / MLP-related	x	2.54526	0	0	0
AT2G38310	267034_at	similar to unknown protein [Arabidopsis thaliana] (TAIR:AT5G05440.1)	x	2.54422	0	0	0
AT2G07773	263060_s_at	ATMG00910	x	2.54384	0	2	0
AT1G63180	259694_at	UGE3 (UDP-D-GLUCOSE/UDP-D-GALACTOSE 4-EPIMERASE 3)	x	2.53283	0	0	0
AT2G42610	263498_at	similar to unknown protein [Arabidopsis thaliana] (TAIR:AT1G07090.1)	x	2.53281	0	0	0
AT4G27440	253871_at	PORB (PROTOCHLOROPHYLLIDE OXIDOREDUCTASE B)	x	2.53221	0	0	0
AT3G25600	256755_at	calmodulin, putative	x	2.53218	0	0	0
AT1G74100	260387_at	sulfotransferase family protein	x	2.5315	0	0	0
AT3G59080	251507_at	aspartyl protease family protein	x	2.53103	0	1	0
AT5G55480	248085_at	glycerophosphoryl diester phosphodiesterase family protein	x	2.53083	0	0	0
AT2G03350	265716_at	similar to unknown protein [Arabidopsis thaliana] (TAIR:AT3G08890.1)	x	2.52978	0	0	0
AT1G73760	260065_at	zinc finger (C3HC4-type RING finger) family protein	x	2.52299	0	0	0
AT4G11280	254926_at	ACS6 (1-AMINOCYCLOPROPANE-1-CARBOXYLIC ACID (ACC) SYNTHASE 6)	x	2.52277	0	0	0
AT2G39950	267347_at	similar to unnamed protein product [Vitis vinifera] (GB:CAO69028.1)	x	2.52079	0	0	0
AT1G26560	261016_at	glycosyl hydrolase family 1 protein	x	2.52038	0	0	0
AT4G38950	252916_at	kinesin motor family protein	x	2.52034	0	0	0
AT3G16180	258332_at	proton-dependent oligopeptide transport (POT) family protein	x	2.5117	0	0	0
AT2G15620	265475_at	NIR1 (NITRITE REDUCTASE)	x	2.51112	0	0	0
AT1G08830	264809_at	CSD1 (COPPER/ZINC SUPEROXIDE DISMUTASE 1)	x	2.49956	0	0	0
AT2G39870	267339_at	similar to unknown protein [Arabidopsis thaliana] (TAIR:AT3G55690.1)	x	2.49805	0	0	0
AT3G61190	251336_at	BAP1 (BON ASSOCIATION PROTEIN 1)	x	2.49699	0	2	0
AT3G17640	258409_at	leucine-rich repeat family protein	x	2.49678	0	1	0
AT1G78180	260082_at	binding	x	2.49645	0	0	0
AT1G49740	261609_at	phospholipase C	x	2.49275	0	1	0
AT1G22590	261942_at	AGL87	x	2.49216	0	0	0
AT2G47160	263319_at	BOR1 (REQUIRES HIGH BORON 1)	x	2.4902	0	0	0
AT4G10150	255802_s_at	AT4G10160	x	2.48723	0	0	0
AT3G55630	251759_at	ATDFD (A. THALIANA DHFS-FPGS HOMOLOG D)	x	2.48608	0	0	0
AT5G27450	246778_at	MK/MVK	x	2.48589	0	0	0
AT1G52220	259838_at	similar to PSAP/PSI-P/PTAC8/TMP14 (THYLAKOID MEMBRANE PHOSPHOPROTEIN OF 14 KDA) [Arabidopsis thaliana] (TAIR:AT2G46820.2)	x	2.47906	0	0	0
AT5G16650	250079_at	DNAJ heat shock N-terminal domain-containing protein	x	2.47145	0	0	0
AT4G24810	254133_at	ABC1 family protein	x	2.47	0	0	0
AT1G66160	256522_at	U-box domain-containing protein	x	2.46995	0	0	0
AT3G52290	256671_at	IQD3 (IQ-domain 3)	x	2.46567	0	0	0
AT1G24100	264873_at	UGT74B1 (UDP-glucosyl transferase 74B1)	x	2.46523	0	0	0
AT3G27060	257809_at	TSO2 (TSO MEANING 'UGLY' IN CHINESE)	x	2.46011	0	2	0
AT4G15430	245558_at	similar to early-responsive to dehydration protein-related / ERD protein-related [Arabidopsis thaliana] (TAIR:AT4G04340.1)	x	2.45767	0	0	0
AT4G32340	253421_at	binding	x	2.4575	0	0	0
AT5G01500	251106_at	mitochondrial substrate carrier family protein	x	2.4556	0	0	0
AT2G19440	267335_s_at	AT1G64760	x	2.44782	0	0	0
AT3G63440	251178_at	ATCKX6/ATCKX7/CKX6 (CYTOKININ OXIDASE/DEHYDROGENASE 6)	x	2.44681	0	0	0
AT5G54130	248191_at	calcium-binding EF hand family protein	x	2.44427	0	0	0
AT1G48330	262236_at	similar to unknown protein [Arabidopsis thaliana] (TAIR:AT3G17580.1)	x	2.43986	0	0	0
AT5G66070	247125_at	zinc finger (C3HC4-type RING finger) family protein	x	2.43754	0	1	0
AT1G24140	264866_at	matrixin family protein	x	2.437	0	0	0
AT2G07708	244959_s_at	ATMG00500	x	2.43542	0	0	0
AT1G03130	263114_at	PSAD-2 (photosystem I subunit D-2)	x	2.43534	0	1	0
AT3G23940	256862_at	dehydratase family	x	2.43167	0	0	0
AT4G32030	253464_at	unknown protein	x	2.4308	0	0	0
AT1G31335	262558_at	unknown protein	x	2.42682	0	0	0
AT2G38230	267138_s_at	AT2G38210	x	2.4262	0	0	0
AT1G43560	262721_at	ATY2 (Arabidopsis thioredoxin y2)	x	2.4258	0	1	0
AT4G00180	255709_at	YAB3 (YABBY3)	x	2.42098	0	0	0
AT5G18150	250018_at	similar to unknown protein [Arabidopsis thaliana] (TAIR:AT5G14602.1)	x	2.41864	0	1	0
AT5G01410	251091_at	PDX1 (PYRIDOXINE BIOSYNTHESIS 1.3)	x	2.41409	0	0	0
AT2G18290	265336_at	anaphase-promoting complex, subunit 10 family / APC10 family	x	2.41372	0	0	0
AT2G21210	264014_at	auxin-responsive protein, putative	x	2.40938	0	0	0
AT3G11110	256446_at	zinc finger (C3HC4-type RING finger) family protein	x	2.40639	0	0	0
AT5G48830	248679_at	similar to unnamed protein product [Vitis vinifera] (GB:CAO46087.1)	x	2.40578	0	1	0
AT1G38065	245810_at	AT1G38131	x	2.40568	0	0	0
AT2G37620	267175_s_at	AT3G53750	x	2.4038	0	0	0
AT5G62280	247474_at	similar to unknown protein [Arabidopsis thaliana] (TAIR:AT2G45360.1)	x	2.4011	0	0	0
AT5G64570	247266_at	XYL4 (beta-xylosidase 4)	x	2.39747	0	0	0
AT5G40980	249332_at	similar to unknown protein [Arabidopsis thaliana] (TAIR:AT3G27027.1)	x	2.39612	0	0	0
AT3G11090	256427_at	LBD21 (LOB DOMAIN-CONTAINING PROTEIN 21)	x	2.38582	0	0	0
AT2G32100	265724_at	ATOFP16/OFP16 (Arabidopsis thaliana ovate family protein 16)	x	2.38546	0	0	0
AT2G27080	266316_at	harpin-induced protein-related / HIN1-related / harpin-responsive protein-related	x	2.38429	0	1	0
AT3G20450	257671_at	similar to unknown protein [Arabidopsis thaliana] (TAIR:AT1G11905.1)	x	2.384	0	1	0
AT2G15000	265895_at	similar to unknown protein [Arabidopsis thaliana] (TAIR:AT4G34265.2)	x	2.38132	0	0	0
AT1G22885	264725_at	unknown protein	x	2.3811	0	0	0
AT1G10640	261834_at	polygalacturonase, putative / pectinase, putative	x	2.37998	0	0	0
AT1G44920	261338_at	similar to unnamed protein product [Vitis vinifera] (GB:CAO61509.1)	x	2.37172	0	0	0
AT3G01680	259180_at	similar to unknown protein [Arabidopsis thaliana] (TAIR:AT3G01670.1)	x	2.37003	0	0	0
AT1G72900	262381_at	disease resistance protein (TIR-NBS class), putative	x	2.36939	0	0	0
AT5G52100	248402_at	CRR1 (CHLORORESPIRATION REDUCTION 1)	x	2.36792	0	0	0
AT1G25550	255734_at	myb family transcription factor	x	2.36733	0	1	0
AT3G01810	258997_at	similar to nucleolar protein gar2-related [Arabidopsis thaliana] (TAIR:AT2G42320.1)	x	2.36666	0	1	0
AT1G75690	262970_at	chaperone protein dnaJ-related	x	2.36553	0	0	0
AT3G27240	257148_at	cytochrome c1, putative	x	2.36436	0	0	0
AT1G16260	262705_at	protein kinase family protein	x	2.36429	0	0	0
AT2G45190	245138_at	AFO (ABNORMAL FLORAL ORGANS)	x	2.36283	0	0	0
AT1G56500	259603_at	haloacid dehalogenase-like hydrolase family protein	x	2.362	0	0	0
AT4G17350	245416_at	similar to unknown protein [Arabidopsis thaliana] (TAIR:AT5G47440.1)	x	2.35884	0	0	0
AT1G29530	259775_at	similar to unknown protein [Arabidopsis thaliana] (TAIR:AT2G34310.1)	x	2.35706	0	0	0
AT1G65230	263142_at	similar to hypothetical protein [Vitis vinifera] (GB:CAN76393.1)	x	2.35517	0	0	0
AT4G19985	254505_at	GCN5-related N-acetyltransferase (GNAT) family protein	x	2.35321	0	0	0
AT3G56480	251688_at	myosin heavy chain-related	x	2.35282	0	1	0
AT1G18440	261666_at	peptidyl-tRNA hydrolase family protein	x	2.35228	0	1	0
AT1G67810	245193_at	Fe-S metabolism associated domain-containing protein	x	2.35005	0	1	0
AT5G14100	250198_at	ATNAP14 (Non-intrinsic ABC protein 14)	x	2.34885	0	0	0
AT1G78290	260774_at	serine/threonine protein kinase, putative	x	2.34848	0	0	0
AT5G28050	246702_at	cytidine/deoxycytidylate deaminase family protein	x	2.34804	0	0	0
AT5G56040	248046_at	leucine-rich repeat protein kinase, putative	x	2.34555	0	0	0
AT3G52750	252001_at	FTSZ2-2 (FtsZ2-2)	x	2.34547	0	0	0
AT2G29310	266277_at	tropinone reductase, putative / tropine dehydrogenase, putative	x	2.33986	0	0	0
AT1G14345	261488_at	oxidoreductase	x	2.3334	0	2	0
AT3G04640	258792_at	glycine-rich protein	x	2.3334	0	0	0
AT3G11650	259071_at	NHL2 (NDR1/HIN1-like 2)	x	2.32862	0	1	0
AT5G10400	250433_at	histone H3	x	2.32694	0	1	0
AT3G47480	252417_at	calcium-binding EF hand family protein	x	2.32303	0	0	0
AT2G32500	267057_at	similar to unknown protein [Arabidopsis thaliana] (TAIR:AT2G31670.1)	x	2.32053	0	0	0
AT4G09970	255004_at	unknown protein	x	2.31969	0	4	0
AT3G15830	258249_s_at	AT3G15820	x	2.31824	0	1	0
AT4G31210	253566_at	DNA topoisomerase family protein	x	2.3103	0	0	0
AT1G62300	264746_at	WRKY6 (WRKY DNA-binding protein 6)	x	2.30753	0	0	0
AT5G28020	246701_at	ATCYSD2 (Arabidopsis thaliana cysteine synthase D2)	x	2.3039	0	0	0
AT4G38840	252972_at	auxin-responsive protein, putative	x	2.30276	0	0	0
AT2G26730	267619_at	leucine-rich repeat transmembrane protein kinase, putative	x	2.29807	0	0	0
AT4G39710	252853_at	immunophilin, putative / FKBP-type peptidyl-prolyl cis-trans isomerase, putative	x	2.29747	0	0	0
AT4G29780	253643_at	similar to unknown protein [Arabidopsis thaliana] (TAIR:AT5G12010.1)	x	2.29542	0	4	0
AT3G44260	252679_at	CCR4-NOT transcription complex protein, putative	x	2.28757	0	1	0
AT1G31817	246266_at	NFD3 (NUCLEAR FUSION DEFECTIVE 3)	x	2.28465	0	0	0
AT3G10060	258929_at	immunophilin, putative / FKBP-type peptidyl-prolyl cis-trans isomerase, putative	x	2.28082	0	0	0
AT1G64780	262883_at	ATAMT1	x	2.27839	0	0	0
AT4G23470	254262_at	hydroxyproline-rich glycoprotein family protein	x	2.27774	0	0	0
AT2G40100	265722_at	LHCB4.3 (LIGHT HARVESTING COMPLEX PSII)	x	2.26867	0	1	0
AT4G32280	253423_at	IAA29 (indoleacetic acid-induced protein 29)	x	2.26595	0	0	0
AT2G07680	266038_at	ATMRP11 (Arabidopsis thaliana multidrug resistance-associated protein 11)	x	2.26547	0	0	0
AT3G15650	258270_at	phospholipase/carboxylesterase family protein	x	2.26284	0	1	0
AT3G51150	252143_at	kinesin motor family protein	x	2.25941	0	0	0
AT2G31670	263449_at	similar to unknown protein [Arabidopsis thaliana] (TAIR:AT1G51360.1)	x	2.25819	0	0	0
AT5G18650	250000_at	zinc finger (C3HC4-type RING finger) family protein	x	2.25797	0	0	0
AT1G70890	262304_at	MLP43 (MLP-LIKE PROTEIN 43)	x	2.25434	0	0	0
AT1G60660	264926_at	B5 #5 (cytochrome b5 family protein #5)	x	2.25267	0	0	0
AT2G47060	266749_at	serine/threonine protein kinase, putative	x	2.25259	0	1	0
AT3G02040	258856_at	SRG3 (SENESCENCE-RELATED GENE 3)	x	2.24646	0	1	0
AT2G34710	267316_at	PHB (PHABULOSA)	x	2.23782	0	0	0
AT3G24530	258134_at	AAA-type ATPase family protein / ankyrin repeat family protein	x	2.23613	0	1	0
AT3G21550	258183_at	similar to unknown protein [Arabidopsis thaliana] (TAIR:AT3G21520.1)	x	2.23602	0	0	0
AT1G54740	264238_at	similar to structural constituent of ribosome [Arabidopsis thaliana] (TAIR:AT1G22110.1)	x	2.23582	0	0	0
AT5G58370	247818_at	GTP binding	x	2.2351	0	0	0
AT5G12900	250265_at	similar to unknown protein [Arabidopsis thaliana] (TAIR:AT1G12330.1)	x	2.23152	0	0	0
AT3G05220	259354_at	heavy-metal-associated domain-containing protein	x	2.22476	0	0	0
AT3G27280	257149_at	ATPHB4 (PROHIBITIN 4)	x	2.22087	0	0	0
AT1G32200	245790_at	ATS1 (ACYLTRANSFERASE 1)	x	2.21986	0	0	0
AT3G10050	258884_at	OMR1 (L-O-METHYLTHREONINE RESISTANT 1)	x	2.21954	0	0	0
AT3G15030	257267_at	TCP4 (TCP FAMILY TRANSCRIPTION FACTOR 4)	x	2.21837	0	0	0
AT5G59670	247684_at	leucine-rich repeat protein kinase, putative	x	2.21654	0	0	0
AT3G56160	251720_at	bile acid:sodium symporter	x	2.20923	0	0	0
AT1G31330	262557_at	PSAF (photosystem I subunit F)	x	2.20558	0	1	0
AT5G35790	249694_at	G6PD1 (GLUCOSE-6-PHOSPHATE DEHYDROGENASE 1)	x	2.19918	0	0	0
AT3G01860	259000_at	similar to unknown protein [Arabidopsis thaliana] (TAIR:AT3G27210.1)	x	2.19862	0	0	0
AT4G25050	254102_at	ACP4 (ACYL CARRIER PROTEIN 4)	x	2.19801	0	0	0
AT1G17700	259398_at	prenylated rab acceptor (PRA1) family protein	x	2.19486	0	0	0
AT4G28030	253823_at	GCN5-related N-acetyltransferase (GNAT) family protein	x	2.1919	0	0	0
AT3G23810	257173_at	SAHH2 (S-ADENOSYL-L-HOMOCYSTEINE (SAH) HYDROLASE 2)	x	2.19064	0	0	0
AT1G64400	259737_at	long-chain-fatty-acid--CoA ligase, putative / long-chain acyl-CoA synthetase, putative	x	2.19048	0	0	0
AT5G40690	249377_at	similar to unknown protein [Arabidopsis thaliana] (TAIR:AT2G41730.1)	x	2.18914	0	0	0
AT5G02270	251020_at	ATNAP9 (Non-intrinsic ABC protein 9)	x	2.18913	0	0	0
AT3G21200	258039_at	similar to hypothetical protein [Vitis vinifera] (GB:CAN79599.1)	x	2.18884	0	0	0
AT2G21060	264026_at	ATGRP2B (GLYCINE-RICH PROTEIN 2B)	x	2.1888	0	0	0
AT1G64380	259793_at	AP2 domain-containing transcription factor, putative	x	2.18455	0	0	0
AT3G02020	258977_s_at	AT5G14060	x	2.17953	0	1	0
AT3G50790	252132_at	late embryogenesis abundant protein, putative / LEA protein, putative	x	2.16925	0	1	0
AT5G45930	248920_at	CHLI2	x	2.16513	0	0	0
AT5G26820	246847_at	ferroportin-related	x	2.161	0	0	0
AT2G24600	263800_at	ankyrin repeat family protein	x	2.15962	0	2	0
AT3G43800	252712_at	ATGSTU27 (Arabidopsis thaliana Glutathione S-transferase (class tau) 27)	x	2.15709	0	1	0
AT1G02470	260933_at	similar to unknown protein [Arabidopsis thaliana] (TAIR:AT1G02475.1)	x	2.15443	0	0	0
AT5G43060	249187_at	cysteine proteinase, putative / thiol protease, putative	x	2.15189	0	0	0
AT2G19720	266684_at	RPS15AB (ribosomal protein S15A B)	x	2.15045	0	0	0
AT3G19480	258025_at	D-3-phosphoglycerate dehydrogenase, putative / 3-PGDH, putative	x	2.1455	0	1	0
AT5G32450	246170_at	RNA recognition motif (RRM)-containing protein	x	2.14235	0	0	0
AT3G23820	256865_at	GAE6 (UDP-D-GLUCURONATE 4-EPIMERASE 6)	x	2.14221	0	0	0
AT4G00955	255627_at	similar to protein kinase family protein [Arabidopsis thaliana] (TAIR:AT2G23450.2)	x	2.13939	0	0	0
AT5G14600	250147_at	similar to unnamed protein product [Vitis vinifera] (GB:CAO14741.1)	x	2.1377	0	0	0
AT3G22530	256934_at	similar to unknown protein [Arabidopsis thaliana] (TAIR:AT4G14830.1)	x	2.13726	0	0	0
AT4G03150	255436_at	similar to unnamed protein product [Vitis vinifera] (GB:CAO22424.1)	x	2.13487	0	0	0
AT5G09590	250502_at	mtHSC70-2 (HEAT SHOCK PROTEIN 70)	x	2.13453	0	0	0
AT5G59430	247726_at	ATTRP1 (TELOMERE REPEAT BINDING PROTEIN 1)	x	2.13154	0	0	0
AT1G14460	261471_at	DNA polymerase-related	x	2.12736	0	0	0
AT1G08380	261746_at	PSAO (photosystem I subunit O)	x	2.12685	0	0	0
AT1G63260	260109_at	TET10 (TETRASPANIN10)	x	2.12573	0	1	0
AT3G10840	257533_at	hydrolase, alpha/beta fold family protein	x	2.12322	0	0	0
AT5G35490	249727_at	unknown protein	x	2.12297	0	0	0
AT1G20220	261232_at	nucleic acid binding	x	2.12204	0	0	0
AT5G44680	249008_at	methyladenine glycosylase family protein	x	2.12171	0	0	0
AT5G08280	246033_at	HEMC (HYDROXYMETHYLBILANE SYNTHASE)	x	2.12078	0	2	0
AT2G04570	263809_at	GDSL-motif lipase/hydrolase family protein	x	2.11986	0	0	0
AT1G48610	261306_at	AT hook motif-containing protein	x	2.11965	0	0	0
AT3G27090	257790_at	similar to unknown protein [Arabidopsis thaliana] (TAIR:AT5G42050.1)	x	2.11679	0	1	0
AT2G02500	267220_at	ISPD (2-C-METHYL-D-ERYTHRITOL 4-PHOSPHATE CYTIDYLTRANSFERASE)	x	2.11463	0	0	0
AT2G01760	265869_at	ARR14 (ARABIDOPSIS RESPONSE REGULATOR 14)	x	2.11016	0	0	0
AT1G74690	262210_at	IQD31 (IQ-domain 31)	x	2.10821	0	0	0
AT3G52430	252060_at	PAD4 (PHYTOALEXIN DEFICIENT 4)	x	2.10791	0	0	0
AT2G29290	266279_at	tropinone reductase, putative / tropine dehydrogenase, putative	x	2.10421	0	0	0
AT2G37470	265960_at	histone H2B, putative	x	2.10135	0	0	0
AT3G12685	257706_at	similar to catalytic [Arabidopsis thaliana] (TAIR:AT1G24350.1)	x	2.1011	0	2	0
AT1G07320	261078_at	RPL4 (ribosomal protein L4)	x	2.09824	0	1	0
AT2G03980	263482_at	GDSL-motif lipase/hydrolase family protein	x	2.09639	0	0	0
AT2G19620	265938_at	Ndr family protein	x	2.09499	0	1	0
AT5G09650	250496_at	ATPPA6 (ARABIDOPSIS THALIANA PYROPHOSPHORYLASE 6)	x	2.09414	0	0	0
AT5G09820	250503_at	plastid-lipid associated protein PAP / fibrillin family protein	x	2.09269	0	0	0
AT1G73830	260070_at	BEE3 (BR ENHANCED EXPRESSION 3)	x	2.0888	0	0	0
AT5G59450	247707_at	scarecrow-like transcription factor 11 (SCL11)	x	2.08875	0	0	0
AT1G18090	256077_at	exonuclease, putative	x	2.08578	0	0	0
AT2G32860	267645_at	glycosyl hydrolase family 1 protein	x	2.08532	0	0	0
AT4G27230	253920_at	HTA2 (HISTONE H2A)	x	2.08517	0	0	0
AT5G12130	250315_at	PDE149 (PIGMENT DEFECTIVE 149)	x	2.08454	0	0	0
AT5G23070	249874_at	thymidine kinase, putative	x	2.07954	0	0	0
AT4G28025	253825_at	similar to unnamed protein product [Vitis vinifera] (GB:CAO66511.1)	x	2.07911	0	0	0
AT5G64240	247282_at	ATMC3 (METACASPASE 3)	x	2.07559	0	0	0
AT1G28110	259599_at	SCPL45	x	2.06993	0	0	0
AT1G68585	262286_at	metal ion binding	x	2.06853	0	0	0
AT2G35650	265824_at	ATCSLA07 (CELLULOSE SYNTHASE LIKE)	x	2.06752	0	0	0
AT5G46910	248814_at	transcription factor jumonji (jmj) family protein	x	2.06614	0	0	0
AT2G42770	263980_at	peroxisomal membrane 22 kDa family protein	x	2.0651	0	3	0
AT5G17920	259343_s_at	AT3G03780	x	2.06279	0	0	0
AT1G18400	261717_at	BEE1 (BR ENHANCED EXPRESSION 1)	x	2.06181	0	0	0
AT1G03420	264824_at	transposable element gene	x	2.05962	0	1	0
AT5G06700	250645_at	similar to unknown protein [Arabidopsis thaliana] (TAIR:AT3G12060.1)	x	2.05624	0	0	0
AT2G17230	263421_at	phosphate-responsive 1 family protein	x	2.05483	0	1	0
AT1G06550	262619_at	enoyl-CoA hydratase/isomerase family protein	x	2.05262	0	0	0
AT5G12080	250326_at	mechanosensitive ion channel domain-containing protein / MS ion channel domain-containing protein	x	2.05046	0	0	0
AT2G04790	263674_at	similar to unnamed protein product [Vitis vinifera] (GB:CAO23994.1)	x	2.04836	0	0	0
AT5G58260	247816_at	Encodes subunit NDH-N of NAD(P)H:plastoquinone dehydrogenase complex (Ndh complex) present in the thylakoid membrane of chloroplasts. This subunit is thought to be required for Ndh complex assembly.	x	2.04574	0	0	0
AT5G67280	246986_at	RLK (RECEPTOR-LIKE KINASE)	x	2.04533	0	0	0
AT2G34260	267004_at	transducin family protein / WD-40 repeat family protein	x	2.0445	0	1	0
AT2G38120	267092_at	AUX1 (AUXIN RESISTANT 1)	x	2.04416	0	0	0
AT1G68590	262283_at	plastid-specific 30S ribosomal protein 3, putative / PSRP-3, putative	x	2.04287	0	0	0
AT5G48450	248704_at	SKS3 (SKU5 Similar 3)	x	2.04115	0	1	0
AT3G46820	252471_at	TOPP5 (Type one serine/threonine protein phosphatase 5)	x	2.03992	0	0	0
AT2G31750	263473_at	UGT74D1 (UDP-GLUCOSYL TRANSFERASE 74D1)	x	2.03992	0	0	0
AT2G32720	267544_at	B5 #4 (cytochrome b5 family protein #4)	x	2.03925	0	0	0
AT1G78320	260805_at	ATGSTU23 (Arabidopsis thaliana Glutathione S-transferase (class tau) 23)	x	2.03902	0	0	0
AT2G26580	245029_at	YAB5 (YABBY5)	x	2.0378	0	0	0
AT5G07580	250582_at	DNA binding / transcription factor	x	2.03437	0	0	0
AT1G70000	264692_at	DNA-binding family protein	x	2.03347	0	0	0
AT5G52780	248329_at	similar to unknown protein [Arabidopsis thaliana] (TAIR:AT4G19100.1)	x	2.03121	0	1	0
AT5G04160	245698_at	phosphate translocator-related	x	2.02991	0	1	0
AT1G73110	262377_at	ribulose bisphosphate carboxylase/oxygenase activase, putative / RuBisCO activase, putative	x	2.0293	0	1	0
AT3G54260	251886_at	similar to unknown protein [Arabidopsis thaliana] (TAIR:AT2G42570.1)	x	2.02877	0	0	0
AT4G17740	245263_at	C-terminal processing protease, putative	x	2.02802	0	0	0
AT3G44990	252607_at	XTR8 (xyloglucan:xyloglucosyl transferase 8)	x	2.02682	0	0	0
AT4G33360	253334_at	terpene cyclase/mutase-related	x	2.02374	0	0	0
AT5G17170	250073_at	ENH1 (ENHANCER OF SOS3-1)	x	2.023	0	0	0
AT1G31350	262552_at	F-box family protein	x	2.02212	0	0	0
AT1G78440	260773_at	ATGA2OX1 (GIBBERELLIN 2-OXIDASE 1)	x	2.02086	0	0	0
AT2G43560	260542_at	immunophilin / FKBP-type peptidyl-prolyl cis-trans isomerase family protein	x	2.02059	0	1	0
AT2G02100	266119_at	LCR69/PDF2.2 (Low-molecular-weight cysteine-rich 69)	x	2.0205	0	1	0
AT5G46800	248838_at	BOU (A BOUT DE SOUFFLE)	x	2.01858	0	0	0
AT4G27430	253876_at	CIP7 (COP1-INTERACTING PROTEIN 7)	x	2.01688	0	0	0
AT5G06690	250649_at	(THIOREDOXIN-LIKE 5)	x	2.01607	0	0	0
AT4G15800	245334_at	RALFL33 (RALF-LIKE 33)	x	2.01574	0	2	0
AT2G37450	265967_at	nodulin MtN21 family protein	x	2.0146	0	0	0
AT3G61430	251324_at	PIP1A (PLASMA MEMBRANE INTRINSIC PROTEIN 1A)	x	2.01337	0	0	0
AT3G55330	251784_at	PPL1 (PSBP-LIKE PROTEIN 1)	x	2.01195	0	0	0
AT2G25840	266648_at	OVA4 (OVULE ABORTION 4)	x	2.009	0	1	0
AT4G22490	254327_at	protease inhibitor/seed storage/lipid transfer protein (LTP) family protein	x	2.00899	0	0	0
AT4G13340	254770_at	leucine-rich repeat family protein / extensin family protein	x	2.00731	0	0	0
AT2G38640	257375_at	similar to unknown protein [Arabidopsis thaliana] (TAIR:AT5G41590.1)	x	2.00654	0	0	0
AT4G21870	254384_at	26.5 kDa class P-related heat shock protein (HSP26.5-P)	x	2.00653	0	0	0
AT2G22360	264002_at	DNAJ heat shock family protein	x	2.00612	0	0	0
AT4G12390	254810_at	PME1	x	2.00575	0	0	0
AT1G33420	256426_at	PHD finger family protein	x	2.00403	0	0	0
AT1G49975	261638_at	similar to hypothetical protein [Vitis vinifera] (GB:CAN66219.1)	x	2.00335	0	0	0
AT5G49630	248619_at	AAP6 (AMINO ACID PERMEASE 6)	x	2.00261	0	2	0
AT4G39950	252827_at	CYP79B2 (cytochrome P450, family 79, subfamily B, polypeptide 2)	x	2.00232	0	0	0
AT4G24620	254141_at	PGI1 (CHLOROPLASTIC PHOSPHOGLUCOSE ISOMERASE)	x	2.00136	0	1	0

## Sheet: work sheet 3
Additional file 6- List of leaf CAMTA1 independent drought induced genes (LCIDIG) sorted in accordance with its 2 recognition motif (MCGTGT; MCGCGB)
			Comparison M1-D/M1-C (FC ≥ 2)	Comparison WT-D/WT-C (FC ≥ 2)	CAMTA recognition motif
Locus Identifier	Probe Set	Description	FC (M1-D/M1-C)	FC (WT-D/WT-C)	MCGTGT(57.0%)	MCGCGB(18.8%)	Both motif
AT2G35060	267423_at	KUP11 (K+ uptake permease 11)	2.69709	5.65714	0	0	0
AT4G30460	253619_at	glycine-rich protein	3.49912	7.23897	1	0	0
AT3G20810	257985_at	transcription factor jumonji (jmjC) domain-containing protein	3.16485	6.53428	0	0	0
AT2G45510;AT2G44890	267500_s_at	AT2G44890	2.14985	4.42451	0	0	0
AT4G20110	254500_at	vacuolar sorting receptor, putative	2.1608	4.41581	1	1	1
AT3G07410	259061_at	AtRABA5b (Arabidopsis Rab GTPase homolog A5b)	2.06875	4.21408	0	0	0
AT1G16510	262703_at	auxin-responsive family protein	2.17047	4.41339	0	1	0
AT4G19400	254579_at	actin binding	2.75702	5.54987	0	0	0
AT1G62710	262644_at	BETA-VPE (vacuolar processing enzyme beta)	6.79045	13.6648	3	0	0
AT2G18050	265817_at	HIS1-3 (HISTONE H1-3)	9.57019	18.8147	0	0	0
AT1G33265	256512_at	similar to unknown [Populus trichocarpa] (GB:ABK96103.1)	2.08698	4.06154	1	0	0
AT3G23910;AT3G24255	256902_s_at	AT3G24255	2.11999	4.11851	1	0	0
AT4G19390	254580_at	similar to unknown protein [Arabidopsis thaliana] (TAIR:AT5G13720.1)	4.53704	8.73896	1	1	1
AT4G21400	254409_at	protein kinase family protein	2.91046	5.55924	0	0	0
AT5G22460	249917_at	esterase/lipase/thioesterase family protein	2.02413	3.81638	0	0	0
AT1G35720	261285_at	ANNAT1 (ANNEXIN ARABIDOPSIS 1)	2.14439	4.03556	2	0	0
AT1G09530	264510_at	PAP3/PIF3/POC1 (PHYTOCHROME INTERACTING FACTOR 3)	3.68688	6.89203	0	0	0
AT1G73380	245733_at	similar to unnamed protein product [Vitis vinifera] (GB:CAO62045.1)	2.64958	4.92255	0	0	0
AT5G24770;AT5G24780	245928_s_at	AT5G24780	5.60008	10.4026	0	0	0
AT5G53870	248236_at	plastocyanin-like domain-containing protein	3.49127	6.40096	1	1	1
AT3G20250	257122_at	APUM5 (ARABIDOPSIS PUMILIO 5)	2.85616	5.18081	1	0	0
AT3G03310	259057_at	lecithin:cholesterol acyltransferase family protein / LACT family protein	2.5461	4.55478	1	0	0
AT4G13800	254683_at	permease-related	2.96113	5.29105	0	0	0
AT1G03550	264835_at	secretory carrier membrane protein (SCAMP) family protein	2.19241	3.90379	0	0	0
AT3G48000	252372_at	ALDH2B4 (ALDEHYDE DEHYDROGENASE 2)	2.08136	3.69585	0	0	0
AT5G61520	247529_at	hexose transporter, putative	2.04887	3.63125	1	0	0
AT1G51140	245748_at	basic helix-loop-helix (bHLH) family protein	4.26922	7.45659	4	0	0
AT2G45920	266910_at	U-box domain-containing protein	2.13349	3.64152	0	0	0
AT5G47060	248820_at	senescence-associated protein-related	2.02953	3.39175	0	0	0
AT2G25590	265902_at	agenet domain-containing protein	2.57195	4.24613	0	0	0
AT4G16190	245483_at	cysteine proteinase, putative	2.76586	4.53824	2	0	0
AT1G01640	261586_at	speckle-type POZ protein-related	2.00637	3.24999	0	0	0
AT1G31820	246260_at	amino acid permease family protein	2.63531	4.25729	0	0	0
AT5G47180	248796_at	vesicle-associated membrane family protein / VAMP family protein	2.30804	3.72675	1	1	1
AT4G13560	254716_at	UNE15 (unfertilized embryo sac 15)	2.22958	3.59412	0	0	0
AT4G31420	253526_at	zinc finger (C2H2 type) family protein	2.45538	3.95767	1	0	0
AT5G54080	248193_at	HGO (HOMOGENTISATE 1,2-DIOXYGENASE)	2.43454	3.91686	0	0	0
AT5G13170	245982_at	nodulin MtN3 family protein	39.2595	63.1073	3	2	1
AT3G12520	256244_at	SULTR4	2.63577	4.22876	0	0	0
AT2G47600	245127_at	ATMHX (MAGNESIUM/PROTON EXCHANGER)	2.42702	3.87521	1	0	0
AT1G17745	259403_at	PGDH (3-PHOSPHOGLYCERATE DEHYDROGENASE)	2.24044	3.57467	0	0	0
AT5G11110	245904_at	ATSPS2F/SPS1 (SUCROSE PHOSPHATE SYNTHASE 1)	2.49195	3.96397	0	0	0
AT1G73680	260060_at	pathogen-responsive alpha-dioxygenase, putative	2.16261	3.41556	0	0	0
AT1G34630	262407_at	similar to unknown protein [Arabidopsis thaliana] (TAIR:AT5G51150.1)	2.77148	4.37111	3	2	1
AT1G11840	264372_at	ATGLX1 (GLYOXALASE I HOMOLOG)	2.10824	3.31309	2	1	1
AT5G65750	247155_at	2-oxoglutarate dehydrogenase E1 component, putative / oxoglutarate decarboxylase, putative / alpha-ketoglutaric dehydrogenase, putative	2.52985	3.9689	0	0	0
AT5G57900	247863_at	SKIP1 (SKP1 INTERACTING PARTNER 1)	2.24847	3.52094	3	0	0
AT1G73980	260372_at	phosphoribulokinase/uridine kinase family protein	2.11151	3.2986	1	3	1
AT3G46970	252468_at	ATPHS2/PHS2 (ALPHA-GLUCAN PHOSPHORYLASE 2)	2.07561	3.21205	2	0	0
AT1G01240	261026_at	similar to unknown protein [Arabidopsis thaliana] (TAIR:AT2G46550.1)	2.05689	3.17733	5	0	0
AT2G03890	263333_at	phosphatidylinositol 3- and 4-kinase family protein	2.14257	3.30407	1	0	0
AT3G19290	258026_at	ABF4 (ABRE BINDING FACTOR 4)	2.54544	3.91783	0	0	0
AT1G63880	260312_at	disease resistance protein (TIR-NBS-LRR class), putative	2.17878	3.34998	0	0	0
AT4G29820	253672_at	ATCFIM-25/CFIM-25 (ARABIDOPSIS HOMOLOG OF CFIM-25)	2.62286	4.02365	1	0	0
AT2G42890	265266_at	AML2	2.00182	3.06901	0	0	0
AT3G05640	258901_at	protein phosphatase 2C, putative / PP2C, putative	2.72106	4.17133	1	0	0
AT5G56380	248016_at	F-box family protein	2.37633	3.64191	0	0	0
AT2G41710	260498_at	ovule development protein, putative	2.02048	3.09319	2	0	0
AT1G03290	264362_at	similar to unknown protein [Arabidopsis thaliana] (TAIR:AT4G02880.1)	2.03686	3.11177	1	0	0
AT3G01310	259118_at	acid phosphatase/ oxidoreductase/ transition metal ion binding	2.71828	4.09967	0	0	0
AT5G11390	250363_at	similar to unknown protein [Arabidopsis thaliana] (TAIR:AT1G68910.1)	2.02721	3.0386	1	0	0
AT2G39580	266971_at	binding	2.11598	3.15843	0	1	0
AT1G62810	262667_at	copper amine oxidase, putative	3.00733	4.47565	1	0	0
AT5G49990	248558_at	xanthine/uracil permease family protein	4.15465	6.12539	0	0	0
AT3G61890	251272_at	ATHB-12 (ARABIDOPSIS THALIANA HOMEOBOX PROTEIN 12)	2.43625	3.58849	1	0	0
AT1G20160	261224_at	ATSBT5.2	2.30119	3.38101	0	0	0
AT5G09930	250506_at	ATGCN2 (Arabidopsis thaliana general control non-repressible 2)	5.10096	7.47372	2	0	0
AT1G61260	264879_at	similar to unknown protein [Arabidopsis thaliana] (TAIR:AT1G11220.1)	2.92825	4.28749	2	0	0
AT2G32090	265673_at	lactoylglutathione lyase family protein / glyoxalase I family protein	2.11026	3.08369	0	0	0
AT4G23880	254178_at	unknown protein	2.01069	2.92282	1	0	0
AT1G29240	260884_at	similar to unknown protein [Arabidopsis thaliana] (TAIR:AT2G34170.1)	2.13459	3.09075	0	0	0
AT2G47180	263320_at	ATGOLS1 (ARABIDOPSIS THALIANA GALACTINOL SYNTHASE 1)	3.19584	4.62268	2	1	1
AT3G06210	257580_at	binding	2.11405	3.0578	1	1	1
AT5G23460	249838_at	unknown protein	2.35062	3.39657	1	0	0
AT3G53230	251975_at	cell division cycle protein 48, putative / CDC48, putative	2.08663	3.01105	0	0	0
AT1G80530	260288_at	nodulin family protein	2.25792	3.23944	2	1	1
AT2G42790	263986_at	CSY3 (CITRATE SYNTHASE 3)	3.08942	4.4104	4	0	0
AT5G05110	250811_at	cysteine protease inhibitor, putative / cystatin, putative	2.25662	3.20979	1	0	0
AT3G16410;AT3G16390;AT3G16400	259381_s_at	AT3G16390	3.01936	4.25254	3	1	1
AT5G41260	249293_at	protein kinase family protein	2.01794	2.83175	0	0	0
AT1G53580	260986_at	ETHE1/GLX2-3/GLY3 (GLYOXALASE 2-3)	2.01473	2.82312	0	1	0
AT1G47813;AT1G47820	261738_s_at	AT1G47820	2.00961	2.79163	2	2	1
AT1G14360	261485_at	ATUTR3/UTR3 (UDP-GALACTOSE TRANSPORTER 3)	2.19159	3.04205	2	0	0
AT5G01990	251078_at	auxin efflux carrier family protein	2.02081	2.80208	0	0	0
AT5G28300	245861_at	trihelix DNA-binding protein, putative	2.4179	3.35103	1	1	1
AT1G69360	260361_at	similar to unknown protein [Arabidopsis thaliana] (TAIR:AT1G26620.1)	2.26977	3.13641	0	0	0
AT1G15670	259502_at	kelch repeat-containing F-box family protein	2.08545	2.881	0	0	0
AT4G30490	253630_at	AFG1-like ATPase family protein	2.16496	2.97409	2	0	0
AT1G07040	256061_at	similar to unknown protein [Arabidopsis thaliana] (TAIR:AT1G27030.1)	2.34771	3.20363	0	0	0
AT1G15960	261845_at	NRAMP6 (NRAMP metal ion transporter 6)	2.34682	3.19436	1	1	1
AT5G45310	248969_at	similar to unnamed protein product [Vitis vinifera] (GB:CAO63757.1)	6.79342	9.23977	1	0	0
AT4G33150	253373_at	LKR (SACCHAROPINE DEHYDROGENASE)	5.15045	7.00399	2	0	0
AT1G50970	256212_at	membrane trafficking VPS53 family protein	2.3156	3.14281	0	0	0
AT5G65960	247113_at	similar to CM0216.310.nc [Lotus japonicus] (GB:BAF98215.1)	2.39045	3.23523	1	0	0
AT1G70420	264314_at	similar to unknown protein [Arabidopsis thaliana] (TAIR:AT1G23710.1)	2.86086	3.8555	1	1	1
AT2G18170	263065_at	ATMPK7 (MAP KINASE 7)	2.03215	2.73624	1	0	0
AT5G15190	250158_at	unknown protein	4.35349	5.83822	3	0	0
AT4G01120	255625_at	GBF2 (G-BOX BINDING FACTOR 2)	2.33171	3.09795	6	1	1
AT2G41705	260500_at	camphor resistance CrcB family protein	2.09894	2.78648	0	0	0
AT4G36210	253081_at	similar to unknown protein [Arabidopsis thaliana] (TAIR:AT2G18100.1)	2.81557	3.7294	0	0	0
AT4G32910	253388_at	similar to nucleoporin [Lotus japonicus] (GB:BAF45348.1)	2.09293	2.76823	1	1	1
AT2G22450	264045_at	riboflavin biosynthesis protein, putative	2.22384	2.92284	0	0	0
AT4G34990	253219_at	AtMYB32 (myb domain protein 32)	4.74435	6.22414	1	0	0
AT5G57050	247957_at	ABI2 (ABA INSENSITIVE 2)	3.66468	4.80268	0	0	0
AT1G21400;AT5G34780	260900_s_at	AT5G34780	2.60954	3.41183	0	0	0
AT5G37540	249626_at	aspartyl protease family protein	3.55867	4.65145	1	2	1
AT2G25625	265913_at	similar to unnamed protein product [Vitis vinifera] (GB:CAO44157.1)	2.3933	3.11581	1	0	0
AT2G39800;AT3G55610	251775_s_at	AT3G55610	3.39364	4.40336	0	1	0
AT3G53210	251983_at	nodulin MtN21 family protein	2.24422	2.89426	0	0	0
AT4G02380	255479_at	SAG21 (SENESCENCE-ASSOCIATED GENE 21)	2.24212	2.88766	1	0	0
AT4G34370	253236_at	IBR domain-containing protein	2.05019	2.63441	0	0	0
AT1G77120	264953_at	ADH1 (ALCOHOL DEHYDROGENASE 1)	2.00113	2.56713	0	0	0
AT1G28260	245659_at	binding	2.84404	3.61659	0	0	0
AT2G17990	265807_at	similar to kinectin-related [Arabidopsis thaliana] (TAIR:AT5G66250.3)	2.27441	2.87567	0	0	0
AT4G32850	253399_at	nPAP (NUCLEAR POLY(A) POLYMERASE)	2.18634	2.71544	1	0	0
AT1G54100	263157_at	ALDH7B4 (ALDEHYDE DEHYDROGENASE 7B4)	3.94719	4.89883	2	0	0
AT1G67300	264992_at	hexose transporter, putative	2.8331	3.5128	1	0	0
AT1G80130	262050_at	binding	2.06312	2.54303	3	0	0
AT3G22440	258455_at	hydroxyproline-rich glycoprotein family protein	2.01176	2.47898	1	2	1
AT3G15780	258263_at	unknown protein	2.48765	3.05712	2	0	0
AT5G66250	247140_at	kinectin-related	2.00181	2.45541	0	0	0
AT5G47810	248722_at	phosphofructokinase family protein	2.05758	2.52356	1	1	1
AT2G29300	266278_at	tropinone reductase, putative / tropine dehydrogenase, putative	2.48269	3.02205	0	0	0
AT1G73040	262357_at	jacalin lectin family protein	2.50886	3.04883	0	0	0
AT3G60520	251372_at	zinc ion binding	2.31154	2.80806	0	0	0
AT4G27900	253854_at	similar to unknown protein [Arabidopsis thaliana] (TAIR:AT5G53420.1)	2.51885	3.05852	1	0	0
AT3G47160	252464_at	protein binding / zinc ion binding	2.15578	2.61493	1	1	1
AT4G00040	255703_at	chalcone and stilbene synthase family protein	3.74311	4.52092	0	0	0
AT2G45600	267503_at	hydrolase	3.40088	4.06053	0	0	0
AT1G06180	260784_at	ATMYB13 (myb domain protein 13)	2.66589	3.18194	0	0	0
AT5G09620	250516_at	octicosapeptide/Phox/Bem1p (PB1) domain-containing protein	2.57828	3.07614	1	1	1
AT3G61630	251282_at	CRF6 (CYTOKININ RESPONSE FACTOR 6)	2.68706	3.19223	1	4	1
AT5G18850	249978_at	similar to hypothetical protein [Vitis vinifera] (GB:CAN63854.1)	2.11171	2.50753	0	0	0
AT3G57470	251641_at	peptidase M16 family protein / insulinase family protein	2.50134	2.96724	1	0	0
AT4G26270	253987_at	phosphofructokinase family protein	2.29572	2.71905	0	0	0
AT3G54670	251851_at	TTN8 (TITAN8)	2.04986	2.42671	0	0	0
AT1G70160	264701_at	similar to unknown protein [Arabidopsis thaliana] (TAIR:AT5G54870.1)	2.41997	2.84201	0	0	0
AT5G23380	249824_at	similar to unknown protein [Arabidopsis thaliana] (TAIR:AT1G03610.1)	2.03767	2.38683	0	0	0
AT5G56360	247990_at	calmodulin-binding protein	2.51741	2.94865	0	0	0
AT1G48840	245831_at	similar to unknown protein [Arabidopsis thaliana] (TAIR:AT3G18350.1)	2.00978	2.35244	3	0	0
AT3G52180	256676_at	ATPTPKIS1/DSP4/SEX4 (STARCH-EXCESS 4)	4.2091	4.91379	0	0	0
AT1G11210	262452_at	similar to unknown protein [Arabidopsis thaliana] (TAIR:AT1G11220.1)	2.51715	2.93796	3	0	0
AT2G47780	266503_at	rubber elongation factor (REF) protein-related	7.784	9.0537	4	1	1
AT5G37260	249606_at	CIR1/RVE2 (CIRCADIAN 1)	3.36697	3.87987	1	1	1
AT5G63190	247374_at	MA3 domain-containing protein	3.07736	3.54431	1	0	0
AT1G47960	259616_at	C/VIF1 (CELL WALL / VACUOLAR INHIBITOR OF FRUCTOSIDASE 1)	2.25875	2.59717	1	0	0
AT5G18525	249989_at	WD-40 repeat family protein	2.04706	2.33813	1	0	0
AT3G27210	257154_at	Identical to Uncharacterized protein At3g27210 (Y-2) [Arabidopsis Thaliana] (GB:Q9LK32)	2.46538	2.81553	2	0	0
AT1G69220	260339_at	SIK1 (ERINE/THREONINE KINASE 1)	2.03427	2.2995	0	0	0
AT3G61010	251347_at	glycosyl hydrolase family protein 85	2.69592	3.04044	0	1	0
AT1G58270	256021_at	ZW9	4.36327	4.90846	2	0	0
AT4G36980	246285_at	similar to unnamed protein product [Vitis vinifera] (GB:CAO71849.1)	2.11763	2.3803	1	1	1
AT5G01880	251066_at	zinc finger (C3HC4-type RING finger) family protein	2.33447	2.62339	0	0	0
AT5G09690	250487_at	magnesium transporter CorA-like family protein (MRS2-7)	2.5009	2.79246	1	0	0
AT3G19910	257967_at	zinc finger (C3HC4-type RING finger) family protein	2.39267	2.67037	0	0	0
AT1G64660	261957_at	ATMGL	10.5977	11.7921	2	0	0
AT4G18465	254675_at	RNA helicase, putative	2.33027	2.59284	1	0	0
AT4G23990	254185_at	ATCSLG3 (Cellulose synthase-like G3)	2.53627	2.81827	0	0	0
AT5G65990	247120_at	amino acid transporter family protein	2.43082	2.69438	0	0	0
AT5G38140	249542_at	histone-like transcription factor (CBF/NF-Y) family protein	2.353	2.59505	1	1	1
AT1G68570	262281_at	proton-dependent oligopeptide transport (POT) family protein	3.31277	3.6503	0	0	0
AT1G23730	265170_at	carbonic anhydrase, putative / carbonate dehydratase, putative	2.11684	2.33123	1	0	0
AT5G22290	249944_at	ANAC089 (Arabidopsis NAC domain containing protein 89)	2.93137	3.22008	2	0	0
AT1G54040	263174_at	ESP (EPITHIOSPECIFIER PROTEIN)	2.32527	2.55159	0	0	0
AT1G67500	264227_at	ATREV3 (Arabidopsis thaliana recovery protein 3)	2.91722	3.19416	0	0	0
AT3G29575	255723_at	similar to TMAC2 (TWO OR MORE ABRES-CONTAINING GENE 2) [Arabidopsis thaliana] (TAIR:AT3G02140.1)	2.77716	3.02145	7	0	0
AT5G60910	247553_at	AGL8 (AGAMOUS-LIKE 8)	2.85965	3.1105	1	0	0
AT4G14550	245593_at	IAA14 (SOLITARY ROOT)	2.33416	2.53171	1	0	0
AT5G17850	250053_at	cation exchanger, putative (CAX8)	2.13438	2.30818	0	1	0
AT4G20320	254490_at	CTP synthase	2.42448	2.59819	0	0	0
AT3G61540	251327_at	peptidase family protein	2.09761	2.24196	1	0	0
AT5G24670	246957_at	hydrolase/ zinc ion binding	2.13811	2.28346	0	0	0
AT2G23110	267263_at	similar to unknown protein [Arabidopsis thaliana] (TAIR:AT2G23120.1)	2.05952	2.17084	1	1	1
AT4G33540	253343_at	metallo-beta-lactamase family protein	2.05857	2.16655	4	0	0
AT2G43570	260568_at	chitinase, putative	8.33044	8.73017	2	0	0
AT3G57260	251625_at	BGL2 (PATHOGENESIS-RELATED PROTEIN 2)	2.67611	2.79931	3	0	0
AT2G24540	263796_at	AFR (ATTENUATED FAR-RED RESPONSE)	2.00194	2.08611	1	0	0
AT1G26800	261265_at	zinc finger (C3HC4-type RING finger) family protein	3.36698	3.48002	3	0	0
AT1G32450	260693_at	proton-dependent oligopeptide transport (POT) family protein	3.26627	3.37096	0	0	0
AT5G01520	251084_at	zinc finger (C3HC4-type RING finger) family protein	3.49872	3.59131	4	0	0
AT1G01720	261564_at	ATAF1 (Arabidopsis NAC domain containing protein 2)	2.13536	2.18626	5	0	0
AT1G72770	259922_at	HAB1 (HOMOLOGY TO ABI1)	2.85854	2.92398	4	0	0
AT1G14230;AT1G14250	262661_s_at	AT1G14250	2.20618	2.25608	1	0	0
AT4G30550	253639_at	glutamine amidotransferase class-I domain-containing protein	2.23493	2.28049	2	0	0
AT1G33260	256529_at	protein kinase family protein	2.03358	2.05477	1	0	0
AT5G65470	247186_at	similar to unknown protein [Arabidopsis thaliana] (TAIR:AT4G24530.1)	2.197	2.21484	2	0	0
AT4G37550	253042_at	formamidase, putative / formamide amidohydrolase, putative	2.19697	2.20632	0	0	0
AT5G18040	250013_at	similar to unknown protein [Arabidopsis thaliana] (TAIR:AT5G18065.1)	2.02059	2.02443	1	1	1
AT3G21260	258038_at	GLTP3 (GLYCOLIPID TRANSFER PROTEIN 3)	2.55976	2.56278	0	0	0
AT3G29140	258248_at	unknown protein	2.31339	2.28956	0	0	0
AT4G39955	252822_at	hydrolase, alpha/beta fold family protein	3.23433	3.15547	1	0	0
AT1G32260	260700_at	similar to unknown protein [Arabidopsis thaliana] (TAIR:AT2G35480.1)	2.10341	2.0495	0	0	0
AT2G41190	267080_at	amino acid transporter family protein	11.2818	10.9813	0	0	0
AT1G20560	259545_at	AMP-dependent synthetase and ligase family protein	2.152	2.0867	0	0	0
AT1G78070	262164_at	WD-40 repeat family protein	2.07026	2.00438	0	1	0
AT5G05480	250784_at	similar to unknown protein [Arabidopsis thaliana] (TAIR:AT3G14920.1)	2.37375	2.29757	3	0	0
AT2G46680	266327_at	ATHB-7 (ARABIDOPSIS THALIANA HOMEOBOX 7)	4.5811	4.42519	1	0	0
AT1G52890	260203_at	ANAC019 (Arabidopsis NAC domain containing protein 19)	2.73062	2.62998	7	1	1
AT5G10930	250408_at	CIPK5 (CBL-INTERACTING PROTEIN KINASE 5)	4.4416	4.27327	1	0	0
AT1G07870	261436_at	protein kinase family protein	2.47222	2.35995	1	3	1
AT3G60530	251373_at	zinc finger (GATA type) family protein	3.19131	3.04154	0	0	0
AT3G59770	251460_at	SAC9 (suppressor of actin 9)	2.13288	2.02617	2	1	1
AT2G29460	266267_at	ATGSTU4 (GLUTATHIONE S-TRANSFERASE 22)	2.76389	2.6134	1	0	0
AT1G53160	261375_at	SPL4 (SQUAMOSA PROMOTER BINDING PROTEIN-LIKE 4)	2.35403	2.18144	1	0	0
AT5G02020	251039_at	similar to unknown protein [Arabidopsis thaliana] (TAIR:AT3G55646.1)	3.09219	2.8468	1	0	0
AT2G46270	266555_at	GBF3 (G-BOX BINDING FACTOR 3)	3.9739	3.62383	7	1	1
AT2G41870	267538_at	remorin family protein	3.40457	3.09313	1	0	0
AT3G57690	251590_at	AGP23/ATAGP23 (ARABINOGALACTAN-PROTEIN 23)	2.38907	2.15435	0	0	0
AT4G26080	253994_at	ABI1 (ABA INSENSITIVE 1)	2.69897	2.42281	1	0	0
AT2G43800	260565_at	formin homology 2 domain-containing protein / FH2 domain-containing protein	3.21329	2.87949	0	0	0
AT5G13930	250207_at	ATCHS/CHS/TT4 (CHALCONE SYNTHASE)	2.76526	2.44783	3	0	0
AT3G57540	251644_at	remorin family protein	2.31271	2.03392	4	0	0
AT3G61880	251301_at	CYP78A9 (CYTOCHROME P450 78A9)	3.09543	2.71603	0	0	0
AT3G21790	257940_at	UDP-glucoronosyl/UDP-glucosyl transferase family protein	3.00305	2.63324	1	0	0
AT5G23330	249827_at	riboflavin biosynthesis protein-related	2.4123	2.11507	0	0	0
AT1G48000	259618_at	MYB112 (myb domain protein 112)	2.86363	2.42497	1	0	0
AT1G73330	245736_at	ATDR4 (Arabidopsis thaliana drought-repressed 4)	4.23209	3.56677	0	0	0
AT1G71960	260144_at	ABC transporter family protein	2.40406	2.01342	1	0	0
AT3G28750	256584_at	similar to unknown protein [Arabidopsis thaliana] (TAIR:AT5G39880.1)	3.40894	2.80926	1	0	0
AT5G59220	247723_at	protein phosphatase 2C, putative / PP2C, putative	15.0766	12.397	1	0	0
AT4G23050	254269_at	protein kinase, putative	3.30844	2.67574	2	0	0
AT3G14560	258091_at	unknown protein	2.56763	2.05847	2	0	0
AT5G05410	250781_at	DREB2A (DRE-BINDING PROTEIN 2A)	11.6145	9.24012	3	0	0
AT5G47640	248764_at	CCAAT-box binding transcription factor subunit B (NF-YB) (HAP3 ) (AHAP3) family (Hap3b)	2.67447	2.11108	3	2	1
AT5G03190	250955_at	CPuORF47 (Conserved peptide upstream open reading frame 47)	4.32856	3.40356	1	0	0
AT1G02850	262118_at	glycosyl hydrolase family 1 protein	3.41517	2.68416	1	0	0
AT5G15860	246524_at	ATPCME (PRENYLCYSTEINE METHYLESTERASE)	2.95583	2.3204	0	0	0
AT1G69260	260357_at	similar to unknown protein [Arabidopsis thaliana] (TAIR:AT1G13740.1)	5.25681	4.09248	4	0	0
AT3G16050	258336_at	A37 (PYRIDOXINE BIOSYNTHESIS 1.2)	3.30071	2.50878	3	1	1
AT4G14270	245602_at	Protein containing PAM2 motif which mediates interaction with the PABC domain of polyadenyl binding proteins.	6.84165	5.18239	1	0	0
AT4G11350	254917_at	transferase, transferring glycosyl groups	4.65796	3.50815	2	0	0
AT4G27654	253832_at	unknown protein	2.77583	2.07806	0	2	0
AT5G49280	248592_at	hydroxyproline-rich glycoprotein family protein	2.73988	2.02574	2	2	1
AT5G03210	250956_at	unknown protein	4.72996	3.48179	4	2	1
AT1G56600	245627_at	ATGOLS2 (ARABIDOPSIS THALIANA GALACTINOL SYNTHASE 2)	3.71154	2.68437	5	1	1
AT3G07850;AT3G14040	258645_s_at	AT3G14040	4.83619	3.30516	0	0	0
AT3G30720	256940_at	unknown protein	3.43298	2.28919	2	0	0
AT5G01820	251060_at	ATSR1 (SERINE/THREONINE PROTEIN KINASE 1)	3.42498	2.23292	0	0	0
AT1G77450	259705_at	ANAC032 (Arabidopsis NAC domain containing protein 32)	4.51698	2.88985	2	0	0
AT1G60190	264217_at	armadillo/beta-catenin repeat family protein / U-box domain-containing protein	5.45788	3.41083	3	0	0
AT1G02790	262122_at	PGA4 (POLYGALACTURONASE 4)	3.95587	2.43072	0	0	0
AT3G58070	251586_at	GIS (GLABROUS INFLORESCENCE STEMS)	3.61963	2.1767	0	0	0
AT3G07820	258639_at	polygalacturonase 3 (PGA3) / pectinase	3.66077	2.17202	1	0	0
AT3G51860	246302_at	CAX3 (cation exchanger 3)	4.77017	2.75778	3	0	0
AT1G14200	262656_at	zinc finger (C3HC4-type RING finger) family protein	6.42424	3.66679	0	1	0
AT3G01270	259269_at	pectate lyase family protein	3.65516	2.00914	0	0	0

## Sheet: work sheet 4
Additional file 6 - List of leaf CAMTA1 independent drought repressed genes (LCIDRG) sorted in accordance with its 2 recognition motif (MCGTGT; MCGCGB)
			Comparison M1-D/M1-C (FC ≥ 2)	Comparison WT-D/WT-C (FC ≥ 2)	CAMTA recognition motif
Locus Identifier	Probe Set	Description	FC (M1-D/M1-C)	FC (WT-D/WT-C)	MCGTGT(39.9%)	MCGCGB(27.5%)	Both motif
AT5G55730	248074_at	FLA1	2.18122	4.83793	0	0	0
AT1G62560	265121_at	flavin-containing monooxygenase family protein / FMO family protein	2.29787	4.98999	4	0	0
AT3G10720	258764_at	pectinesterase, putative	3.3028	7.12916	0	0	0
AT5G59080	247754_at	similar to unknown protein [Arabidopsis thaliana] (TAIR:AT5G02020.1)	2.02553	4.30989	1	0	0
AT4G30290	253608_at	ATXTH19 (XYLOGLUCAN ENDOTRANSGLUCOSYLASE/HYDROLASE 19)	7.84428	16.6582	1	0	0
AT3G62950	251196_at	glutaredoxin family protein	3.41775	7.22481	0	0	0
AT5G36910	249645_at	THI2.2 (THIONIN 2.2)	9.96556	20.9461	0	0	0
AT3G15630	258225_at	similar to unknown protein [Arabidopsis thaliana] (TAIR:AT1G52720.1)	3.10603	6.41629	1	0	0
AT1G29430	259790_s_at	AT5G27780	2.34552	4.81247	0	0	0
AT3G03190	258851_at	ATGSTF11 (GLUTATHIONE S-TRANSFERASE F11)	2.70551	5.54322	0	0	0
AT4G04840	255298_at	methionine sulfoxide reductase domain-containing protein / SeIR domain-containing protein	9.8653	20.2098	2	0	0
AT5G39860	249383_at	PRE1 (PACLOBUTRAZOL RESISTANCE1)	2.11748	4.33322	0	0	0
AT5G46730	248862_at	glycine-rich protein	2.02155	4.12774	0	0	0
AT4G30270	253666_at	MERI5B (MERISTEM-5)	3.24568	6.608	1	0	0
AT1G01120	261570_at	KCS1 (3-KETOACYL-COA SYNTHASE 1)	2.53948	5.15341	1	0	0
AT1G55260	259660_at	lipid binding	3.53167	7.14826	1	0	0
AT3G06750	258535_at	hydroxyproline-rich glycoprotein family protein	2.10381	4.24991	4	1	1
AT2G26530	245041_at	AR781	3.57582	7.22309	0	2	0
AT5G07460	250633_at	PMSR2 (PEPTIDEMETHIONINE SULFOXIDE REDUCTASE 2)	3.30538	6.67266	0	1	0
AT5G06860	250670_at	PGIP1 (POLYGALACTURONASE INHIBITING PROTEIN 1)	2.34658	4.71018	0	1	0
AT3G55500	251791_at	ATEXPA16 (ARABIDOPSIS THALIANA EXPANSIN A16)	3.95455	7.92483	0	0	0
AT2G04780	263628_at	FLA7	2.97177	5.93047	0	0	0
AT3G07010	258552_at	pectate lyase family protein	2.51298	5.00365	0	0	0
AT1G04520	263677_at	33 kDa secretory protein-related	2.50122	4.95349	0	0	0
AT2G44210	267367_at	similar to unknown protein [Arabidopsis thaliana] (TAIR:AT1G55360.1)	2.49576	4.93489	0	0	0
AT4G35350	253191_at	XCP1 (XYLEM CYSTEINE PEPTIDASE 1)	2.06971	4.06091	0	0	0
AT1G76160	261728_at	SKS5 (SKU5 Similar 5)	2.74301	5.33295	0	0	0
AT4G17490	245250_at	ATERF6 (ETHYLENE RESPONSIVE ELEMENT BINDING FACTOR 6)	7.0772	13.7115	1	1	1
AT1G20823	256093_at	zinc finger (C3HC4-type RING finger) family protein	2.1076	4.05486	1	0	0
AT1G72910	262374_s_at	AT1G72930	2.07122	3.98391	0	0	0
AT3G28860	257137_at	ATMDR11/ATPGP19/MDR1/MDR11/PGP19 (P-GLYCOPROTEIN 19)	2.2645	4.30037	0	0	0
AT5G39670	249417_at	calcium-binding EF hand family protein	2.67488	5.04589	1	2	1
AT1G04680	264611_at	pectate lyase family protein	4.60856	8.69305	1	0	0
AT5G60890	247600_at	ATMYB34/ATR1/MYB34 (ALTERED TRYPTOPHAN REGULATION, MYB DOMAIN PROTEIN 34)	2.42416	4.54822	2	0	0
AT2G35710	265841_at	glycogenin glucosyltransferase (glycogenin)-related	4.98954	9.35517	0	1	0
AT5G09440	245885_at	phosphate-responsive protein, putative	2.07446	3.85406	1	0	0
AT5G19260	249920_at	similar to unknown protein [Arabidopsis thaliana] (TAIR:AT3G06020.1)	4.12619	7.65998	1	0	0
AT4G23400	254239_at	PIP1	3.4546	6.36311	0	0	0
AT2G07716	244928_s_at	ATMG00570, encodes a protein of unknown function	3.38424	6.23224	1	1	1
AT5G23350	249823_s_at	AT5G23360	2.10402	3.87367	1	0	0
AT4G14440	245612_at	enoyl-CoA hydratase/isomerase family protein	2.11333	3.8843	0	0	0
AT2G21650	263549_at	MEE3 (maternal effect embryo arrest 3)	6.30617	11.551	0	0	0
AT4G38770	252971_at	PRP4 (PROLINE-RICH PROTEIN 4)	4.22182	7.70568	0	0	0
AT4G01900	255558_at	GLB1 (glutamine synthetase B1)	2.31312	4.21768	0	0	0
AT3G43720	252711_at	protease inhibitor/seed storage/lipid transfer protein (LTP) family protein	2.6	4.73039	0	0	0
AT1G51070	245746_at	basic helix-loop-helix (bHLH) family protein	2.31461	4.19531	1	0	0
AT2G01260	265734_at	similar to unknown protein [Arabidopsis thaliana] (TAIR:AT1G15030.1)	2.00189	3.61965	0	0	0
AT1G28560	262737_at	SRD2 (SHOOT REDIFFERENTIATION DEFECTIVE 2)	2.17362	3.92946	0	0	0
AT3G50560	252167_at	short-chain dehydrogenase/reductase (SDR) family protein	4.29003	7.72097	0	0	0
AT5G48485	248684_at	DIR1 (DEFECTIVE IN INDUCED RESISTANCE 1)	2.18482	3.91402	0	0	0
AT1G04250	263664_at	AXR3 (AUXIN RESISTANT 3)	2.18824	3.88264	2	0	0
AT5G06290	250733_at	2-cys peroxiredoxin, chloroplast, putative	2.00556	3.5543	2	1	1
AT2G45470	251395_at	FLA8 (Arabinogalactan protein 8)	2.31318	4.09832	2	0	0
AT1G25400	255733_at	similar to unknown protein [Arabidopsis thaliana] (TAIR:AT1G68440.1)	2.32441	4.05553	3	0	0
AT2G18300	265342_at	basic helix-loop-helix (bHLH) family protein	3.64147	6.34892	1	0	0
AT3G19450	258023_at	CAD4 (CINNAMYL ALCOHOL DEHYDROGENASE 4)	3.14616	5.44675	2	0	0
AT3G60290	251402_at	oxidoreductase, acting on paired donors, with incorporation or reduction of molecular oxygen, 2-oxoglutarate as one donor, and incorporation of one atom each of oxygen into both donors	2.7033	4.66183	0	1	0
AT4G34760	253255_at	auxin-responsive family protein	2.00549	3.45781	1	1	1
AT1G66230	259822_at	MYB20 (myb domain protein 20)	2.38433	4.10433	2	0	0
AT3G06770	258528_at	glycoside hydrolase family 28 protein / polygalacturonase (pectinase) family protein	2.29265	3.94073	0	0	0
AT3G23050	257769_at	IAA7 (AUXIN RESISTANT 2)	2.02558	3.47659	1	0	0
AT5G10390	250434_at	histone H3	2.09664	3.59693	2	0	0
AT5G67190	247029_at	AP2 domain-containing transcription factor, putative	2.47998	4.25082	0	0	0
AT2G35960	263951_at	NHL12 (NDR1/HIN1-like 12)	5.12297	8.73553	0	0	0
AT3G23530	257176_s_at	AT3G23510	2.91644	4.88623	0	0	0
AT4G08950	255064_at	phosphate-responsive protein, putative (EXO)	2.97601	4.98263	0	0	0
AT4G39940	252870_at	AKN2 (APS-KINASE 2)	2.1281	3.55109	0	0	0
AT4G39510	252911_at	CYP96A12 (cytochrome P450, family 96, subfamily A, polypeptide 12)	2.07445	3.45771	0	0	0
AT2G07751	244920_s_at	ATMG00990	2.52908	4.16019	1	3	1
AT3G56060	251746_at	glucose-methanol-choline (GMC) oxidoreductase family protein	2.14384	3.51592	0	0	0
AT2G07698	265228_s_at	AT2G07698, ATP synthase alpha chain, mitochondrial, putative	3.9085	6.36311	0	0	0
AT1G12500	259523_at	phosphate translocator-related	2.31873	3.7698	0	0	0
AT5G15350	250110_at	plastocyanin-like domain-containing protein	2.64771	4.28145	0	1	0
AT4G12980	254746_at	auxin-responsive protein, putative	3.20359	5.15333	0	0	0
AT1G12080	264342_at	contains domain PTHR22683 (PTHR22683)	2.36803	3.79317	0	1	0
AT4G39770	252858_at	trehalose-6-phosphate phosphatase, putative	3.8947	6.21479	0	0	0
AT5G54720	248123_at	ankyrin repeat family protein	4.0901	6.5071	1	2	1
AT3G10080	258938_at	germin-like protein, putative	2.27105	3.58453	0	0	0
AT5G67420	246996_at	LBD37 (LOB DOMAIN-CONTAINING PROTEIN 37)	2.36688	3.70689	0	0	0
AT3G53260	251984_at	PAL2 (phenylalanine ammonia-lyase 2)	2.15036	3.3381	0	1	0
AT3G13520	256964_at	AGP12 (ARABINOGALACTAN PROTEIN 12)	2.89966	4.48111	0	0	0
AT3G15680	258222_at	zinc finger (Ran-binding) family protein	2.07109	3.17651	1	0	0
AT3G52500	252048_at	aspartyl protease family protein	2.0274	3.10599	0	0	0
AT4G04570	255344_s_at	AT4G04540	2.59033	3.96766	0	1	0
AT1G19020	259479_at	similar to unknown protein [Arabidopsis thaliana] (TAIR:AT3G48180.1)	3.73039	5.70803	1	1	1
AT1G51060	245750_at	HTA10	2.12184	3.24644	0	2	0
AT5G54300	248205_at	similar to unknown protein [Arabidopsis thaliana] (TAIR:AT1G61260.1)	2.44542	3.74022	3	0	0
AT3G19380	258021_at	U-box domain-containing protein	2.06077	3.1487	0	0	0
AT1G76240	261772_at	similar to unknown protein [Arabidopsis thaliana] (TAIR:AT2G17080.1)	3.11875	4.74848	1	1	1
AT1G14700	262830_at	ATPAP3/PAP3 (purple acid phosphatase 3)	2.10437	3.19718	0	0	0
AT4G34150	253284_at	C2 domain-containing protein	2.4303	3.68745	0	2	0
AT3G47540	252421_at	chitinase, putative	2.89779	4.39322	0	0	0
AT4G36030	253124_at	armadillo/beta-catenin repeat family protein	2.55701	3.85762	0	0	0
AT3G50270	252199_at	transferase family protein	2.0537	3.09714	1	2	1
AT4G12690	254787_at	similar to unknown protein [Arabidopsis thaliana] (TAIR:AT2G04220.1)	2.35777	3.54598	1	0	0
AT5G40610	249366_at	glycerol-3-phosphate dehydrogenase (NAD+) / GPDH	2.27489	3.41119	0	0	0
AT2G06850	266215_at	EXGT-A1 (ENDOXYLOGLUCAN TRANSFERASE)	3.33797	5.00437	0	0	0
AT3G02140	259076_at	TMAC2 (TWO OR MORE ABRES-CONTAINING GENE 2)	2.35176	3.51907	5	1	1
AT3G61550	251330_at	zinc finger (C3HC4-type RING finger) family protein	2.1557	3.21665	0	0	0
AT4G08300	255127_at	nodulin MtN21 family protein	2.00068	2.98411	2	0	0
AT1G21050	261456_at	similar to unknown protein [Arabidopsis thaliana] (TAIR:AT1G76610.1)	2.39118	3.55517	2	1	1
AT2G18210	265327_at	similar to unknown protein [Arabidopsis thaliana] (TAIR:AT4G36500.1)	4.59614	6.83137	0	0	0
AT2G01890	263595_at	PAP8 (PURPLE ACID PHOSPHATASE PRECURSOR)	3.52245	5.22246	0	0	0
AT4G26780	253949_at	AR192	2.04691	3.02809	0	0	0
AT2G35860	263942_at	FLA16 (FASCICLIN-LIKE ARABINOGALACTAN PROTEIN 16 PRECURSOR)	2.65409	3.92306	0	0	0
AT4G00360	255690_at	CYP86A2 (ABERRANT INDUCTION OF TYPE THREE GENES 1)	2.15083	3.1515	1	0	0
AT3G20600	257083_s_at	AT3G20590	2.72274	3.97754	1	1	1
AT1G09200	264262_at	histone H3	3.24186	4.7213	0	2	0
AT3G49670	252272_at	BAM2 (big apical meristem 2)	2.24588	3.236	0	0	0
AT5G19250	249919_at	Identical to Uncharacterized GPI-anchored protein At5g19250 precursor [Arabidopsis Thaliana] (GB:P59833	2.29683	3.30833	1	2	1
AT1G20850	262796_at	XCP2 (XYLEM CYSTEINE PEPTIDASE 2)	2.15462	3.08318	0	0	0
AT1G49780	261597_at	U-box domain-containing protein	2.08619	2.963	2	0	0
AT1G21010	262801_at	similar to unknown protein [Arabidopsis thaliana] (TAIR:AT1G76600.1)	2.39565	3.35809	0	0	0
AT3G22060	257264_at	receptor protein kinase-related	5.51811	7.72442	1	0	0
AT3G56090	251735_at	ATFER3 (FERRITIN 3)	2.22653	3.09328	1	1	1
AT5G44130	249037_at	FLA13 (FASCICLIN-LIKE ARABINOGALACTAN PROTEIN 13 PRECURSOR)	4.88182	6.77227	0	0	0
AT2G07734	266042_s_at	ATMG00290, encodes a mitochondrial ribosomal protein S4, a constituent of the small subunit of the ribosomal complex	2.69124	3.69132	0	0	0
AT3G55360	251796_at	ATTSC13/CER10/ECR/TSC13 (ENOYL-COA REDUCTASE)	2.30103	3.14921	0	0	0
AT3G12150	256262_at	similar to hypothetical protein [Vitis vinifera] (GB:CAN81264.1)	2.49267	3.39156	0	0	0
AT2G03420	265704_at	similar to expressed protein [Oryza sativa (japonica cultivar-group)] (GB:ABF94594.1)	2.28063	3.08849	1	0	0
AT1G35350	259546_at	similar to SHB1 (SHORT HYPOCOTYL UNDER BLUE1) [Arabidopsis thaliana] (TAIR:AT4G25350.1)	2.23443	2.99753	0	0	0
AT2G01300	265732_at	similar to unknown protein [Arabidopsis thaliana] (TAIR:AT1G15010.1)	3.00039	4.01899	1	1	1
AT2G25735	266658_at	unknown protein	6.49649	8.69753	0	0	0
AT4G02330	255524_at	ATPMEPCRB	5.39239	7.19298	0	1	0
AT3G17330	258460_at	ECT6 (evolutionarily conserved C-terminal region 6)	2.15213	2.8668	0	0	0
AT5G47050	248819_at	ATP binding / protein binding / shikimate kinase/ zinc ion binding	4.34489	5.76027	0	1	0
AT3G07470	259020_at	similar to unknown protein [Arabidopsis thaliana] (TAIR:AT3G07460.1)	2.24005	2.96955	0	2	0
AT5G59870	247651_at	HTA6	3.36143	4.45178	0	1	0
AT5G66640	247071_at	LIM domain-containing protein-related	2.37084	3.13517	0	1	0
AT5G55280	248105_at	FTSZ1-1 (FtsZ1-1)	2.4007	3.16215	0	0	0
AT5G64410	247284_at	ATOPT4 (oligopeptide transporter 4)	2.1237	2.79697	0	0	0
AT3G19850	257964_at	phototropic-responsive NPH3 family protein	2.22622	2.9309	1	0	0
AT1G02340	259417_at	HFR1 (LONG HYPOCOTYL IN FAR-RED)	6.2347	8.20494	0	0	0
AT4G01080	255604_at	similar to unknown protein [Arabidopsis thaliana] (TAIR:AT1G01430.1)	4.00286	5.24759	0	0	0
AT2G14750	267112_at	APK (APS KINASE)	2.05591	2.69435	0	0	0
AT5G64120	247327_at	peroxidase, putative	3.93687	5.15593	1	1	1
AT3G45860	252549_at	receptor-like protein kinase, putative	2.55634	3.3334	0	0	0
AT1G29440	257506_at	auxin-responsive family protein	2.97126	3.86458	0	0	0
AT5G13180	245987_at	ANAC083 (Arabidopsis NAC domain containing protein 83)	2.3768	3.08452	1	0	0
AT4G34740	253252_at	ATASE2 (GLN PHOSPHORIBOSYL PYROPHOSPHATE AMIDOTRANSFERASE 2)	2.08183	2.6844	1	0	0
AT2G07695	265227_s_at	ATMG01280, encodes a cytochrome c oxidase subunit II	4.58157	5.89809	0	1	0
AT1G05010	265194_at	EFE (ETHYLENE FORMING ENZYME)	2.02033	2.59352	1	0	0
AT1G18320	261664_s_at	AT3G10110	2.00615	2.55905	1	1	1
AT2G34930	267411_at	disease resistance family protein	2.57927	3.28549	3	2	1
AT2G40300	263831_at	ATFER4 (FERRITIN 4)	2.06441	2.62831	2	1	1
AT4G01950	255549_at	ATGPAT3/GPAT3 (GLYCEROL-3-PHOSPHATE ACYLTRANSFERASE 3)	2.27531	2.88001	0	1	0
AT1G11790	262825_at	ADT1 (AROGENATE DEHYDRATASE 1)	2.01396	2.54606	0	1	0
AT5G66920	247069_at	SKS17 (SKU5 Similar 17)	2.08736	2.62271	0	1	0
AT4G28100	253856_at	Identical to Uncharacterized GPI-anchored protein At4g28100 precursor [Arabidopsis Thaliana] (GB:Q9SUC9	2.11703	2.64508	1	0	0
AT5G05730	250738_at	ASA1 (ANTHRANILATE SYNTHASE ALPHA SUBUNIT 1)	2.26881	2.82967	1	0	0
AT5G22880	249916_at	H2B/HTB2 (HISTONE H2B)	2.03921	2.54093	1	1	1
AT1G33590	245768_at	disease resistance protein-related / LRR protein-related	3.47932	4.32805	1	1	1
AT5G61440	247524_at	thioredoxin family protein	8.77728	10.9092	1	0	0
AT5G06870	250669_at	PGIP2 (POLYGALACTURONASE INHIBITING PROTEIN 2)	2.71685	3.33884	0	0	0
AT5G08330	246011_at	TCP family transcription factor, putative	3.69399	4.53449	1	3	1
AT2G23340	245078_at	AP2 domain-containing transcription factor, putative	2.00834	2.45717	0	0	0
AT2G17880	264788_at	DNAJ heat shock protein, putative	2.43819	2.95391	0	0	0
AT1G29670	259788_at	GDSL-motif lipase/hydrolase family protein	2.11037	2.55431	0	2	0
AT5G48540	248686_at	33 kDa secretory protein-related	5.69184	6.88412	2	0	0
AT5G46240	248888_at	KAT1 (K+ ATPASE 1)	3.05458	3.6789	0	0	0
AT5G26200	246854_at	mitochondrial substrate carrier family protein	2.13317	2.56095	0	0	0
AT1G12020	264385_at	similar to unknown protein [Arabidopsis thaliana] (TAIR:AT1G62422.1)	2.01742	2.41813	0	0	0
AT1G76110	261782_at	high mobility group (HMG1/2) family protein / ARID/BRIGHT DNA-binding domain-containing protein	2.05119	2.45849	0	0	0
AT4G34220	253278_at	leucine-rich repeat transmembrane protein kinase, putative	2.01258	2.41009	0	0	0
AT2G32190	265670_s_at	AT2G32210	3.17871	3.78887	0	1	0
AT4G30800	253598_at	40S ribosomal protein S11 (RPS11B)	2.20049	2.61894	0	0	0
AT3G05020	259095_at	ACP1 (ACYL CARRIER PROTEIN 1)	2.13655	2.53841	2	0	0
AT5G63980	247313_at	SAL1 (FIERY1)	2.1327	2.52389	0	0	0
AT1G35140	245757_at	PHI-1 (PHOSPHATE-INDUCED 1)	4.2016	4.95961	0	2	0
AT2G39705	267591_at	DVL11/RTFL8 (ROTUNDIFOLIA LIKE 8)	2.41807	2.84565	0	0	0
AT5G01740	251072_at	similar to SAG20 (WOUND-INDUCED PROTEIN 12) [Arabidopsis thaliana] (TAIR:AT3G10985.1)	2.36593	2.7612	0	0	0
AT5G05300	250796_at	similar to unknown protein [Arabidopsis thaliana] (TAIR:AT3G10930.1)	2.0817	2.41165	0	1	0
AT1G19380	260656_at	similar to unknown protein [Arabidopsis thaliana] (TAIR:AT5G65650.1)	3.42465	3.94327	1	1	1
AT5G50335	248509_at	unknown protein	3.27012	3.76134	2	0	0
AT4G16780	245276_at	ATHB-2 (ARABIDOPSIS THALIANA HOMEOBOX PROTEIN 2)	4.17254	4.79778	0	0	0
AT5G11420	250366_at	similar to unknown protein [Arabidopsis thaliana] (TAIR:AT5G25460.1)	2.01435	2.31413	0	0	0
AT2G07696	265238_s_at	ATMG01270, encodes a mitochondrial ribosomal protein S7, a constituent of the small subunit of the ribosomal complex	2.08293	2.39136	0	0	0
AT2G36310	263929_at	inosine-uridine preferring nucleoside hydrolase family protein	2.01553	2.31048	0	0	0
AT1G50010	261639_at	TUA2 (tubulin alpha-2 chain)	3.01847	3.43467	2	0	0
AT5G52250	248347_at	transducin family protein / WD-40 repeat family protein	2.06551	2.34405	1	0	0
AT4G12730	254785_at	FLA2	7.68318	8.64909	0	0	0
AT1G06000	260955_at	UDP-glucoronosyl/UDP-glucosyl transferase family protein	2.04185	2.2957	0	0	0
AT1G17860	255904_at	trypsin and protease inhibitor family protein / Kunitz family protein	8.76976	9.83789	1	1	1
AT1G53230	260618_at	TCP3 (TEOSINTE BRANCHED1, CYCLOIDEA AND PCF TRANSCRIPTION FACTOR 3)	2.68236	2.95563	0	0	0
AT1G64980	262868_at	similar to unnamed protein product [Vitis vinifera] (GB:CAO62125.1)	2.25064	2.47839	2	0	0
AT3G14840	256547_at	leucine-rich repeat family protein / protein kinase family protein	5.35307	5.88967	0	0	0
AT1G78460	263126_at	SOUL heme-binding family protein	2.53968	2.77605	0	0	0
AT1G28395	261439_at	similar to unknown protein [Arabidopsis thaliana] (TAIR:AT2G33847.2)	2.17834	2.38032	2	0	0
AT4G01250	255568_at	WRKY22 (WRKY DNA-binding protein 22)	2.51587	2.72502	1	0	0
AT3G52450	252045_at	U-box domain-containing protein	4.42456	4.78574	1	0	0
AT3G45640	252592_at	ATMPK3 (MITOGEN-ACTIVATED PROTEIN KINASE 3)	2.01702	2.18032	0	0	0
AT1G43790	260867_at	similar to hydroxyproline-rich glycoprotein family protein [Arabidopsis thaliana] (TAIR:AT5G48920.1)	2.03647	2.20085	0	0	0
AT5G17330	250090_at	GAD (Glutamate decarboxylase 1)	2.60714	2.81083	2	0	0
AT3G57070	251663_at	glutaredoxin family protein	2.42864	2.60646	0	0	0
AT1G24575	265025_at	unknown protein	2.52363	2.70258	0	0	0
AT2G37690	267162_s_at	AT2G37690, phosphoribosylaminoimidazole carboxylase, putative / AIR carboxylase, putative	2.26972	2.42709	0	0	0
AT2G07725	266044_s_at	[ATMG00210, encodes a mitochondrial ribosomal protein L5, a constituent of the large subunit of the ribosomal complex]	7.68982	8.22234	1	1	1
AT2G47560	245171_at	zinc finger (C3HC4-type RING finger) family protein	2.32759	2.47921	5	0	0
AT5G03120	250936_at	similar to hypothetical protein [Vitis vinifera] (GB:CAN68657.1)	2.12889	2.26628	1	0	0
AT5G45480	248942_at	similar to unknown protein [Arabidopsis thaliana] (TAIR:AT5G45470.1)	2.05095	2.17277	0	0	0
AT3G01290	259272_at	band 7 family protein	3.76548	3.97818	0	1	0
AT5G24580	249755_at	copper-binding family protein	2.48548	2.61651	1	1	1
AT5G54610	248169_at	ANK (ANKYRIN)	2.1104	2.22099	1	0	0
AT5G08415	246005_at	lipoic acid synthase family protein	2.03151	2.13692	0	0	0
AT1G16130	257478_at	WAKL2 (WALL ASSOCIATED KINASE-LIKE 2)	2.03305	2.13458	1	2	1
AT2G32030	265725_at	GCN5-related N-acetyltransferase (GNAT) family protein	3.90036	4.09161	0	0	0
AT4G13930	254740_s_at	AT4G13890	2.18313	2.28876	0	0	0
AT3G53730	251924_at	histone H4	2.02269	2.12034	0	2	0
AT5G51200	248465_at	similar to unnamed protein product [Vitis vinifera] (GB:CAO65658.1)	2.10308	2.20349	0	1	0
AT1G80270	260331_at	DNA-binding protein, putative	2.32843	2.42998	1	0	0
AT3G06020	258560_at	similar to unknown protein [Arabidopsis thaliana] (TAIR:AT5G19260.1)	4.10962	4.26018	0	0	0
AT5G43760	249123_at	beta-ketoacyl-CoA synthase, putative	2.93791	3.03336	1	1	1
AT3G48640	252345_at	similar to unknown protein [Arabidopsis thaliana] (TAIR:AT5G66670.2)	2.35227	2.42521	1	1	1
AT4G38850	252970_at	SAUR_AC1 (SMALL AUXIN UP RNA 1 FROM ARABIDOPSIS THALIANA ECOTYPE COLUMBIA)	2.40508	2.47845	0	0	0
AT2G32560	267116_at	F-box family protein	2.15577	2.21811	0	0	0
AT5G44340	249049_at	TUB4 (tubulin beta-4 chain)	2.22289	2.27594	0	0	0
AT5G62070	247464_at	IQD23 (IQ-domain 23)	2.10323	2.14814	1	1	1
AT4G00970	255654_at	protein kinase family protein	6.19247	6.30203	4	0	0
AT1G19770	261143_at	ATPUP14 (Arabidopsis thaliana purine permease 14)	2.59404	2.6341	0	1	0
AT3G05800	258742_at	transcription factor	2.34913	2.38163	0	0	0
AT2G39795	245063_at	mitochondrial glycoprotein family protein / MAM33 family protein	2.39001	2.41887	0	0	0
AT2G38360	267055_at	prenylated rab acceptor (PRA1) family protein	2.03272	2.03794	1	1	1
AT5G65360	247192_at	histone H3	3.12341	3.11603	2	2	1
AT1G75250	256503_at	myb family transcription factor	3.71745	3.70482	1	0	0
AT1G64200	262354_at	VHA-E3 (VACUOLAR H+-ATPASE SUBUNIT E ISOFORM 3)	2.54575	2.52495	2	1	1
AT4G31500	253534_at	CYP83B1 (CYTOCHROME P450 MONOOXYGENASE 83B1)	2.19529	2.17729	1	0	0
AT2G37430	266010_at	zinc finger (C2H2 type) family protein (ZAT11)	3.40088	3.36664	0	0	0
AT5G25170	246931_at	similar to unknown protein [Arabidopsis thaliana] (TAIR:AT2G25190.1)	2.42921	2.39074	1	0	0
AT3G50770	252136_at	calmodulin-related protein, putative	2.22387	2.18422	0	0	0
AT1G20840	262797_at	TMT1 (TONOPLAST MONOSACCHARIDE TRANSPORTER1)	3.30736	3.22875	0	0	0
AT1G22770	264211_at	GI (GIGANTEA)	2.58271	2.51372	2	0	0
AT1G68740	262231_at	EXS family protein / ERD1/XPR1/SYG1 family protein	2.2218	2.16074	0	0	0
AT1G54690	264188_at	G-H2AX/GAMMA-H2AX/H2AXB/HTA3	2.11941	2.05446	0	1	0
AT1G05575	263182_at	unknown protein	3.39232	3.2866	2	1	1
AT3G05320	259325_at	similar to unnamed protein product [Vitis vinifera] (GB:CAO44440.1)	2.37575	2.29502	0	0	0
AT1G56060	262085_at	similar to unknown protein [Arabidopsis thaliana] (TAIR:AT2G32190.1)	2.15774	2.05781	1	1	1
AT1G33600	245765_at	leucine-rich repeat family protein	2.90897	2.76935	0	0	0
AT4G02810	255448_at	similar to unknown protein [Arabidopsis thaliana] (TAIR:AT1G03170.1)	2.16772	2.05581	1	0	0
AT1G65390	264213_at	ATPP2-A5	4.58536	4.34708	1	0	0
AT1G32540	256469_at	LOL1 (LSD ONE LIKE 1)	3.34847	3.1609	0	0	0
AT3G46320	252562_s_at	AT3G45930	2.74883	2.5916	0	0	0
AT2G36590	263918_at	ProT3 (PROLINE TRANSPORTER 3)	2.77848	2.60147	0	0	0
AT1G05540	263177_at	similar to unknown protein [Arabidopsis thaliana] (TAIR:AT1G30160.2)	2.829	2.64513	0	1	0
AT5G48570	248657_at	peptidyl-prolyl cis-trans isomerase, putative / FK506-binding protein, putative	2.64185	2.44617	0	0	0
AT4G36500	246270_at	similar to unknown protein [Arabidopsis thaliana] (TAIR:AT2G18210.1)	2.79873	2.57648	0	0	0
AT5G62920	247406_at	ARR6 (RESPONSE REGULATOR 6)	9.40992	8.64838	0	0	0
AT2G24590	257435_at	splicing factor, putative	2.20654	2.02788	0	0	0
AT1G33170	261593_at	dehydration-responsive family protein	2.38697	2.17862	1	0	0
AT1G53430	260975_at	leucine-rich repeat family protein / protein kinase family protein	2.88663	2.63447	0	0	0
AT4G08685	255104_at	SAH7	2.4274	2.20537	0	1	0
AT1G25155	247864_s_at	AT5G57890	2.23807	2.0305	0	0	0
AT4G14680	245254_at	APS3 (ATP sulfurylase 2)	2.47455	2.23536	0	0	0
AT2G18690	266017_at	similar to unknown protein [Arabidopsis thaliana] (TAIR:AT2G18680.1)	2.96242	2.66807	2	1	1
AT2G39570	266984_at	ACT domain-containing protein	2.51461	2.25814	4	0	0
AT4G03450	255406_at	ankyrin repeat family protein	3.33627	2.97442	0	0	0
AT4G25900	254040_at	aldose 1-epimerase family protein	2.33554	2.03475	0	0	0
AT5G62470	247455_at	MYB96 (myb domain protein 96)	2.35365	2.04516	3	0	0
AT5G03350	250942_at	legume lectin family protein	2.90127	2.49404	0	1	0
AT3G50900	252133_at	similar to unknown protein [Arabidopsis thaliana] (TAIR:AT5G66490.1)	2.9551	2.53823	1	0	0
AT1G76690	259875_s_at	AT1G76680	3.89973	3.29855	0	0	0
AT1G12110	264348_at	NRT1.1 (NITRATE TRANSPORTER 1.1)	4.44338	3.75079	0	0	0
AT2G18480	265922_at	mannitol transporter, putative	2.406	2.02301	1	0	0
AT4G30280	253628_at	ATXTH18/XTH18 (XYLOGLUCAN ENDOTRANSGLUCOSYLASE/HYDROLASE 18)	3.77832	3.05124	1	1	1
AT4G25630	254080_at	FIB2 (FIBRILLARIN 2)	2.70868	2.17312	2	0	0
AT1G14870	262832_s_at	AT1G14880	3.47105	2.77123	1	0	0
AT1G69890	260411_at	similar to unknown protein [Arabidopsis thaliana] (TAIR:AT1G27100.1)	3.25994	2.58647	1	0	0
AT1G57990	245866_s_at	AT1G57980	3.63707	2.8444	1	1	1
AT5G12020	250296_at	HSP17.6II (17.6 KDA CLASS II HEAT SHOCK PROTEIN)	2.73859	2.14056	0	0	0
AT5G61340	247522_at	similar to unknown protein [Arabidopsis thaliana] (TAIR:AT1G26650.1)	3.00506	2.32152	0	0	0
AT3G48100	252374_at	ARR5 (ARABIDOPSIS RESPONSE REGULATOR 5)	19.666	15.1801	1	1	1
AT3G23230	257918_at	ethylene-responsive factor, putative	3.09003	2.37413	0	1	0
AT4G33420	253332_at	peroxidase, putative	4.14678	3.064	0	0	0
AT5G03380	250944_at	heavy-metal-associated domain-containing protein	3.13346	2.26665	1	0	0
AT2G31980	265672_at	cysteine proteinase inhibitor-related	4.56542	3.1537	1	0	0
AT1G24150	264867_at	ATFH4/FH4 (FORMIN HOMOLOGUE 4)	2.92481	2.01387	0	1	0
AT2G22170	263431_at	lipid-associated family protein	6.0677	4.16275	0	0	0
AT3G48090	252373_at	EDS1 (ENHANCED DISEASE SUSCEPTIBILITY 1)	3.00648	2.06011	1	1	1
AT2G28630	263443_at	beta-ketoacyl-CoA synthase family protein	5.55775	3.76337	0	0	0
AT5G28630	246108_at	glycine-rich protein	18.3599	11.5518	1	1	1
AT3G13790	256787_at	ATBFRUCT1/ATCWINV1 (ARABIDOPSIS THALIANA CELL WALL INVERTASE 1)	3.51512	2.17098	2	0	0
AT3G04210	258537_at	disease resistance protein (TIR-NBS class), putative	3.88952	2.38351	0	0	0
AT4G29740	253696_at	CKX4 (CYTOKININ OXIDASE 4)	7.57793	4.54034	0	0	0
AT1G04360	263650_at	zinc finger (C3HC4-type RING finger) family protein	3.69547	2.21385	0	0	0
AT2G07711	257338_s_at	[ATMG00513, Mitochondrial NADH dehydrogenase subunit 5. The gene is trans-spliced from three different pre-cursors, NAD5a, NAD5b and NAD5c.	5.94847	3.51518	0	0	0
AT5G57220	247949_at	CYP81F2 (cytochrome P450, family 81, subfamily F, polypeptide 2)	14.4877	8.45957	0	0	0
AT5G52320	248353_at	CYP96A4 (cytochrome P450, family 96, subfamily A, polypeptide 4)	3.73737	2.16907	1	0	0
AT5G41080	249337_at	glycerophosphoryl diester phosphodiesterase family protein	3.88593	2.20661	1	0	0
AT1G30720	263216_s_at	AT1G30730	4.35874	2.44524	0	2	0
AT4G28703	253737_at	similar to unknown protein [Arabidopsis thaliana] (TAIR:AT3G04300.1)	4.02276	2.20139	1	0	0
AT4G37240	246200_at	similar to unknown protein [Arabidopsis thaliana] (TAIR:AT2G23690.1)	6.02276	3.19013	0	0	0
AT5G12050	250327_at	similar to unnamed protein product [Vitis vinifera] (GB:CAO45643.1)	6.10119	3.09023	0	1	0
