# Supplementary material for: CAMTA 1 regulates drought responses in Arabidopsis thaliana
Source: BMC Genomics. 2013 Apr 2;14:216. doi: 10.1186/1471-2164-14-216 (PMC3621073; doi:10.1186/1471-2164-14-216)
Supplement: Additional file 7 — Gene description of differentially regulated genes in root tissue of Col-0. List of up regulated genes of root tissue in WT-D/WT--_R (Fold change ≥ 2) (work sheet 1). List of down regulated genes of root tissue in WT-D/WT--_R (Fold change ≥ 2) (work sheet 1). [file 1471-2164-14-216-S7.xls]

## Sheet: work sheet1
Additional file 7 - List of up-regulated genes of root tissue in WT-D/WT-C_R (Fold change ≥ 2 )
			Wild Type - Drought	Wild Type - Control	Fold Change ≥ 2
Probe Set ID	Locus Identifier	Gene Title	WT-D (Average of intensity in triplicate)	WT-C (Average of intensity in triplicate)	FC (WT-D/WT-C)	Regulation
244980_at	ATCG00760	encodes a chloroplast ribosomal protein L36, a constituent of the large subunit of the ribosomal complex	10.1312	9.08517	2.06483	up
245033_at	AT2G26380	disease resistance protein-related / LRR protein-related	8.46749	6.16104	4.94667	up
245043_at	AT2G26430	RCY1 (ARGININE-RICH CYCLIN 1); cyclin-dependent protein kinase regulator	8.17693	7.08458	2.1322	up
245044_at	AT2G26500	cytochrome b6f complex subunit (petM), putative	8.02307	6.88393	2.20248	up
245046_at	AT2G26510	PDE135 (PIGMENT DEFECTIVE EMBRYO 135); transmembrane transporter	8.56386	7.50688	2.08058	up
245083_at	AT2G23310	ATRER1C1 (Arabidopsis thaliana endoplasmatic reticulum retrieval protein 1C)	6.91569	5.85952	2.07939	up
245108_at	AT2G41510	ATCKX1/CKX1 (CYTOKININ OXIDASE/DEHYDROGENASE 1); cytokinin dehydrogenase	4.21593	2.66101	2.93817	up
245115_at	AT2G41530	ATSFGH (ARABIDOPSIS THALIANA S-FORMYLGLUTATHIONE HYDROLASE); S-formylglutathione hydrolase/ hydrolase, acting on ester bonds	8.92611	7.67991	2.37215	up
245116_at	AT2G41620	nucleoporin interacting component family protein	7.78906	6.76505	2.03356	up
245117_at	AT2G41560	ACA4 (AUTO-INHIBITED CA(2+)-ATPASE, ISOFORM 4); calcium-transporting ATPase/ calmodulin binding	6.05797	4.69131	2.57873	up
245119_at	AT2G41640	similar to unknown protein [Arabidopsis thaliana] (TAIR:AT3G57380.1); similar to glycosyltransferase [Medicago truncatula] (GB:CAI30145.1); contains InterPro domain Protein of unknown function DUF563 (InterPro:IPR007657)	10.1583	8.80739	2.55075	up
245123_at	AT2G47450	CAO (CHAOS); chromatin binding	6.34665	3.46939	7.34751	up
245130_at	AT2G45340	leucine-rich repeat transmembrane protein kinase, putative	4.02966	2.69844	2.51615	up
245134_s_at	AT4G38280;AT2G45250	[AT4G38280, similar to unknown protein [Arabidopsis thaliana] (TAIR:AT2G45250.1); similar to unknown [Populus trichocarpa] (GB:ABK93717.1)];[AT2G45250, similar to unknown protein [Arabidopsis thaliana] (TAIR:AT4G38280.1); similar to unknown [Populus trichocarpa] (GB:ABK93717.1)]	6.28369	4.96589	2.49286	up
245139_at	AT2G45430	DNA-binding protein-related	7.29389	5.64785	3.12972	up
245145_at	AT2G45440	DHDPS2 (DIHYDRODIPICOLINATE SYNTHASE); dihydrodipicolinate synthase	7.69178	6.46593	2.33892	up
245155_at	AT5G12470	similar to unknown protein [Arabidopsis thaliana] (TAIR:AT2G40400.2); similar to unknown protein [Arabidopsis thaliana] (TAIR:AT2G40400.1); similar to unnamed protein product [Vitis vinifera] (GB:CAO21888.1)	8.05316	6.13705	3.77404	up
245180_at	AT5G12410	THUMP domain-containing protein	7.2738	6.10326	2.25095	up
245186_at	AT1G67710	ARR11 (RESPONSE REGULATOR 11); transcription factor/ two-component response regulator	7.29657	4.81099	5.6006	up
245188_at	AT1G67660	DNA binding / magnesium ion binding / nuclease	4.102	2.99888	2.14819	up
245193_at	AT1G67810	Fe-S metabolism associated domain-containing protein	7.98492	6.05857	3.80094	up
245194_at	AT1G67820	protein phosphatase 2C, putative / PP2C, putative	3.8759	2.8575	2.02568	up
245196_at	AT1G67750	pectate lyase family protein	6.71256	4.31359	5.27426	up
245198_at	AT1G67700	similar to unknown [Populus trichocarpa] (GB:ABK95743.1); contains domain PTHR11804:SF2 (PTHR11804:SF2); contains domain PTHR11804 (PTHR11804)	5.8953	2.9103	7.91728	up
245201_at	AT1G67840	ATP-binding region, ATPase-like domain-containing protein	4.55052	2.51088	4.11143	up
245215_at	AT1G67830	ATFXG1 (ALPHA-FUCOSIDASE 1); alpha-L-fucosidase/ carboxylesterase	6.84717	3.0644	13.7635	up
245219_at	AT1G58807;AT1G59124	[AT1G58807, disease resistance protein (CC-NBS-LRR class), putative / PRM1 homolog, putative];[AT1G59124, disease resistance protein (CC-NBS-LRR class), putative / PRM1 homolog, putative]	7.23659	6.10049	2.19786	up
245229_at	AT4G25620	hydroxyproline-rich glycoprotein family protein	7.26006	5.73124	2.8855	up
245242_at	AT1G44446	CH1 (CHLOROPHYLL B BIOSYNTHESIS); chlorophyllide a oxygenase	3.97339	2.42185	2.93129	up
245250_at	AT4G17490	ATERF6 (ETHYLENE RESPONSIVE ELEMENT BINDING FACTOR 6); DNA binding / transcription factor	11.1343	8.35926	6.84478	up
245252_at	AT4G17500	ATERF-1 (ETHYLENE RESPONSIVE ELEMENT BINDING FACTOR 1); DNA binding / transcription activator/ transcription factor	10.8022	9.01655	3.44777	up
245258_at	AT4G15340	ATPEN1 (Arabidopsis thaliana pentacyclic triterpene synthase 1); catalytic/ lyase	6.17425	5.01006	2.24109	up
245269_at	AT4G14500	similar to unknown protein [Arabidopsis thaliana] (TAIR:AT3G23080.1); similar to unnamed protein product [Vitis vinifera] (GB:CAO71306.1); contains InterPro domain Lipid-binding START (InterPro:IPR002913)	9.06676	7.93624	2.18939	up
245281_at	AT4G15560	CLA1 (CLOROPLASTOS ALTERADOS 1)	9.45566	7.61157	3.59027	up
245282_at	AT4G14990	similar to unknown protein [Arabidopsis thaliana] (TAIR:AT3G22270.1); similar to unnamed protein product [Vitis vinifera] (GB:CAO43108.1); similar to hypothetical protein [Vitis vinifera] (GB:CAN68728.1); contains domain PTHR21551 (PTHR21551)	6.32106	4.93398	2.6155	up
245285_s_at	AT4G14030;AT4G14040	[AT4G14030, selenium-binding protein, putative];[AT4G14040, EDA38 (embryo sac development arrest 38); selenium binding]	8.62794	7.26112	2.57901	up
245302_at	AT4G17695	KAN3 (KANADI 3); DNA binding / transcription factor	5.02732	3.75905	2.40873	up
245325_at	AT4G14130	XTR7 (XYLOGLUCAN ENDOTRANSGLYCOSYLASE 7); hydrolase, acting on glycosyl bonds	6.40478	4.85363	2.93051	up
245330_at	AT4G14930	acid phosphatase survival protein SurE, putative	7.70454	6.20963	2.81846	up
245343_at	AT4G15830	binding	5.39179	2.99465	5.26756	up
245347_at	AT4G14890	ferredoxin family protein	5.01622	2.76036	4.7762	up
245353_at	AT4G16000	similar to unknown protein [Arabidopsis thaliana] (TAIR:AT4G15990.1)	9.04974	5.86062	9.12052	up
245357_at	AT4G17560	ribosomal protein L19 family protein	5.77332	3.55836	4.64271	up
245358_at	AT4G15900	PRL1 (PLEIOTROPIC REGULATORY LOCUS 1); nucleotide binding	7.164	5.78695	2.59736	up
245360_at	AT4G16330	oxidoreductase, 2OG-Fe(II) oxygenase family protein	7.43383	6.11304	2.49803	up
245361_at	AT4G17790	similar to unknown protein [Arabidopsis thaliana] (TAIR:AT1G71940.1); similar to hypothetical protein 23.t00026 [Brassica oleracea] (GB:ABD65614.1); contains InterPro domain SNARE associated Golgi protein (InterPro:IPR015414)	7.44998	6.02978	2.67622	up
245367_at	AT4G16265	DNA-directed RNA polymerase II, putative	6.23019	4.75009	2.78968	up
245386_at	AT4G14010	RALFL32 (RALF-LIKE 32)	11.9873	10.2658	3.29778	up
245391_at	AT4G16520	ATG8F (AUTOPHAGY 8F); microtubule binding	10.2905	8.59254	3.24436	up
245393_at	AT4G16260	glycosyl hydrolase family 17 protein	10.0275	6.3583	12.7217	up
245397_at	AT4G14560	IAA1 (INDOLE-3-ACETIC ACID INDUCIBLE); transcription factor	4.52728	3.39072	2.19855	up
245398_at	AT4G14900	hydroxyproline-rich glycoprotein family protein	6.8365	4.99028	3.59558	up
245399_at	AT4G17340	DELTA-TIP2/TIP2;2 (tonoplast intrinsic protein 2;2); water channel	9.63362	7.05694	5.96564	up
245400_at	AT4G17040	ATP-dependent Clp protease proteolytic subunit, putative	9.25318	7.83825	2.66646	up
245404_at	AT4G17610	tRNA/rRNA methyltransferase (SpoU) family protein	6.75096	5.73528	2.02185	up
245418_at	AT4G17370	oxidoreductase family protein	6.8695	5.84737	2.03091	up
245438_at	AT4G16650	similar to unknown protein [Arabidopsis thaliana] (TAIR:AT1G76270.1); similar to hypothetical protein [Vitis vinifera] (GB:CAN66567.1); similar to OSIGBa0122F23.8 [Oryza sativa (indica cultivar-group)] (GB:CAH67151.1); similar to OSJNBa0010H02.2 [Oryza sativa (japonica cultivar-group)] (GB:CAE01682.2); contains InterPro domain Protein of unknown function DUF246, plant (InterPro:IPR004348)	5.3722	3.84171	2.88885	up
245445_at	AT4G16750	DRE-binding transcription factor, putative	5.37003	3.45054	3.7829	up
245446_at	AT4G16800	enoyl-CoA hydratase, putative	6.17535	4.85821	2.49171	up
245478_at	AT4G16130	ARA1 (ARABINOSE KINASE); ATP binding / galactokinase	8.89786	7.03487	3.63761	up
245483_at	AT4G16190	cysteine proteinase, putative	9.99948	8.77448	2.33756	up
245487_at	AT4G16250	PHYD (PHYTOCHROME DEFECTIVE D); G-protein coupled photoreceptor/ signal transducer	6.79528	4.21386	5.98529	up
245499_at	AT4G16480	ATINT4 (INOSITOL TRANSPORTER 4); carbohydrate transmembrane transporter/ myo-inositol:hydrogen symporter/ sugar:hydrogen ion symporter	8.13912	5.936	4.60474	up
245525_at	AT4G15930	dynein light chain, putative	8.43951	7.4073	2.04516	up
245528_at	AT4G15530	PPDK (PYRUVATE ORTHOPHOSPHATE DIKINASE); kinase/ pyruvate, phosphate dikinase	8.94538	5.55706	10.471	up
245531_at	AT4G15100	SCPL30 (serine carboxypeptidase-like 30); serine carboxypeptidase	7.72922	6.2716	2.74656	up
245555_at	AT4G15390	transferase family protein	6.93161	4.04821	7.3789	up
245562_at	AT4G15520	tRNA/rRNA methyltransferase (SpoU) family protein	5.82013	4.60084	2.32833	up
245572_at	AT4G14720	PPD2 (PEAPOD 2)	5.98318	4.45331	2.88761	up
245575_at	AT4G14760	M protein repeat-containing protein	6.88769	5.63515	2.3826	up
245576_at	AT4G14770	tesmin/TSO1-like CXC domain-containing protein	4.07279	2.47852	3.01941	up
245592_at	AT4G14540	CCAAT-box binding transcription factor subunit B (NF-YB) (HAP3 ) (AHAP3) family	3.81154	2.30246	2.84628	up
245602_at	AT4G14270	Protein containing PAM2 motif which mediates interaction with the PABC domain of polyadenyl binding proteins.	8.95782	6.73497	4.66815	up
245613_at	no_match	no_match	5.43927	3.07982	5.13174	up
245626_at	AT1G56700	pyrrolidone-carboxylate peptidase family protein	10.5582	8.53455	4.06602	up
245639_at	AT1G25260	acidic ribosomal protein P0-related	10.1599	8.98461	2.25839	up
245668_at	AT1G28330	DRM1 (DORMANCY-ASSOCIATED PROTEIN 1)	11.2321	8.51463	6.57712	up
245730_at	AT1G73470	similar to unnamed protein product [Vitis vinifera] (GB:CAO68549.1)	6.28414	4.84812	2.70573	up
245733_at	AT1G73380	similar to unnamed protein product [Vitis vinifera] (GB:CAO62045.1); contains InterPro domain Protein of unknown function DUF1308 (InterPro:IPR010733)	5.82288	4.48301	2.53128	up
245734_at	AT1G73480	hydrolase, alpha/beta fold family protein	6.96526	5.06756	3.72618	up
245739_at	AT1G44110	CYCA1;1 (CYCLIN A1;1); cyclin-dependent protein kinase regulator	3.94667	2.52256	2.68349	up
245748_at	AT1G51140	basic helix-loop-helix (bHLH) family protein	6.39636	4.50546	3.70867	up
245755_at	AT1G35210	similar to unknown protein [Arabidopsis thaliana] (TAIR:AT1G22470.1); similar to hypothetical protein [Vitis vinifera] (GB:CAN82663.1)	7.86253	5.69468	4.49354	up
245761_at	AT1G66890	similar to 50S ribosomal protein-related [Arabidopsis thaliana] (TAIR:AT5G16200.1); similar to hypothetical protein [Vitis vinifera] (GB:CAN81684.1)	7.00635	5.61873	2.61646	up
245777_at	AT1G73540	ATNUDT21 (Arabidopsis thaliana Nudix hydrolase homolog 21); hydrolase	11.1676	8.72039	5.45373	up
245778_at	AT1G73530	RNA recognition motif (RRM)-containing protein	5.37895	3.41016	3.9144	up
245779_at	AT1G73510	unknown protein	5.85913	2.66468	9.15428	up
245781_at	AT1G45976	SBP1 (S-RIBONUCLEASE BINDING PROTEIN 1); protein binding / zinc ion binding	8.17217	6.98788	2.27252	up
245788_at	AT1G32120	similar to unknown protein [Arabidopsis thaliana] (TAIR:AT4G16050.1); similar to unknown protein [Arabidopsis thaliana] (TAIR:AT1G51538.1); similar to unnamed protein product [Vitis vinifera] (GB:CAO49973.1); similar to hypothetical protein [Vitis vinifera] (GB:CAN68559.1); contains InterPro domain Protein of unknown function DUF716 (InterPro:IPR006904); contains InterPro domain Protein of unknow…	4.43838	3.41345	2.03485	up
245800_at	AT1G46264	AT-HSFB4 (Arabidopsis thaliana heat shock transcription factor B4); DNA binding / transcription factor	5.5557	3.44122	4.33034	up
245803_at	AT1G47128	RD21 (RESPONSIVE TO DEHYDRATION 21); cysteine-type peptidase	9.40709	7.28946	4.33978	up
245807_at	AT1G46768	RAP2.1 (related to AP2 1); DNA binding / transcription factor	6.48406	4.78692	3.24256	up
245818_at	AT1G26100	cytochrome B561 family protein	5.87726	3.38307	5.63412	up
245828_at	AT1G57820	ORTH2/VIM1 (VARIANT IN METHYLATION 1); DNA binding / chromatin binding / double-stranded methylated DNA binding / histone binding / methyl-CpG binding / methyl-CpNpG binding / methyl-CpNpN binding	6.05565	4.64549	2.65766	up
245831_at	AT1G48840	similar to unknown protein [Arabidopsis thaliana] (TAIR:AT3G18350.1); similar to unnamed protein product [Vitis vinifera] (GB:CAO68070.1); similar to unknown protein [Oryza sativa (japonica cultivar-group)] (GB:AAT01350.1); similar to hypothetical protein [Vitis vinifera] (GB:CAN84081.1); contains InterPro domain Protein of unknown function DUF639 (InterPro:IPR006927)	5.08543	4.04385	2.05849	up
245852_at	AT5G13510	ribosomal protein L10 family protein	5.42381	4.05804	2.57715	up
245866_s_at	AT1G57990;AT1G57980	[AT1G57990, ATPUP18 (Arabidopsis thaliana purine permease 18); purine transmembrane transporter];[AT1G57980, purine permease-related]	9.74789	8.59197	2.22826	up
245867_at	AT1G58080	ATATP-PRT1 (ATP PHOSPHORIBOSYL TRANSFERASE)	7.96104	6.8883	2.10343	up
245874_at	no_match	no_match	5.84349	4.2825	2.95056	up
245913_at	AT5G19860	similar to unknown protein [Arabidopsis thaliana] (TAIR:AT1G55265.1); similar to unnamed protein product [Vitis vinifera] (GB:CAO23444.1); contains InterPro domain Protein of unknown function DUF538 (InterPro:IPR007493)	8.21506	7.01982	2.28982	up
245924_at	AT5G28750	thylakoid assembly protein, putative	7.33903	5.59671	3.34572	up
245925_at	AT5G28770	BZO2H3 (ARABIDOPSIS THALIANA BASIC LEUCINE ZIPPER 63); DNA binding / protein heterodimerization/ transcription factor	9.68997	8.04309	3.13155	up
245937_at	AT5G19750	peroxisomal membrane 22 kDa family protein	5.34723	3.86033	2.80286	up
245947_at	AT5G19530	ACL5 (ACAULIS 5)	10.2843	7.8551	5.38578	up
245960_at	AT5G19660	ATS1P/ATSBT6.1/S1P (SITE-1 PROTEASE); endopeptidase/ subtilase	5.81138	4.59074	2.33051	up
245976_at	AT5G13080	WRKY75 (WRKY DNA-BINDING PROTEIN 75); transcription factor	7.36923	6.101	2.40866	up
245980_at	AT5G13140	similar to unknown protein [Arabidopsis thaliana] (TAIR:AT3G26960.1); similar to unknown [Euphorbia pulcherrima] (GB:ABO43960.1); contains InterPro domain Pollen Ole e 1 allergen and extensin (InterPro:IPR006041)	7.94152	6.70611	2.35448	up
245984_at	AT5G13090	similar to unknown protein [Arabidopsis thaliana] (TAIR:AT1G24270.1); similar to unnamed protein product [Vitis vinifera] (GB:CAO68319.1); similar to hypothetical protein [Vitis vinifera] (GB:CAN73358.1)	7.9838	6.06422	3.78313	up
245998_at	AT5G20830	SUS1 (SUCROSE SYNTHASE 1); UDP-glycosyltransferase/ sucrose synthase	10.4868	9.45378	2.04634	up
246019_at	AT5G10690	pentatricopeptide (PPR) repeat-containing protein / CBS domain-containing protein	4.68025	3.64121	2.05486	up
246028_at	AT5G21170	5'-AMP-activated protein kinase beta-2 subunit, putative	9.9489	7.45785	5.62188	up
246031_at	AT5G21160	La domain-containing protein / proline-rich family protein	7.90788	6.87913	2.04026	up
246055_at	AT5G08380	ATAGAL1 (ARABIDOPSIS THALIANA ALPHA-GALACTOSIDASE 1); alpha-galactosidase	5.60639	4.01986	3.00327	up
246063_at	AT5G19340	similar to unknown protein [Arabidopsis thaliana] (TAIR:AT3G05980.1); similar to hypothetical protein [Vitis vinifera] (GB:CAN75979.1)	4.86451	3.009	3.61879	up
246090_at	AT5G20520	WAV2 (WAVY GROWTH 2)	8.64703	7.26591	2.60471	up
246095_at	AT5G19310	homeotic gene regulator, putative	4.56308	3.36886	2.28821	up
246103_at	AT5G28640	AN3 (ANGUSITFOLIA3)	4.38032	3.24214	2.20103	up
246104_at	AT5G28650	WRKY74 (WRKY DNA-binding protein 74); transcription factor	6.50962	3.90695	6.07408	up
246119_at	AT5G20350	TIP1 (TIP GROWTH DEFECTIVE 1)	8.64203	7.50822	2.19438	up
246122_at	AT5G20380	transporter-related	5.6597	4.20375	2.74337	up
246154_at	AT5G19940	plastid-lipid associated protein PAP-related / fibrillin-related	6.61533	4.57426	4.11552	up
246155_at	AT5G20030	agenet domain-containing protein	4.55478	3.03342	2.87063	up
246170_at	AT5G32450	RNA recognition motif (RRM)-containing protein	10.6065	9.48437	2.1767	up
246184_at	AT5G20950	glycosyl hydrolase family 3 protein	6.87189	5.40014	2.77358	up
246191_at	AT5G20890	chaperonin, putative	9.67504	8.62641	2.06856	up
246204_at	AT4G37020	similar to unnamed protein product [Vitis vinifera] (GB:CAO71839.1); contains domain PTHR10967:SF2 (PTHR10967:SF2); contains domain PTHR10967 (PTHR10967)	5.55907	4.52082	2.05373	up
246215_at	AT4G37180	myb family transcription factor	9.21479	7.98201	2.3502	up
246216_at	AT4G36380	ROT3 (ROTUNDIFOLIA 3); oxygen binding / steroid hydroxylase	5.91277	4.91158	2.00166	up
246228_at	AT4G36430	peroxidase, putative	8.37428	6.68825	3.21771	up
246233_at	AT4G36550	binding / ubiquitin-protein ligase	8.99346	5.99268	8.00434	up
246236_at	AT4G36470	S-adenosyl-L-methionine:carboxyl methyltransferase family protein	3.82951	2.54446	2.43691	up
246237_at	AT4G36390	radical SAM domain-containing protein / TRAM domain-containing protein	6.15809	5.04667	2.16059	up
246239_at	AT4G36790	transporter-related	6.74053	5.44766	2.45015	up
246244_at	AT4G37250	leucine-rich repeat family protein / protein kinase family protein	8.57267	5.71654	7.24069	up
246251_at	AT4G37220	stress-responsive protein, putative	4.18481	2.06073	4.35926	up
246253_at	AT4G37260	AtMYB73/MYB73 (myb domain protein 73); DNA binding / transcription factor	10.7522	9.3766	2.59482	up
246269_at	AT4G37110	protein binding / zinc ion binding	3.95929	2.60231	2.5615	up
246274_at	AT4G36620	zinc finger (GATA type) family protein	3.55193	2.51744	2.04839	up
246278_at	AT4G37190	similar to Os03g0240900 [Oryza sativa (japonica cultivar-group)] (GB:NP_001049512.1); similar to Os12g0586400 [Oryza sativa (japonica cultivar-group)] (GB:NP_001067157.1); similar to hypothetical protein OsI_037654 [Oryza sativa (indica cultivar-group)] (GB:EAY83695.1); contains InterPro domain Tubulin/FtsZ, GTPase; (InterPro:IPR003008)	5.93531	4.81717	2.17067	up
246289_at	AT3G56880	VQ motif-containing protein	11.2026	9.92382	2.42631	up
246293_at	AT3G56710	SIB1 (SIGMA FACTOR BINDING PROTEIN 1); binding	7.44828	5.11968	5.02318	up
246294_at	AT3G56910	PSRP5 (PLASTID-SPECIFIC 50S RIBOSOMAL PROTEIN 5)	7.08929	5.10358	3.96058	up
246295_at	AT3G56690	CIP111 (CAM INTERACTING PROTEIN 111); ATPase/ calmodulin binding	5.33681	4.19471	2.20702	up
246296_at	AT3G56750	similar to unknown protein [Arabidopsis thaliana] (TAIR:AT2G41150.2); similar to unnamed protein product [Vitis vinifera] (GB:CAO18205.1)	5.11259	3.22118	3.70997	up
246300_at	AT3G51830	ATG5 (G5p-related protein); phosphoinositide 5-phosphatase	4.90744	3.48772	2.67533	up
246301_at	AT3G51850	CPK13 (calcium-dependent protein kinase 13); calmodulin-dependent protein kinase/ kinase	7.33537	6.20724	2.18575	up
246304_at	AT3G51840	ACX4 (ACYL-COA OXIDASE 4); oxidoreductase	10.3479	8.85741	2.80993	up
246308_at	AT3G51820	ATG4/CHLG/G4 (CHLOROPHYLL SYNTHASE); chlorophyll synthetase	4.76219	3.75439	2.01085	up
246312_at	AT1G31930	XLG3 (EXTRA-LARGE GTP-BINDING PROTEIN 3); signal transducer	7.26318	6.26201	2.00163	up
246319_at	AT3G56680	nucleic acid binding	8.42318	7.27574	2.2152	up
246322_at	AT1G16680	DNAJ heat shock N-terminal domain-containing protein / S-locus protein, putative	6.03522	4.1256	3.7571	up
246329_at	AT3G43610	tubulin binding	5.13394	3.97636	2.23084	up
246346_at	AT3G56810	unknown protein	5.88188	2.88638	7.97512	up
246449_at	AT5G16810	ATP binding / protein kinase	4.13714	2.5899	2.92258	up
246450_at	AT5G16820	HSF3 (HEAT SHOCK FACTOR 3); DNA binding / transcription factor	4.4765	2.59864	3.6753	up
246454_at	AT5G16710	DHAR3 (DEHYDROASCORBATE REDUCTASE 1); glutathione dehydrogenase (ascorbate)	6.66653	5.5781	2.12643	up
246480_at	AT5G16070	chaperonin, putative	8.47667	6.84127	3.10673	up
246487_at	AT5G16030	similar to unknown protein [Arabidopsis thaliana] (TAIR:AT3G02500.1); similar to hypothetical protein [Cleome spinosa] (GB:ABD96956.1)	4.61212	2.65228	3.89017	up
246493_at	AT5G16180	ATCRS1/CRS1 (ARABIDOPSIS ORTHOLOG OF MAIZE CHLOROPLAST SPLICING FACTOR CRS1)	4.94027	3.08289	3.62348	up
246505_at	AT5G16250	similar to unknown protein [Arabidopsis thaliana] (TAIR:AT3G02640.1); similar to unnamed protein product [Vitis vinifera] (GB:CAO50168.1)	7.90329	5.96919	3.82138	up
246506_at	AT5G16110	similar to unknown protein [Arabidopsis thaliana] (TAIR:AT3G02555.1); similar to hypothetical protein [Cleome spinosa] (GB:ABD96917.1)	10.6651	8.88409	3.43676	up
246507_at	AT5G16120	hydrolase, alpha/beta fold family protein	9.15328	7.15099	4.00635	up
246540_at	AT5G15600	SP1L4 (SPIRAL1-LIKE4)	4.92255	3.71229	2.31379	up
246550_at	AT5G14920	gibberellin-regulated family protein	9.91915	8.89407	2.03507	up
246557_at	AT5G15510	similar to unknown protein [Arabidopsis thaliana] (TAIR:AT3G01015.1); similar to unnamed protein product [Vitis vinifera] (GB:CAO15061.1); contains InterPro domain Targeting for Xklp2 (InterPro:IPR009675)	4.22727	3.072	2.22727	up
246565_at	AT5G15530	BCCP2 (biotin carboxyl carrier protein 2); biotin binding	3.81729	2.5656	2.38121	up
246591_at	AT5G14880	potassium transporter, putative	7.28633	4.47483	7.02015	up
246595_at	AT5G14780	FDH (FORMATE DEHYDROGENASE); NAD binding / binding / catalytic/ cofactor binding / oxidoreductase, acting on the CH-OH group of donors, NAD or NADP as acceptor	9.5998	8.54745	2.07391	up
246611_at	AT5G35330	MBD02 (methyl-CpG-binding domain 2); DNA binding	8.14747	6.15586	3.97679	up
246651_at	AT5G35170	adenylate kinase family protein	4.86462	3.75513	2.1577	up
246653_at	AT5G35200	epsin N-terminal homology (ENTH) domain-containing protein	8.88642	7.77764	2.15664	up
246673_at	AT5G30510	RPS1 (ribosomal protein S1); RNA binding	7.86125	6.67029	2.28305	up
246681_at	AT5G33280	chloride channel-like (CLC) protein, putative	4.44122	2.61113	3.5556	up
246730_at	AT5G28060	40S ribosomal protein S24 (RPS24B)	11.0839	9.94438	2.203	up
246735_at	AT5G27670	HTA7; DNA binding	8.10368	6.23023	3.66405	up
246738_at	AT5G27740	EMB2775 (EMBRYO DEFECTIVE 2775); DNA binding / nucleoside-triphosphatase/ nucleotide binding	6.46967	5.20621	2.40071	up
246755_at	AT5G27920	F-box family protein	8.1733	6.39346	3.43388	up
246759_at	AT5G27950	kinesin motor protein-related	6.33705	4.47942	3.62413	up
246763_at	AT5G27150	NHX1 (NA+/H+ EXCHANGER); sodium ion transmembrane transporter/ sodium:hydrogen antiporter	6.54048	4.9368	3.03917	up
246768_at	AT5G27400	similar to unnamed protein product [Vitis vinifera] (GB:CAO17659.1); contains domain SSF53335 (SSF53335); contains domain PTHR23109 (PTHR23109)	7.43954	5.82285	3.06671	up
246777_at	AT5G27420	zinc finger (C3HC4-type RING finger) family protein	8.94672	5.9537	7.96142	up
246818_at	AT5G27270	EMB976 (EMBRYO DEFECTIVE 976)	5.51125	3.82621	3.21549	up
246821_at	AT5G26920	calmodulin binding	8.511	5.03414	11.1337	up
246833_at	AT5G26620	similar to unknown protein [Arabidopsis thaliana] (TAIR:AT3G05858.1); similar to unnamed protein product [Vitis vinifera] (GB:CAO70945.1)	4.64648	2.94091	3.26158	up
246847_at	AT5G26820	ferroportin-related	5.07517	3.66351	2.66041	up
246849_at	AT5G26850	binding	6.76846	5.30681	2.75423	up
246891_at	AT5G25490	zinc finger (Ran-binding) family protein	7.19383	5.86603	2.51021	up
246899_at	AT5G25590	similar to unknown protein [Arabidopsis thaliana] (TAIR:AT1G52320.3); similar to unknown protein [Arabidopsis thaliana] (TAIR:AT1G52320.4); similar to unknown protein [Arabidopsis thaliana] (TAIR:AT1G52320.2); similar to unnamed protein product [Vitis vinifera] (GB:CAO44106.1); contains InterPro domain Actin-binding FH2 (InterPro:IPR015425); contains InterPro domain Protein of unknown function DU…	4.27363	2.95203	2.49944	up
246901_at	AT5G25630	pentatricopeptide (PPR) repeat-containing protein	4.55762	3.08026	2.78439	up
246906_at	AT5G25475	DNA binding	7.64436	5.19214	5.47259	up
246909_at	AT5G25770	similar to unnamed protein product [Vitis vinifera] (GB:CAO44054.1); contains domain PTHR10992 (PTHR10992); contains domain SSF53474 (SSF53474); contains domain G3DSA:3.40.50.1820 (G3DSA:3.40.50.1820)	9.58843	7.83263	3.37714	up
246913_at	AT5G25830	zinc finger (GATA type) family protein	4.41179	3.02162	2.6211	up
246920_at	AT5G25090	plastocyanin-like domain-containing protein	4.54521	3.01068	2.89694	up
246930_at	AT5G25220	KNAT3 (KNOTTED1-LIKE HOMEOBOX GENE 3); transcription factor	5.10482	3.46749	3.1109	up
246958_at	AT5G24690	similar to RER1 (RETICULATA-RELATED 1) [Arabidopsis thaliana] (TAIR:AT5G22790.1); similar to unnamed protein product [Vitis vinifera] (GB:CAO24736.1)	9.35549	7.77905	2.98233	up
246959_at	AT5G24690	similar to RER1 (RETICULATA-RELATED 1) [Arabidopsis thaliana] (TAIR:AT5G22790.1); similar to unnamed protein product [Vitis vinifera] (GB:CAO24736.1)	3.77207	2.53174	2.36254	up
246962_s_at	AT5G24800	ATBZIP9/BZO2H2 (BASIC LEUCINE ZIPPER O2 HOMOLOG 2); DNA binding / protein heterodimerization/ transcription factor	9.58207	6.80485	6.85527	up
246994_at	AT5G67460	glycosyl hydrolase family protein 17	4.78087	3.24494	2.89975	up
247001_at	AT5G67330	ATNRAMP4 (Arabidopsis natural resistance-associated macrophage (NRAMP) protein 4); manganese ion transmembrane transporter/ metal ion transmembrane transporter	8.36972	6.93706	2.69945	up
247025_at	AT5G67030	ABA1 (ABA DEFICIENT 1); zeaxanthin epoxidase	7.5608	5.68343	3.67404	up
247029_at	AT5G67190	AP2 domain-containing transcription factor, putative	8.38242	7.00197	2.6035	up
247033_at	AT5G67250	SKIP2 (SKP1 INTERACTING PARTNER 2); ubiquitin-protein ligase	9.05965	7.91491	2.21105	up
247034_at	AT5G67260	CYCD3;2 (CYCLIN D3;2); cyclin-dependent protein kinase	6.3348	5.22152	2.16337	up
247036_at	AT5G67130	phospholipase C	6.77565	5.6961	2.11338	up
247038_at	AT5G67160	transferase family protein	5.75615	4.67851	2.11058	up
247040_at	AT5G67150	transferase family protein	6.11521	4.0737	4.11677	up
247043_at	AT5G66880	SNRK2-3/SNRK2.3/SRK2I (SNF1-RELATED PROTEIN KINASE 2.3); kinase/ protein kinase	8.55068	6.9035	3.13221	up
247047_at	AT5G66650	similar to unknown protein [Arabidopsis thaliana] (TAIR:AT2G23790.1); similar to unnamed protein product [Vitis vinifera] (GB:CAO22909.1); contains InterPro domain Protein of unknown function DUF607 (InterPro:IPR006769)	9.72208	7.63607	4.24573	up
247056_at	AT5G66750	CHR01/DDM1 (DECREASED DNA METHYLATION 1); helicase	4.15096	3.12874	2.03105	up
247065_s_at	AT5G66910;AT5G66900	[AT5G66910, disease resistance protein (CC-NBS-LRR class), putative];[AT5G66900, disease resistance protein (CC-NBS-LRR class), putative]	7.33842	5.91006	2.69139	up
247071_at	AT5G66640	LIM domain-containing protein-related	7.53087	6.29732	2.35145	up
247072_at	AT5G66490	similar to unknown protein [Arabidopsis thaliana] (TAIR:AT3G50900.1); similar to hypothetical protein [Thellungiella halophila] (GB:ABB45855.1)	7.11837	4.67615	5.43478	up
247073_at	AT5G66570	OE33/OEE1/OEE33/PSBO-1/PSBO1 (OXYGEN-EVOLVING ENHANCER 33); oxygen evolving/ poly(U) binding	8.08686	6.76013	2.50833	up
247079_at	AT5G66055	AKRP/EMB2036 (EMBRYO DEFECTIVE 2036); protein binding	5.31386	3.69859	3.06369	up
247086_at	AT5G66320	zinc finger (GATA type) family protein	5.6009	4.03113	2.96858	up
247089_at	AT5G66360	ribosomal RNA adenine dimethylase family protein	6.352	5.29968	2.07386	up
247101_at	AT5G66530	aldose 1-epimerase family protein	6.31082	4.4121	3.72883	up
247116_at	AT5G65970	MLO10 (MILDEW RESISTANCE LOCUS O 10); calmodulin binding	8.25109	5.31735	7.64091	up
247123_at	AT5G66050	similar to wound-responsive family protein [Arabidopsis thaliana] (TAIR:AT1G19660.2); similar to wound-responsive family protein [Arabidopsis thaliana] (TAIR:AT1G19660.1); similar to unnamed protein product [Vitis vinifera] (GB:CAO24574.1); contains InterPro domain Protein of unknown function DUF151 (InterPro:IPR003729)	7.11556	5.71267	2.6443	up
247125_at	AT5G66070	zinc finger (C3HC4-type RING finger) family protein	8.91056	7.46719	2.71956	up
247134_at	AT5G66230	similar to unknown protein [Arabidopsis thaliana] (TAIR:AT3G51230.1); similar to unnamed protein product [Vitis vinifera] (GB:CAO48217.1)	3.87222	2.38447	2.8045	up
247137_at	AT5G66210	CPK28 (calcium-dependent protein kinase 28); calmodulin-dependent protein kinase	10.1545	9.13764	2.0235	up
247153_at	AT5G65700	BAM1 (big apical meristem 1); ATP binding / kinase/ protein serine/threonine kinase	9.45716	7.33886	4.34183	up
247170_at	AT5G65530	protein kinase, putative	4.10928	2.84631	2.39989	up
247176_at	AT5G65110	ACX2 (ACYL-COA OXIDASE 2); acyl-CoA oxidase	9.04725	7.65429	2.62617	up
247194_at	AT5G65480	similar to unknown protein [Arabidopsis thaliana] (TAIR:AT4G38060.2); similar to unnamed protein product [Vitis vinifera] (GB:CAO61602.1)	8.73283	7.30017	2.69944	up
247199_at	AT5G65210	TGA1; DNA binding / calmodulin binding / transcription factor	8.12702	6.69835	2.69198	up
247201_at	AT5G65220	ribosomal protein L29 family protein	6.2217	4.37738	3.59085	up
247208_at	AT5G64870	similar to unknown protein [Arabidopsis thaliana] (TAIR:AT5G25250.1); similar to unknown protein [Arabidopsis thaliana] (TAIR:AT5G25260.1); similar to 80C09_16 [Brassica rapa subsp. pekinensis] (GB:AAZ41827.1); contains domain PTHR13806:SF3 (PTHR13806:SF3); contains domain PTHR13806 (PTHR13806)	10.0162	8.06748	3.86033	up
247211_at	AT5G64880	unknown protein	7.73527	6.45454	2.42961	up
247215_at	AT5G64905	PROPEP3 (Elicitor peptide 3 precursor)	8.70223	6.24375	5.49638	up
247232_at	AT5G64940	ATATH13 (ABC2 homolog 13)	5.01458	3.81929	2.2899	up
247257_at	AT5G64760	26S proteasome regulatory subunit, putative (RPN5)	6.05799	4.74932	2.47712	up
247278_at	AT5G64380	fructose-1,6-bisphosphatase family protein	3.47655	2.11844	2.5635	up
247282_at	AT5G64240	ATMC3 (METACASPASE 3); caspase	9.69697	7.51982	4.5226	up
247297_at	AT5G64100	peroxidase, putative	9.36482	8.08147	2.43405	up
247320_at	AT5G64040	PSAN (photosystem I reaction center subunit PSI-N); calmodulin binding	8.27669	4.09535	18.143	up
247327_at	AT5G64120	peroxidase, putative	5.12625	3.95869	2.24631	up
247330_at	AT5G63510	GAMMA CAL1 (GAMMA CARBONIC ANHYDRASE LIKE 1); carbonate dehydratase	8.34088	7.26518	2.10774	up
247333_at	AT5G63600	flavonol synthase, putative	9.57575	7.77707	3.47901	up
247335_at	AT5G63630	DEAD box RNA helicase, putative	3.46522	2.2901	2.25811	up
247337_at	AT5G63660	LCR74/PDF2.5 (Low-molecular-weight cysteine-rich 74)	4.08622	2.9181	2.24718	up
247353_at	AT5G63620	oxidoreductase, zinc-binding dehydrogenase family protein	9.33919	7.6767	3.16562	up
247364_at	AT5G63200	tetratricopeptide repeat (TPR)-containing protein	7.24037	5.96012	2.42882	up
247374_at	AT5G63190	MA3 domain-containing protein	9.8217	7.72518	4.27678	up
247390_at	AT5G63520	Identical to F-box/LRR-repeat protein At5g63520 [Arabidopsis Thaliana] (GB:Q9FMV0;GB:Q8GX97); similar to unknown [Populus trichocarpa x Populus deltoides] (GB:ABK96301.1); contains InterPro domain Cyclin-like F-box (InterPro:IPR001810)	4.93779	3.73632	2.29973	up
247401_at	AT5G62790	DXR (1-DEOXY-D-XYLULOSE 5-PHOSPHATE REDUCTOISOMERASE)	7.80088	6.67031	2.18945	up
247425_at	AT5G62550	similar to unknown protein [Arabidopsis thaliana] (TAIR:AT3G28770.1); similar to unknown [Populus trichocarpa] (GB:ABK92769.1)	5.00172	2.89785	4.2986	up
247439_at	AT5G62670	AHA11 (ARABIDOPSIS H(+)-ATPASE 11); ATPase	7.39822	5.68832	3.27138	up
247441_at	AT5G62710	leucine-rich repeat family protein / protein kinase family protein	5.49113	4.02307	2.76649	up
247477_at	AT5G62340	invertase/pectin methylesterase inhibitor family protein	6.11659	4.93753	2.2643	up
247493_at	AT5G61900	BON1 (BONZAI1); calcium-dependent phospholipid binding	9.5136	8.23226	2.43065	up
247527_at	AT5G61480	leucine-rich repeat transmembrane protein kinase, putative	5.34188	3.13536	4.61561	up
247534_at	AT5G61580	phosphofructokinase family protein	7.21623	5.91315	2.46755	up
247543_at	AT5G61600	ethylene-responsive element-binding family protein	11.3872	9.7873	3.03124	up
247558_at	AT5G61060	HDA05 (HISTONE DEACETYLASE5); histone deacetylase	6.36512	4.74721	3.0693	up
247570_at	AT5G61250	ATGUS1 (ARABIDOPSIS THALIANA GLUCURONIDASE 1); beta-glucuronidase	5.19229	3.52879	3.16784	up
247594_at	AT5G60800	heavy-metal-associated domain-containing protein	6.20285	4.55555	3.13246	up
247650_at	AT5G59960	similar to unnamed protein product [Vitis vinifera] (GB:CAO21698.1)	8.39677	6.6964	3.24986	up
247651_at	AT5G59870	HTA6; DNA binding	8.21659	7.1065	2.15859	up
247678_at	AT5G59520	ZIP2 (ZINC TRANSPORTER 2 PRECURSOR); transferase, transferring glycosyl groups / zinc ion transmembrane transporter	6.85295	5.79256	2.08549	up
247685_at	AT5G59680	leucine-rich repeat protein kinase, putative	5.41103	3.3814	4.08301	up
247686_at	AT5G59700	protein kinase, putative	6.3036	4.8062	2.82333	up
247692_s_at	AT5G59970;AT5G59690	[AT5G59970, histone H4];[AT5G59690, histone H4]	11.1364	9.41989	3.28651	up
247708_at	AT5G59550	zinc finger (C3HC4-type RING finger) family protein	11.3348	9.78717	2.92331	up
247715_at	AT5G59360	unknown protein	4.06691	2.70464	2.5709	up
247741_at	AT5G58960	GIL1 (GRAVITROPIC IN THE LIGHT)	3.88504	2.62616	2.39311	up
247765_at	AT5G58860	CYP86A1 (cytochrome P450, family 86, subfamily A, polypeptide 1); oxygen binding	5.73206	4.69106	2.05765	up
247789_at	AT5G58680	armadillo/beta-catenin repeat family protein	9.66211	7.20475	5.4921	up
247811_at	AT5G58430	ATEXO70B1 (exocyst subunit EXO70 family protein B1); protein binding	10.7646	9.71643	2.06791	up
247817_at	AT5G58375	similar to unknown protein [Arabidopsis thaliana] (TAIR:AT5G14602.1); similar to unnamed protein product [Vitis vinifera] (GB:CAO21327.1); contains domain PTHR12133 (PTHR12133)	10.241	8.8879	2.55457	up
247818_at	AT5G58370	GTP binding	4.9207	2.98706	3.82017	up
247819_at	AT5G58350	WNK4 (Arabidopsis WNK kinase 4); kinase	6.19689	4.92717	2.41115	up
247829_at	AT5G58520	protein kinase family protein	7.66284	5.12052	5.82525	up
247845_at	AT5G58090	glycosyl hydrolase family 17 protein	8.86702	7.17781	3.22479	up
247856_at	AT5G58300	leucine-rich repeat transmembrane protein kinase, putative	7.39748	5.84053	2.9423	up
247858_at	AT5G58220	TTL (TRANSTHYRETIN-LIKE PROTEIN); steroid binding	7.20988	5.73801	2.77381	up
247862_at	AT5G58250	similar to hypothetical protein [Vitis vinifera] (GB:CAN75840.1); contains domain PD020337 (PD020337)	4.86575	2.68958	4.5195	up
247863_at	AT5G57900	SKIP1 (SKP1 INTERACTING PARTNER 1)	8.52975	6.63513	3.71824	up
247889_at	AT5G57930	APO2 (ACCUMULATION OF PHOTOSYSTEM ONE 2)	4.15925	2.63637	2.87366	up
247908_at	AT5G57440	GS1 (GLYCEROL-3-PHOSPHATASE 2); hydrolase	5.69411	4.64966	2.06258	up
247910_at	AT5G57410	similar to unknown protein [Arabidopsis thaliana] (TAIR:AT2G18876.1); similar to unnamed protein product [Vitis vinifera] (GB:CAO43234.1); contains domain PTHR21736 (PTHR21736)	6.5254	5.08659	2.71097	up
247913_at	AT5G57510	unknown protein	6.55816	5.38994	2.24735	up
247924_at	AT5G57655	xylose isomerase family protein	8.37122	6.22627	4.42278	up
247944_at	AT5G57100	transporter-related	7.92516	6.25553	3.18132	up
247948_at	AT5G57130	protein binding	6.04551	4.3188	3.30972	up
247954_at	AT5G56870	BGAL4 (beta-galactosidase 4); beta-galactosidase	11.4494	8.55729	7.42341	up
247963_at	AT5G56590	glycosyl hydrolase family 17 protein	5.09553	3.11072	3.9581	up
247987_at	AT5G56900	CwfJ-like family protein / zinc finger (CCCH-type) family protein	5.58379	4.05862	2.8782	up
247997_at	AT5G56180	ATARP8 (ACTIN-RELATED PROTEIN 8); structural constituent of cytoskeleton	6.22477	4.81389	2.65899	up
248008_at	AT5G56270	WRKY2 (WRKY DNA-binding protein 2); transcription factor	5.11017	3.04646	4.18062	up
248029_at	AT5G55700	BAM4/BMY6 (BETA-AMYLASE 4); beta-amylase	6.19749	4.23715	3.89155	up
248050_at	AT5G56100	glycine-rich protein / oleosin	7.59541	5.11531	5.57934	up
248059_at	AT5G55540	TRN1 (TORNADO 1)	5.77438	4.70257	2.10207	up
248074_at	AT5G55730	FLA1	6.58901	4.83872	3.36427	up
248092_at	AT5G55170	SUM3 (SMALL UBIQUITIN-LIKE MODIFIER 3)	7.24848	5.85352	2.62981	up
248120_at	AT5G54540	similar to unknown protein [Arabidopsis thaliana] (TAIR:AT4G25170.1); similar to unknown [Populus trichocarpa] (GB:ABK93511.1); contains InterPro domain Uncharacterised conserved protein UCP012943 (InterPro:IPR016606)	9.45833	7.92294	2.89868	up
248128_at	AT5G54770	THI1 (THIAZOLE REQUIRING)	9.43303	8.04731	2.61302	up
248151_at	AT5G54270	LHCB3 (LIGHT-HARVESTING CHLOROPHYLL BINDING PROTEIN 3)	8.48471	5.83994	6.25394	up
248163_at	AT5G54510	DFL1/GH3.6 (DWARF IN LIGHT 1); indole-3-acetic acid amido synthetase	8.23199	5.49722	6.65653	up
248167_at	AT5G54530	similar to unknown protein [Arabidopsis thaliana] (TAIR:AT1G61667.1); similar to unnamed protein product [Vitis vinifera] (GB:CAO39087.1); contains InterPro domain Protein of unknown function DUF538 (InterPro:IPR007493)	5.9966	3.1871	7.01041	up
248174_at	AT5G54600	50S ribosomal protein L24, chloroplast (CL24)	8.35692	6.52431	3.56181	up
248189_at	AT5G54090	DNA mismatch repair MutS family protein	5.8895	4.47124	2.67262	up
248193_at	AT5G54080	HGO (HOMOGENTISATE 1,2-DIOXYGENASE); homogentisate 1,2-dioxygenase	9.04128	6.7919	4.75476	up
248204_at	AT5G54280	ATM2 (ARABIDOPSIS THALIANA MYOSIN 4)	7.53754	5.00757	5.77562	up
248207_at	AT5G53970	aminotransferase, putative	4.37617	2.7538	3.07881	up
248224_at	AT5G53490	thylakoid lumenal 17.4 kDa protein, chloroplast	5.10402	2.38431	6.58743	up
248242_at	AT5G53580	aldo/keto reductase family protein	5.93729	4.82375	2.16377	up
248250_at	AT5G53130	CNGC1 (CYCLIC NUCLEOTIDE GATED CHANNEL 1); calmodulin binding / cation channel/ cyclic nucleotide binding / inward rectifier potassium channel	6.79749	5.33278	2.76009	up
248254_at	AT5G53320	leucine-rich repeat transmembrane protein kinase, putative	5.7112	4.52621	2.2736	up
248276_at	AT5G53550	YSL3 (YELLOW STRIPE LIKE 3); oligopeptide transporter	6.89736	5.2045	3.23296	up
248283_at	AT5G52920	PKP-BETA1/PKP1/PKP2 (PLASTIDIC PYRUVATE KINASE 1); pyruvate kinase	8.03354	6.72994	2.46843	up
248285_at	AT5G52960	similar to unnamed protein product [Vitis vinifera] (GB:CAO69341.1)	4.40766	2.71103	3.24144	up
248302_at	AT5G53160	similar to unknown protein [Arabidopsis thaliana] (TAIR:AT4G27920.1); similar to unnamed protein product [Vitis vinifera] (GB:CAO69376.1); similar to hypothetical protein [Vitis vinifera] (GB:CAN64668.1); contains InterPro domain Bet v I allergen; (InterPro:IPR000916)	9.41069	8.0568	2.556	up
248303_at	AT5G53170	FTSH11 (FtsH protease 11); ATP-dependent peptidase/ ATPase/ metallopeptidase	5.87347	4.24265	3.09689	up
248322_at	AT5G52760	heavy-metal-associated domain-containing protein	8.52629	4.43926	16.9949	up
248327_at	AT5G52750	heavy-metal-associated domain-containing protein	9.3605	6.03698	10.0111	up
248331_at	AT5G52650	40S ribosomal protein S10 (RPS10C)	11.1377	10.0119	2.18219	up
248335_at	AT5G52450	MATE efflux protein-related	6.22935	4.45317	3.42516	up
248338_at	AT5G52440	HCF106 (High chlorophyll fluorescence 106)	5.59321	3.88029	3.27824	up
248380_at	AT5G51820	PGM (PHOSPHOGLUCOMUTASE)	4.35765	3.02687	2.51539	up
248385_at	AT5G51910	TCP family transcription factor, putative	3.35822	2.13651	2.33224	up
248387_at	AT5G51960	similar to unknown [Brassica juncea] (GB:ABM54450.1)	7.42308	5.86946	2.93553	up
248398_at	AT5G51970	sorbitol dehydrogenase, putative / L-iditol 2-dehydrogenase, putative	10.1705	8.24685	3.79394	up
248403_at	AT5G51410	LUC7 N_terminus domain-containing protein	7.13778	6.10599	2.04456	up
248413_at	AT5G51600	PLE (PLEIADE)	3.75453	2.70022	2.07672	up
248420_at	AT5G51560	leucine-rich repeat transmembrane protein kinase, putative	5.40029	2.56335	7.14503	up
248432_at	AT5G51390	unknown protein	5.21792	4.0474	2.25093	up
248449_at	AT5G51110	similar to dehydratase family [Arabidopsis thaliana] (TAIR:AT1G29810.1); similar to unnamed protein product [Vitis vinifera] (GB:CAO62291.1); contains InterPro domain Transcriptional coactivator/pterin dehydratase (InterPro:IPR001533)	6.10929	3.35099	6.76597	up
248454_at	AT5G51350	leucine-rich repeat transmembrane protein kinase, putative	7.69816	5.99386	3.2587	up
248459_at	AT5G51020	similar to hypothetical protein [Vitis vinifera] (GB:CAN83158.1); contains InterPro domain Protein of unknown function DUF1001 (InterPro:IPR010404)	6.79082	5.33338	2.74619	up
248491_at	AT5G51010	rubredoxin family protein	7.47912	5.24639	4.70021	up
248511_at	AT5G50375	CPI1 (CYCLOPROPYL ISOMERASE)	6.06156	4.649	2.66209	up
248518_at	AT5G50660;AT5G50560	[AT5G50660, similar to unknown protein [Arabidopsis thaliana] (TAIR:AT5G50560.1); similar to unnamed protein product [Vitis vinifera] (GB:CAO68311.1)];[AT5G50560, similar to unknown protein [Arabidopsis thaliana] (TAIR:AT5G50660.1); similar to unnamed protein product [Vitis vinifera] (GB:CAO68311.1)]	3.95061	2.94422	2.00888	up
248551_at	AT5G50200	WR3 (WOUND-RESPONSIVE 3); nitrate transmembrane transporter	7.29308	6.16926	2.17924	up
248552_at	AT5G50250	31 kDa ribonucleoprotein, chloroplast, putative / RNA-binding protein RNP-T, putative / RNA-binding protein 1/2/3, putative / RNA-binding protein cp31, putative	8.21544	7.20924	2.00862	up
248557_at	AT5G49980	AFB5 (AUXIN F-BOX PROTEIN 5); ubiquitin-protein ligase	8.54789	6.39366	4.45132	up
248590_at	AT5G49660	leucine-rich repeat transmembrane protein kinase, putative	8.52205	7.33616	2.27504	up
248591_at	AT5G49650	xylulose kinase, putative	8.82818	7.76268	2.0929	up
248604_at	AT5G49470	protein kinase family protein	4.76956	3.29446	2.78003	up
248606_at	AT5G49450;AT5G49448	[AT5G49450, ATBZIP1 (ARABIDOPSIS THALIANA BASIC LEUCINE-ZIPPER 1); DNA binding / protein heterodimerization/ transcription factor];[AT5G49448, CPuORF4 (Conserved peptide upstream open reading frame 4)]	11.5176	9.59245	3.7977	up
248608_at	AT5G49460	ACLB-2 (ATP-citrate lyase B-2)	8.42331	7.29479	2.18634	up
248614_at	AT5G49560	similar to unknown protein [Arabidopsis thaliana] (TAIR:AT3G50850.1); similar to unknown [Picea sitchensis] (GB:ABK22976.1); contains domain SSF53335 (SSF53335); contains domain PTHR14614 (PTHR14614)	4.84332	3.58687	2.38907	up
248622_at	AT5G49360	BXL1 (BETA-XYLOSIDASE 1); hydrolase, hydrolyzing O-glycosyl compounds	11.6521	7.12387	23.0749	up
248626_at	AT5G48940	leucine-rich repeat transmembrane protein kinase, putative	4.81732	3.41697	2.63966	up
248646_at	AT5G49100	similar to unknown protein [Arabidopsis thaliana] (TAIR:AT3G06868.1); similar to unnamed protein product [Vitis vinifera] (GB:CAO44794.1)	4.58361	3.40952	2.2565	up
248656_at	AT5G48460	fimbrin-like protein, putative	3.54264	2.38723	2.22747	up
248674_at	AT5G48800	phototropic-responsive NPH3 family protein	6.71526	5.10406	3.05504	up
248681_at	AT5G48900	pectate lyase family protein	6.81404	4.36778	5.45	up
248685_at	AT5G48500	similar to unknown protein [Arabidopsis thaliana] (TAIR:AT2G10930.1)	4.14909	2.20192	3.85619	up
248688_at	AT5G48220	indole-3-glycerol phosphate synthase, putative	5.69327	4.23079	2.75582	up
248691_at	AT5G48310	similar to unknown protein [Arabidopsis thaliana] (TAIR:AT4G24610.1); similar to unknown protein [Arabidopsis thaliana] (TAIR:AT5G65440.1); similar to predicted protein [Physcomitrella patens subsp. patens] (GB:EDQ82245.1); similar to predicted protein [Physcomitrella patens subsp. patens] (GB:EDQ70121.1); similar to unnamed protein product [Vitis vinifera] (GB:CAO41110.1); contains InterPro doma…	4.22066	2.89956	2.49856	up
248696_at	AT5G48360	formin homology 2 domain-containing protein / FH2 domain-containing protein	4.32355	3.14796	2.25885	up
248722_at	AT5G47810	phosphofructokinase family protein	6.14736	5.05171	2.1371	up
248732_at	AT5G48070	ATXTH20 (XYLOGLUCAN ENDOTRANSGLUCOSYLASE/HYDROLASE 20); hydrolase, acting on glycosyl bonds	7.11063	6.08523	2.03552	up
248748_at	AT5G47840	AMK2 (ADENOSINE MONOPHOSPHATE KINASE); adenylate kinase	7.69153	6.42646	2.4034	up
248756_at	AT5G47560	ATSDAT/ATTDT (TONOPLAST DICARBOXYLATE TRANSPORTER); malate transmembrane transporter/ sodium:dicarboxylate symporter	7.0811	3.58877	11.2537	up
248764_at	AT5G47640	CCAAT-box binding transcription factor subunit B (NF-YB) (HAP3 ) (AHAP3) family (Hap3b)	6.12856	4.58009	2.92506	up
248766_at	AT5G47580	similar to unknown protein [Arabidopsis thaliana] (TAIR:AT4G17250.1); similar to hypothetical protein [Vitis vinifera] (GB:CAN71257.1); similar to hypothetical protein 40.t00008 [Brassica oleracea] (GB:ABD65133.1); similar to unnamed protein product [Vitis vinifera] (GB:CAO16486.1)	4.663	3.33806	2.50522	up
248767_at	AT5G47710	C2 domain-containing protein	8.07855	7.05505	2.03285	up
248772_at	AT5G47800	phototropic-responsive NPH3 family protein	4.13554	2.57883	2.94182	up
248773_at	AT5G47820	FRA1 (FRAGILE FIBER 1); microtubule motor	6.32011	4.56135	3.38408	up
248775_at	AT5G47850	protein kinase, putative	4.09554	2.58039	2.85827	up
248779_at	AT5G47720	acetyl-CoA C-acyltransferase, putative / 3-ketoacyl-CoA thiolase, putative	10.1365	8.2216	3.77084	up
248786_at	AT5G47410	similar to hypothetical protein 25.t00068 [Brassica oleracea] (GB:ABD64961.1)	6.01024	4.66793	2.53557	up
248790_at	AT5G47450	AtTIP2;3 (Arabidopsis thaliana tonoplast intrinsic protein 2;3); water channel	8.60298	4.49771	17.2111	up
248794_at	AT5G47220	ATERF-2/ATERF2/ERF2 (ETHYLENE RESPONSE FACTOR 2); DNA binding / transcription activator/ transcription factor	8.44344	6.62108	3.53658	up
248795_at	AT5G47390	myb family transcription factor	8.13052	6.97912	2.22129	up
248798_at	AT5G47190	ribosomal protein L19 family protein	3.97088	2.40063	2.96955	up
248828_at	AT5G47110	lil3 protein, putative	4.30394	2.98237	2.49938	up
248869_at	AT5G46840	RNA recognition motif (RRM)-containing protein	8.13454	6.832	2.46661	up
248878_at	AT5G46160	ribosomal protein L14 family protein / huellenlos paralog (HLP)	7.80724	6.67456	2.19266	up
248885_at	AT5G46150	LEM3 (ligand-effect modulator 3) family protein / CDC50 family protein	5.94255	4.82578	2.16861	up
248901_at	AT5G46410	NLI interacting factor (NIF) family protein	6.4253	5.3629	2.08841	up
248943_s_at	AT5G45490;AT5G45440	[AT5G45490, disease resistance protein-related];[AT5G45440, disease resistance protein-related]	6.73535	5.58067	2.22635	up
248963_at	AT5G45700	NLI interacting factor (NIF) family protein	4.42219	2.61193	3.50705	up
248969_at	AT5G45310	similar to unnamed protein product [Vitis vinifera] (GB:CAO63757.1)	5.44084	2.90202	5.81114	up
248975_at	AT5G45040	cytochrome c6 (ATC6)	5.37363	2.515	7.25323	up
248977_at	AT5G45020	similar to unknown protein [Arabidopsis thaliana] (TAIR:AT4G19880.1); similar to Intracellular chloride channel [Medicago truncatula] (GB:ABC75353.2); contains InterPro domain Thioredoxin-like fold (InterPro:IPR012336); contains InterPro domain Glutathione S-transferase, C-terminal-like (InterPro:IPR010987); contains InterPro domain Glutathione S-transferase, C-terminal (InterPro:IPR004046); cont…	6.30743	5.23834	2.09812	up
248979_at	AT5G45080	ATPP2-A6 (Phloem protein 2-A6); transmembrane receptor	6.07731	4.04379	4.09402	up
248981_at	AT5G45110	NPR3 (NPR1-LIKE PROTEIN 3); protein binding	11.2794	9.87428	2.64831	up
249027_at	AT5G44790	RAN1 (RESPONSIVE-TO-ANTAGONIST1); ATPase, coupled to transmembrane movement of ions, phosphorylative mechanism	9.4071	7.66869	3.33666	up
249033_at	AT5G44920	Toll-Interleukin-Resistance (TIR) domain-containing protein	8.06563	6.2985	3.40377	up
249035_at	AT5G44190	GLK2 (GOLDEN2-LIKE 2); DNA binding / transcription factor	3.59528	2.17803	2.67077	up
249036_at	AT5G44200	CBP20 (CAP-BINDING PROTEIN 20); RNA binding	8.14545	6.84089	2.47009	up
249055_at	AT5G44460	calcium-binding protein, putative	5.12819	3.96151	2.24495	up
249057_at	AT5G44480	DUR (DEFECTIVE UGE IN ROOT); catalytic	5.98817	4.68374	2.46985	up
249061_at	AT5G44550	integral membrane family protein	6.21956	5.01724	2.30109	up
249064_at	AT5G44250	similar to unknown protein [Arabidopsis thaliana] (TAIR:AT2G15695.1); similar to unnamed protein product [Vitis vinifera] (GB:CAO61325.1); contains InterPro domain Protein of unknown function DUF829, eukaryotic (InterPro:IPR008547)	5.5549	4.20751	2.54452	up
249066_at	AT5G43920	transducin family protein / WD-40 repeat family protein	7.03917	5.34103	3.24483	up
249072_at	AT5G44060	similar to unknown protein [Arabidopsis thaliana] (TAIR:AT1G04000.1); similar to unnamed protein product [Vitis vinifera] (GB:CAO40594.1)	8.16301	6.89148	2.41417	up
249101_at	AT5G43580	serine-type endopeptidase inhibitor	7.93474	6.45457	2.78981	up
249103_at	AT5G43600	N-carbamyl-L-amino acid hydrolase, putative	6.24783	3.67514	5.94916	up
249109_at	AT5G43700	ATAUX2-11 (indoleacetic acid-induced protein 4); transcription factor	6.20805	5.13451	2.10459	up
249119_at	AT5G43720	similar to unknown protein [Arabidopsis thaliana] (TAIR:AT1G04230.1); similar to hypothetical protein [Vitis vinifera] (GB:CAN74699.1); contains domain PD033977 (PD033977)	6.04193	4.94715	2.13581	up
249121_at	AT5G43830	similar to unknown protein [Arabidopsis thaliana] (TAIR:AT3G22850.1); similar to aluminum-induced protein-like protein [Thellungiella halophila] (GB:AAM19711.1); contains domain G3DSA:3.60.20.10 (G3DSA:3.60.20.10); contains domain SSF56235 (SSF56235)	11.3752	9.13709	4.71789	up
249165_at	AT5G42810	ATIPK1 (Inositol-pentakisphosphate 2-kinase 1); inositol pentakisphosphate 2-kinase/ inositol tetrakisphosphate 2-kinase	6.30467	5.23823	2.09426	up
249168_at	AT5G42870	lipin family protein	6.44326	5.31915	2.17967	up
249184_at	AT5G43020	leucine-rich repeat transmembrane protein kinase, putative	3.40314	2.30851	2.13559	up
249188_at	AT5G42830	transferase family protein	4.59484	3.33365	2.39693	up
249197_at	AT5G42380	CML37/CML39; calcium ion binding	10.5931	8.82014	3.4175	up
249199_at	AT5G42520	ATBPC6/BBR/BPC6/BPC6 (BASIC PENTACYSTEINE 6); DNA binding / transcription factor	8.30471	7.27586	2.0404	up
249206_at	AT5G42630	ATS/KAN4 (ABERRANT TESTA SHAPE); DNA binding / transcription factor	4.14805	2.8231	2.50524	up
249214_at	AT5G42720	glycosyl hydrolase family 17 protein	5.89009	4.66975	2.33001	up
249215_at	AT5G42800	DFR (DIHYDROFLAVONOL 4-REDUCTASE); dihydrokaempferol 4-reductase	5.12589	3.72054	2.6488	up
249221_at	AT5G42440	protein kinase family protein	3.91316	2.90031	2.01789	up
249247_at	AT5G42310	pentatricopeptide (PPR) repeat-containing protein	4.6613	3.4711	2.28184	up
249264_s_at	AT5G41750;AT5G41740	[AT5G41750, disease resistance protein (TIR-NBS-LRR class), putative];[AT5G41740, disease resistance protein (TIR-NBS-LRR class), putative]	6.71381	4.48382	4.69132	up
249299_at	AT5G41340	UBC4 (UBIQUITIN CONJUGATING ENZYME 4); ubiquitin-protein ligase	8.70969	7.5514	2.23194	up
249320_at	AT5G40910	disease resistance protein (TIR-NBS-LRR class), putative	6.89293	5.30336	3.0096	up
249321_at	AT5G40920	pseudogene, disease resistance protein (TIR-NBS-LRR class), putative, domain signature TIR-NBS-LRR exists, suggestive of a disease resistance protein.	5.24554	3.06192	4.54293	up
249331_at	AT5G40950	RPL27; structural constituent of ribosome	7.2032	4.90993	4.90166	up
249345_at	AT5G40740	similar to Os02g0329300 [Oryza sativa (japonica cultivar-group)] (GB:NP_001046716.1); similar to hypothetical protein [Vitis vinifera] (GB:CAN71406.1); similar to unnamed protein product [Vitis vinifera] (GB:CAO14622.1)	5.74519	4.52479	2.3301	up
249359_at	AT5G40470	similar to F-box family protein (FBL4) [Arabidopsis thaliana] (TAIR:AT4G15475.1); similar to unnamed protein product [Vitis vinifera] (GB:CAO14707.1); contains InterPro domain Leucine-rich repeat 2 (InterPro:IPR013101)	4.73797	3.70199	2.05052	up
249373_at	AT5G40670	PQ-loop repeat family protein / transmembrane family protein	7.25409	6.115	2.20243	up
249392_at	AT5G40150	peroxidase, putative	4.91768	3.01796	3.73142	up
249415_at	AT5G39660	CDF2 (CYCLING DOF FACTOR 2); DNA binding / protein binding / transcription factor	7.3166	5.1063	4.62773	up
249443_at	AT5G39600	similar to unknown [Populus trichocarpa] (GB:ABK93996.1); similar to unnamed protein product [Vitis vinifera] (GB:CAO61020.1)	7.66638	6.48931	2.26116	up
249477_s_at	AT5G38940;AT5G38930	[AT5G38940, manganese ion binding / metal ion binding / nutrient reservoir];[AT5G38930, germin-like protein, putative]	5.87925	2.92155	7.76882	up
249485_at	AT5G39020	protein kinase family protein	6.69	5.46159	2.34308	up
249490_s_at	AT5G39110;AT5G39150;AT5G39120;AT5G39180	[AT5G39110, germin-like protein, putative];[AT5G39150, germin-like protein, putative];[AT5G39120, germin-like protein, putative];[AT5G39180, germin-like protein, putative]	10.653	7.47352	9.06003	up
249522_at	AT5G38700	similar to unknown protein [Arabidopsis thaliana] (TAIR:AT4G02170.1); similar to unnamed protein product [Vitis vinifera] (GB:CAO40081.1)	8.74048	7.35647	2.60993	up
249544_at	AT5G38110	ASF1B/SGA01/SGA1 (ANTI- SILENCING FUNCTION 1B)	5.67863	4.54371	2.19606	up
249550_at	AT5G38210	serine/threonine protein kinase family protein	5.15917	2.81327	5.08376	up
249555_at	AT5G38300	similar to unknown protein [Arabidopsis thaliana] (TAIR:AT1G67035.1); similar to hypothetical protein [Vitis vinifera] (GB:CAN61843.1)	5.8205	4.73438	2.12302	up
249562_at	AT5G38350	disease resistance protein (NBS-LRR class), putative	6.19171	4.57422	3.06841	up
249588_at	AT5G37790	protein kinase family protein	4.81664	3.20478	3.05647	up
249606_at	AT5G37260	CIR1/RVE2 (CIRCADIAN 1); DNA binding / transcription factor	5.56871	4.02757	2.91026	up
249617_at	AT5G37450	leucine-rich repeat transmembrane protein kinase, putative	3.89379	2.45356	2.71364	up
249618_at	AT5G37490	U-box domain-containing protein	4.46657	3.06036	2.6504	up
249650_at	AT5G37055	ATSWC6	6.38324	5.31444	2.09768	up
249659_s_at	AT5G36710;AT5G36800	[AT5G36710, similar to unknown protein [Arabidopsis thaliana] (TAIR:AT5G36800.1); similar to unknown [Brassica rapa] (GB:ABL97950.1); contains domain PROKAR_LIPOPROTEIN (PS51257)];[AT5G36800, similar to unknown protein [Arabidopsis thaliana] (TAIR:AT5G36710.1); similar to unknown [Brassica rapa] (GB:ABL97950.1); contains domain PROKAR_LIPOPROTEIN (PS51257)]	5.98225	4.08938	3.71373	up
249677_at	AT5G35970	DNA-binding protein, putative	4.724	3.53581	2.27867	up
249688_at	AT5G36160	aminotransferase-related	7.36824	5.9162	2.73594	up
249691_at	AT5G36170	HCF109 (HIGH CHLOROPHYLL FLUORESCENT 109); translation release factor	5.50371	3.45149	4.14742	up
249694_at	AT5G35790	G6PD1 (GLUCOSE-6-PHOSPHATE DEHYDROGENASE 1); glucose-6-phosphate dehydrogenase	5.66384	2.41702	9.49275	up
249703_at	AT5G35560	DENN (AEX-3) domain-containing protein	5.53522	4.412	2.17832	up
249710_at	AT5G35630	GS2 (GLUTAMINE SYNTHETASE 2); glutamate-ammonia ligase	5.8405	4.5277	2.48424	up
249729_at	AT5G24410	glucosamine/galactosamine-6-phosphate isomerase-related	6.0183	4.25462	3.39564	up
249742_at	AT5G24490	30S ribosomal protein, putative	9.66437	5.9813	12.8445	up
249746_at	AT5G24590	ANAC091/TIP (TCV-INTERACTING PROTEIN); transcription coactivator/ transcription factor	9.82479	8.21981	3.04191	up
249748_at	AT5G24620	thaumatin-like protein, putative	5.69394	4.60624	2.12534	up
249778_at	AT5G24165	similar to unknown protein [Arabidopsis thaliana] (TAIR:AT4G23885.1); similar to unknown [Populus trichocarpa] (GB:ABK96174.1)	7.07511	4.77015	4.94155	up
249795_at	AT5G23740	RPS11-BETA (RIBOSOMAL PROTEIN S11-BETA); structural constituent of ribosome	10.9354	9.87969	2.07869	up
249799_at	AT5G23670	LCB2 (Serine palmitoyltransferase LCB2 (long chain base) subunit gene); protein binding / serine C-palmitoyltransferase	6.87096	5.63687	2.35233	up
249811_at	AT5G23760	heavy-metal-associated domain-containing protein	8.53613	7.3323	2.30351	up
249824_at	AT5G23380	similar to unknown protein [Arabidopsis thaliana] (TAIR:AT1G03610.1); similar to unnamed protein product [Vitis vinifera] (GB:CAO45300.1); contains InterPro domain Protein of unknown function DUF789 (InterPro:IPR008507)	6.48815	4.18734	4.92733	up
249827_at	AT5G23330	riboflavin biosynthesis protein-related	4.44198	3.09367	2.54613	up
249831_at	AT5G23340	protein binding	6.78632	5.18869	3.02646	up
249833_at	AT5G23430	transducin family protein / WD-40 repeat family protein	6.19644	4.67297	2.87481	up
249838_at	AT5G23460	unknown protein	6.73823	5.36905	2.58324	up
249862_at	AT5G22920	zinc finger (C3HC4-type RING finger) family protein	12.145	11.0945	2.07122	up
249866_at	AT5G23010	MAM1 (2-isopropylmalate synthase 3); 2-isopropylmalate synthase	6.55279	3.0105	11.6502	up
249867_at	AT5G23020	IMS2/MAM-L/MAM3 (METHYLTHIOALKYMALATE SYNTHASE-LIKE); 2-isopropylmalate synthase/ methylthioalkylmalate synthase	8.70865	7.12494	2.99741	up
249869_at	AT5G23050	acyl-activating enzyme 17 (AAE17)	9.07357	5.27312	13.9331	up
249875_at	AT5G23120	HCF136 (High chlorophyll fluorescence 136)	6.70665	5.59339	2.16333	up
249876_at	AT5G23060	similar to unknown protein [Arabidopsis thaliana] (TAIR:AT3G59780.1); similar to extracellular Ca2+ sensing receptor [Glycine max] (GB:ABY57763.1); contains InterPro domain Rhodanese-like (InterPro:IPR001763)	4.51413	2.55783	3.88065	up
249890_at	AT5G22570	WRKY38 (WRKY DNA-binding protein 38); transcription factor	6.91029	4.37888	5.78137	up
249896_at	AT5G22530	similar to unknown protein [Arabidopsis thaliana] (TAIR:AT5G22520.1)	8.994	6.79431	4.5938	up
249900_at	AT5G22640	EMB1211 (EMBRYO DEFECTIVE 1211)	4.841	3.368	2.77598	up
249911_at	AT5G22740	ATCSLA02 (Cellulose synthase-like A2); transferase, transferring glycosyl groups	9.72258	8.12437	3.02767	up
249918_at	AT5G19240	Identical to Uncharacterized GPI-anchored protein At5g19240 precursor [Arabidopsis Thaliana] (GB:Q84VZ5;GB:Q8H7A4); similar to unknown protein [Arabidopsis thaliana] (TAIR:AT5G19230.1); similar to unknown [Populus trichocarpa] (GB:ABK94712.1)	9.12583	7.27647	3.60342	up
249919_at	AT5G19250	Identical to Uncharacterized GPI-anchored protein At5g19250 precursor [Arabidopsis Thaliana] (GB:P59833;GB:Q67ZQ2;GB:Q6ID89); similar to unknown protein [Arabidopsis thaliana] (TAIR:AT3G06035.1); similar to unknown [Populus trichocarpa] (GB:ABK94712.1)	7.14104	4.03164	8.63024	up
249925_at	AT5G19150	carbohydrate kinase family	6.54169	5.29812	2.36783	up
249928_at	AT5G22250	CCR4-NOT transcription complex protein, putative	10.3071	8.60092	3.26307	up
249929_at	AT5G22340	similar to unnamed protein product [Vitis vinifera] (GB:CAO48701.1)	5.52169	3.10254	5.34857	up
249941_at	AT5G22270	similar to unknown protein [Arabidopsis thaliana] (TAIR:AT5G06270.1); similar to unnamed protein product [Vitis vinifera] (GB:CAO15841.1); similar to hypothetical protein [Vitis vinifera] (GB:CAN79170.1)	4.38345	3.30196	2.11622	up
249945_at	AT5G22440	60S ribosomal protein L10A (RPL10aC)	9.12149	7.93879	2.27002	up
249951_at	AT5G18930	BUD2/SAMDC4 (BUSHY AND DWARF 2); adenosylmethionine decarboxylase	4.59333	2.73997	3.61341	up
249955_at	AT5G18840	sugar transporter, putative	8.84455	6.85999	3.95742	up
249964_at	AT5G19010	MPK16 (mitogen-activated protein kinase 16); MAP kinase	7.05868	5.84906	2.31277	up
249978_at	AT5G18850	similar to hypothetical protein [Vitis vinifera] (GB:CAN63854.1)	8.38068	6.91439	2.76311	up
249983_at	AT5G18470	curculin-like (mannose-binding) lectin family protein	9.30655	7.5647	3.34464	up
249997_at	AT5G18620	CHR17 (CHROMATIN REMODELING FACTOR17); DNA-dependent ATPase	7.36415	6.28353	2.11495	up
249999_at	AT5G18640	lipase class 3 family protein	5.93325	4.25685	3.1963	up
250008_at	AT5G18630	lipase class 3 family protein	7.67367	6.22501	2.72955	up
250017_at	AT5G18140	DNAJ heat shock N-terminal domain-containing protein	6.94889	2.83228	17.3469	up
250022_at	AT5G18210	short-chain dehydrogenase/reductase (SDR) family protein	4.44712	2.4409	4.01727	up
250025_at	AT5G18290	SIP1;2 (SMALL AND BASIC INTRINSIC PROTEIN1B)	4.58617	3.18611	2.63914	up
250028_at	AT5G18130	similar to unknown protein [Arabidopsis thaliana] (TAIR:AT3G03870.2); similar to unknown [Medicago truncatula] (GB:ABK28852.1)	6.80898	5.07579	3.32461	up
250030_at	AT5G18120	ATAPRL7 (APR-LIKE 7)	8.22349	7.01408	2.31243	up
250031_at	AT5G18240	MYR1 (MYB-RELATED PROTEIN 1); transcription factor	5.95658	4.4262	2.88862	up
250032_at	AT5G18170	GDH1 (GLUTAMATE DEHYDROGENASE 1); oxidoreductase	11.2536	8.93683	4.98225	up
250033_at	AT5G18110	NCBP (NOVEL CAP-BINDING PROTEIN); RNA binding / translation initiation factor	9.0935	8.08287	2.0148	up
250059_at	AT5G17820	peroxidase 57 (PER57) (P57) (PRXR10)	4.36786	3.02542	2.5358	up
250062_at	AT5G17760	AAA-type ATPase family protein	6.2283	4.53215	3.24036	up
250079_at	AT5G16650	DNAJ heat shock N-terminal domain-containing protein	8.55815	7.36693	2.28345	up
250095_at	AT5G17230	PSY (PHYTOENE SYNTHASE); geranylgeranyl-diphosphate geranylgeranyltransferase	6.53516	4.8895	3.12891	up
250099_at	AT5G17300	myb family transcription factor	7.30869	5.58857	3.29463	up
250104_at	AT5G16610	similar to unnamed protein product [Vitis vinifera] (GB:CAO44747.1)	4.98849	3.96017	2.03966	up
250107_at	AT5G15330	SPX (SYG1/Pho81/XPR1) domain-containing protein	4.13706	2.66926	2.766	up
250124_at	AT5G16480	tyrosine specific protein phosphatase family protein	6.07278	4.74622	2.50803	up
250126_at	AT5G16310	UCH1; ubiquitin thiolesterase	5.45798	3.30631	4.4434	up
250139_at	AT5G14620	DRM2 (DOMAINS REARRANGED METHYLTRANSFERASE 2)	6.25903	4.48761	3.41389	up
250149_at	AT5G14700	cinnamoyl-CoA reductase-related	8.93846	7.30734	3.09753	up
250157_at	AT5G15180	peroxidase, putative	5.0488	3.29007	3.384	up
250170_at	AT5G14260	SET domain-containing protein	6.15685	4.2702	3.69775	up
250175_at	AT5G14390	similar to unknown protein [Arabidopsis thaliana] (TAIR:AT3G01690.1); similar to unnamed protein product [Vitis vinifera] (GB:CAO14651.1); contains InterPro domain Alpha/beta hydrolase fold-1 (InterPro:IPR000073)	6.31494	3.6969	6.13915	up
250177_at	AT5G14420	RGLG2 (RING DOMAIN LIGASE2); ubiquitin-protein ligase	5.79852	4.5651	2.35123	up
250183_at	AT5G14510	armadillo/beta-catenin repeat family protein	5.2203	3.9386	2.43126	up
250190_at	AT5G14320	30S ribosomal protein S13, chloroplast (CS13)	8.40362	5.76199	6.24036	up
250201_at	AT5G14230	ankyrin repeat family protein	6.79172	4.94713	3.5915	up
250203_at	AT5G13980	glycosyl hydrolase family 38 protein	8.49492	6.90021	3.02035	up
250223_at	AT5G14070	ROXY2; thiol-disulfide exchange intermediate	6.42497	3.81129	6.12063	up
250232_at	AT5G13950	similar to unknown protein [Arabidopsis thaliana] (TAIR:AT3G45830.1); similar to hypothetical protein [Vitis vinifera] (GB:CAN68271.1)	5.15916	4.09471	2.09138	up
250243_at	AT5G13630	GUN5 (GENOMES UNCOUPLED 5)	5.88902	3.83513	4.15224	up
250248_at	AT5G13740	ZIF1 (ZINC INDUCED FACILITATOR 1); carbohydrate transmembrane transporter/ sugar:hydrogen ion symporter	8.85435	6.78921	4.18476	up
250253_at	AT5G13640	ATPDAT (Arabidopsis thaliana phospholipid:diacylglycerol acyltransferase); phosphatidylcholine-sterol O-acyltransferase	6.26371	5.11594	2.21571	up
250265_at	AT5G12900	similar to unknown protein [Arabidopsis thaliana] (TAIR:AT1G12330.1); similar to unnamed protein product [Vitis vinifera] (GB:CAO21950.1); contains domain Spectrin repeat (SSF46966)	3.98015	2.617	2.57246	up
250284_at	AT5G13290	protein kinase family protein	5.08371	2.38208	6.50534	up
250315_at	AT5G12130	PDE149 (PIGMENT DEFECTIVE 149)	3.83644	2.54722	2.44396	up
250318_at	AT5G12200	dihydropyrimidinase / DHPase / dihydropyrimidine amidohydrolase / hydantoinase (PYD2)	7.6617	6.38168	2.42843	up
250340_at	AT5G11840	similar to unknown protein [Arabidopsis thaliana] (TAIR:AT5G67370.1); similar to unnamed protein product [Vitis vinifera] (GB:CAO43828.1); contains InterPro domain Protein of unknown function DUF1230 (InterPro:IPR009631)	4.78764	3.65953	2.18572	up
250346_at	AT5G11950	Encodes a protein of unknown function. It has been crystallized and shown to be structurally almost identical to the protein encoded by At2G37210.	6.94134	5.35709	2.99853	up
250371_at	AT5G11450	oxygen-evolving complex-related	6.42453	5.12914	2.45443	up
250383_at	AT5G11480	GTP binding	5.50436	4.42536	2.11257	up
250396_at	AT5G10970	zinc finger (C2H2 type) family protein	4.6609	3.38059	2.42891	up
250409_at	AT5G10860	CBS domain-containing protein	11.0118	9.28514	3.30959	up
250423_s_at	AT5G10600;AT5G10610	[AT5G10600, CYP81K2 (cytochrome P450, family 81, subfamily K, polypeptide 2); oxygen binding];[AT5G10610, CYP81K1 (cytochrome P450, family 81, subfamily K, polypeptide 1); oxygen binding]	5.39049	4.37057	2.0278	up
250430_at	AT5G10460	haloacid dehalogenase-like hydrolase family protein	7.70932	5.63911	4.19947	up
250433_at	AT5G10400	histone H3	7.07788	6.06403	2.0193	up
250438_at	AT5G10580	similar to unknown protein [Arabidopsis thaliana] (TAIR:AT4G31330.1); similar to hypothetical protein [Vitis vinifera] (GB:CAN79714.1); contains InterPro domain Protein of unknown function DUF599 (InterPro:IPR006747)	9.15831	7.86026	2.45898	up
250439_at	AT5G10450	GRF6 (G-BOX REGULATING FACTOR 6); protein phosphorylated amino acid binding	11.7964	10.3754	2.67781	up
250441_at	AT5G10540	peptidase M3 family protein / thimet oligopeptidase family protein	8.74047	7.35856	2.60614	up
250443_at	AT5G10520	RBK1 (ROP BINDING PROTEIN KINASES 1); kinase	6.50993	4.52618	3.95518	up
250444_at	AT5G10560	glycosyl hydrolase family 3 protein	5.85063	4.23691	3.06039	up
250495_at	AT5G09770	ribosomal protein L17 family protein	8.3575	6.97783	2.60208	up
250517_at	AT5G08260	SCPL35 (serine carboxypeptidase-like 35); serine carboxypeptidase	6.75956	5.53098	2.34337	up
250524_at	AT5G08520	myb family transcription factor	6.76365	5.65476	2.1568	up
250531_at	AT5G08650	GTP-binding protein LepA, putative	4.35722	3.24778	2.15762	up
250532_at	AT5G08540	similar to unnamed protein product [Vitis vinifera] (GB:CAO65975.1)	7.14901	5.65958	2.80777	up
250538_at	AT5G08620	STRS2 (STRESS RESPONSE SUPPRESSOR 2); ATP-dependent helicase	7.09397	5.21846	3.66932	up
250541_at	AT5G09520	hydroxyproline-rich glycoprotein family protein	4.06561	2.71475	2.55065	up
250575_at	AT5G08240	similar to unknown protein [Arabidopsis thaliana] (TAIR:AT5G23160.1)	8.00188	6.3015	3.24987	up
250649_at	AT5G06690	(THIOREDOXIN-LIKE 5); thiol-disulfide exchange intermediate	5.47608	2.79708	6.40413	up
250697_at	AT5G06800	myb family transcription factor	6.64043	5.00284	3.11146	up
250713_at	AT5G06130	chaperone protein dnaJ-related	6.35917	4.92992	2.69308	up
250732_at	AT5G06480	MD-2-related lipid recognition domain-containing protein / ML domain-containing protein	4.59327	2.32477	4.81824	up
250734_at	AT5G06270	similar to unknown protein [Arabidopsis thaliana] (TAIR:AT3G11600.1); similar to unnamed protein product [Vitis vinifera] (GB:CAO15841.1)	4.60443	2.81783	3.45	up
250735_at	AT5G06280	similar to hypothetical protein [Vitis vinifera] (GB:CAN67410.1)	5.85807	4.68035	2.26219	up
250751_at	AT5G05890	UDP-glucoronosyl/UDP-glucosyl transferase family protein	6.35683	4.82708	2.88736	up
250752_at	AT5G05690	CPD (CABBAGE 3); oxygen binding	7.93319	6.09195	3.58318	up
250756_at	AT5G05940	ATROPGEF5/ROPGEF5 (KINASE PARTNER PROTEIN-LIKE); Rho guanyl-nucleotide exchange factor/	3.44291	2.26708	2.25924	up
250775_at	AT5G05460	hydrolase, acting on glycosyl bonds	5.46338	3.76083	3.25476	up
250776_at	AT5G05320	monooxygenase, putative (MO3)	6.34245	5.15562	2.27652	up
250790_at	AT5G05640	nucleoprotein-related	7.09866	5.16439	3.82184	up
250814_at	AT5G05080	UBC22 (UBIQUITIN-CONJUGATING ENZYME 22); ubiquitin-protein ligase	9.70229	8.59067	2.16088	up
250820_at	AT5G05160	leucine-rich repeat transmembrane protein kinase, putative	7.55896	6.46007	2.1419	up
250822_at	AT5G05230	ubiquitin-protein ligase	5.67754	3.73885	3.83357	up
250828_at	AT5G05250	similar to unknown protein [Arabidopsis thaliana] (TAIR:AT3G56360.1); similar to unnamed protein product [Vitis vinifera] (GB:CAO41488.1)	5.44013	4.33449	2.15194	up
250829_at	AT5G04720	ADR1-L2 (ADR1-LIKE 2); ATP binding / nucleoside-triphosphatase/ nucleotide binding / protein binding	9.15816	7.444	3.28106	up
250842_at	AT5G04490	VTE5 (VITAMIN E PATHWAY GENE5); phosphatidate cytidylyltransferase/ phytol kinase	5.84246	3.87702	3.9053	up
250856_at	AT5G04810	pentatricopeptide (PPR) repeat-containing protein	5.31224	3.19376	4.34237	up
250881_at	AT5G04080	similar to unknown protein [Oryza sativa (japonica cultivar-group)] (GB:BAD87214.1)	8.04312	6.95038	2.13279	up
250884_at	AT5G03940	FFC (FIFTY-FOUR CHLOROPLAST HOMOLOGUE); 7S RNA binding / GTP binding / mRNA binding	6.79417	4.99677	3.47593	up
250928_at	AT5G03280	EIN2 (ETHYLENE INSENSITIVE 2); transporter	6.72356	5.41768	2.47234	up
250931_at	AT5G03200	zinc finger (C3HC4-type RING finger) family protein	7.38287	6.04914	2.52054	up
250937_at	AT5G03230	similar to unknown protein [Arabidopsis thaliana] (TAIR:AT5G60680.1); similar to unnamed protein product [Vitis vinifera] (GB:CAO21845.1); contains InterPro domain Protein of unknown function DUF584 (InterPro:IPR007608)	5.94866	3.65206	4.91299	up
250938_at	AT5G03180	zinc finger (C3HC4-type RING finger) family protein	4.66213	2.77561	3.69742	up
250940_at	AT5G03310	auxin-responsive family protein	4.14696	2.91249	2.35295	up
250946_at	AT5G03420	dentin sialophosphoprotein-related	5.07631	4.07103	2.00733	up
250952_at	AT5G03570	iron-responsive transporter-related	4.5543	2.41616	4.40196	up
250972_at	AT5G02840	LCL1 (LHY/CCA1-LIKE 1); DNA binding / transcription factor	9.02331	7.04468	3.94117	up
250981_at	AT5G03140	lectin protein kinase family protein	4.30693	2.89433	2.66218	up
250984_at	AT5G02800	protein kinase family protein	6.57041	5.50799	2.08844	up
250992_at	AT5G02260	ATEXPA9 (ARABIDOPSIS THALIANA EXPANSIN A9)	4.64111	3.50479	2.1982	up
250999_at	AT5G02630	similar to unknown protein [Arabidopsis thaliana] (TAIR:AT5G18520.1); similar to unknown protein [Arabidopsis thaliana] (TAIR:AT3G09570.1); similar to unnamed protein product [Vitis vinifera] (GB:CAO18079.1); contains InterPro domain Transmembrane receptor, eukaryota; (InterPro:IPR009637)	5.19515	4.067	2.18578	up
251010_at	AT5G02550	unknown protein	6.25867	3.799	5.50092	up
251012_at	AT5G02580	similar to unknown protein [Arabidopsis thaliana] (TAIR:AT3G55240.1); similar to hypothetical protein OsI_019565 [Oryza sativa (indica cultivar-group)] (GB:EAY98332.1); similar to Os05g0462000 [Oryza sativa (japonica cultivar-group)] (GB:NP_001055765.1); contains InterPro domain Conserved hypothetical protein CHP01589, plant (InterPro:IPR006476)	5.92033	3.55996	5.13504	up
251021_at	AT5G02140	thaumatin-like protein, putative	4.02523	2.39821	3.08873	up
251022_at	AT5G02150	binding	6.1461	3.84022	4.94467	up
251036_at	AT5G02160	unknown protein	7.15786	3.27916	14.7097	up
251039_at	AT5G02020	similar to unknown protein [Arabidopsis thaliana] (TAIR:AT3G55646.1); similar to unknown protein [Arabidopsis thaliana] (TAIR:AT5G59080.1); similar to unnamed protein product [Vitis vinifera] (GB:CAO15731.1)	6.64359	5.27625	2.57995	up
251040_at	AT5G02250	EMB2730/RNR1 (EMBRYO DEFECTIVE 2730); RNA binding / ribonuclease	4.65985	2.98422	3.19459	up
251066_at	AT5G01880	zinc finger (C3HC4-type RING finger) family protein	4.91289	2.55962	5.10984	up
251068_at	AT5G01920	STN8 (state transition 8); kinase	3.95544	2.59085	2.57504	up
251075_at	AT5G01890	leucine-rich repeat transmembrane protein kinase, putative	5.88404	4.29417	3.01023	up
251078_at	AT5G01990	auxin efflux carrier family protein	5.07464	3.55353	2.87012	up
251080_at	AT5G02010	ATROPGEF7/ROPGEF7 (KINASE PARTNER PROTEIN-LIKE); Rho guanyl-nucleotide exchange factor/	3.89057	2.63067	2.39478	up
251082_at	AT5G01530	chlorophyll A-B binding protein CP29 (LHCB4)	8.4772	6.85599	3.07633	up
251084_at	AT5G01520	zinc finger (C3HC4-type RING finger) family protein	6.61451	5.03312	2.99258	up
251107_at	AT5G01610	Identical to Uncharacterized protein At5g01610 [Arabidopsis Thaliana] (GB:Q9M015;GB:Q0WT00;GB:Q84VV4); similar to unknown protein [Arabidopsis thaliana] (TAIR:AT3G08890.1); similar to unknown protein [Arabidopsis thaliana] (TAIR:AT3G08890.2); similar to hypothetical protein [Vitis vinifera] (GB:CAN63135.1); contains InterPro domain Protein of unknown function DUF538 (InterPro:IPR007493)	6.106	4.07991	4.07302	up
251108_at	AT5G01620	similar to unknown protein [Arabidopsis thaliana] (TAIR:AT2G38320.1); similar to unnamed protein product [Vitis vinifera] (GB:CAO48780.1); contains InterPro domain Protein of unknown function DUF231, plant (InterPro:IPR004253)	4.47851	3.11953	2.56503	up
251109_at	AT5G01600	ATFER1 (FERRETIN 1); ferric iron binding	11.1101	9.41164	3.24552	up
251113_at	AT5G01370	unknown protein	5.81211	4.73585	2.10856	up
251120_at	AT3G63490	ribosomal protein L1 family protein	6.0904	4.43604	3.14782	up
251122_at	AT5G01020	protein kinase family protein	8.7843	7.31447	2.76989	up
251133_at	AT5G01240	amino acid permease, putative	8.59235	6.7994	3.46522	up
251169_at	AT3G63210	MARD1 (MEDIATOR OF ABA-REGULATED DORMANCY 1)	6.17856	3.43255	6.70862	up
251172_at	AT3G63190	RRF (RIBOSOME RECYCLING FACTOR, CHLOROPLAST PRECURSOR)	5.31018	3.20822	4.29293	up
251174_at	AT3G63200	PLA IIIB/PLP9 (Patatin-like protein 9); nutrient reservoir	7.29995	5.62915	3.18392	up
251189_at	AT3G62650	binding	10.7592	9.33309	2.68719	up
251195_at	AT3G62930	glutaredoxin family protein	6.03139	4.21247	3.52817	up
251196_at	AT3G62950	glutaredoxin family protein	7.44919	3.18944	19.1563	up
251197_at	AT3G62960	glutaredoxin family protein	5.19148	3.42178	3.40983	up
251199_at	AT3G62980	TIR1 (TRANSPORT INHIBITOR RESPONSE 1); ubiquitin-protein ligase	7.73714	6.34677	2.62147	up
251219_at	AT3G62390	similar to unknown protein [Arabidopsis thaliana] (TAIR:AT3G12060.1); similar to unnamed protein product [Vitis vinifera] (GB:CAO40116.1); contains InterPro domain Protein of unknown function DUF231, plant (InterPro:IPR004253)	4.78309	3.03593	3.35697	up
251243_at	AT3G61870	similar to unknown [Populus trichocarpa] (GB:ABK95718.1)	4.00198	2.71064	2.44756	up
251246_at	AT3G62100	IAA30 (indoleacetic acid-induced protein 30); transcription factor	3.72184	2.66506	2.08028	up
251249_at	AT3G62160	transferase family protein	4.18764	2.49892	3.2237	up
251256_at	AT3G62300	agenet domain-containing protein	6.13843	5.12173	2.02328	up
251259_at	AT3G62260	protein phosphatase 2C, putative / PP2C, putative	10.7466	9.31914	2.68968	up
251260_at	AT3G62130	epimerase-related	6.09032	4.50384	3.00316	up
251261_at	AT3G62110	glycoside hydrolase family 28 protein / polygalacturonase (pectinase) family protein	6.95234	5.40633	2.92009	up
251298_at	AT3G62040	hydrolase	8.96986	6.8298	4.40778	up
251305_at	AT3G62030	ROC4 (ROTAMASE CYP 4); peptidyl-prolyl cis-trans isomerase	7.91044	6.78469	2.18215	up
251317_at	AT3G61490	glycoside hydrolase family 28 protein / polygalacturonase (pectinase) family protein	5.47036	4.43944	2.04334	up
251320_at	AT3G61530	PANB2; 3-methyl-2-oxobutanoate hydroxymethyltransferase	5.27	3.83786	2.69846	up
251324_at	AT3G61430	PIP1A (PLASMA MEMBRANE INTRINSIC PROTEIN 1A); water channel	10.7316	8.87903	3.61142	up
251325_s_at	AT3G61470;AT5G28450	[AT3G61470, LHCA2 (Photosystem I light harvesting complex gene 2); chlorophyll binding];[AT5G28450, chlorophyll A-B binding protein, chloroplast, putative / LHCI type II CAB, putative]	9.51997	7.85537	3.17026	up
251327_at	AT3G61540	peptidase family protein	7.06368	5.444	3.07308	up
251336_at	AT3G61190	BAP1 (BON ASSOCIATION PROTEIN 1)	11.5476	10.5077	2.05608	up
251358_at	AT3G61160	shaggy-related protein kinase beta / ASK-beta (ASK2)	5.64156	3.50901	4.38492	up
251360_at	AT3G61210	embryo-abundant protein-related	7.39296	6.18237	2.31432	up
251373_at	AT3G60530	zinc finger (GATA type) family protein	6.00383	4.51305	2.8104	up
251395_at	AT2G45470	FLA8 (Arabinogalactan protein 8)	6.39652	4.54094	3.61897	up
251400_at	AT3G60420	similar to unknown protein [Arabidopsis thaliana] (TAIR:AT3G60450.1); similar to unnamed protein product [Vitis vinifera] (GB:CAO70569.1); contains InterPro domain Phosphoglycerate mutase (InterPro:IPR013078); contains InterPro domain PRIB5 (InterPro:IPR012398)	4.29409	2.62615	3.1776	up
251403_at	AT3G60300	RWD domain-containing protein	8.77839	7.66343	2.1659	up
251414_at	AT3G60370	immunophilin / FKBP-type peptidyl-prolyl cis-trans isomerase family protein	4.80332	3.16081	3.12208	up
251421_at	AT3G60510	enoyl-CoA hydratase/isomerase family protein	5.05999	3.4571	3.03752	up
251423_at	AT3G60550	CYCP3;2 (cyclin p3;2); cyclin-dependent protein kinase	3.95303	2.77055	2.26966	up
251438_s_at	AT3G59930;AT5G33355	[AT3G59930, Encodes a defensin-like (DEFL) family protein.];[AT5G33355, Encodes a defensin-like (DEFL) family protein.]	5.40822	3.74455	3.1682	up
251477_at	AT3G59680	similar to hypothetical protein [Vitis vinifera] (GB:CAN69676.1)	4.96371	2.86848	4.27295	up
251490_at	AT3G59490	similar to unnamed protein product [Vitis vinifera] (GB:CAO64819.1)	4.82568	3.03259	3.46557	up
251491_at	AT3G59480	pfkB-type carbohydrate kinase family protein	7.70662	6.03643	3.18258	up
251496_at	AT3G59040	pentatricopeptide (PPR) repeat-containing protein	5.02854	3.45629	2.97368	up
251497_at	AT3G59060	PIL6 (PHYTOCHROME-INTERACTING FACTOR 5); DNA binding / transcription factor	5.6293	3.86745	3.39134	up
251499_at	AT3G59100	ATGSL11 (GLUCAN SYNTHASE-LIKE 11); 1,3-beta-glucan synthase/ transferase, transferring glycosyl groups	4.50118	3.06326	2.70931	up
251519_at	AT3G59400	GUN4 (Genomes uncoupled 4)	4.515	2.52583	3.9701	up
251523_at	AT3G58975	pseudogene of F-box family protein	4.28175	2.7862	2.81971	up
251537_at	AT3G58470	similar to Os03g0749900 [Oryza sativa (japonica cultivar-group)] (GB:NP_001051279.1); similar to predicted protein [Physcomitrella patens subsp. patens] (GB:EDQ56592.1); contains domain PTHR13200 (PTHR13200)	6.66028	5.24845	2.66074	up
251541_at	AT3G58750	CSY2 (CITRATE SYNTHASE 2); citrate (SI)-synthase	7.83517	6.05183	3.44223	up
251554_at	AT3G58670	similar to unknown protein [Arabidopsis thaliana] (TAIR:AT2G42670.1); similar to unnamed protein product [Vitis vinifera] (GB:CAO48045.1); contains InterPro domain Protein of unknown function DUF1637 (InterPro:IPR012864)	6.13635	5.0519	2.12057	up
251642_at	AT3G57520	ATSIP2 (ARABIDOPSIS THALIANA SEED IMBIBITION 2); hydrolase, hydrolyzing O-glycosyl compounds	11.3275	10.1666	2.2359	up
251644_at	AT3G57540	remorin family protein	7.22861	4.95737	4.82737	up
251661_at	AT3G56950	SIP2;1 (SMALL AND BASIC INTRINSIC PROTEIN 2); transporter	8.07497	6.256	3.52829	up
251662_at	AT3G57080	eukaryotic rpb5 RNA polymerase subunit family protein	7.19927	5.19756	4.00476	up
251664_at	AT3G56940	AT103 (DICARBOXYLATE DIIRON 1)	7.39118	4.95738	5.40317	up
251665_at	AT3G57040	ARR9 (RESPONSE REACTOR 4); transcription regulator	6.75994	4.98416	3.42423	up
251666_at	AT3G57050	CBL (CYSTATHIONINE BETA-LYASE)	9.11905	7.94314	2.25935	up
251679_at	AT3G57030	strictosidine synthase family protein	8.1657	6.96647	2.29616	up
251688_at	AT3G56480	myosin heavy chain-related	7.69975	5.49792	4.60061	up
251705_at	AT3G56400	WRKY70 (WRKY DNA-binding protein 70); transcription factor	9.24604	7.92806	2.49316	up
251714_at	AT3G56370	leucine-rich repeat transmembrane protein kinase, putative	4.89603	3.26768	3.0916	up
251719_at	AT3G56140	similar to unknown protein [Arabidopsis thaliana] (TAIR:AT2G40400.2); similar to unknown protein [Arabidopsis thaliana] (TAIR:AT2G40400.1); similar to hypothetical protein [Vitis vinifera] (GB:CAN64033.1); similar to unnamed protein product [Vitis vinifera] (GB:CAO41449.1); similar to hypothetical protein OsI_004191 [Oryza sativa (indica cultivar-group)] (GB:EAY76344.1); contains InterPro domain …	7.53049	4.61516	7.54399	up
251729_at	AT3G56310	alpha-galactosidase, putative / melibiase, putative / alpha-D-galactoside galactohydrolase, putative	8.89509	7.86095	2.0479	up
251744_at	AT3G56010	similar to hypothetical protein [Vitis vinifera] (GB:CAN79918.1); similar to unnamed protein product [Vitis vinifera] (GB:CAO41393.1)	3.66738	2.41249	2.3865	up
251745_at	AT3G55980	zinc finger (CCCH-type) family protein	11.9021	10.8162	2.12273	up
251775_s_at	AT2G39800;AT3G55610	[AT2G39800, P5CS1 (DELTA1-PYRROLINE-5-CARBOXYLATE SYNTHASE 1)];[AT3G55610, P5CS2 (DELTA 1-PYRROLINE-5-CARBOXYLATE SYNTHASE 2); catalytic/ glutamate 5-kinase/ glutamate-5-semialdehyde dehydrogenase/ oxidoreductase]	9.62239	8.35822	2.40189	up
251789_at	AT3G55450	protein kinase, putative	7.55852	6.35466	2.30355	up
251795_at	AT3G55390	integral membrane family protein	5.11404	3.72129	2.62579	up
251810_at	AT3G55250	similar to unnamed protein product [Vitis vinifera] (GB:CAO14780.1)	6.06248	4.95388	2.15635	up
251814_at	AT3G54890	LHCA1; chlorophyll binding	9.30945	7.24383	4.18614	up
251846_at	AT3G54560	HTA11; DNA binding	8.00333	5.90902	4.2702	up
251848_at	AT3G54620	ATBZIP25/BZO2H4 (ARABIDOPSIS THALIANA BASIC LEUCINE ZIPPER 25); protein heterodimerization/ transcription factor	7.28797	6.27428	2.01907	up
251851_at	AT3G54670	TTN8 (TITAN8); ATP binding	7.26036	6.21058	2.07022	up
251852_at	AT3G54750	similar to unnamed protein product [Vitis vinifera] (GB:CAO48944.1); contains domain PTHR12972 (PTHR12972)	5.57011	4.47719	2.13305	up
251853_at	AT3G54790	armadillo/beta-catenin repeat family protein / U-box domain-containing protein	4.43764	2.66949	3.40618	up
251856_at	AT3G54720	AMP1 (ALTERED MERISTEM PROGRAM 1); dipeptidase	6.69286	4.46242	4.69274	up
251860_at	AT3G54660	GR (GLUTATHIONE REDUCTASE); glutathione-disulfide reductase	7.31812	5.98925	2.51207	up
251869_at	AT3G54500	similar to dentin sialophosphoprotein-related [Arabidopsis thaliana] (TAIR:AT5G64170.1); similar to dentin sialophosphoprotein-related [Arabidopsis thaliana] (TAIR:AT5G64170.2); similar to conserved hypothetical protein [Medicago truncatula] (GB:ABD28297.1)	10.3085	9.01498	2.45129	up
251870_at	AT3G54510	early-responsive to dehydration protein-related / ERD protein-related	4.48951	3.25334	2.35572	up
251883_at	AT3G54210	ribosomal protein L17 family protein	7.49659	5.80267	3.23534	up
251884_at	AT3G54150	embryo-abundant protein-related	8.34366	7.28189	2.08749	up
251942_at	AT3G53480	ATPDR9/PDR9 (PLEIOTROPIC DRUG RESISTANCE 9); ATPase, coupled to transmembrane movement of substances	5.79271	3.93961	3.61274	up
251956_at	AT3G53460	CP29 (chloroplast 29 kDa ribonucleoprotein); RNA binding / poly(U) binding	7.99683	6.7431	2.38457	up
251962_at	AT3G53420	PIP2A (PLASMA MEMBRANE INTRINSIC PROTEIN 2A); water channel	12.3703	9.85035	5.73547	up
251966_at	AT3G53380	lectin protein kinase family protein	3.86627	2.57917	2.44038	up
251982_at	AT3G53190	pectate lyase family protein	8.66071	6.18213	5.57349	up
251996_at	AT3G52840	BGAL2 (beta-galactosidase 2); beta-galactosidase	9.55786	6.35399	9.21431	up
252025_at	AT3G52900	similar to unknown protein [Arabidopsis thaliana] (TAIR:AT2G36355.1); similar to hypothetical protein [Vitis vinifera] (GB:CAN75481.1); similar to unnamed protein product [Vitis vinifera] (GB:CAO46538.1); contains InterPro domain Protein of unknown function DUF662 (InterPro:IPR007033)	6.68348	5.46567	2.32594	up
252036_at	AT3G52070	similar to unnamed protein product [Vitis vinifera] (GB:CAO40812.1)	6.41029	4.04147	5.16519	up
252040_at	AT3G52060	similar to unknown protein [Arabidopsis thaliana] (TAIR:AT5G22070.1); similar to unnamed protein product [Vitis vinifera] (GB:CAO66030.1); contains InterPro domain Protein of unknown function DUF266, plant (InterPro:IPR004949)	8.88153	6.02992	7.21809	up
252053_at	AT3G52400	SYP122 (syntaxin 122); SNAP receptor	9.93323	8.64767	2.43775	up
252060_at	AT3G52430	PAD4 (PHYTOALEXIN DEFICIENT 4); triacylglycerol lipase	6.36447	4.0588	4.94397	up
252072_at	AT3G51710	curculin-like (mannose-binding) lectin family protein / PAN domain-containing protein	4.57048	2.90529	3.17156	up
252075_at	AT3G51730	saposin B domain-containing protein	9.09359	7.27492	3.52756	up
252077_at	AT3G51720	similar to unknown protein [Arabidopsis thaliana] (TAIR:AT2G38370.1); similar to unnamed protein product [Vitis vinifera] (GB:CAO48842.1); contains InterPro domain Protein of unknown function DUF827, plant (InterPro:IPR008545)	7.39864	5.4182	3.94613	up
252078_at	AT3G51740	IMK2 (INFLORESCENCE MERISTEM RECEPTOR-LIKE KINASE 2); ATP binding / kinase/ protein serine/threonine kinase	4.81963	3.06138	3.38286	up
252089_at	AT3G52110	similar to hypothetical protein OsI_009975 [Oryza sativa (indica cultivar-group)] (GB:EAY88742.1); similar to Os03g0174200 [Oryza sativa (japonica cultivar-group)] (GB:NP_001049125.1)	5.88841	3.74898	4.40588	up
252095_at	AT3G51000	epoxide hydrolase, putative	8.68554	7.18147	2.8364	up
252098_at	AT3G51330	aspartyl protease family protein	3.89473	2.81617	2.11193	up
252115_at	AT3G51600	LTP5 (LIPID TRANSFER PROTEIN 5); lipid transporter	5.75923	3.90085	3.62601	up
252131_at	AT3G50930	AAA-type ATPase family protein	10.615	9.43087	2.27231	up
252147_at	AT3G51270	ATP binding / protein serine/threonine kinase	5.79228	4.71221	2.11413	up
252148_at	AT3G51280	male sterility MS5, putative	4.15969	2.45371	3.2625	up
252175_at	AT3G50700	ATIDD2 (ARABIDOPSIS THALIANA INDETERMINATE(ID)-DOMAIN 2); nucleic acid binding / transcription factor/ zinc ion binding	5.55361	3.69346	3.63046	up
252179_at	AT3G50760	GATL2 (Galacturonosyltransferase-like 2); polygalacturonate 4-alpha-galacturonosyltransferase/ transferase, transferring glycosyl groups / transferase, transferring hexosyl groups	3.89386	2.74265	2.22101	up
252183_at	AT3G50740	UGT72E1 (UDP-glucosyl transferase 72E1); UDP-glycosyltransferase/ coniferyl-alcohol glucosyltransferase/ transferase, transferring glycosyl groups	3.87174	2.64011	2.34833	up
252184_at	AT3G50660	DWF4 (DWARF 4)	4.92997	3.85949	2.10014	up
252185_at	AT3G50780	protein binding	6.62391	5.3294	2.45293	up
252193_at	AT3G50060	MYB77; DNA binding / transcription factor	10.407	8.58667	3.53156	up
252195_at	AT3G50190	similar to unknown protein [Arabidopsis thaliana] (TAIR:AT3G50140.1); similar to unknown protein [Arabidopsis thaliana] (TAIR:AT3G50130.1); similar to unnamed protein product [Vitis vinifera] (GB:CAO71911.1); contains InterPro domain Protein of unknown function DUF247, plant (InterPro:IPR004158)	4.21898	2.61419	3.0415	up
252213_at	AT3G50210	2-oxoacid-dependent oxidase, putative	6.72207	5.35183	2.58514	up
252248_at	AT3G49750	leucine-rich repeat family protein	5.8262	4.71317	2.16299	up
252250_at	AT3G49790	ATP binding	8.47551	5.84789	6.18007	up
252265_at	AT3G49620	DIN11 (DARK INDUCIBLE 11); oxidoreductase	10.7633	8.41847	5.08003	up
252276_at	AT3G49490	unknown protein	8.53407	7.46973	2.09121	up
252277_at	AT3G49470	NACA2 (NASCENT POLYPEPTIDE-ASSOCIATED COMPLEX SUBUNIT ALPHA-LIKE PROTEIN 2)	8.09808	6.9008	2.29307	up
252278_at	AT3G49530	ANAC062 (Arabidopsis NAC domain containing protein 62); transcription factor	11.4772	10.0482	2.69254	up
252282_at	AT3G49360	glucosamine/galactosamine-6-phosphate isomerase family protein	7.2129	5.46925	3.3488	up
252290_at	AT3G49140	binding	4.70414	3.44951	2.38605	up
252291_s_at	AT3G49120;AT3G49110	[AT3G49120, ATPCB/ATPERX34/PERX34/PRXCB (PEROXIDASE 34); peroxidase];[AT3G49110, ATPCA/ATPRX33/PRX33/PRXCA (PEROXIDASE 33); peroxidase]	11.3672	9.94531	2.67934	up
252296_at	AT3G48970	copper-binding family protein	4.64718	2.23225	5.33294	up
252300_at	AT3G49160	pyruvate kinase family protein	7.31732	6.22021	2.13926	up
252315_at	AT3G48690	ATCXE12 (ARABIDOPSIS THALIANA CARBOXYESTERASE 12); carboxylesterase	8.43788	7.33424	2.14896	up
252323_at	AT3G48530	KING1 (SNF1-RELATED PROTEIN KINASE REGULATORY SUBUNIT GAMMA 1)	10.7772	8.3712	5.29987	up
252351_at	AT3G48210	similar to unnamed protein product [Vitis vinifera] (GB:CAO64278.1); contains InterPro domain Kinetochore-Ndc80 subunit Spc25 (InterPro:IPR013255)	5.58915	4.25183	2.52682	up
252357_at	AT3G48410	hydrolase, alpha/beta fold family protein	5.31817	3.63256	3.21675	up
252362_at	AT3G48500	PDE312/PTAC10 (PIGMENT DEFECTIVE 312); RNA binding / unfolded protein binding	4.42038	2.51506	3.7459	up
252367_at	AT3G48360	BT2 (BTB AND TAZ DOMAIN PROTEIN 2); protein binding / transcription factor/ transcription regulator	9.90719	7.84333	4.18105	up
252368_at	AT3G48520	CYP94B3 (cytochrome P450, family 94, subfamily B, polypeptide 3); oxygen binding	10.2361	8.96936	2.40612	up
252375_at	AT3G48040	ARAC8/ATROP10/ROP10 (rho-related protein from plants 10); GTP binding / GTPase	5.78104	3.5289	4.76388	up
252387_at	AT3G47800	aldose 1-epimerase family protein	8.30729	5.49587	7.01975	up
252409_at	AT3G47650	bundle-sheath defective protein 2 family / bsd2 family	5.5503	4.51317	2.05214	up
252415_at	AT3G47340	ASN1 (DARK INDUCIBLE 6)	10.4211	8.19919	4.66516	up
252424_at	AT3G47610	transcription regulator/ zinc ion binding	6.24951	4.50037	3.36158	up
252427_at	AT3G47640	basic helix-loop-helix (bHLH) family protein	7.08603	5.55716	2.8856	up
252430_at	AT3G47470	LHCA4 (Photosystem I light harvesting complex gene 4); chlorophyll binding	9.60729	7.19796	5.31225	up
252433_at	AT3G47560	esterase/lipase/thioesterase family protein	6.95819	5.9044	2.07597	up
252445_at	AT3G47000	glycosyl hydrolase family 3 protein	8.83266	7.67241	2.23496	up
252446_at	AT3G47010	hydrolase, hydrolyzing O-glycosyl compounds	5.92295	4.88388	2.0549	up
252458_at	AT3G47210	similar to unknown protein [Arabidopsis thaliana] (TAIR:AT3G47250.1); similar to unknown protein [Arabidopsis thaliana] (TAIR:AT3G47250.3); similar to unknown protein [Arabidopsis thaliana] (TAIR:AT3G47250.2); similar to unnamed protein product [Vitis vinifera] (GB:CAO15956.1); contains InterPro domain Protein of unknown function DUF247, plant (InterPro:IPR004158)	7.56952	6.38936	2.26601	up
252462_at	AT3G47250	similar to unknown protein [Arabidopsis thaliana] (TAIR:AT3G47200.1); similar to unknown protein [Arabidopsis thaliana] (TAIR:AT3G47200.2); similar to unnamed protein product [Vitis vinifera] (GB:CAO15956.1); contains InterPro domain Protein of unknown function DUF247, plant (InterPro:IPR004158)	7.10475	5.8837	2.33117	up
252464_at	AT3G47160	protein binding / zinc ion binding	8.18148	7.08688	2.13554	up
252467_at	AT3G47080	binding	5.92173	4.75874	2.2392	up
252474_at	AT3G46620	zinc finger (C3HC4-type RING finger) family protein	12.3771	11.2823	2.13578	up
252480_at	AT3G46580	MBD5 (methyl-CpG-binding domain 5); DNA binding	4.03323	2.93808	2.13635	up
252483_at	AT3G46600	scarecrow transcription factor family protein	7.93636	6.743	2.28685	up
252484_at	AT3G46690	UDP-glucoronosyl/UDP-glucosyl transferase family protein	4.53208	3.53002	2.00285	up
252501_at	AT3G46880	similar to unknown protein [Arabidopsis thaliana] (TAIR:AT5G59080.1)	5.72375	2.96555	6.76548	up
252502_at	AT3G46900	COPT2 (Copper transporter 2); copper ion transmembrane transporter	4.4986	2.56217	3.82756	up
252511_at	AT3G46280	protein kinase-related	5.7974	4.29795	2.82735	up
252537_at	AT3G45710	proton-dependent oligopeptide transport (POT) family protein	3.78415	2.60468	2.26494	up
252539_at	AT3G45730	unknown protein	8.06939	5.88177	4.55554	up
252543_at	AT3G45780	PHOT1 (phototropin 1); kinase	7.39516	5.8537	2.91089	up
252548_at	AT3G45850	kinesin motor protein-related	4.46288	3.27218	2.28262	up
252554_s_at	AT3G46330;AT3G45920	[AT3G46330, MEE39 (maternal effect embryo arrest 39); kinase];[AT3G45920, receptor protein kinase-related]	5.05705	3.42556	3.09833	up
252561_at	AT3G45980	HTB9; DNA binding	9.4741	8.04799	2.68722	up
252566_at	AT3G46040	RPS15AD (ribosomal protein S15A D); structural constituent of ribosome	11.0496	9.93922	2.15906	up
252570_at	AT3G45300	IVD (ISOVALERYL-COA-DEHYDROGENASE)	9.69826	6.45468	9.47141	up
252589_s_at	AT3G45660;AT3G45650	[AT3G45660, proton-dependent oligopeptide transport (POT) family protein];[AT3G45650, NAXT1 (NITRATE EXCRETION TRANSPORTER1); nitrate efflux transmembrane transporter/ transporter]	7.93552	4.46927	11.0521	up
252591_at	AT3G45600	TET3 (TETRASPANIN3)	8.90632	7.17525	3.31973	up
252592_at	AT3G45640	ATMPK3 (MITOGEN-ACTIVATED PROTEIN KINASE 3); MAP kinase/ kinase/ protein kinase	12.0138	9.69104	5.00303	up
252617_at	AT3G45100	SETH2; transferase, transferring glycosyl groups	6.22075	5.14549	2.1071	up
252622_at	AT3G45310	cysteine proteinase, putative	6.48616	4.62514	3.63264	up
252680_at	AT3G44330	similar to hypothetical protein OsJ_024705 [Oryza sativa (japonica cultivar-group)] (GB:EAZ41222.1); similar to Os08g0102100 [Oryza sativa (japonica cultivar-group)] (GB:NP_001060766.1); similar to unnamed protein product [Vitis vinifera] (GB:CAO48702.1); contains InterPro domain Nicastrin; (InterPro:IPR008710); contains InterPro domain Nicalin (InterPro:IPR016574)	7.04792	5.72478	2.50211	up
252698_at	AT3G43670	copper amine oxidase, putative	6.95897	4.95201	4.01935	up
252707_at	AT3G43790	ZIFL2 (ZINC INDUCED FACILITATOR-LIKE 2); carbohydrate transmembrane transporter/ sugar:hydrogen ion symporter	4.8652	3.3276	2.9031	up
252712_at	AT3G43800	ATGSTU27 (Arabidopsis thaliana Glutathione S-transferase (class tau) 27); glutathione transferase	6.1572	4.68377	2.77681	up
252724_at	AT3G43540	similar to unknown protein [Arabidopsis thaliana] (TAIR:AT5G47860.1); similar to unnamed protein product [Vitis vinifera] (GB:CAO43917.1); contains InterPro domain Protein of unknown function DUF1350 (InterPro:IPR010765)	5.03747	3.85939	2.26276	up
252763_at	AT3G42725	similar to unknown [Olimarabidopsis pumila] (GB:ABA18101.1); contains domain PROKAR_LIPOPROTEIN (PS51257)	3.62609	2.59597	2.0422	up
252852_at	AT4G39900	similar to unnamed protein product [Vitis vinifera] (GB:CAO67041.1)	6.60692	5.30145	2.47164	up
252855_at	AT4G39660	AGT2 (ALANINE:GLYOXYLATE AMINOTRANSFERASE 2); alanine-glyoxylate transaminase	11.2745	9.21401	4.17131	up
252872_at	AT4G40010	SNRK2-7/SNRK2.7/SRK2F (SNF1-RELATED PROTEIN KINASE 2.7); kinase	5.06443	3.84663	2.32591	up
252882_at	AT4G39675	unknown protein	11.0136	7.41411	12.1215	up
252903_at	AT4G39570	kelch repeat-containing F-box family protein	7.74866	5.94447	3.49234	up
252906_at	AT4G39640	GGT1 (GAMMA-GLUTAMYL TRANSPEPTIDASE 1); gamma-glutamyltransferase/ glutathione gamma-glutamylcysteinyltransferase	9.00671	7.97478	2.04476	up
252908_at	AT4G39670	glycolipid binding / glycolipid transporter	9.14584	7.21685	3.8079	up
252911_at	AT4G39510	CYP96A12 (cytochrome P450, family 96, subfamily A, polypeptide 12); oxygen binding	5.5953	3.51258	4.23604	up
252916_at	AT4G38950	kinesin motor family protein	4.31791	3.19479	2.17818	up
252922_at	AT4G39040	similar to unknown protein [Arabidopsis thaliana] (TAIR:AT2G21350.1); similar to unnamed protein product [Vitis vinifera] (GB:CAO47229.1); contains InterPro domain CRS1/YhbY (InterPro:IPR001890)	6.46613	4.20371	4.79795	up
252925_at	AT4G39100	SHL1 (SHORT LIFE)	6.7181	4.92255	3.47148	up
252927_at	AT4G39090	RD19 (RESPONSIVE TO DEHYDRATION 19); cysteine-type peptidase	10.4634	9.11454	2.54709	up
252959_at	AT4G38640	choline transporter-related	7.09402	6.08411	2.01379	up
252968_at	AT4G38890	dihydrouridine synthase family protein	6.76629	5.33107	2.70425	up
252971_at	AT4G38770	PRP4 (PROLINE-RICH PROTEIN 4)	4.64333	3.33419	2.47793	up
252975_s_at	AT4G38430	ATROPGEF1/ROPGEF1 (KINASE PARTNER PROTEIN-LIKE); Rho guanyl-nucleotide exchange factor/ protein binding	7.47547	5.58189	3.71555	up
252993_at	AT4G38540	monooxygenase, putative (MO2)	9.61334	7.95024	3.16697	up
252994_at	AT4G38480	transducin family protein / WD-40 repeat family protein	4.00729	2.74726	2.39501	up
252995_at	AT4G38370	phosphoglycerate/bisphosphoglycerate mutase family protein	5.73492	4.63944	2.13685	up
253001_at	AT4G38490	similar to Os09g0450200 [Oryza sativa (japonica cultivar-group)] (GB:NP_001063325.1); similar to hypothetical protein OsI_030553 [Oryza sativa (indica cultivar-group)] (GB:EAZ09321.1)	7.28339	5.51888	3.39759	up
253011_at	AT4G37890	EDA40 (embryo sac development arrest 40); protein binding / ubiquitin-protein ligase/ zinc ion binding	5.25145	2.39021	7.2664	up
253028_at	AT4G38160	PDE191 (PIGMENT DEFECTIVE 191)	5.33027	2.83942	5.62109	up
253042_at	AT4G37550	formamidase, putative / formamide amidohydrolase, putative	10.5426	8.47988	4.1777	up
253049_at	AT4G37300	MEE59 (maternal effect embryo arrest 59)	11.0629	8.51145	5.86203	up
253053_at	AT4G37470	hydrolase, alpha/beta fold family protein	6.3613	4.47812	3.68886	up
253078_at	AT4G36180	leucine-rich repeat family protein	5.13979	3.6234	2.86075	up
253110_at	AT4G35930	Identical to F-box protein At4g35930 [Arabidopsis Thaliana] (GB:Q5XF11;GB:O65630); similar to F-box family protein [Arabidopsis thaliana] (TAIR:AT1G61340.1); similar to hypothetical protein [Vitis vinifera] (GB:CAN71843.1); similar to unnamed protein product [Vitis vinifera] (GB:CAO43165.1); contains InterPro domain Cyclin-like F-box (InterPro:IPR001810)	3.89599	2.37057	2.8787	up
253123_at	AT4G36000	pathogenesis-related thaumatin family protein	6.02328	5.00374	2.02727	up
253126_at	AT4G36050	endonuclease/exonuclease/phosphatase family protein	5.1681	4.06185	2.15286	up
253127_at	no_match	no_match	5.7937	4.77242	2.02973	up
253141_at	AT4G35440	CLC-E (CHLORIDE CHANNEL E); voltage-gated chloride channel	3.74045	2.12086	3.07286	up
253158_at	AT4G35780	protein kinase family protein	6.37516	3.93584	5.42383	up
253160_at	AT4G35760	electron carrier/ protein disulfide oxidoreductase	6.37441	4.15324	4.6627	up
253161_at	AT4G35770	SEN1 (DARK INDUCIBLE 1)	11.1823	8.67131	5.70008	up
253163_at	AT4G35750	Rho-GTPase-activating protein-related	12.0627	10.1287	3.82135	up
253171_at	AT4G35040	bZIP transcription factor family protein	7.7801	6.38336	2.63307	up
253174_at	AT4G35090	CAT2 (CATALASE 2); catalase	7.50712	6.10535	2.64224	up
253197_at	AT4G35250	vestitone reductase-related	5.21999	2.99774	4.66621	up
253224_at	AT4G34860	beta-fructofuranosidase, putative / invertase, putative / saccharase, putative / beta-fructosidase, putative	6.0906	4.63645	2.73994	up
253225_at	AT4G35020	ARAC3/ATROP6/RHO1PS/ROP6 (rho-related protein from plants 6); GTP binding / GTPase	6.93689	5.32362	3.05944	up
253227_at	AT4G35030	protein kinase family protein	4.58568	3.4272	2.23221	up
253237_at	AT4G34240	ALDH3I1 (Aldehyde dehydrogenase 3I1); 3-chloroallyl aldehyde dehydrogenase/ aldehyde dehydrogenase (NAD)	6.54006	4.98346	2.94159	up
253246_at	AT4G34600	similar to unknown protein [Arabidopsis thaliana] (TAIR:AT2G16385.1)	7.31663	6.15309	2.24006	up
253257_at	AT4G34390	XLG2 (EXTRA-LARGE GTP-BINDING PROTEIN 2); signal transducer	8.74481	7.6947	2.0707	up
253259_at	AT4G34410	AP2 domain-containing transcription factor, putative	11.8698	10.5855	2.43569	up
253263_at	AT4G34000	ABF3/DPBF5 (ABSCISIC ACID RESPONSIVE ELEMENTS-BINDING FACTOR 3); DNA binding / protein binding / transcription activator/ transcription factor	5.81894	4.75387	2.09226	up
253270_at	AT4G34160	CYCD3/CYCD3;1/D3 (CYCLIN D3;1); cyclin-dependent protein kinase regulator/ protein binding	7.82147	6.05021	3.41352	up
253272_at	AT4G34190	SEP1 (STRESS ENHANCED PROTEIN 1)	6.30333	4.90398	2.63783	up
253279_at	AT4G34030	MCCB (3-METHYLCROTONYL-COA CARBOXYLASE); biotin carboxylase	9.41534	6.94806	5.52999	up
253281_at	AT4G34138	UGT73B1 (UDP-GLUCOSYL TRANSFERASE 73B1); UDP-glycosyltransferase/ abscisic acid glucosyltransferase	6.65909	4.4262	4.70077	up
253294_at	AT4G33750	unknown protein	6.82824	5.38466	2.71996	up
253301_at	AT4G33720	pathogenesis-related protein, putative	6.50157	2.25179	19.0245	up
253310_at	AT4G33630	EX1 (EXECUTER1)	6.42824	5.27195	2.22882	up
253340_s_at	AT4G33270;AT4G33260	[AT4G33270, CDC20.1; signal transducer];[AT4G33260, CDC20.2; signal transducer]	7.16047	5.59414	2.96149	up
253343_at	AT4G33540	metallo-beta-lactamase family protein	6.66681	5.6567	2.01406	up
253357_at	AT4G33400	dem protein-related / defective embryo and meristems protein-related	5.17856	3.96752	2.31503	up
253358_at	AT4G32940	GAMMA-VPE (Vacuolar processing enzyme gamma); cysteine-type endopeptidase	9.90951	7.87111	4.10789	up
253388_at	AT4G32910	similar to nucleoporin [Lotus japonicus] (GB:BAF45348.1); similar to putative nucleoporin Nup75 [Oryza sativa (japonica cultivar-group)] (GB:BAD87530.1); similar to unnamed protein product [Vitis vinifera] (GB:CAO44018.1); contains InterPro domain Nucleoporin, Nup85-like (InterPro:IPR011502)	8.86272	7.63457	2.34266	up
253401_at	AT4G32870	similar to unknown protein [Arabidopsis thaliana] (TAIR:AT2G25770.2); similar to unknown protein [Arabidopsis thaliana] (TAIR:AT2G25770.1); similar to unknown [Populus trichocarpa x Populus deltoides] (GB:ABK96434.1); contains domain SSF55961 (SSF55961)	7.99517	6.53749	2.74667	up
253403_at	AT4G32830	ATAUR1 (ATAURORA1); histone serine kinase(H3-S10 specific) / kinase/ protein serine/threonine kinase	5.01599	3.70233	2.48571	up
253412_at	AT4G33000	CBL10 (CALCINEURIN B-LIKE10); calcium ion binding	6.69432	2.96982	13.2186	up
253414_at	AT4G33050	EDA39 (embryo sac development arrest 39); calmodulin binding	7.97602	5.19998	6.84972	up
253420_at	AT4G32260	ATP synthase family	6.34461	4.28552	4.16721	up
253424_at	AT4G32330	similar to unknown protein [Arabidopsis thaliana] (TAIR:AT2G25480.1); similar to unknown [Populus trichocarpa] (GB:ABK95344.1); contains InterPro domain Targeting for Xklp2 (InterPro:IPR009675)	8.66521	7.5427	2.17726	up
253454_at	AT4G31875	unknown protein	6.71981	5.01634	3.25683	up
253466_at	AT4G32040	KNAT5 (KNOTTED1-LIKE HOMEOBOX GENE 5); transcription factor	6.28214	4.85983	2.68013	up
253473_at	AT4G32250	protein kinase family protein	5.76261	4.60659	2.22841	up
253475_at	AT4G32290	similar to unknown protein [Arabidopsis thaliana] (TAIR:AT5G25330.1); similar to unnamed protein product [Vitis vinifera] (GB:CAO44242.1); contains InterPro domain Protein of unknown function DUF266, plant (InterPro:IPR004949)	6.67958	5.11927	2.94916	up
253480_at	AT4G31840	plastocyanin-like domain-containing protein	8.83019	7.13446	3.23941	up
253483_at	AT4G31910	transferase family protein	4.03699	2.57034	2.7638	up
253524_at	AT4G31430	similar to unnamed protein product [Vitis vinifera] (GB:CAO43934.1)	6.27274	5.15349	2.17234	up
253530_at	AT4G31530	binding / catalytic/ coenzyme binding	4.82967	3.75791	2.10201	up
253537_at	AT4G31560	HCF153	4.35003	2.98922	2.56828	up
253539_at	AT4G31450	zinc finger (C3HC4-type RING finger) family protein	4.69585	3.48957	2.30742	up
253572_at	no_match	no_match	4.75626	3.52454	2.34847	up
253597_at	AT4G30690	translation initiation factor 3 (IF-3) family protein	7.08223	4.80152	4.85916	up
253599_at	AT4G30860	ASHR3 (ASH1-RELATED 3); protein binding / zinc ion binding	4.25559	3.18021	2.10728	up
253617_at	AT4G30410	transcription factor	6.31855	3.21724	8.58198	up
253620_at	AT4G30520	leucine-rich repeat family protein / protein kinase family protein	5.21487	3.94929	2.40424	up
253635_at	AT4G30620	similar to unknown protein [Arabidopsis thaliana] (TAIR:AT2G24020.1); similar to unknown [Picea sitchensis] (GB:ABK26000.1); similar to Os02g0180200 [Oryza sativa (japonica cultivar-group)] (GB:NP_001046090.1); contains InterPro domain Conserved hypothetical protein CHP00103 (InterPro:IPR004401)	4.84118	3.72194	2.17232	up
253643_at	AT4G29780	similar to unknown protein [Arabidopsis thaliana] (TAIR:AT5G12010.1); similar to unnamed protein product [Vitis vinifera] (GB:CAO43835.1); contains domain PTHR22930 (PTHR22930)	12.798	11.1161	3.20857	up
253672_at	AT4G29820	ATCFIM-25/CFIM-25 (ARABIDOPSIS HOMOLOG OF CFIM-25)	5.59489	4.03987	2.93836	up
253691_at	AT4G29660	EMB2752 (EMBRYO DEFECTIVE 2752)	8.18982	7.10442	2.12196	up
253701_at	AT4G29890	choline monooxygenase, putative (CMO-like)	6.18893	5.05663	2.19209	up
253703_at	AT4G29910	ATORC5/ORC5 (Origin recognition complex protein 5); protein binding	3.97529	2.52053	2.74113	up
253714_at	AT4G29380	protein kinase family protein / WD-40 repeat family protein	6.26786	4.88184	2.61356	up
253722_at	AT4G29190	zinc finger (CCCH-type) family protein	7.12974	5.56594	2.9563	up
253729_at	AT4G29360	glycosyl hydrolase family 17 protein	3.74587	2.33477	2.6594	up
253737_at	AT4G28703	similar to unknown protein [Arabidopsis thaliana] (TAIR:AT3G04300.1); similar to unnamed protein product [Vitis vinifera] (GB:CAO44490.1); similar to Os04g0509400 [Oryza sativa (japonica cultivar-group)] (GB:NP_001053279.1); similar to OSJNBb0065L13.6 [Oryza sativa (japonica cultivar-group)] (GB:CAE03363.1); contains InterPro domain RmlC-like jelly roll fold (InterPro:IPR014710); contains InterPr…	6.73264	5.41045	2.50046	up
253738_at	AT4G28750	PSAE-1 (PSA E1 KNOCKOUT); catalytic	7.48203	6.32168	2.23513	up
253739_at	AT4G28760	similar to unknown protein [Arabidopsis thaliana] (TAIR:AT2G20240.1); similar to hypothetical protein [Vitis vinifera] (GB:CAN81514.1); contains domain PTHR21726:SF7 (PTHR21726:SF7); contains domain PTHR21726 (PTHR21726)	6.01174	4.78895	2.33397	up
253740_at	AT4G28706	pfkB-type carbohydrate kinase family protein	5.82625	4.48516	2.53342	up
253746_at	AT4G29100	ethylene-responsive family protein	8.83702	7.18892	3.13422	up
253747_at	AT4G29050	lectin protein kinase family protein	4.31761	3.28951	2.03934	up
253757_at	AT4G28950	ARAC7/ATRAC7/ATROP9/RAC7/ROP9 (RHO-RELATED PROTEIN FROM PLANTS 9); GTP binding	4.47862	3.19903	2.4277	up
253758_at	AT4G29060	EMB2726 (EMBRYO DEFECTIVE 2726); translation elongation factor	5.91208	3.9567	3.87819	up
253762_at	AT4G28830	methyltransferase	6.92115	5.67395	2.37381	up
253774_at	AT4G28530	ANAC074 (Arabidopsis NAC domain containing protein 74); transcription factor	5.53126	3.00108	5.77644	up
253791_at	AT4G28640	IAA11 (indoleacetic acid-induced protein 11); transcription factor	5.99988	4.98062	2.02688	up
253796_at	AT4G28460	unknown protein	7.16055	5.61875	2.91157	up
253805_at	AT4G28260	similar to unnamed protein product [Vitis vinifera] (GB:CAO69726.1)	9.04975	7.61017	2.71242	up
253806_at	AT4G28270	zinc finger (C3HC4-type RING finger) family protein	7.02873	5.5003	2.88472	up
253810_at	AT4G28220	NDB1 (NAD(P)H DEHYDROGENASE B1); NADH dehydrogenase/ disulfide oxidoreductase	4.64487	3.21669	2.69108	up
253815_at	AT4G28250	ATEXPB3 (ARABIDOPSIS THALIANA EXPANSIN B3)	9.73061	8.10196	3.09223	up
253823_at	AT4G28030	GCN5-related N-acetyltransferase (GNAT) family protein	3.68881	2.3947	2.45226	up
253825_at	AT4G28025	similar to unnamed protein product [Vitis vinifera] (GB:CAO66511.1); contains domain Chlorophyll a-b binding protein (SSF103511)	6.93267	5.81155	2.17515	up
253829_at	AT4G28040	nodulin MtN21 family protein	5.19874	2.88028	4.98799	up
253834_at	AT4G27800	protein phosphatase 2C PPH1 / PP2C PPH1 (PPH1)	6.72215	4.47139	4.75934	up
253856_at	AT4G28100	Identical to Uncharacterized GPI-anchored protein At4g28100 precursor [Arabidopsis Thaliana] (GB:Q9SUC9;GB:Q8L9X7); similar to unknown protein [Arabidopsis thaliana] (TAIR:AT3G18050.1); similar to unknown [Populus trichocarpa] (GB:ABK95869.1)	4.26053	2.94644	2.48646	up
253858_at	AT4G27600	pfkB-type carbohydrate kinase family protein	6.20456	4.6226	2.99377	up
253859_at	AT4G27657	similar to unknown protein [Arabidopsis thaliana] (TAIR:AT4G27652.1)	8.2298	6.81885	2.65911	up
253871_at	AT4G27440	PORB (PROTOCHLOROPHYLLIDE OXIDOREDUCTASE B); oxidoreductase/ protochlorophyllide reductase	5.94707	3.72919	4.6521	up
253908_at	AT4G27260	GH3.5/WES1; indole-3-acetic acid amido synthetase	7.2836	4.25687	8.14959	up
253909_at	AT4G27270	quinone reductase family protein	5.82602	4.62254	2.30296	up
253922_at	AT4G26850	VTC2 (VITAMIN C DEFECTIVE 2)	5.80968	4.30171	2.84409	up
253947_at	AT4G26760	microtubule associated protein (MAP65/ASE1) family protein	5.75898	4.34192	2.67041	up
253958_at	AT4G26400	zinc finger (C3HC4-type RING finger) family protein	9.21794	8.02338	2.28874	up
253973_at	AT4G26555	immunophilin / FKBP-type peptidyl-prolyl cis-trans isomerase family protein	5.74218	3.88701	3.61794	up
253980_at	AT4G26620	sucrase-related	8.19376	6.67699	2.86149	up
253981_at	AT4G26670	mitochondrial import inner membrane translocase subunit Tim17/Tim22/Tim23 family protein	5.32294	4.24237	2.11487	up
253997_at	AT4G26090	RPS2 (RESISTANT TO P. SYRINGAE 2)	4.4722	2.48927	3.95294	up
254001_at	AT4G26260	MIOX4 (MYO-INOSITOL OXYGENASE 4)	6.30289	3.75195	5.86018	up
254032_at	AT4G25940	epsin N-terminal homology (ENTH) domain-containing protein	4.37027	3.11401	2.38876	up
254038_at	AT4G25910	NFU3 (NFU domain protein 3)	6.3431	4.07961	4.80151	up
254040_at	AT4G25900	aldose 1-epimerase family protein	9.02856	7.82612	2.30128	up
254045_at	AT4G25880	APUM6 (ARABIDOPSIS PUMILIO 6); RNA binding	8.08993	7.01264	2.11007	up
254049_at	AT4G25740	40S ribosomal protein S10 (RPS10A)	8.99571	7.98344	2.01708	up
254057_at	AT4G25170	similar to unknown protein [Arabidopsis thaliana] (TAIR:AT5G61490.1); similar to unnamed protein product [Vitis vinifera] (GB:CAO60860.1); contains InterPro domain Uncharacterised conserved protein UCP012943 (InterPro:IPR016606)	9.56101	8.05458	2.84106	up
254066_at	AT4G25480	DREB1A (DEHYDRATION RESPONSE ELEMENT B1A); DNA binding / transcription activator/ transcription factor	5.35306	3.18096	4.50681	up
254068_at	AT4G25450	ATNAP8 (Arabidopsis thaliana non-intrinsic ABC protein 8); ATPase, coupled to transmembrane movement of substances	6.73318	5.6195	2.16397	up
254073_at	AT4G25500	ATRSP35 (Arabidopsis thaliana arginine/serine-rich splicing factor 35); RNA binding	9.092	7.93961	2.22282	up
254074_at	AT4G25490	CBF1 (C-REPEAT/DRE BINDING FACTOR 1); DNA binding / transcription activator/ transcription factor	9.2644	2.40807	115.867	up
254075_at	AT4G25470	CBF2 (FREEZING TOLERANCE QTL 4); DNA binding / transcription activator/ transcription factor	10.1956	5.14267	33.1962	up
254089_at	AT4G24800	MA3 domain-containing protein	6.97831	5.54582	2.69911	up
254102_at	AT4G25050	ACP4 (ACYL CARRIER PROTEIN 4)	6.41242	4.94876	2.75807	up
254105_at	AT4G25080	CHLM (MAGNESIUM-PROTOPORPHYRIN IX METHYLTRANSFERASE); magnesium protoporphyrin IX methyltransferase	8.77378	5.71687	8.32187	up
254117_at	AT4G24750	similar to rhodanese-like domain-containing protein [Arabidopsis thaliana] (TAIR:AT3G08920.1); similar to unnamed protein product [Vitis vinifera] (GB:CAO64218.1); contains InterPro domain Rhodanese-like (InterPro:IPR001763)	5.66758	4.38594	2.43116	up
254120_at	AT4G24570	mitochondrial substrate carrier family protein	11.9733	10.2665	3.26434	up
254126_at	AT4G24770	RBP31 (31-KDA RNA BINDING PROTEIN); RNA binding / poly(U) binding	7.56313	6.11867	2.72162	up
254142_at	AT4G24630	receptor/ zinc ion binding	4.63703	3.1386	2.82536	up
254150_at	AT4G24350	phosphorylase family protein	4.19616	2.93608	2.3951	up
254178_at	AT4G23880	unknown protein	4.68916	3.14587	2.91457	up
254193_at	AT4G23870	similar to unknown protein [Arabidopsis thaliana] (TAIR:AT4G11020.1)	6.57508	4.74016	3.56753	up
254210_at	AT4G23450	zinc finger (C3HC4-type RING finger) family protein	4.15202	2.63689	2.85825	up
254221_at	AT4G23820	glycoside hydrolase family 28 protein / polygalacturonase (pectinase) family protein	4.86277	2.80197	4.17219	up
254231_at	AT4G23810	WRKY53 (WRKY DNA-binding protein 53); DNA binding / protein binding / transcription activator/ transcription factor	8.39296	7.3026	2.12927	up
254233_at	AT4G23800	high mobility group (HMG1/2) family protein	5.61642	3.56437	4.14694	up
254235_at	AT4G23750	CRF2 (CYTOKININ RESPONSE FACTOR 2); DNA binding / transcription factor	4.89105	3.49268	2.63604	up
254255_at	AT4G23220	protein kinase family protein	5.42729	4.36988	2.08119	up
254256_at	AT4G23180	CRK10 (CYSTEINE-RICH RLK10); kinase	8.13677	6.25999	3.67253	up
254258_at	AT4G23410	TET5 (TETRASPANIN5)	6.17914	5.01698	2.23793	up
254273_at	AT4G22720	glycoprotease M22 family protein	8.89786	7.78194	2.16733	up
254279_at	AT4G22750	zinc finger (DHHC type) family protein	8.41845	7.12439	2.45216	up
254286_at	AT4G22950	AGL19 (AGAMOUS-LIKE 19); transcription factor	4.25301	3.24566	2.01022	up
254378_at	AT4G21810	DER2.1 (DERLIN-2.1)	8.35108	6.14725	4.60703	up
254398_at	AT4G21280	PSBQ/PSBQ-1/PSBQA; calcium ion binding	5.9935	4.65923	2.52148	up
254405_at	AT4G21350	B80/PUB8 (PLANT U-BOX8); binding / protein binding / ubiquitin-protein ligase/ zinc ion binding	4.28195	3.11881	2.23944	up
254408_at	AT4G21390	B120; protein kinase/ sugar binding	7.68618	6.59963	2.12365	up
254425_at	AT4G21450	vesicle-associated membrane family protein / VAMP family protein	9.47904	8.19016	2.44339	up
254466_at	AT4G20430	subtilase family protein	4.57114	3.04763	2.87491	up
254480_at	AT4G20360	AtRABE1b/AtRab8D (Arabidopsis Rab GTPase homolog E1b); translation elongation factor	8.77152	7.38464	2.61514	up
254500_at	AT4G20110	vacuolar sorting receptor, putative	6.6286	4.00837	6.14848	up
254504_at	AT4G20030	RNA recognition motif (RRM)-containing protein	5.56393	4.40994	2.22527	up
254512_at	AT4G20230	terpene synthase/cyclase family protein	7.08812	5.80588	2.43217	up
254515_at	AT4G20270	BAM3 (big apical meristem 3); ATP binding / protein serine/threonine kinase	8.35207	6.61089	3.34308	up
254524_at	AT4G20000	VQ motif-containing protein	5.84552	4.53292	2.48388	up
254544_at	AT4G19820	glycosyl hydrolase family 18 protein	3.91173	2.40429	2.84305	up
254547_at	AT4G19860	lecithin:cholesterol acyltransferase family protein / LACT family protein	9.82807	8.40003	2.69081	up
254592_at	AT4G18880	AT-HSFA4A (Arabidopsis thaliana heat shock transcription factor A4A); DNA binding / transcription factor	9.09072	7.98549	2.15133	up
254612_at	AT4G19100	similar to unknown protein [Arabidopsis thaliana] (TAIR:AT5G52780.1); similar to hypothetical protein [Vitis vinifera] (GB:CAN79943.1)	4.0944	2.64402	2.73281	up
254623_at	AT4G18480	CHLI1 (CHLORINA 42); magnesium chelatase	4.40677	2.41362	3.98106	up
254626_at	AT4G18400	similar to hypothetical protein [Vitis vinifera] (GB:CAN62206.1)	7.44127	6.43783	2.00478	up
254649_at	AT4G18570	proline-rich family protein	5.23708	2.8098	5.37879	up
254669_at	AT4G18370	DEG5/DEGP5/HHOA (DEGP PROTEASE 5); serine-type peptidase/ trypsin	5.03971	2.85707	4.53982	up
254675_at	AT4G18465	RNA helicase, putative	6.10041	5.01688	2.11921	up
254682_at	AT4G13640	UNE16 (unfertilized embryo sac 16); transcription factor	6.8717	5.46382	2.65347	up
254718_at	AT4G13580	disease resistance-responsive family protein	4.55869	2.65813	3.73356	up
254719_at	AT4G13600	glycosyl hydrolase family protein 17	3.86388	2.69341	2.25085	up
254722_at	AT4G13530	similar to unknown protein [Arabidopsis thaliana] (TAIR:AT4G10080.1); similar to unknown protein [Oryza sativa (japonica cultivar-group)] (GB:BAD82228.1)	8.91728	7.85574	2.08714	up
254726_at	AT4G13660	pinoresinol-lariciresinol reductase, putative	6.4188	5.39276	2.03643	up
254736_at	AT4G13820	disease resistance family protein / LRR family protein	7.07136	4.35292	6.58161	up
254756_at	no_match	no_match	5.72954	4.56229	2.24583	up
254760_at	AT4G13200	Identical to Uncharacterized protein At4g13200, chloroplast precursor [Arabidopsis Thaliana] (GB:Q8LDV3;GB:Q9SVQ7); similar to unknown [Picea sitchensis] (GB:ABK25970.1); similar to unknown [Picea sitchensis] (GB:ABK22042.1)	6.20886	5.12873	2.11423	up
254761_at	AT4G13195	CLE44 (CLAVATA3/ESR-RELATED 44)	6.36949	5.09481	2.41945	up
254764_at	AT4G13250	short-chain dehydrogenase/reductase (SDR) family protein	3.66235	2.53154	2.18981	up
254787_at	AT4G12690	similar to unknown protein [Arabidopsis thaliana] (TAIR:AT2G04220.1); similar to unnamed protein product [Vitis vinifera] (GB:CAO41124.1); contains InterPro domain Protein of unknown function DUF868, plant (InterPro:IPR008586)	5.19559	3.69977	2.82025	up
254790_at	AT4G12800	PSAL (photosystem I subunit L)	7.01571	5.55714	2.74837	up
254797_at	AT4G13030	similar to unnamed protein product [Vitis vinifera] (GB:CAO18001.1); contains domain SSF52540 (SSF52540)	7.24916	4.66075	6.01436	up
254803_at	AT4G13100	zinc finger (C3HC4-type RING finger) family protein	4.36236	3.2726	2.12838	up
254810_at	AT4G12390	PME1; pectinesterase inhibitor	6.41768	4.92025	2.82339	up
254817_at	AT4G12460	oxysterol binding	5.19557	4.02226	2.25527	up
254818_at	AT4G12470	protease inhibitor/seed storage/lipid transfer protein (LTP) family protein	6.63875	4.39644	4.73152	up
254860_at	AT4G12110	SMO1-1 (STEROL-4ALPHA-METHYL OXIDASE 1-1); catalytic	6.94987	5.4988	2.73411	up
254896_at	AT4G11880	AGL14 (AGAMOUS-LIKE 14); DNA binding / transcription factor	8.16299	6.54167	3.07655	up
254915_s_at	AT4G11320;AT4G11310	[AT4G11320, cysteine proteinase, putative];[AT4G11310, cysteine proteinase, putative]	11.5542	10.0515	2.83376	up
254919_at	AT4G11360	RHA1B (RING-H2 finger A1B); protein binding / zinc ion binding	9.49695	8.16654	2.51473	up
254926_at	AT4G11280	ACS6 (1-AMINOCYCLOPROPANE-1-CARBOXYLIC ACID (ACC) SYNTHASE 6)	11.9067	9.71906	4.55565	up
254933_at	AT4G11130	RDR2 (RNA-DEPENDENT RNA POLYMERASE 2); RNA-directed RNA polymerase	4.48923	3.13281	2.56049	up
254943_at	AT4G10890	similar to unknown protein [Arabidopsis thaliana] (TAIR:AT1G43722.1); similar to unnamed protein product [Vitis vinifera] (GB:CAO69488.1)	4.42555	2.97974	2.72417	up
254953_at	AT4G10925	F-box family protein	7.51367	6.3887	2.18097	up
254970_at	AT4G10340	LHCB5 (LIGHT HARVESTING COMPLEX OF PHOTOSYSTEM II 5); chlorophyll binding	9.72813	7.70855	4.05467	up
254990_at	AT4G10610	RBP37 (RNA-BINDING PROTEIN 37); RNA binding	10.0171	8.48523	2.8917	up
255000_at	AT4G09800	RPS18C (S18 RIBOSOMAL PROTEIN); structural constituent of ribosome	11.2883	10.2876	2.00096	up
255035_at	AT4G09550	similar to unknown protein [Arabidopsis thaliana] (TAIR:AT1G73790.1); similar to unknown [Populus trichocarpa] (GB:ABK92804.1)	8.7252	7.65955	2.09311	up
255043_at	AT4G09640	similar to permease-related [Arabidopsis thaliana] (TAIR:AT1G34470.1); similar to hypothetical protein [Vitis vinifera] (GB:CAN81783.1); contains InterPro domain Protein of unknown function DUF803 (InterPro:IPR008521)	7.46306	5.66415	3.47957	up
255078_at	AT4G09010	APX4 (ASCORBATE PEROXIDASE 4); peroxidase	4.46843	2.7367	3.32125	up
255128_at	AT4G08310	similar to unknown protein [Arabidopsis thaliana] (TAIR:AT1G44780.2); similar to unnamed protein product [Vitis vinifera] (GB:CAO61850.1)	8.06774	6.47819	3.00955	up
255129_at	AT4G08290	nodulin MtN21 family protein	7.25092	3.47425	13.7054	up
255181_at	AT4G08110	transposable element gene	5.27299	4.10733	2.24336	up
255194_at	AT4G07410	transducin family protein / WD-40 repeat family protein	6.4561	5.03593	2.67617	up
255221_at	AT4G05150	octicosapeptide/Phox/Bem1p (PB1) domain-containing protein	9.71074	8.05758	3.14521	up
255236_at	AT4G05520	calcium-binding EF hand family protein	5.0887	3.84178	2.37334	up
255248_at	AT4G05180	PSBQ/PSBQ-2/PSII-Q (PHOTOSYSTEM II SUBUNIT Q-2); calcium ion binding	7.27379	5.57205	3.25293	up
255258_at	AT4G05060	vesicle-associated membrane family protein / VAMP family protein	6.33207	5.17015	2.23756	up
255285_at	AT4G04630	similar to unknown protein [Arabidopsis thaliana] (TAIR:AT4G21970.1); similar to unnamed protein product [Vitis vinifera] (GB:CAO17943.1); contains InterPro domain Protein of unknown function DUF584 (InterPro:IPR007608)	6.22402	2.83379	10.4848	up
255290_at	AT4G04640	ATPC1 (ATP synthase gamma chain 1)	6.71421	4.48717	4.68174	up
255365_at	AT4G04040	MEE51 (maternal effect embryo arrest 51); diphosphate-fructose-6-phosphate 1-phosphotransferase	8.14281	6.33524	3.50051	up
255418_at	AT4G03200	catalytic	4.88502	3.41152	2.77694	up
255431_at	AT4G03120	proline-rich family protein	6.32288	5.23956	2.11891	up
255433_at	AT4G03210	XTH9 (XYLOGLUCAN ENDOTRANSGLUCOSYLASE/HYDROLASE 9); hydrolase, acting on glycosyl bonds	10.3079	9.29562	2.01709	up
255435_at	AT4G03280	PETC (PHOTOSYNTHETIC ELECTRON TRANSFER C)	7.9453	6.75894	2.27579	up
255436_at	AT4G03150	similar to unnamed protein product [Vitis vinifera] (GB:CAO22424.1)	3.36897	2.34422	2.03459	up
255460_at	AT4G02800	similar to unknown protein [Arabidopsis thaliana] (TAIR:AT1G30050.1); similar to Os04g0228100 [Oryza sativa (japonica cultivar-group)] (GB:NP_001052288.1); similar to H0209A05.2 [Oryza sativa (indica cultivar-group)] (GB:CAH66085.1)	4.0599	2.84902	2.31479	up
255502_at	AT4G02410	lectin protein kinase family protein	6.35841	4.35517	4.00901	up
255504_at	AT4G02200	drought-responsive family protein	10.0898	8.34184	3.35875	up
255517_at	AT4G02290	ATGH9B13 (ARABIDOPSIS THALIANA GLYCOSYL HYDROLASE 9B13); hydrolase, hydrolyzing O-glycosyl compounds	10.9811	9.0636	3.77778	up
255540_at	AT4G01800	preprotein translocase secA subunit, putative	6.01497	4.27858	3.33199	up
255553_at	AT4G01960	similar to unknown protein [Arabidopsis thaliana] (TAIR:AT1G02380.1); similar to unnamed protein product [Vitis vinifera] (GB:CAO40142.1)	7.48647	5.59851	3.70112	up
255567_at	AT4G01150	Identical to Uncharacterized protein At4g01150, chloroplast precursor [Arabidopsis Thaliana] (GB:O04616;GB:Q38835); similar to unknown protein [Arabidopsis thaliana] (TAIR:AT4G38100.1); similar to unknown [Populus trichocarpa] (GB:ABK95729.1)	6.2921	5.26494	2.038	up
255575_at	AT4G01430	nodulin MtN21 family protein	6.04247	4.45881	2.99729	up
255576_at	AT4G01440	nodulin MtN21 family protein	5.79536	3.64124	4.45096	up
255578_at	AT4G01450	nodulin MtN21 family protein	8.42929	6.2865	4.41616	up
255600_s_at	AT4G01020;AT5G10370	[AT4G01020, helicase domain-containing protein / IBR domain-containing protein / zinc finger protein-related];[AT5G10370, helicase domain-containing protein / IBR domain-containing protein / zinc finger protein-related]	6.61705	5.43224	2.27332	up
255603_at	AT4G01040	glycosyl hydrolase family 18 protein	6.21707	5.18483	2.04519	up
255617_at	AT4G01330	protein kinase family protein	8.3416	5.06314	9.70319	up
255621_at	AT4G01390	meprin and TRAF homology domain-containing protein / MATH domain-containing protein	7.66454	5.6891	3.93248	up
255623_at	AT4G01310	ribosomal protein L5 family protein	6.86512	4.0943	6.82494	up
255626_at	AT4G00780	meprin and TRAF homology domain-containing protein / MATH domain-containing protein	9.16461	8.00847	2.2286	up
255648_at	AT4G00910	similar to unknown protein [Arabidopsis thaliana] (TAIR:AT1G08440.1); similar to unnamed protein product [Vitis vinifera] (GB:CAO14409.1); contains InterPro domain Protein of unknown function UPF0005 (InterPro:IPR006214)	4.64193	2.4887	4.44823	up
255652_at	AT4G00950	MEE47 (maternal effect embryo arrest 47); transcription factor	4.00012	2.63864	2.56948	up
255656_at	AT4G00990	transcription factor jumonji (jmjC) domain-containing protein	5.71718	3.74792	3.91566	up
255695_at	AT4G00080	UNE11 (unfertilized embryo sac 11); pectinesterase inhibitor	4.50715	2.67845	3.55216	up
255720_at	AT1G32060	PRK (PHOSPHORIBULOKINASE); ATP binding / phosphoribulokinase/ protein binding	3.47876	2.16308	2.48919	up
255723_at	AT3G29575	similar to TMAC2 (TWO OR MORE ABRES-CONTAINING GENE 2) [Arabidopsis thaliana] (TAIR:AT3G02140.1); similar to unnamed protein product [Vitis vinifera] (GB:CAO49169.1); contains InterPro domain Protein of unknown function DUF1675 (InterPro:IPR012463)	6.52885	4.55039	3.94073	up
255728_at	AT1G25500	choline transporter-related	5.19236	3.79231	2.63911	up
255733_at	AT1G25400	similar to unknown protein [Arabidopsis thaliana] (TAIR:AT1G68440.1); similar to unnamed protein product [Vitis vinifera] (GB:CAO42150.1)	10.7608	9.50985	2.37997	up
255739_at	AT1G25580	ANAC008 (Arabidopsis NAC domain containing protein 8); transcription factor	5.92808	4.59667	2.51648	up
255751_at	AT1G31950	terpene synthase/cyclase family protein	4.2051	2.70918	2.82044	up
255754_at	AT1G43040	auxin-responsive protein, putative	4.90147	3.24101	3.16118	up
255783_at	AT1G19870	IQD32 (IQ-domain 32); calmodulin binding	7.74347	6.23335	2.84834	up
255791_at	AT2G33430	plastid developmental protein DAG, putative	6.05476	4.59355	2.75339	up
255797_at	AT2G33630	3-beta hydroxysteroid dehydrogenase/isomerase family protein	7.94058	6.52608	2.66567	up
255826_at	AT2G40490	HEME2; uroporphyrinogen decarboxylase	5.62732	4.17533	2.73585	up
255846_at	AT2G33610	ATSWI3B (Arabidopsis thaliana switching protein 3B); DNA binding	5.62652	4.48074	2.21265	up
255850_at	AT2G33450	50S ribosomal protein L28, chloroplast (CL28)	7.36481	6.14861	2.32334	up
255852_at	AT1G66970	glycerophosphoryl diester phosphodiesterase family protein	4.824	3.38969	2.70253	up
255856_at	AT1G66940	protein kinase-related	3.48116	2.2236	2.39092	up
255876_at	AT2G40480	similar to unknown protein [Arabidopsis thaliana] (TAIR:AT3G56270.1); similar to unknown [Populus trichocarpa] (GB:ABK92463.1); contains InterPro domain Protein of unknown function DUF827, plant (InterPro:IPR008545)	7.64454	5.70488	3.83617	up
255884_at	AT1G20310	similar to unknown protein [Arabidopsis thaliana] (TAIR:AT1G76070.1); similar to hypothetical protein [Vitis vinifera] (GB:CAN83887.1)	4.84854	3.58706	2.39741	up
255899_at	AT1G17970	zinc finger (C3HC4-type RING finger) family protein	4.94439	3.49748	2.72624	up
255904_at	AT1G17860	trypsin and protease inhibitor family protein / Kunitz family protein	8.27625	7.2429	2.04677	up
255937_at	AT1G12610	DDF1 (DWARF AND DELAYED FLOWERING 1); DNA binding / transcription factor	10.7605	8.30239	5.49503	up
255980_at	AT1G33970	avirulence-responsive protein, putative / avirulence induced gene protein, putative / AIG protein, putative	8.5326	7.50646	2.03656	up
255997_s_at	AT1G29910;AT1G29920;AT1G29930	[AT1G29910, CAB3 (CHLOROPHYLL A/B BINDING PROTEIN 3); chlorophyll binding];[AT1G29920, CAB2 (Chlorophyll a/b-binding protein 2); chlorophyll binding];[AT1G29930, CAB1 (CHLOROPHYLL A/B BINDING PROTEIN 1); chlorophyll binding]	10.1552	7.73151	5.36558	up
256009_at	AT1G19210	AP2 domain-containing transcription factor, putative	9.56609	5.3591	18.4684	up
256020_at	AT1G58290	HEMA1; glutamyl-tRNA reductase	8.19077	7.15706	2.04728	up
256025_at	AT1G58370	RXF12; hydrolase, hydrolyzing O-glycosyl compounds	7.28168	6.21696	2.09176	up
256036_at	AT1G07110	F2KP (FRUCTOSE-2,6-BISPHOSPHATASE); fructose-2,6-bisphosphate 2-phosphatase	7.64738	6.12026	2.88211	up
256050_at	AT1G07000	ATEXO70B2 (exocyst subunit EXO70 family protein B2); protein binding	8.48326	7.46621	2.02377	up
256053_at	AT1G07260	UDP-glucoronosyl/UDP-glucosyl transferase family protein	5.86046	3.93322	3.80326	up
256061_at	AT1G07040	similar to unknown protein [Arabidopsis thaliana] (TAIR:AT1G27030.1); similar to unnamed protein product [Vitis vinifera] (GB:CAO41035.1)	7.32305	5.68833	3.10527	up
256065_at	AT1G07070	60S ribosomal protein L35a (RPL35aA)	6.87709	5.8659	2.01556	up
256070_at	AT1G13730	nuclear transport factor 2 (NTF2) family protein / RNA recognition motif (RRM)-containing protein	6.10143	4.86055	2.36343	up
256071_at	AT1G13640	phosphatidylinositol 3- and 4-kinase family protein	7.40238	5.49143	3.76057	up
256081_at	AT1G20700	WOX14 (WUSCHEL RELATED HOMEOBOX 14); DNA binding / transcription factor	6.16073	4.27788	3.68803	up
256088_at	AT1G20810	immunophilin / FKBP-type peptidyl-prolyl cis-trans isomerase family protein	5.5406	4.35777	2.27021	up
256091_at	AT1G20693	HMGB2 (HIGH MOBILITY GROUP B 2); transcription factor	9.53919	8.1616	2.59835	up
256093_at	AT1G20823	zinc finger (C3HC4-type RING finger) family protein	9.49694	8.12982	2.57956	up
256098_at	AT1G13700	glucosamine/galactosamine-6-phosphate isomerase family protein	7.49902	5.39285	4.30545	up
256115_at	AT1G16880	uridylyltransferase-related	7.31534	6.19578	2.1728	up
256125_at	AT1G18250	ATLP-1 (Arabidopsis thaumatin-like protein 1)	8.05846	6.57079	2.80436	up
256133_at	AT1G13570	F-box family protein	5.89188	4.39596	2.82043	up
256158_at	AT1G13590	ATPSK1 (PHYTOSULFOKINE 1 PRECURSOR); growth factor	6.39832	5.33856	2.08459	up
256172_at	no_match	no_match	5.63389	4.59768	2.05082	up
256191_at	AT1G30130	similar to hypothetical protein [Brassica oleracea var. alboglabra] (GB:CAA99112.1); contains InterPro domain Protein of unknown function DUF1365 (InterPro:IPR010775)	8.30446	6.23211	4.2057	up
256192_at	AT1G30110	diadenosine 5',5'''-P1,P4-tetraphosphate hydrolase, putative	7.94103	6.18814	3.37034	up
256209_at	AT1G50940	ETFALPHA (ELECTRON TRANSFER FLAVOPROTEIN ALPHA); FAD binding / electron carrier	5.98744	4.78317	2.30421	up
256211_at	AT1G50960	ATGA2OX7 (GIBBERELLIN 2-OXIDASE 7); gibberellin 2-beta-dioxygenase/ gibberellin 20-oxidase	5.12034	3.58337	2.90183	up
256215_at	AT1G50900	similar to hypothetical protein [Vitis vinifera] (GB:CAN65357.1); similar to unnamed protein product [Vitis vinifera] (GB:CAO38995.1); contains InterPro domain Ankyrin (InterPro:IPR002110)	6.08303	3.85029	4.70026	up
256220_at	AT1G56230	similar to unknown protein [Arabidopsis thaliana] (TAIR:AT2G22660.2); similar to unnamed protein product [Vitis vinifera] (GB:CAO17505.1); similar to hypothetical protein [Vitis vinifera] (GB:CAN65689.1); contains InterPro domain Protein of unknown function DUF1399 (InterPro:IPR009836)	6.61785	4.9639	3.14694	up
256222_at	AT1G56210	copper chaperone (CCH)-related	6.20029	4.76785	2.69902	up
256223_at	AT1G56200	EMB1303 (EMBRYO DEFECTIVE 1303)	10.9782	9.69089	2.4407	up
256225_at	AT1G56220	dormancy/auxin associated family protein	11.7485	8.59128	8.92085	up
256237_at	AT3G12610	DRT100 (DNA-DAMAGE REPAIR/TOLERATION 100); protein binding	5.97991	4.5195	2.75187	up
256243_at	AT3G12500	ATHCHIB (BASIC CHITINASE); chitinase	8.86641	6.72146	4.42275	up
256246_at	AT3G66658	ALDH22a1 (ALDEHYDE DEHYDROGENASE 22A1); 3-chloroallyl aldehyde dehydrogenase	6.64764	5.63571	2.01661	up
256274_at	AT3G12080	EMB2738 (EMBRYO DEFECTIVE 2738); GTP binding	6.08596	4.5086	2.98424	up
256284_at	AT3G12530	PSF2	4.30517	3.29489	2.0143	up
256289_s_at	AT3G12240;AT3G12230	[AT3G12240, SCPL15 (serine carboxypeptidase-like 15); serine carboxypeptidase];[AT3G12230, SCPL14 (serine carboxypeptidase-like 14); serine carboxypeptidase]	3.96746	2.55483	2.66224	up
256299_at	AT1G69530	ATEXPA1 (ARABIDOPSIS THALIANA EXPANSIN A1)	7.7889	5.95435	3.56662	up
256306_at	AT1G30370	lipase class 3 family protein	7.08612	5.03452	4.14566	up
256309_at	AT1G30380	PSAK (PHOTOSYSTEM I SUBUNIT K)	7.40584	5.92549	2.79017	up
256337_at	AT1G72060	serine-type endopeptidase inhibitor	7.40897	5.17318	4.71021	up
256343_at	AT1G72090	radical SAM domain-containing protein / TRAM domain-containing protein	5.91285	4.6116	2.46441	up
256353_at	AT1G55000	peptidoglycan-binding LysM domain-containing protein	6.96347	5.46514	2.82515	up
256356_s_at	AT5G43620;AT1G66500	[AT5G43620, S-locus protein-related];[AT1G66500, zinc finger (C2H2-type) family protein]	10.4235	9.39848	2.03501	up
256383_at	AT1G66820	glycine-rich protein	5.38689	3.67587	3.27393	up
256400_at	AT3G06140	zinc finger (C3HC4-type RING finger) family protein	5.27001	3.64155	3.09183	up
256402_at	AT3G06130	heavy-metal-associated domain-containing protein	6.9124	4.92977	3.95212	up
256413_at	AT3G11100	transcription factor	6.9902	5.91929	2.10075	up
256424_at	AT1G33490	similar to unknown protein [Arabidopsis thaliana] (TAIR:AT4G10140.1); similar to unnamed protein product [Vitis vinifera] (GB:CAO44530.1)	5.88605	4.86243	2.03302	up
256425_at	AT1G33560	ADR1 (ACTIVATED DISEASE RESISTANCE 1)	7.98609	6.52129	2.76026	up
256468_at	AT1G32550	ferredoxin family protein	3.73472	2.71923	2.0216	up
256515_at	AT1G66020	terpene synthase/cyclase family protein	6.61916	4.92335	3.23959	up
256524_at	AT1G66200	ATGSR2 (Arabidopsis thaliana glutamine synthase clone R2); glutamate-ammonia ligase	7.76907	6.43951	2.51326	up
256526_at	AT1G66090	disease resistance protein (TIR-NBS class), putative	7.50321	4.85287	6.27817	up
256607_at	AT3G32930	similar to unnamed protein product [Vitis vinifera] (GB:CAO22035.1)	6.41028	4.89504	2.85845	up
256621_at	AT3G24450	copper-binding family protein	5.69899	2.57999	8.68785	up
256623_at	AT3G19960	ATATM (myosin 1); motor	6.21363	4.65656	2.94255	up
256633_at	AT3G28340	GATL10 (Galacturonosyltransferase-like 10); polygalacturonate 4-alpha-galacturonosyltransferase/ transferase, transferring hexosyl groups	9.55859	8.18594	2.58946	up
256671_at	AT3G52290	IQD3 (IQ-domain 3); calmodulin binding	5.49023	4.06655	2.68268	up
256697_at	AT3G20660	ATOCT4 (ARABIDOPSIS THALIANA ORGANIC CATION/CARNITINE TRANSPORTER4); carbohydrate transmembrane transporter/ sugar:hydrogen ion symporter	5.87658	4.86489	2.01627	up
256711_at	AT3G30390	amino acid transporter family protein	11.0579	9.58535	2.77509	up
256736_at	AT3G29410	terpene synthase/cyclase family protein	7.94092	5.19406	6.71254	up
256738_at	AT3G29430	geranylgeranyl pyrophosphate synthase, putative / GGPP synthetase, putative / farnesyltranstransferase, putative	4.73583	3.4578	2.42507	up
256765_at	AT3G22200	POP2 (POLLEN-PISTIL INCOMPATIBILITY 2); 4-aminobutyrate transaminase	10.5797	9.16461	2.66679	up
256770_at	AT3G13700;AT3G13710	[AT3G13700, RNA-binding protein, putative];[AT3G13710, prenylated rab acceptor (PRA1) family protein]	6.66911	5.29113	2.59905	up
256772_at	AT3G13750	BGAL1 (BETA GALACTOSIDASE 1); beta-galactosidase	12.3012	8.85177	10.9239	up
256785_at	AT3G13720	prenylated rab acceptor (PRA1) family protein	7.33486	6.0453	2.44453	up
256786_at	AT3G13740	URF 4-related	5.99243	4.75038	2.36534	up
256819_at	AT3G21390	mitochondrial substrate carrier family protein	5.91613	4.22054	3.23908	up
256822_at	AT3G22190	IQD5 (IQ-domain 5); calmodulin binding	4.18298	3.16024	2.03177	up
256828_at	AT3G22970;AT3G22968	[AT3G22970, similar to unknown protein [Arabidopsis thaliana] (TAIR:AT4G14620.1); similar to unknown [Populus trichocarpa] (GB:ABK95342.1); contains InterPro domain Protein of unknown function DUF506, plant (InterPro:IPR006502)];[AT3G22968, CPuORF59 (Conserved peptide upstream open reading frame 59)]	6.29164	4.81072	2.79127	up
256861_at	AT3G23920	BAM1/BMY7/TR-BAMY (BETA-AMYLASE 1); beta-amylase	9.2766	7.93222	2.53921	up
256864_at	AT3G23890	TOPII (TOPOISOMERASE II); ATP binding / DNA binding / DNA topoisomerase (ATP-hydrolyzing)	5.74532	3.74913	3.98944	up
256870_at	AT3G26300	CYP71B34 (cytochrome P450, family 71, subfamily B, polypeptide 34); oxygen binding	4.2751	3.04643	2.34351	up
256872_at	AT3G26490	phototropic-responsive NPH3 family protein	4.61279	3.13221	2.79062	up
256875_at	AT3G26330	CYP71B37 (cytochrome P450, family 71, subfamily B, polypeptide 37); oxygen binding	5.41952	3.00606	5.32749	up
256890_at	AT3G23830	GR-RBP4/GRP4 (GLYCINE-RICH RNA-BINDING PROTEIN 4); RNA binding / double-stranded DNA binding / single-stranded DNA binding	8.89193	7.73267	2.23342	up
256899_at	AT3G24660	TMKL1 (TRANSMEMBRANE KINASE-LIKE 1); ATP binding / kinase/ protein serine/threonine kinase	6.01121	3.02948	7.89932	up
256902_s_at	AT3G23910;AT3G24255	[AT3G23910, similar to unknown protein [Arabidopsis thaliana] (TAIR:AT3G24255.1); similar to unnamed protein product [Vitis vinifera] (GB:CAO43499.1)];[AT3G24255, similar to unknown protein [Arabidopsis thaliana] (TAIR:AT3G23910.1); similar to unnamed protein product [Vitis vinifera] (GB:CAO43499.1); contains InterPro domain RNA-directed DNA polymerase (reverse transcriptase), related (InterPro:I…	6.98664	5.78786	2.29546	up
256918_s_at	AT3G18960;AT4G01580	[AT3G18960, transcriptional factor B3 family protein];[AT4G01580, transcriptional factor B3 family protein]	7.11305	4.98514	4.37083	up
256921_at	AT3G18940	clast3-related	6.42537	5.42484	2.00074	up
256930_at	AT3G22460	cysteine synthase, putative / O-acetylserine (thiol)-lyase, putative / O-acetylserine sulfhydrylase, putative	6.72664	5.29701	2.69377	up
256942_at	AT3G23290	similar to unknown protein [Arabidopsis thaliana] (TAIR:AT2G31160.1); similar to unknown [Populus trichocarpa] (GB:ABK96211.1); contains InterPro domain Protein of unknown function DUF640 (InterPro:IPR006936)	7.36452	6.0753	2.44396	up
256960_at	AT3G13510	similar to unknown protein [Arabidopsis thaliana] (TAIR:AT1G55360.1); similar to unknown protein [Arabidopsis thaliana] (TAIR:AT5G56530.1); similar to unnamed protein product [Vitis vinifera] (GB:CAO22094.1); similar to unknown [Populus trichocarpa] (GB:ABK93966.1); similar to hypothetical protein [Vitis vinifera] (GB:CAN72570.1); contains InterPro domain Protein of unknown function DUF239, plant…	7.14771	5.41084	3.33311	up
256965_at	AT3G13450	DIN4 (DARK INDUCIBLE 4); 3-methyl-2-oxobutanoate dehydrogenase (2-methylpropanoyl-transferring)	8.39525	5.43809	7.7659	up
256972_at	AT3G21140	FMN binding	7.07575	5.60427	2.77306	up
256979_at	AT3G21055	PSBTN (photosystem II subunit T)	5.95146	3.81618	4.39323	up
256989_at	AT3G28580	AAA-type ATPase family protein	5.33868	3.66334	3.19393	up
256997_at	AT3G14067	subtilase family protein	5.57094	3.94576	3.08481	up
257003_at	AT3G14110	FLU (FLUORESCENT IN BLUE LIGHT); binding	7.21133	5.65729	2.93639	up
257004_s_at	AT3G14130;AT3G14150	[AT3G14130, (S)-2-hydroxy-acid oxidase, peroxisomal, putative / glycolate oxidase, putative / short chain alpha-hydroxy acid oxidase, putative];[AT3G14150, (S)-2-hydroxy-acid oxidase, peroxisomal, putative / glycolate oxidase, putative / short chain alpha-hydroxy acid oxidase, putative]	6.53525	5.43768	2.13994	up
257005_at	AT3G14190	similar to unknown protein [Arabidopsis thaliana] (TAIR:AT5G12360.1)	4.02583	3.01862	2.01002	up
257016_at	AT3G28690	protein kinase, putative	6.24539	5.15061	2.1358	up
257021_at	AT3G19710	BCAT4 (BRANCHED-CHAIN AMINOTRANSFERASE4); catalytic/ methionine-oxo-acid transaminase	5.84843	3.73588	4.32453	up
257022_at	AT3G19580	AZF2 (ARABIDOPSIS ZINC-FINGER PROTEIN 2); nucleic acid binding / transcription factor/ zinc ion binding	10.9791	9.44282	2.90051	up
257024_at	AT3G19100	calcium-dependent protein kinase, putative / CDPK, putative	6.28493	4.42665	3.62573	up
257026_at	AT3G19200	similar to unknown protein [Arabidopsis thaliana] (TAIR:AT4G34420.1); similar to hypothetical protein [Vitis vinifera] (GB:CAN61148.1)	6.51101	3.32611	9.0939	up
257062_at	AT3G18290	EMB2454 (EMBRYO DEFECTIVE 2454); protein binding / zinc ion binding	7.2507	6.14592	2.15066	up
257089_at	AT3G20520	glycerophosphoryl diester phosphodiesterase family protein	4.85801	2.30665	5.86186	up
257093_at	AT3G20570	plastocyanin-like domain-containing protein	8.80325	7.57999	2.33474	up
257112_at	AT3G20120	CYP705A21 (cytochrome P450, family 705, subfamily A, polypeptide 21); oxygen binding	6.08479	5.04963	2.04934	up
257115_at	AT3G20150	kinesin motor family protein	3.56333	2.53282	2.04275	up
257122_at	AT3G20250	APUM5 (ARABIDOPSIS PUMILIO 5); RNA binding	8.43669	6.83863	3.02737	up
257132_at	AT3G20230	50S ribosomal protein L18 family	4.4234	2.25111	4.50741	up
257134_at	AT3G12870	similar to unknown protein [Arabidopsis thaliana] (TAIR:AT5G56120.1); similar to unnamed protein product [Vitis vinifera] (GB:CAO47924.1)	4.71063	3.21684	2.81628	up
257137_at	AT3G28860	ATMDR11/ATPGP19/MDR1/MDR11/PGP19 (P-GLYCOPROTEIN 19); ATPase, coupled to transmembrane movement of substances / auxin efflux transmembrane transporter	7.12416	5.58774	2.90074	up
257154_at	AT3G27210	Identical to Uncharacterized protein At3g27210 (Y-2) [Arabidopsis Thaliana] (GB:Q9LK32); similar to unknown protein [Arabidopsis thaliana] (TAIR:AT5G40860.1); similar to unnamed protein product [Vitis vinifera] (GB:CAO14583.1)	9.75292	8.1082	3.12687	up
257162_s_at	AT3G24290;AT3G24300	[AT3G24290, ammonium transporter, putative];[AT3G24300, AMT1;3/ATAMT1;3 (AMMONIUM TRANSPORTER 1;3); ammonium transmembrane transporter]	5.41016	2.65365	6.75756	up
257172_at	AT3G23700	S1 RNA-binding domain-containing protein	5.82305	2.36657	10.9775	up
257181_at	AT3G13190	myosin heavy chain-related	4.96763	3.94085	2.03748	up
257190_at	AT3G13120	30S ribosomal protein S10, chloroplast, putative	6.9072	5.23268	3.19212	up
257191_at	AT3G13175	similar to unnamed protein product [Vitis vinifera] (GB:CAO45116.1)	7.38041	6.05437	2.50714	up
257205_at	AT3G16520	UDP-glucoronosyl/UDP-glucosyl transferase family protein	7.53662	5.21993	4.9819	up
257216_at	AT3G14990	4-methyl-5(b-hydroxyethyl)-thiazole monophosphate biosynthesis protein, putative	12.6556	11.5504	2.15141	up
257225_s_at	AT3G27850;AT3G27830	[AT3G27850, RPL12-C (RIBOSOMAL PROTEIN L12-C); structural constituent of ribosome];[AT3G27830, RPL12-A (RIBOSOMAL PROTEIN L12-A); structural constituent of ribosome]	8.26578	7.04877	2.32464	up
257228_at	AT3G27890	NQR (NADPH:QUINONE OXIDOREDUCTASE); FMN reductase	7.78736	6.34444	2.71871	up
257244_at	AT3G24240	leucine-rich repeat transmembrane protein kinase, putative	5.5478	4.35151	2.29149	up
257245_at	AT3G24110	calcium-binding EF hand family protein	4.86546	3.70762	2.23123	up
257250_at	AT3G24120	myb family transcription factor	6.80861	5.41379	2.62956	up
257253_at	AT3G24190	ABC1 family protein	5.34546	4.24124	2.14982	up
257272_at	AT3G28130	nodulin MtN21 family protein	4.43461	3.34505	2.12808	up
257313_at	AT3G26520	TIP2 (TONOPLAST INTRINSIC PROTEIN 2); water channel	11.6764	9.90302	3.41866	up
257351_at	AT2G33820	ATMBAC1; L-histidine transmembrane transporter/ L-lysine transmembrane transporter/ L-ornithine transmembrane transporter/ arginine transmembrane transporter/ binding	5.23446	4.02127	2.31849	up
257387_s_at	AT2G14510;AT2G14440	[AT2G14510, leucine-rich repeat protein kinase, putative];[AT2G14440, leucine-rich repeat protein kinase, putative]	4.21404	3.02924	2.27331	up
257398_at	AT2G01990	similar to unknown protein [Arabidopsis thaliana] (TAIR:AT1G14630.1); similar to unnamed protein product [Vitis vinifera] (GB:CAO42440.1)	3.67812	2.18026	2.82425	up
257432_at	AT2G21850	protein binding / zinc ion binding	3.45592	2.42095	2.04907	up
257467_at	AT1G31320	LBD4 (LOB DOMAIN-CONTAINING PROTEIN 4)	6.84301	2.96451	14.7077	up
257473_at	AT1G33840	similar to unknown protein [Arabidopsis thaliana] (TAIR:AT5G01750.2); similar to unnamed protein product [Vitis vinifera] (GB:CAO48825.1); contains InterPro domain Protein of unknown function DUF567 (InterPro:IPR007612)	3.86901	2.65201	2.32463	up
257504_at	AT1G52250	dynein light chain type 1 family protein	8.61503	7.19891	2.66866	up
257510_at	AT1G55360	similar to unknown protein [Arabidopsis thaliana] (TAIR:AT5G56530.1); similar to unknown protein [Arabidopsis thaliana] (TAIR:AT3G13510.1); similar to unnamed protein product [Vitis vinifera] (GB:CAO22094.1); similar to unknown [Populus trichocarpa] (GB:ABK93966.1); similar to hypothetical protein [Vitis vinifera] (GB:CAN72570.1); contains InterPro domain Protein of unknown function DUF239, plant…	8.77681	7.17801	3.02892	up
257573_at	AT2G33990	IQD9 (IQ-domain 9); calmodulin binding	7.15676	4.77844	5.19931	up
257580_at	AT3G06210	binding	6.45165	5.2558	2.2908	up
257610_at	AT3G13810	ATIDD11 (ARABIDOPSIS THALIANA INDETERMINATE(ID)-DOMAIN 11); nucleic acid binding / transcription factor/ zinc ion binding	6.17256	4.50772	3.1708	up
257611_at	AT3G26580	binding	9.10004	6.7775	5.00212	up
257617_at	AT3G26550	DC1 domain-containing protein	5.11136	3.44607	3.17177	up
257621_at	AT3G20410	CPK9 (CALMODULIN-DOMAIN PROTEIN KINASE 9); calmodulin-dependent protein kinase/ kinase	8.50078	6.91168	3.00862	up
257660_at	AT3G13360	WIP3 (WPP-DOMAIN INTERACTING PROTEIN 3)	7.71785	6.54327	2.25727	up
257690_at	AT3G12830	auxin-responsive family protein	6.90807	4.69431	4.63884	up
257710_at	AT3G27350	similar to unknown protein [Arabidopsis thaliana] (TAIR:AT5G40700.1); similar to unnamed protein product [Vitis vinifera] (GB:CAO14633.1)	5.47358	3.94828	2.87846	up
257712_at	AT3G27420	similar to unknown protein [Arabidopsis thaliana] (TAIR:AT5G40600.1); similar to unnamed protein product [Vitis vinifera] (GB:CAO14664.1)	6.41397	5.29583	2.17068	up
257714_at	AT3G27360	histone H3	6.60297	5.41959	2.27108	up
257717_at	AT3G18390	EMB1865 (EMBRYO DEFECTIVE 1865)	4.69346	3.24364	2.73175	up
257734_at	AT3G18370	ATSYTF/NTMC2T3/NTMC2TYPE3/SYTF	6.18256	4.85491	2.50992	up
257748_at	AT3G18710	U-box domain-containing protein	5.31166	3.25797	4.15168	up
257751_at	AT3G18690	MKS1 (MAP KINASE SUBSTRATE 1)	9.36063	8.30942	2.07226	up
257756_at	AT3G18680	aspartate/glutamate/uridylate kinase family protein	5.08756	3.80381	2.43471	up
257757_at	AT3G18660	PGSIP1 (PLANT GLYCOGENIN-LIKE STARCH INITIATION PROTEIN 1); transferase, transferring glycosyl groups	6.73591	5.72709	2.01227	up
257759_at	AT3G23070	similar to unknown protein [Arabidopsis thaliana] (TAIR:AT4G14510.1); similar to hypothetical protein [Vitis vinifera] (GB:CAN79523.1); similar to unnamed protein product [Vitis vinifera] (GB:CAO71295.1); similar to CRM family member 3 [Zea mays] (GB:NP_001106061.1); contains InterPro domain CRS1/YhbY (InterPro:IPR001890)	4.71396	3.54268	2.25212	up
257772_at	AT3G23080	similar to unknown protein [Arabidopsis thaliana] (TAIR:AT4G14500.1); similar to unnamed protein product [Vitis vinifera] (GB:CAO71306.1); contains InterPro domain Lipid-binding START (InterPro:IPR002913)	8.55166	6.34561	4.61411	up
257773_at	AT3G29185	similar to hypothetical protein MtrDRAFT_AC147482g2v2 [Medicago truncatula] (GB:ABD32485.1)	4.44366	2.26325	4.53283	up
257789_at	AT3G27020	YSL6 (YELLOW STRIPE LIKE 6); oligopeptide transporter	4.84467	3.59139	2.38382	up
257794_at	AT3G27050	similar to unnamed protein product [Vitis vinifera] (GB:CAO49017.1)	6.62265	4.96189	3.16183	up
257800_at	AT3G15900	similar to unknown [Populus trichocarpa] (GB:ABK95820.1)	4.65153	3.27599	2.59466	up
257807_at	AT3G26650	GAPA (GLYCERALDEHYDE 3-PHOSPHATE DEHYDROGENASE A SUBUNIT); glyceraldehyde-3-phosphate dehydrogenase	7.87581	6.47789	2.63522	up
257815_at	AT3G25130	similar to unnamed protein product [Vitis vinifera] (GB:CAO15235.1)	4.29828	2.90619	2.6246	up
257823_at	AT3G25190	nodulin, putative	10.439	7.29466	8.84153	up
257830_at	AT3G26690	ATNUDT13 (ARABIDOPSIS THALIANA NUDIX HYDROLASE HOMOLOG 13); hydrolase	6.53456	4.64555	3.70381	up
257832_at	AT3G26740	CCL (CCR-LIKE)	6.93596	3.09006	14.3792	up
257834_at	AT3G26720	glycosyl hydrolase family 38 protein	9.68767	7.62061	4.19031	up
257840_at	AT3G25250	AGC2-1 (OXIDATIVE SIGNAL-INDUCIBLE1); kinase	8.79938	6.99623	3.48982	up
257855_at	AT3G13040	myb family transcription factor	8.43182	6.91716	2.85732	up
257856_at	AT3G12930	similar to unknown [Populus trichocarpa] (GB:ABK94112.1); contains InterPro domain Iojap-related protein (InterPro:IPR004394)	4.42038	3.36801	2.07394	up
257868_at	AT3G25070	RIN4 (RPM1 INTERACTING PROTEIN 4); protein binding	7.64084	6.39323	2.37448	up
257891_at	AT3G17170	RFC3 (REGULATOR OF FATTY-ACID COMPOSITION 3); structural constituent of ribosome	4.87035	3.72946	2.20517	up
257893_at	AT3G17000	UBC32 (UBIQUITIN-CONJUGATING ENZYME 32); ubiquitin-protein ligase	7.61032	6.58927	2.0294	up
257894_at	AT3G17100	transcription factor	6.96929	5.74379	2.33837	up
257897_at	AT3G18030	ATHAL3A (Arabidopsis thaliana Hal3-like protein A)	5.5314	4.0326	2.82606	up
257918_at	AT3G23230	ethylene-responsive factor, putative	5.91343	3.84785	4.18603	up
257924_at	AT3G23190	lesion inducing protein-related	5.31937	3.75619	2.95504	up
257965_at	AT3G19900	similar to unknown [Picea sitchensis] (GB:ABK25235.1)	5.45395	4.35625	2.14013	up
257974_at	AT3G20820	leucine-rich repeat family protein	6.37896	3.719	6.32016	up
257990_at	AT3G19860	basic helix-loop-helix (bHLH) family protein	7.2906	5.93643	2.5565	up
257999_at	AT3G27540	glycosyl transferase family 17 protein	8.8378	6.41848	5.34921	up
258005_at	AT3G19390	cysteine proteinase, putative / thiol protease, putative	10.2818	9.26943	2.01716	up
258027_at	AT3G19515	binding	7.85902	6.73592	2.17813	up
258038_at	AT3G21260	GLTP3 (GLYCOLIPID TRANSFER PROTEIN 3); glycolipid binding / glycolipid transporter	6.65231	4.93869	3.27983	up
258051_at	AT3G16260	catalytic	4.54053	3.31355	2.34076	up
258059_at	AT3G29035	ANAC059/ATNAC3 (Arabidopsis NAC domain containing protein 59); protein heterodimerization/ transcription factor	5.31365	4.23573	2.11098	up
258067_at	AT3G25980	mitotic spindle checkpoint protein, putative (MAD2)	6.05358	4.5053	2.92468	up
258076_at	AT3G25920	RPL15 (ribosomal protein L15)	6.48036	4.52849	3.86876	up
258080_at	AT3G25930	universal stress protein (USP) family protein	5.25576	2.94639	4.95666	up
258090_at	AT3G14600	60S ribosomal protein L18A (RPL18aC)	10.9057	9.59578	2.47936	up
258110_at	AT3G14610	CYP72A7 (cytochrome P450, family 72, subfamily A, polypeptide 7); oxygen binding	7.18571	6.17727	2.01173	up
258122_at	AT3G14570	ATGSL04 (GLUCAN SYNTHASE-LIKE 4); 1,3-beta-glucan synthase/ transferase, transferring glycosyl groups	6.44957	5.01636	2.70047	up
258127_at	AT3G24570	peroxisomal membrane 22 kDa family protein	8.10984	6.96864	2.20564	up
258136_at	AT3G24560	RSY3 (RASPBERRY 3)	3.65972	2.65708	2.00367	up
258139_at	AT3G24520	AT-HSFC1 (Arabidopsis thaliana heat shock transcription factor C1); DNA binding / transcription factor	7.25803	3.14753	17.2737	up
258141_at	AT3G18035	HON4; DNA binding	8.83594	7.4901	2.54178	up
258159_at	AT3G17840	RLK902 (receptor-like kinase 902); ATP binding / kinase/ protein serine/threonine kinase	4.7105	3.37871	2.51715	up
258175_at	AT3G21640	TWD1 (TWISTED DWARF 1); FK506 binding / peptidyl-prolyl cis-trans isomerase	6.02958	4.87687	2.22331	up
258209_at	AT3G14060	similar to unknown protein [Arabidopsis thaliana] (TAIR:AT1G54120.1); similar to unnamed protein product [Vitis vinifera] (GB:CAO45609.1)	7.31163	3.96366	10.1822	up
258213_at	AT3G17950	Identical to Uncharacterized protein At3g17950 (Y-3) [Arabidopsis Thaliana] (GB:Q6DR24;GB:Q6E249;GB:Q6E250); similar to unnamed protein product [Vitis vinifera] (GB:CAO68228.1)	5.72621	3.57147	4.45287	up
258222_at	AT3G15680	zinc finger (Ran-binding) family protein	7.54467	5.59181	3.87142	up
258225_at	AT3G15630	similar to unknown protein [Arabidopsis thaliana] (TAIR:AT1G52720.1); similar to unnamed protein product [Vitis vinifera] (GB:CAO46032.1); similar to hypothetical protein [Vitis vinifera] (GB:CAN71657.1)	10.8437	9.78342	2.08534	up
258227_at	AT3G15620	UVR3 (UV REPAIR DEFECTIVE 4)	4.77337	3.56759	2.30662	up
258250_at	AT3G15850	FAD5 (FATTY ACID DESATURASE 5); oxidoreductase	8.46825	7.27465	2.28723	up
258253_at	AT3G26760	short-chain dehydrogenase/reductase (SDR) family protein	6.31248	3.44498	7.29797	up
258256_at	AT3G26890	similar to unknown protein [Arabidopsis thaliana] (TAIR:AT5G41110.1); similar to unnamed protein product [Vitis vinifera] (GB:CAO49066.1); contains domain PTHR13199 (PTHR13199); contains domain PTHR13199:SF3 (PTHR13199:SF3)	8.31192	6.20571	4.30557	up
258257_at	AT3G26770	short-chain dehydrogenase/reductase (SDR) family protein	7.97792	5.46878	5.69281	up
258263_at	AT3G15780	unknown protein	6.44865	4.83392	3.06254	up
258281_at	AT3G26900	shikimate kinase family protein	5.87633	4.85457	2.0304	up
258283_at	AT3G26750	similar to unnamed protein product [Vitis vinifera] (GB:CAO48317.1)	3.6814	2.3262	2.55832	up
258285_at	AT3G16140	PSAH-1 (photosystem I subunit H-1)	6.75363	5.10721	3.13055	up
258293_at	AT3G23430	PHO1 (PHOSPHATE 1)	10.1621	8.6031	2.94651	up
258295_at	AT3G23400	plastid-lipid associated protein PAP / fibrillin family protein	9.38721	7.07848	4.95449	up
258310_at	AT3G26744	ICE1 (INDUCER OF CBF EXPRESSION 1); DNA binding / transcription factor	5.67213	3.6019	4.19954	up
258333_at	AT3G16000	MFP1 (MAR BINDING FILAMENT-LIKE PROTEIN 1)	3.84998	2.79771	2.07379	up
258350_at	AT3G17510	CIPK1 (CBL-INTERACTING PROTEIN KINASE 1); kinase	7.99241	6.74016	2.38212	up
258359_s_at	AT3G14415;AT3G14420	[AT3G14415, (S)-2-hydroxy-acid oxidase, peroxisomal, putative / glycolate oxidase, putative / short chain alpha-hydroxy acid oxidase, putative];[AT3G14420, (S)-2-hydroxy-acid oxidase, peroxisomal, putative / glycolate oxidase, putative / short chain alpha-hydroxy acid oxidase, putative]	5.91127	4.19576	3.28414	up
258369_at	AT3G14310	ATPME3 (Arabidopsis thaliana pectin methylesterase 3)	10.1882	8.83897	2.54782	up
258383_at	AT3G15440	similar to zinc finger (C3HC4-type RING finger) family protein [Arabidopsis thaliana] (TAIR:AT3G15740.1)	5.04383	3.70306	2.53286	up
258395_at	AT3G15500	ATNAC3 (ARABIDOPSIS NAC DOMAIN CONTAINING PROTEIN 55); transcription factor	6.57421	5.12045	2.7392	up
258397_at	AT3G15357	unknown protein	4.39209	3.0647	2.50949	up
258398_at	AT3G15360	ATHM4 (Arabidopsis thioredoxin M-type 4); thiol-disulfide exchange intermediate	7.32977	5.81721	2.85318	up
258405_at	AT3G17590	BSH (BUSHY GROWTH)	6.89428	4.74927	4.42295	up
258436_at	AT3G16720	ATL2 (Arabidopsis T?xicos en Levadura 2); protein binding / zinc ion binding	7.49665	6.34588	2.22033	up
258455_at	AT3G22440	hydroxyproline-rich glycoprotein family protein	9.22045	7.88435	2.52468	up
258457_at	AT3G22425	IGPD; imidazoleglycerol-phosphate dehydratase	4.8723	3.32052	2.93179	up
258472_at	AT3G06080	similar to unknown protein [Arabidopsis thaliana] (TAIR:AT5G19160.1); similar to unnamed protein product [Vitis vinifera] (GB:CAO71110.1); contains InterPro domain Protein of unknown function DUF231, plant (InterPro:IPR004253)	4.91501	2.97108	3.84753	up
258480_at	AT3G02640	similar to unknown protein [Arabidopsis thaliana] (TAIR:AT5G16250.1); similar to unknown [Populus trichocarpa] (GB:ABK93711.1)	6.10546	4.85702	2.37585	up
258486_at	AT3G02560	40S ribosomal protein S7 (RPS7B)	11.3729	10.2126	2.23506	up
258495_at	AT3G02690	integral membrane family protein	4.19069	2.98578	2.30524	up
258503_at	AT3G02500	similar to unknown protein [Arabidopsis thaliana] (TAIR:AT5G16030.1); similar to hypothetical protein [Cleome spinosa] (GB:ABD96956.1)	3.87889	2.21396	3.17098	up
258512_at	AT3G06510	SFR2 (SENSITIVE TO FREEZING 2); hydrolase, hydrolyzing O-glycosyl compounds	7.31831	5.91744	2.64061	up
258527_at	AT3G06850	DIN3/LTA1 (DARK INDUCIBLE 3); alpha-ketoacid dehydrogenase	10.7193	9.1463	2.97522	up
258535_at	AT3G06750	hydroxyproline-rich glycoprotein family protein	9.31919	7.97778	2.53398	up
258537_at	AT3G04210	disease resistance protein (TIR-NBS class), putative	4.20366	2.51562	3.22219	up
258565_at	AT3G04350	similar to unknown protein [Arabidopsis thaliana] (TAIR:AT5G18490.1); similar to unknown protein [Arabidopsis thaliana] (TAIR:AT5G43950.1); similar to unknown protein [Arabidopsis thaliana] (TAIR:AT1G04090.1); similar to hypothetical protein [Vitis vinifera] (GB:CAN77840.1); similar to hypothetical protein [Vitis vinifera] (GB:CAN61465.1); similar to unnamed protein product [Vitis vinifera] (GB:C…	6.5582	5.06923	2.80688	up
258586_s_at	AT3G04320;AT3G04330	[AT3G04320, endopeptidase inhibitor];[AT3G04330, trypsin and protease inhibitor family protein / Kunitz family protein]	4.85695	3.61155	2.37085	up
258606_at	AT3G02840	immediate-early fungal elicitor family protein	10.1591	8.50386	3.14984	up
258615_at	AT3G02740	aspartyl protease family protein	7.79626	6.57709	2.32813	up
258629_at	AT3G02850	SKOR (stelar K+ outward rectifier); cyclic nucleotide binding / outward rectifier potassium channel	8.53513	2.43881	68.4186	up
258633_at	AT3G07990	SCPL27 (serine carboxypeptidase-like 27); serine carboxypeptidase	6.12082	4.93535	2.27439	up
258643_at	AT3G08010	ATAB2; RNA binding	4.91245	3.13223	3.43479	up
258653_at	AT3G09870	auxin-responsive family protein	4.09083	2.79968	2.44724	up
258656_at	AT3G09900	AtRABE1e/AtRab8E (Arabidopsis Rab GTPase homolog E1e); GTP binding	9.11275	7.65755	2.74195	up
258682_at	AT3G08720	ATPK19 (ARABIDOPSIS THALIANA PROTEIN KINASE 19); kinase	10.7936	9.55863	2.35371	up
258683_at	AT3G08760	ATSIK; kinase	8.06732	6.91246	2.22662	up
258705_at	AT3G09470	Identical to UNC93-like protein [Arabidopsis Thaliana] (GB:Q94AA1;GB:Q67XL1;GB:Q67Y57;GB:Q9SF56); similar to hypothetical protein [Vitis vinifera] (GB:CAN76819.1); contains InterPro domain Protein of unknown function DUF895, eukaryotic (InterPro:IPR010291); contains InterPro domain MFS general substrate transporter (InterPro:IPR016196)	5.62248	4.00692	3.06432	up
258727_at	AT3G11930	universal stress protein (USP) family protein	8.23373	7.11991	2.16418	up
258746_at	AT3G05950	germin-like protein, putative	8.71338	5.88257	7.11477	up
258784_at	AT3G11770	nucleic acid binding	8.03265	6.45031	2.99456	up
258787_at	AT3G11840	U-box domain-containing protein	7.56131	5.67636	3.69339	up
258791_at	AT3G04720	PR4 (PATHOGENESIS-RELATED 4)	10.577	7.6533	7.58786	up
258792_at	AT3G04640	glycine-rich protein	9.8111	8.63463	2.26024	up
258796_at	AT3G04630	WDL1 (WVD2-LIKE 1)	6.81183	4.22845	5.99344	up
258801_at	AT3G04560	similar to unnamed protein product [Vitis vinifera] (GB:CAO65029.1)	7.7248	6.67969	2.06353	up
258823_at	AT3G07200	zinc finger (C3HC4-type RING finger) family protein	5.68054	4.27338	2.65215	up
258845_at	AT3G03150	similar to unknown protein [Arabidopsis thaliana] (TAIR:AT5G17165.1); similar to seed specific protein Bn15D1B [Brassica napus] (GB:AAP37967.1)	10.9563	9.63756	2.49453	up
258853_at	AT3G06440	galactosyltransferase family protein	5.24617	3.74396	2.83277	up
258858_at	AT3G02080	40S ribosomal protein S19 (RPS19A)	11.6279	10.5534	2.10598	up
258859_at	AT3G02120	hydroxyproline-rich glycoprotein family protein	5.73999	3.92044	3.52971	up
258902_at	AT3G06483	PDK (PYRUVATE DEHYDROGENASE KINASE); ATP binding / pyruvate dehydrogenase (acetyl-transferring) kinase	6.60626	5.47704	2.18741	up
258906_at	AT3G06380	ATTLP9 (TUBBY-LIKE PROTEIN 9); phosphoric diester hydrolase/ protein binding / transcription factor	7.378	5.3076	4.20004	up
258907_at	AT3G06370	NHX4 (sodium proton exchanger 4); sodium:hydrogen antiporter	4.82613	3.5877	2.35941	up
258938_at	AT3G10080	germin-like protein, putative	8.03213	5.85559	4.52069	up
258947_at	AT3G01830	calmodulin-related protein, putative	9.38178	7.98616	2.63102	up
258949_at	AT3G01370	ATCFM2/CFM2 (CRM FAMILY MEMBER 2)	5.22004	3.58588	3.10407	up
258993_at	AT3G08940	LHCB4.2 (LIGHT HARVESTING COMPLEX PSII); chlorophyll binding	7.82962	4.58332	9.48925	up
259013_at	AT3G07430	EMB1990 (EMBRYO DEFECTIVE 1990)	6.17713	4.54829	3.09263	up
259017_at	AT3G07310	similar to unknown protein [Arabidopsis thaliana] (TAIR:AT5G48590.1); similar to expressed protein [Oryza sativa (japonica cultivar-group)] (GB:ABA93505.2); similar to expressed protein [Oryza sativa (japonica cultivar-group)] (GB:ABA93506.2); contains InterPro domain Protein of unknown function DUF760 (InterPro:IPR008479)	8.14877	5.48045	6.35687	up
259021_at	AT3G07540	formin homology 2 domain-containing protein / FH2 domain-containing protein	7.12354	5.84027	2.4339	up
259036_at	AT3G09220	LAC7 (laccase 7); copper ion binding / oxidoreductase	5.72052	4.56442	2.22853	up
259038_at	AT3G09210	PTAC13 (PLASTID TRANSCRIPTIONALLY ACTIVE13); transcription elongation regulator	5.24698	3.84231	2.64756	up
259061_at	AT3G07410	AtRABA5b (Arabidopsis Rab GTPase homolog A5b); GTP binding	7.39082	5.42626	3.90294	up
259071_at	AT3G11650	NHL2 (NDR1/HIN1-like 2)	6.96329	5.30122	3.1647	up
259083_at	AT3G04810	ATNEK2; kinase	6.10034	4.33974	3.38839	up
259093_at	AT3G04860	similar to unknown protein [Arabidopsis thaliana] (TAIR:AT5G28150.1); similar to hypothetical protein [Vitis vinifera] (GB:CAN64151.1); contains InterPro domain Protein of unknown function DUF868, plant (InterPro:IPR008586)	6.45726	4.06348	5.2553	up
259118_at	AT3G01310	acid phosphatase/ oxidoreductase/ transition metal ion binding	8.62416	6.74234	3.6854	up
259120_at	AT3G02240	similar to unknown protein [Arabidopsis thaliana] (TAIR:AT3G02242.1)	4.53613	3.31351	2.3337	up
259140_at	AT3G10230	LYC (LYCOPENE CYCLASE); lycopene beta cyclase	6.73567	4.06902	6.34953	up
259153_at	AT3G10250	similar to unknown protein [Arabidopsis thaliana] (TAIR:AT5G04090.2); similar to unnamed protein product [Vitis vinifera] (GB:CAO63062.1); contains InterPro domain Conserved hypothetical protein CHP01589, plant (InterPro:IPR006476)	6.91857	5.54767	2.58631	up
259164_at	AT3G01770	ATBET10 (ARABIDOPSIS THALIANA BROMODOMAIN AND EXTRATERMINAL DOMAIN PROTEIN 10); DNA binding	7.72656	6.42771	2.46033	up
259171_at	AT3G03590	SWIB complex BAF60b domain-containing protein	4.64458	3.42781	2.32425	up
259178_at	AT3G01650	RGLG1 (RING DOMAIN LIGASE1); protein binding / zinc ion binding	5.5221	4.2565	2.40428	up
259181_at	AT3G01690	similar to unknown protein [Arabidopsis thaliana] (TAIR:AT5G14390.1); similar to unnamed protein product [Vitis vinifera] (GB:CAO14651.1); contains InterPro domain Alpha/beta hydrolase fold-1 (InterPro:IPR000073)	9.7026	7.30936	5.25336	up
259186_at	AT3G01590	aldose 1-epimerase family protein	7.21873	5.75611	2.75608	up
259193_at	AT3G01480	CYP38 (CYCLOPHILIN 38); peptidyl-prolyl cis-trans isomerase	5.40469	4.22698	2.26218	up
259197_at	AT3G03670	peroxidase, putative	4.70351	3.65447	2.06915	up
259210_at	AT3G09150	HY2 (ELONGATED HYPOCOTYL 2); phytochromobilin:ferredoxin oxidoreductase	3.99567	2.83604	2.234	up
259211_at	AT3G09020	alpha 1,4-glycosyltransferase family protein / glycosyltransferase sugar-binding DXD motif-containing protein	6.9025	3.4208	11.1711	up
259240_at	AT3G11590	similar to unknown protein [Arabidopsis thaliana] (TAIR:AT5G22310.1); similar to unnamed protein product [Vitis vinifera] (GB:CAO15858.1); contains domain Bcr-Abl oncoprotein oligomerization domain (SSF69036)	5.85941	4.72066	2.20189	up
259253_at	AT3G07640	similar to unnamed protein product [Vitis vinifera] (GB:CAO41126.1)	4.84992	3.5821	2.40798	up
259264_at	AT3G01260	aldose 1-epimerase family protein	4.2337	2.77313	2.75216	up
259272_at	AT3G01290	band 7 family protein	9.92681	8.25031	3.19651	up
259273_s_at	AT3G01300;AT5G15080	[AT3G01300, protein kinase, putative];[AT5G15080, protein kinase, putative]	6.71756	4.5953	4.35374	up
259276_at	AT3G01190	peroxidase 27 (PER27) (P27) (PRXR7)	8.32408	5.01922	9.88241	up
259290_at	AT3G11520	CYCB1;3 (CYCLIN B1;3); cyclin-dependent protein kinase regulator	3.88862	2.52326	2.5764	up
259291_at	AT3G11550	integral membrane family protein	3.27335	2.11056	2.23889	up
259292_at	AT3G11560	similar to unknown protein [Arabidopsis thaliana] (TAIR:AT5G06220.1); similar to hypothetical protein OsJ_026592 [Oryza sativa (japonica cultivar-group)] (GB:EAZ43109.1); similar to hypothetical protein OsI_028617 [Oryza sativa (indica cultivar-group)] (GB:EAZ07385.1); similar to unknown protein [Oryza sativa (japonica cultivar-group)] (GB:BAD09288.1); contains InterPro domain LETM1-like (InterPr…	7.5422	5.52827	4.03881	up
259300_at	AT3G05100	similar to hypothetical protein [Vitis vinifera] (GB:CAN76021.1); contains InterPro domain Methyltransferase type 12 (InterPro:IPR013217)	5.71998	4.44297	2.42338	up
259340_at	AT3G03870	similar to unknown protein [Arabidopsis thaliana] (TAIR:AT5G18130.2)	6.94656	4.22715	6.58601	up
259346_at	AT3G03910	glutamate dehydrogenase, putative	4.20568	2.8449	2.56824	up
259347_at	AT3G03920	Gar1 RNA-binding region family protein	8.48379	7.42584	2.08197	up
259358_at	AT1G13250	GATL3 (Galacturonosyltransferase-like 3); polygalacturonate 4-alpha-galacturonosyltransferase/ transferase, transferring glycosyl groups / transferase, transferring hexosyl groups	5.34134	4.331	2.01438	up
259363_at	AT1G13270	MAP1C (METHIONINE AMINOPEPTIDASE 1B); metalloexopeptidase	5.88682	4.63388	2.38327	up
259396_at	AT1G06390	GSK1 (GSK3/SHAGGY-LIKE PROTEIN KINASE 1); kinase	7.15154	6.09268	2.08328	up
259410_at	AT1G13340	similar to unknown protein [Arabidopsis thaliana] (TAIR:AT1G34220.2); similar to unknown [Carica papaya] (GB:ABS01355.1); contains InterPro domain Protein of unknown function DUF292, eukaryotic (InterPro:IPR005061)	7.04258	5.828	2.32074	up
259416_at	AT1G02305	cathepsin B-like cysteine protease, putative	9.84932	8.44907	2.63947	up
259431_at	AT1G01620	PIP1C (PLASMA MEMBRANE INTRINSIC PROTEIN 1;3); water channel	12.05	10.25	3.48219	up
259438_at	AT1G01510	AN (ANGUSTIFOLIA)	8.70059	6.85799	3.58657	up
259460_at	AT1G44000	similar to unknown protein [Arabidopsis thaliana] (TAIR:AT4G11911.1); similar to hypothetical protein [Vitis vinifera] (GB:CAN81476.1)	4.93846	3.81653	2.17638	up
259473_at	AT1G19025	DNA cross-link repair protein-related	5.13025	3.31666	3.51515	up
259476_at	AT1G19000	myb family transcription factor	9.61248	7.24956	5.14407	up
259481_at	AT1G18970	GLP4 (GERMIN-LIKE PROTEIN 4); manganese ion binding / metal ion binding / nutrient reservoir	4.81957	2.94741	3.66082	up
259484_at	AT1G12580	PEPKR1 (PHOSPHOENOLPYRUVATE CARBOXYLASE-RELATED KINASE 1); kinase	6.59941	4.97586	3.08133	up
259485_at	AT1G15700	ATPC2 (ATP synthase gamma chain 2)	5.43471	4.25382	2.26716	up
259491_at	AT1G15820	LHCB6 (LIGHT HARVESTING COMPLEX PSII); chlorophyll binding	6.37406	4.22423	4.43776	up
259495_at	AT1G15890	disease resistance protein (CC-NBS-LRR class), putative	3.88954	2.53371	2.55944	up
259500_at	AT1G15740	leucine-rich repeat family protein	9.21691	5.83961	10.3912	up
259505_at	AT1G15810	ribosomal protein S15 family protein	6.46831	5.43558	2.04589	up
259507_at	AT1G43910	AAA-type ATPase family protein	6.36252	4.99401	2.58203	up
259521_at	AT1G12410	CLPR2 (Clp protease proteolytic subunit 2); endopeptidase Clp	8.5109	7.48316	2.03882	up
259541_at	AT1G20650	protein kinase	7.70797	3.74744	15.5682	up
259583_at	AT1G28070	protein binding	5.99205	4.80097	2.28323	up
259586_at	AT1G28100	similar to unnamed protein product [Vitis vinifera] (GB:CAO68677.1)	6.52631	5.04025	2.80121	up
259591_at	AT1G28150	Identical to UPF0426 protein At1g28150, chloroplast precursor [Arabidopsis Thaliana] (GB:Q9FZ89;GB:Q8LET5); similar to unknown [Populus trichocarpa] (GB:ABK94413.1)	6.00358	4.05201	3.86797	up
259596_at	AT1G28130	GH3.17; indole-3-acetic acid amido synthetase	4.70792	3.04272	3.17157	up
259599_at	AT1G28110	SCPL45; serine carboxypeptidase	7.95004	6.48708	2.75674	up
259603_at	AT1G56500	haloacid dehalogenase-like hydrolase family protein	4.59142	3.35165	2.3616	up
259610_at	AT1G52320	similar to unknown protein [Arabidopsis thaliana] (TAIR:AT5G25590.1); similar to unnamed protein product [Vitis vinifera] (GB:CAO45918.1); contains InterPro domain Protein of unknown function DUF632 (InterPro:IPR006867)	6.32089	4.83394	2.80296	up
259674_at	AT1G77700	pathogenesis-related thaumatin family protein	5.31442	4.12863	2.27488	up
259680_at	AT1G77690	amino acid permease, putative	6.62484	5.59026	2.04852	up
259686_at	AT1G63100	scarecrow transcription factor family protein	4.77706	3.57858	2.29498	up
259694_at	AT1G63180	UGE3 (UDP-D-GLUCOSE/UDP-D-GALACTOSE 4-EPIMERASE 3); UDP-glucose 4-epimerase/ protein dimerization	8.25279	4.53679	13.141	up
259717_at	AT1G61010	CPSF73-I; protein binding	6.41259	5.36616	2.06542	up
259727_at	AT1G60950	FED A (FERREDOXIN 2); 2 iron, 2 sulfur cluster binding / electron carrier/ iron-sulfur cluster binding	8.96506	7.71558	2.37756	up
259733_at	AT1G77480	nucellin protein, putative	6.00869	4.94147	2.09539	up
259734_at	AT1G77500	similar to unknown protein [Arabidopsis thaliana] (TAIR:AT1G21740.1); similar to unnamed protein product [Vitis vinifera] (GB:CAO61884.1); contains InterPro domain Protein of unknown function DUF632 (InterPro:IPR006867); contains InterPro domain Protein of unknown function DUF630 (InterPro:IPR006868)	5.33652	4.1497	2.2765	up
259737_at	AT1G64400	long-chain-fatty-acid--CoA ligase, putative / long-chain acyl-CoA synthetase, putative	4.42982	2.45138	3.94068	up
259738_at	AT1G64355	similar to unnamed protein product [Vitis vinifera] (GB:CAO65822.1)	4.33547	3.29589	2.05562	up
259769_at	AT1G29400	AML5 (ARABIDOPSIS MEI2-LIKE PROTEIN 5); RNA binding	7.85714	6.44163	2.66755	up
259801_at	AT1G72230	plastocyanin-like domain-containing protein	7.12502	5.24851	3.67187	up
259806_at	AT1G47900	similar to unknown protein [Arabidopsis thaliana] (TAIR:AT1G19835.1); similar to unnamed protein product [Vitis vinifera] (GB:CAO48232.1); similar to hypothetical protein OsI_010472 [Oryza sativa (indica cultivar-group)] (GB:EAY89239.1); similar to hypothetical protein [Vitis vinifera] (GB:CAN60525.1); contains InterPro domain Protein of unknown function DUF869, plant (InterPro:IPR008587)	6.4573	5.05049	2.65149	up
259812_at	AT1G49840	similar to unknown protein [Arabidopsis thaliana] (TAIR:AT3G19540.1); similar to unnamed protein product [Vitis vinifera] (GB:CAO70870.1); similar to hypothetical protein [Vitis vinifera] (GB:CAN68554.1); contains InterPro domain Protein of unknown function DUF620 (InterPro:IPR006873)	6.16147	4.29449	3.64767	up
259813_at	AT1G49860	ATGSTF14 (Arabidopsis thaliana Glutathione S-transferase (class phi) 14); glutathione transferase	8.14311	4.31277	14.2248	up
259838_at	AT1G52220	similar to PSAP/PSI-P/PTAC8/TMP14 (THYLAKOID MEMBRANE PHOSPHOPROTEIN OF 14 KDA) [Arabidopsis thaliana] (TAIR:AT2G46820.2); similar to PSAP/PSI-P/PTAC8/TMP14 (THYLAKOID MEMBRANE PHOSPHOPROTEIN OF 14 KDA), DNA binding [Arabidopsis thaliana] (TAIR:AT2G46820.1); similar to unknown [Populus trichocarpa] (GB:ABK95860.1)	4.42155	2.37686	4.12586	up
259840_at	AT1G52230	PSAH-2/PSAH2/PSI-H (PHOTOSYSTEM I SUBUNIT H-2)	6.25256	4.44014	3.51232	up
259841_at	AT1G52200	similar to unknown protein [Arabidopsis thaliana] (TAIR:AT3G18470.1); similar to unnamed protein product [Vitis vinifera] (GB:CAO45876.1); contains InterPro domain Protein of unknown function Cys-rich (InterPro:IPR006461)	7.96568	6.32474	3.11869	up
259842_at	AT1G73602;AT1G73600	[AT1G73602, CPuORF32 (Conserved peptide upstream open reading frame 32)];[AT1G73600, phosphoethanolamine N-methyltransferase]	4.32842	2.79577	2.89317	up
259845_at	AT1G73590	PIN1 (PIN-FORMED 1); transporter	6.49463	4.0701	5.36852	up
259850_at	AT1G72240	similar to unknown protein [Arabidopsis thaliana] (TAIR:AT1G22470.1)	7.52223	4.06679	10.9696	up
259851_at	AT1G72250	kinesin motor protein-related	3.72405	2.29136	2.69949	up
259854_at	AT1G72200	zinc finger (C3HC4-type RING finger) family protein	3.63479	2.62414	2.01482	up
259858_at	AT1G68400	leucine-rich repeat transmembrane protein kinase, putative	3.64376	2.48108	2.23874	up
259860_at	AT1G80640	protein kinase family protein	4.97648	3.8816	2.13596	up
259862_at	AT1G72650	TRFL6 (TRF-LIKE 6); DNA binding / transcription factor	7.57338	5.77716	3.4731	up
259863_at	AT1G72630	ELF4-L2 (ELF4-LIKE 2)	9.02819	7.16502	3.63805	up
259871_at	AT1G76800	nodulin, putative	5.96486	3.83168	4.38685	up
259889_at	AT1G76405	similar to unknown protein [Arabidopsis thaliana] (TAIR:AT1G20816.1); similar to unnamed protein product [Vitis vinifera] (GB:CAO66270.1)	6.71361	4.24149	5.5486	up
259896_at	AT1G71500	Rieske (2Fe-2S) domain-containing protein	3.9358	2.6451	2.44647	up
259911_at	AT1G72680	cinnamyl-alcohol dehydrogenase, putative	8.2794	6.67277	3.04538	up
259954_at	AT1G75130	CYP721A1 (cytochrome P450, family 721, subfamily A, polypeptide 1); oxygen binding	4.44864	3.04142	2.65226	up
259965_at	AT1G53670	MSRB1 (METHIONINE SULFOXIDE REDUCTASE B 1); peptide-methionine-(S)-S-oxide reductase	4.85265	3.6175	2.35404	up
259966_at	AT1G76500	DNA-binding family protein	5.2496	3.56675	3.21061	up
259975_at	AT1G76470	cinnamoyl-CoA reductase	4.87588	3.22616	3.13773	up
259976_at	AT1G76560	CP12-3	7.60237	6.60041	2.00272	up
259977_at	AT1G76590	zinc-binding family protein	7.59756	6.07912	2.86482	up
259978_at	AT1G76540	CDKB2;1 (CYCLIN-DEPENDENT KINASE B2;1); kinase	5.81621	4.26536	2.9299	up
259982_at	AT1G76410	ATL8; protein binding / zinc ion binding	10.7327	8.21775	5.71579	up
259984_at	AT1G76460	RNA recognition motif (RRM)-containing protein	7.41295	6.08173	2.51616	up
259987_at	AT1G75030	ATLP-3 (Arabidopsis thaumatin-like protein 3)	5.10714	3.50871	3.02814	up
259996_at	AT1G67910	similar to unknown protein [Arabidopsis thaliana] (TAIR:AT1G24577.1); similar to unknown [Populus trichocarpa] (GB:ABK93048.1)	8.31303	7.08011	2.35041	up
259997_at	AT1G67880	glycosyl transferase family 17 protein	8.37156	5.78766	5.99559	up
260008_at	AT1G68070	zinc finger (C3HC4-type RING finger) family protein	6.84618	5.61287	2.35106	up
260010_at	AT1G68020	ATTPS6 (Arabidopsis thaliana trehalose phosphatase/synthase 6); transferase, transferring glycosyl groups / trehalose-phosphatase	5.83968	4.3931	2.72561	up
260014_at	AT1G68010	HPR (HYDROXYPYRUVATE REDUCTASE); glycerate dehydrogenase/ poly(U) binding	5.28684	2.63608	6.27997	up
260015_at	AT1G67980	CCoAMT (caffeoyl-CoA 3-O-methyltransferase); caffeoyl-CoA O-methyltransferase	7.33628	5.47698	3.62831	up
260036_at	AT1G68830	STN7 (STT7 HOMOLOG STN7); kinase/ protein kinase	5.25748	4.13778	2.17301	up
260044_at	AT1G73655	immunophilin / FKBP-type peptidyl-prolyl cis-trans isomerase family protein	6.26995	4.36309	3.74992	up
260046_at	AT1G73805	calmodulin binding	6.88409	3.12033	13.5833	up
260056_at	AT1G78140	methyltransferase-related	5.79758	3.86496	3.81747	up
260063_at	AT1G73720	transducin family protein / WD-40 repeat family protein	5.93902	4.81227	2.18366	up
260068_at	AT1G73805	calmodulin binding	3.58584	2.37728	2.31107	up
260073_at	AT1G73660	protein kinase family protein	6.11708	4.81181	2.47129	up
260093_at	AT1G73270	SCPL6 (serine carboxypeptidase-like 6); serine carboxypeptidase	5.73586	3.89935	3.57145	up
260101_at	AT1G73260	trypsin and protease inhibitor family protein / Kunitz family protein	11.4448	9.10432	5.0647	up
260106_at	AT1G35420	dienelactone hydrolase family protein	3.49666	2.32495	2.25279	up
260127_at	AT1G36320	similar to unknown protein [Arabidopsis thaliana] (TAIR:AT4G37920.1); similar to unnamed protein product [Vitis vinifera] (GB:CAO61774.1)	6.48093	5.44411	2.05169	up
260137_at	AT1G66330	senescence-associated family protein	6.37943	5.07611	2.46796	up
260154_at	AT1G52740	HTA9; DNA binding	11.0687	10.0241	2.06278	up
260160_at	AT1G79880	La domain-containing protein	6.51956	4.84741	3.18687	up
260165_at	AT1G79850	RPS17 (ribosomal protein S17); structural constituent of ribosome	7.10196	5.28282	3.52871	up
260180_at	AT1G70660	MMZ2/UEV1B (MMS ZWEI HOMOLOGE 2); protein binding / ubiquitin-protein ligase	9.90119	8.85742	2.06162	up
260181_at	AT1G70710	AtGH9B1 (ARABIDOPSIS THALIANA GLYCOSYL HYDROLASE 9B1); hydrolase, hydrolyzing O-glycosyl compounds	9.97974	6.97397	8.03207	up
260206_at	AT1G70740	protein kinase family protein	7.31039	5.08459	4.67772	up
260211_at	AT1G74440	similar to unknown protein [Arabidopsis thaliana] (TAIR:AT1G18720.1); similar to unknown [Populus trichocarpa] (GB:ABK94463.1); similar to hypothetical protein [Vitis vinifera] (GB:CAN69808.1); contains InterPro domain Protein of unknown function DUF962 (InterPro:IPR009305)	7.96561	6.71069	2.38655	up
260224_at	AT1G74400	pentatricopeptide (PPR) repeat-containing protein	3.58793	2.50934	2.11198	up
260227_at	AT1G74450	similar to unknown protein [Arabidopsis thaliana] (TAIR:AT1G18740.1); similar to unnamed protein product [Vitis vinifera] (GB:CAO43630.1); contains InterPro domain Protein of unknown function DUF793 (InterPro:IPR008511)	10.7908	8.51889	4.82974	up
260229_at	AT1G74370	zinc finger (C3HC4-type RING finger) family protein	5.57368	3.36287	4.62933	up
260234_at	AT1G74460	GDSL-motif lipase/hydrolase family protein	5.99602	4.74242	2.38435	up
260236_at	AT1G74470	geranylgeranyl reductase	8.07314	6.70295	2.58505	up
260243_at	AT1G63720	similar to hydroxyproline-rich glycoprotein family protein [Arabidopsis thaliana] (TAIR:AT5G52430.1); similar to unknown [Thellungiella halophila] (GB:ABJ98061.1)	6.33264	4.9201	2.66205	up
260272_at	AT1G80570	F-box family protein (FBL14)	4.49168	3.05959	2.69837	up
260284_at	AT1G80380	phosphoribulokinase/uridine kinase-related	12.1746	11.1325	2.05929	up
260285_at	AT1G80560	3-isopropylmalate dehydrogenase, chloroplast, putative	8.1123	7.04428	2.09655	up
260289_at	AT1G80350	ERH3 (ECTOPIC ROOT HAIR 3); ATP binding / nucleoside-triphosphatase/ nucleotide binding	6.99748	5.96447	2.04629	up
260292_at	AT1G63680	ATMURE/PDE316 (PIGMENT DEFECTIVE EMBRYO); ATP binding / ligase	4.40222	3.40135	2.00121	up
260297_at	AT1G80280	hydrolase, alpha/beta fold family protein	4.89233	3.51552	2.59693	up
260317_at	AT1G63800	UBC5 (UBIQUITIN-CONJUGATING ENZYME 5); ubiquitin-protein ligase	7.69947	5.88585	3.51523	up
260325_at	AT1G63940	monodehydroascorbate reductase, putative	8.44085	7.10629	2.52198	up
260329_at	AT1G80370	CYCA2;4 (CYCLIN A2;4); cyclin-dependent protein kinase regulator	3.27541	2.05376	2.33212	up
260330_at	AT1G80400	zinc finger (C3HC4-type RING finger) family protein	5.56075	4.49392	2.09482	up
260339_at	AT1G69220	SIK1 (ERINE/THREONINE KINASE 1); kinase	7.86425	6.14005	3.30396	up
260361_at	AT1G69360	similar to unknown protein [Arabidopsis thaliana] (TAIR:AT1G26620.1); similar to hypothetical protein [Vitis vinifera] (GB:CAN65039.1); contains InterPro domain Protein of unknown function DUF863, plant (InterPro:IPR008581)	7.04041	5.67528	2.57601	up
260372_at	AT1G73980	phosphoribulokinase/uridine kinase family protein	6.59395	5.34776	2.37214	up
260399_at	AT1G72520	lipoxygenase, putative	9.79383	8.01566	3.42991	up
260411_at	AT1G69890	similar to unknown protein [Arabidopsis thaliana] (TAIR:AT1G27100.1); similar to unknown [Populus trichocarpa] (GB:ABK94560.1); contains InterPro domain Protein of unknown function DUF569 (InterPro:IPR007679); contains InterPro domain Actin-crosslinking proteins (InterPro:IPR008999)	10.5882	8.39933	4.55935	up
260413_at	AT1G69800	CBS domain-containing protein	7.23869	5.5975	3.11924	up
260432_at	AT1G68150	WRKY9 (WRKY DNA-binding protein 9); transcription factor	4.1616	2.85758	2.46916	up
260448_at	AT1G72410	COP1-interacting protein-related	6.16247	4.22213	3.83798	up
260454_at	AT1G72310	ATL3 (Arabidopsis T?xicos en Levadura 3); protein binding / zinc ion binding	5.96658	4.45645	2.84836	up
260465_at	AT1G10910	similar to PTAC2 (PLASTID TRANSCRIPTIONALLY ACTIVE2) [Arabidopsis thaliana] (TAIR:AT1G74850.1); similar to hypothetical protein OsI_002384 [Oryza sativa (indica cultivar-group)] (GB:EAY74537.1); similar to putative PPR protein [Oryza sativa (japonica cultivar-group)] (GB:BAD87953.1); similar to unnamed protein product [Vitis vinifera] (GB:CAO24702.1); contains InterPro domain Pentatricopeptide re…	6.08478	4.291	3.46722	up
260475_at	AT1G11080	SCPL31 (serine carboxypeptidase-like 31); serine carboxypeptidase	8.53777	5.6679	7.30999	up
260477_at	AT1G11050	protein kinase family protein	8.25419	6.9505	2.4686	up
260494_at	AT2G41820	leucine-rich repeat transmembrane protein kinase, putative	5.51833	3.45056	4.19238	up
260495_at	AT2G41810	similar to unknown protein [Arabidopsis thaliana] (TAIR:AT2G41800.1); similar to unnamed protein product [Vitis vinifera] (GB:CAO23583.1); contains InterPro domain Protein of unknown function DUF642 (InterPro:IPR006946); contains InterPro domain Galactose-binding like (InterPro:IPR008979)	3.93439	2.30476	3.09433	up
260496_at	AT2G41700	ATPase, coupled to transmembrane movement of substances / amino acid transmembrane transporter	8.13685	7.02671	2.15866	up
260498_at	AT2G41710	ovule development protein, putative	7.41989	5.52015	3.73148	up
260502_at	AT1G47270	AtTLP6 (TUBBY LIKE PROTEIN 6); phosphoric diester hydrolase/ transcription factor	7.69375	5.19996	5.63256	up
260511_at	AT1G51570	C2 domain-containing protein	7.61002	5.89459	3.28393	up
260517_at	AT1G51420	sucrose-phosphatase, putative	4.87555	3.66246	2.31835	up
260529_at	AT2G47400	CP12-1 (CP12 domain-containing protein 1)	9.38818	7.80762	2.99085	up
260536_at	AT2G43400	ETFQO (ELECTRON-TRANSFER FLAVOPROTEIN:UBIQUINONE OXIDOREDUCTASE); catalytic/ electron acceptor	7.70571	5.8624	3.58832	up
260543_at	AT2G43330	ATINT1 (INOSITOL TRANSPORTER 1); carbohydrate transmembrane transporter/ sugar:hydrogen ion symporter	4.98177	3.50263	2.78782	up
260556_at	AT2G43620	chitinase, putative	7.1742	5.55738	3.06699	up
260557_at	AT2G43610	glycoside hydrolase family 19 protein	9.20748	7.97573	2.34852	up
260565_at	AT2G43800	formin homology 2 domain-containing protein / FH2 domain-containing protein	7.71707	6.53519	2.26872	up
260566_at	AT2G43750	OASB (O-ACETYLSERINE (THIOL) LYASE B); cysteine synthase	8.56519	7.46504	2.14377	up
260567_at	AT2G43820	GT/UGT74F2 (UDP-GLUCOSYLTRANSFERASE 74F2); UDP-glucosyltransferase/ UDP-glycosyltransferase/ transferase, transferring glycosyl groups / transferase, transferring hexosyl groups	4.50823	2.31706	4.56676	up
260589_at	AT1G53400	similar to unknown protein [Arabidopsis thaliana] (TAIR:AT5G45740.1); similar to unknown [Brassica rapa] (GB:ABL97984.1); contains domain PTHR13609 (PTHR13609)	8.34422	6.97296	2.58695	up
260592_at	AT1G55850	ATCSLE1 (Cellulose synthase-like E1); cellulose synthase/ transferase, transferring glycosyl groups	8.16611	6.24233	3.79416	up
260610_at	AT2G43680	IQD14; calmodulin binding	9.0948	7.75497	2.53121	up
260629_at	AT1G62330	similar to unknown protein [Arabidopsis thaliana] (TAIR:AT1G11990.1); similar to unnamed protein product [Vitis vinifera] (GB:CAO22725.1); contains InterPro domain Protein of unknown function DUF246, plant (InterPro:IPR004348)	6.01741	4.76264	2.3863	up
260635_at	AT1G62422	similar to unknown protein [Arabidopsis thaliana] (TAIR:AT1G12020.1); similar to unknown [Brassica rapa] (GB:ABL97977.1)	7.16988	5.31261	3.62321	up
260652_at	AT1G32360	zinc finger (CCCH-type) family protein	7.81347	6.50581	2.4754	up
260673_at	AT1G19330	similar to unknown protein [Arabidopsis thaliana] (TAIR:AT1G75060.1); similar to unnamed protein product [Vitis vinifera] (GB:CAO61216.1)	8.12985	5.96047	4.49832	up
260678_at	AT1G07970	similar to hypothetical protein [Vitis vinifera] (GB:CAN63581.1); similar to unnamed protein product [Vitis vinifera] (GB:CAO21815.1); contains domain PTHR21780 (PTHR21780)	4.98331	3.89388	2.12791	up
260693_at	AT1G32450	proton-dependent oligopeptide transport (POT) family protein	11.0228	4.83923	72.6846	up
260704_at	AT1G32470	glycine cleavage system H protein, mitochondrial, putative	5.48097	3.5344	3.85457	up
260739_at	AT1G15000	SCPL50 (serine carboxypeptidase-like 50); serine carboxypeptidase	6.54635	5.05083	2.81966	up
260740_at	AT1G15020	ATQSOX1/QSO2 (QUIESCIN-SULFHYDRYL OXIDASE 1); thiol-disulfide exchange intermediate	5.21881	4.1646	2.07657	up
260752_at	AT1G49030	similar to unknown protein [Arabidopsis thaliana] (TAIR:AT3G18460.1); similar to unnamed protein product [Vitis vinifera] (GB:CAO68031.1); contains InterPro domain Protein of unknown function Cys-rich (InterPro:IPR006461)	4.13489	2.56353	2.97186	up
260760_at	AT1G49170	similar to unknown protein [Arabidopsis thaliana] (TAIR:AT5G63440.3); similar to unknown protein [Arabidopsis thaliana] (TAIR:AT5G63440.2); similar to hypothetical protein [Vitis vinifera] (GB:CAN83055.1); contains InterPro domain Protein of unknown function DUF167 (InterPro:IPR003746)	5.39546	4.18228	2.31848	up
260774_at	AT1G78290	serine/threonine protein kinase, putative	8.54801	6.34561	4.60242	up
260783_at	AT1G06160	ethylene-responsive factor, putative	6.45404	2.48944	15.6122	up
260784_at	AT1G06180	ATMYB13 (myb domain protein 13); DNA binding / transcription factor	3.49805	2.39697	2.14516	up
260799_at	AT1G78270	ATUGT85A4 (UDP-GLUCOSYL TRANSFERASE 85A4); UDP-glycosyltransferase/ glucuronosyltransferase/ transferase, transferring hexosyl groups	6.22968	5.17259	2.08073	up
260813_at	AT1G43700	VIP1 (VIRE2-INTERACTING PROTEIN 1); transcription factor	9.01135	7.90031	2.16	up
260831_at	AT1G06830	glutaredoxin family protein	7.01095	4.01593	7.9724	up
260837_at	AT1G43670	fructose-1,6-bisphosphatase, putative / D-fructose-1,6-bisphosphate 1-phosphohydrolase, putative / FBPase, putative	7.44246	6.37346	2.09797	up
260875_at	AT1G21410	SKP2A; protein binding	7.52828	4.98455	5.83094	up
260884_at	AT1G29240	similar to unknown protein [Arabidopsis thaliana] (TAIR:AT2G34170.1); similar to unnamed protein product [Vitis vinifera] (GB:CAO48048.1); contains InterPro domain Protein of unknown function DUF688 (InterPro:IPR007789)	3.73672	2.2387	2.82454	up
260898_at	AT1G29070	ribosomal protein L34 family protein	7.1945	4.70721	5.60723	up
260900_s_at	AT1G21400;AT5G34780	[AT1G21400, 2-oxoisovalerate dehydrogenase, putative / 3-methyl-2-oxobutanoate dehydrogenase, putative / branched-chain alpha-keto acid dehydrogenase E1 alpha subunit, putative];[AT5G34780, dehydrogenase E1 component family protein]	8.51496	6.50715	4.02171	up
260902_at	AT1G21440	mutase family protein	8.10617	6.53887	2.96349	up
260910_at	AT1G02690	importin alpha-2 subunit, putative	5.3303	4.07228	2.39167	up
260914_at	AT1G02640	BXL2 (BETA-XYLOSIDASE 2); hydrolase, hydrolyzing O-glycosyl compounds	11.7263	10.0949	3.09808	up
260924_at	AT1G21590	protein kinase family protein	5.43276	3.59949	3.56342	up
260926_at	AT1G21360	GLTP2 (GLYCOLIPID TRANSFER PROTEIN 2); glycolipid binding / glycolipid transporter	4.74505	3.25297	2.81294	up
260946_at	AT1G06010	unknown protein	7.56174	6.51156	2.07079	up
260949_at	AT1G06110	SKIP16 (SKP1/ASK-INTERACTING PROTEIN 16); protein binding	8.13453	6.16303	3.92176	up
260967_at	AT1G12230	transaldolase, putative	7.70419	6.5406	2.24015	up
260986_at	AT1G53580	ETHE1/GLX2-3/GLY3 (GLYOXALASE 2-3); hydroxyacylglutathione hydrolase	11.6807	9.99855	3.20914	up
260991_at	AT1G12160	flavin-containing monooxygenase family protein / FMO family protein	6.40334	4.5792	3.54095	up
261004_at	AT1G26450	beta-1,3-glucanase-related	6.22828	3.44699	6.87466	up
261026_at	AT1G01240	similar to unknown protein [Arabidopsis thaliana] (TAIR:AT2G46550.1); similar to unnamed protein product [Vitis vinifera] (GB:CAO48635.1)	7.65404	5.22572	5.38269	up
261032_at	AT1G17430	hydrolase, alpha/beta fold family protein	7.86166	6.28574	2.98127	up
261056_at	AT1G01360	similar to unknown protein [Arabidopsis thaliana] (TAIR:AT4G01026.1); similar to hypothetical protein [Arabidopsis suecica] (GB:BAF63139.1); contains domain SSF55961 (SSF55961)	7.74111	6.49402	2.37362	up
261062_at	AT1G07530	scarecrow-like transcription factor 14 (SCL14)	8.34312	7.25094	2.13196	up
261078_at	AT1G07320	RPL4 (ribosomal protein L4); poly(U) binding / structural constituent of ribosome	7.46169	5.85491	3.04572	up
261108_at	AT1G62960	ACS10 (ACC SYNTHASE 10); 1-aminocyclopropane-1-carboxylate synthase	5.84259	4.40038	2.71737	up
261112_at	AT1G75420	glycosyl transferase family 1 protein	5.20862	3.9546	2.38505	up
261119_at	AT1G75350	EMB2184 (EMBRYO DEFECTIVE 2184); structural constituent of ribosome	7.37408	5.46586	3.75348	up
261120_at	AT1G75410	BLH3; DNA binding / transcription factor	6.0538	4.80718	2.37283	up
261126_at	AT1G04950	TAFII59 (TBP-ASSOCIATED FACTOR 6); transcription initiation factor	4.82454	3.67244	2.22237	up
261130_at	AT1G04870	protein arginine N-methyltransferase family protein	8.70811	7.34499	2.57241	up
261135_at	AT1G19610	LCR78/PDF1.4 (Low-molecular-weight cysteine-rich 78)	5.70847	4.64006	2.09713	up
261136_at	AT1G19600	pfkB-type carbohydrate kinase family protein	9.36319	8.01085	2.55326	up
261140_at	AT1G19680	protein binding / zinc ion binding	6.0743	4.86339	2.31483	up
261144_s_at	AT1G19660;AT1G75380	[AT1G19660, wound-responsive family protein];[AT1G75380, wound-responsive protein-related]	10.9578	8.99277	3.90428	up
261161_at	AT1G34420	leucine-rich repeat family protein / protein kinase family protein	5.73858	3.67716	4.17398	up
261190_at	AT1G32990	PRPL11 (PLASTID RIBOSOMAL PROTEIN L11); structural constituent of ribosome	5.68691	4.64669	2.05654	up
261206_at	AT1G12800	S1 RNA-binding domain-containing protein	5.14158	3.45247	3.22457	up
261208_at	AT1G12930	importin-related	5.47637	4.08253	2.62777	up
261211_at	AT1G12780	UGE1 (UDP-D-GLUCOSE/UDP-D-GALACTOSE 4-EPIMERASE 1); UDP-glucose 4-epimerase/ protein dimerization	12.9753	10.6797	4.90967	up
261215_at	AT1G32970	subtilase family protein	8.45375	5.72119	6.64633	up
261221_at	AT1G19960	similar to transmembrane receptor [Arabidopsis thaliana] (TAIR:AT2G32140.1)	8.85111	6.75718	4.26909	up
261223_at	AT1G19950	HVA22H (HVA22-LIKE PROTEIN H (ATHVA22H))	3.36167	2.32348	2.05365	up
261230_at	AT1G20010	TUB5 (tubulin beta-5 chain)	8.08149	6.81058	2.41315	up
261242_at	AT1G32960	ATSBT3.3; subtilase	6.48787	4.01888	5.53657	up
261249_at	AT1G05880	zinc ion binding	3.70695	2.48352	2.33503	up
261253_at	AT1G05840	aspartyl protease family protein	7.41725	6.04975	2.58022	up
261272_at	AT1G26665	similar to RNA polymerase II mediator complex protein-related [Arabidopsis thaliana] (TAIR:AT5G41910.1); similar to unnamed protein product [Vitis vinifera] (GB:CAO62915.1); contains domain PTHR13345:SF2 (PTHR13345:SF2); contains domain PD331788 (PD331788); contains domain PTHR13345 (PTHR13345)	9.07402	7.80696	2.40671	up
261295_at	AT1G48450	similar to unknown protein [Arabidopsis thaliana] (TAIR:AT3G17800.1); similar to unnamed protein product [Vitis vinifera] (GB:CAO69430.1); contains InterPro domain Protein of unknown function DUF760 (InterPro:IPR008479)	8.77629	6.92332	3.61242	up
261299_at	AT1G48550	vacuolar protein sorting-associated protein 26 family protein / VPS26 family protein	4.69025	3.4432	2.37357	up
261303_at	AT1G48620	HON5 (HIGH MOBILITY GROUP FAMILY A 5); DNA binding	6.58073	5.06417	2.86109	up
261308_at	AT1G48480	RKL1 (Receptor-like kinase 1); ATP binding / kinase/ protein serine/threonine kinase	5.09421	3.8586	2.35481	up
261309_at	AT1G48598;AT1G48600	[AT1G48598, CPuORF31 (Conserved peptide upstream open reading frame 31)];[AT1G48600, phosphoethanolamine N-methyltransferase 2, putative (NMT2)]	10.1194	8.94906	2.25064	up
261314_at	AT1G52980	GTP-binding family protein	8.20569	7.11799	2.12534	up
261315_at	AT1G53170	ATERF-8/ATERF8 (ETHYLENE RESPONSE ELEMENT BINDING FACTOR 4); DNA binding / transcription factor/ transcription repressor	6.91436	4.24119	6.37828	up
261324_at	AT1G44770	similar to unknown protein [Arabidopsis thaliana] (TAIR:AT5G49710.3); similar to unknown protein [Arabidopsis thaliana] (TAIR:AT5G49710.1); similar to unnamed protein product [Vitis vinifera] (GB:CAO61851.1)	8.21117	6.78537	2.68663	up
261327_at	AT1G44830	AP2 domain-containing transcription factor TINY, putative	3.95005	2.79766	2.22282	up
261335_at	AT1G44800	nodulin MtN21 family protein	8.69732	6.3699	5.01907	up
261345_at	AT1G79760	DTA4 (DOWNSTREAM TARGET OF AGL15-4)	3.97667	2.39261	2.99812	up
261373_at	AT1G53000	cytidylyltransferase family	7.95063	6.86626	2.12045	up
261382_at	AT1G05470	endonuclease/exonuclease/phosphatase family protein	4.78466	3.48669	2.45882	up
261387_at	AT1G05410	similar to unknown protein [Arabidopsis thaliana] (TAIR:AT3G22520.1); similar to CDPK adapter protein 1 [Mesembryanthemum crystallinum] (GB:AAK69758.1)	6.01239	4.49	2.87267	up
261395_at	AT1G79700	ovule development protein, putative	6.39333	2.71747	12.7803	up
261400_at	AT1G79630	protein phosphatase 2C family protein / PP2C family protein	5.72129	4.58542	2.19751	up
261425_at	AT1G18880	proton-dependent oligopeptide transport (POT) family protein	9.47105	7.46923	4.00505	up
261443_at	AT1G28480	GRX480; thiol-disulfide exchange intermediate	10.5445	9.28179	2.39942	up
261454_at	AT1G21090	hydroxyproline-rich glycoprotein family protein	5.92336	3.44577	5.56965	up
261459_at	AT1G21100	O-methyltransferase, putative	9.84135	7.0908	6.72971	up
261470_at	AT1G28370	ATERF11/ERF11 (ERF domain protein 11); DNA binding / transcription factor/ transcription repressor	11.0118	8.88819	4.35783	up
261476_at	AT1G14480	protein binding	9.56815	7.81046	3.38155	up
261479_at	AT1G14380	IQD28; calmodulin binding	6.40292	4.7147	3.22259	up
261493_at	AT1G14410	ATWHY1/PTAC1 (A. THALIANA WHIRLY 1); DNA binding / telomeric DNA binding	5.2793	3.78657	2.81421	up
261498_at	AT1G28440	HSL1 (HAESA-LIKE 1); ATP binding / kinase/ protein serine/threonine kinase	7.69067	6.64446	2.06509	up
261500_at	AT1G28400	similar to unknown protein [Arabidopsis thaliana] (TAIR:AT2G33850.1); similar to unknown [Brassica napus] (GB:AAC06020.1)	10.2189	9.12642	2.13241	up
261508_at	AT1G71730	similar to unknown [Brassica rapa] (GB:ABL97948.1)	6.43984	5.43102	2.01226	up
261518_at	AT1G71695	peroxidase 12 (PER12) (P12) (PRXR6)	4.36246	3.12501	2.35782	up
261521_at	AT1G71830	SERK1 (SOMATIC EMBRYOGENESIS RECEPTOR-LIKE KINASE 1); kinase	5.11034	4.0988	2.01606	up
261549_at	AT1G63470	DNA-binding family protein	4.87415	3.40609	2.76648	up
261551_at	AT1G63440	HMA5 (HEAVY METAL ATPASE 5); ATPase, coupled to transmembrane movement of ions, phosphorylative mechanism	7.23091	6.14939	2.11627	up
261557_at	AT1G63640	kinesin motor protein-related	5.11148	3.79095	2.49758	up
261558_at	AT1G01770	similar to hypothetical protein [Vitis vinifera] (GB:CAN74802.1); similar to unnamed protein product [Vitis vinifera] (GB:CAO39542.1); similar to hypothetical protein OsI_024980 [Oryza sativa (indica cultivar-group)] (GB:EAZ03748.1); contains InterPro domain Protein of unknown function DUF1446 (InterPro:IPR010839)	7.00308	4.48879	5.71319	up
261569_at	AT1G01060	LHY (LATE ELONGATED HYPOCOTYL); DNA binding / transcription factor	7.31348	6.17073	2.20802	up
261574_at	AT1G01190	CYP78A8 (cytochrome P450, family 78, subfamily A, polypeptide 8); oxygen binding	7.80472	5.7237	4.23104	up
261588_at	AT1G01670	U-box domain-containing protein	4.32329	3.02513	2.45914	up
261593_at	AT1G33170	dehydration-responsive family protein	5.89013	4.50901	2.60471	up
261598_at	AT1G49750	leucine-rich repeat family protein	6.97118	4.93244	4.10886	up
261605_at	AT1G49580	calcium-dependent protein kinase, putative / CDPK, putative	5.07572	3.49115	2.99918	up
261606_at	AT1G49570	peroxidase, putative	8.09206	5.69395	5.27115	up
261615_at	AT1G33050	similar to unknown protein [Arabidopsis thaliana] (TAIR:AT4G10470.1)	8.69031	7.30697	2.60872	up
261650_at	AT1G27770	ACA1 (autoinhibited Ca2+ -ATPase 1); calcium-transporting ATPase/ calmodulin binding	10.8553	9.29274	2.95379	up
261657_at	AT1G50050	pathogenesis-related protein, putative	5.55746	2.45269	8.60258	up
261660_at	AT1G18370	HIK (HINKEL); microtubule motor	4.28176	2.96497	2.49112	up
261667_at	AT1G18460	lipase family protein	7.6772	5.68193	3.98691	up
261668_at	AT1G18500	IPMS1/MAML-4 (METHYLTHIOALKYLMALATE SYNTHASE-LIKE 4); 2-isopropylmalate synthase	7.90758	6.7666	2.20531	up
261669_at	AT1G18490	similar to unknown protein [Arabidopsis thaliana] (TAIR:AT5G39890.1); similar to Putative Expressed protein [Brassica oleracea] (GB:AAW81740.1); contains InterPro domain Protein of unknown function DUF1637 (InterPro:IPR012864)	6.39122	4.40874	3.95174	up
261674_at	AT1G18270	ketose-bisphosphate aldolase class-II family protein	10.2378	8.35831	3.67934	up
261685_at	AT1G47290	AT3BETAHSD/D1 (3BETA-HYDROXYSTEROID-DEHYDROGENASE/DECARBOXYLASE ISOFORM 1); 3-beta-hydroxy-delta5-steroid dehydrogenase/ sterol-4-alpha-carboxylate 3-dehydrogenase (decarboxylating)	5.90157	4.73424	2.24596	up
261694_at	AT1G08360	60S ribosomal protein L10A (RPL10aA)	11.3889	10.273	2.1672	up
261695_at	AT1G08520	CHLD/PDE166 (PIGMENT DEFECTIVE 166); magnesium chelatase/ nucleoside-triphosphatase/ nucleotide binding	6.90635	4.77962	4.36727	up
261696_at	AT1G08470	strictosidine synthase family protein	5.43476	4.09053	2.53895	up
261713_at	AT1G32640	ATMYC2 (JASMONATE INSENSITIVE 1); DNA binding / transcription factor	12.0603	10.6123	2.7282	up
261720_at	AT1G08460	HDA08 (histone deacetylase 8); histone deacetylase	7.30532	6.12393	2.26795	up
261746_at	AT1G08380	PSAO (photosystem I subunit O)	6.81424	4.59284	4.66345	up
261757_at	AT1G08210	aspartyl protease family protein	7.50624	5.81343	3.23286	up
261761_at	AT1G15660	similar to CENP-C [Arabidopsis arenosa] (GB:AAU04611.1); similar to kinetochore protein [Capsella rubella] (GB:BAF63162.1); contains domain PTHR16684 (PTHR16684); contains domain PTHR16684:SF3 (PTHR16684:SF3)	5.43024	4.17755	2.38286	up
261768_at	AT1G15550	GA4 (GA REQUIRING 4); gibberellin 3-beta-dioxygenase	6.65552	3.64888	8.0369	up
261769_at	AT1G76100	plastocyanin	5.1574	3.2692	3.70171	up
261772_at	AT1G76240	similar to unknown protein [Arabidopsis thaliana] (TAIR:AT2G17080.1); similar to Os06g0725500 [Oryza sativa (japonica cultivar-group)] (GB:NP_001058623.1); similar to hypothetical protein OsI_023643 [Oryza sativa (indica cultivar-group)] (GB:EAZ02411.1); contains InterPro domain Protein of unknown function DUF241, plant (InterPro:IPR004320)	4.27193	2.77516	2.82211	up
261780_at	AT1G76310	CYCB2;4 (CYCLIN B2;4); cyclin-dependent protein kinase regulator	3.88684	2.43451	2.73649	up
261793_at	AT1G16080	similar to unknown [Populus trichocarpa] (GB:ABK94042.1)	5.24974	4.07316	2.26039	up
261796_at	AT1G30440	phototropic-responsive NPH3 family protein	7.1895	5.27947	3.75817	up
261807_at	AT1G30515	unknown protein	3.74619	2.74573	2.00065	up
261809_at	AT1G08340	rac GTPase activating protein, putative	6.30509	5.23608	2.09799	up
261815_at	AT1G08320	bZIP family transcription factor	5.21736	3.58481	3.10059	up
261837_s_at	AT1G15910;AT4G00380	[AT1G15910, XH/XS domain-containing protein / XS zinc finger domain-containing protein];[AT4G00380, XH/XS domain-containing protein / XS zinc finger domain-containing protein]	7.05778	5.95751	2.14396	up
261846_at	AT1G11540	similar to unknown protein [Arabidopsis thaliana] (TAIR:AT1G61740.1); similar to unnamed protein product [Vitis vinifera] (GB:CAO38814.1); contains domain Multidrug efflux transporter AcrB transmembrane domain (SSF82866); contains domain ATP-DEPENDENT PROTEASE (CEREBLON) (PTHR14255)	3.95488	2.9021	2.07452	up
261859_at	AT1G50490	UBC20 (UBIQUITIN-CONJUGATING ENZYME 20); ubiquitin-protein ligase	7.28783	5.97208	2.48932	up
261864_s_at	AT1G50480;AT2G12280;AT2G12200	[AT1G50480, THFS (10-FORMYLTETRAHYDROFOLATE SYNTHETASE); ATP binding / formate-tetrahydrofolate ligase];[AT2G12280, ligase, putative];[AT2G12200, ligase, putative]	10.3803	8.83522	2.91826	up
261866_at	AT1G50420	SCL3 (SCARECROW-LIKE 3); transcription factor	6.32349	5.18273	2.20496	up
261878_at	AT1G50560	CYP705A25 (cytochrome P450, family 705, subfamily A, polypeptide 25); oxygen binding	3.78835	2.7505	2.05317	up
261882_at	AT1G80770	PDE318 (PIGMENT DEFECTIVE 318); GTP binding	5.49697	3.50889	3.96711	up
261893_at	AT1G80690	similar to unknown protein [Arabidopsis thaliana] (TAIR:AT5G25170.1); similar to unnamed protein product [Vitis vinifera] (GB:CAO45044.1); contains InterPro domain Protein of unknown function DUF862, eukaryotic (InterPro:IPR008580)	6.27547	3.65328	6.15681	up
261895_at	AT1G80830	NRAMP1 (NRAMP metal ion transporter 1); manganese ion transmembrane transporter/ metal ion transmembrane transporter	9.16242	7.56428	3.02754	up
261901_at	AT1G80920	J8; heat shock protein binding / unfolded protein binding	11.1457	9.4338	3.27585	up
261927_at	AT1G22500	zinc finger (C3HC4-type RING finger) family protein	5.003	2.72028	4.86594	up
261930_at	AT1G22440	alcohol dehydrogenase, putative	8.29359	6.26383	4.08339	up
261954_at	AT1G64510	ribosomal protein S6 family protein	5.85953	3.55062	4.95508	up
261957_at	AT1G64660	ATMGL; catalytic/ methionine gamma-lyase	10.0096	7.84689	4.47767	up
261973_at	AT1G64610	WD-40 repeat family protein	6.56713	4.41703	4.43858	up
261984_at	AT1G33760	AP2 domain-containing transcription factor, putative	6.96983	4.90317	4.18916	up
262010_at	AT1G35612	transposable element gene	8.14558	6.96772	2.26241	up
262024_at	AT1G35620	ATPDIL5-2 (PDI-LIKE 5-2); thiol-disulfide exchange intermediate	8.93347	7.67565	2.39134	up
262029_at	AT1G35680	50S ribosomal protein L21, chloroplast / CL21 (RPL21)	7.90968	5.72258	4.55392	up
262039_at	AT1G80050	APT2 (ADENINE PHOSPHORIBOSYL TRANSFERASE 2); adenine phosphoribosyltransferase	8.855	7.38153	2.77689	up
262043_at	AT1G80190	PSF1	4.49907	3.1741	2.50529	up
262049_at	AT1G80180	similar to unknown protein [Arabidopsis thaliana] (TAIR:AT1G15400.2); similar to unknown protein [Arabidopsis thaliana] (TAIR:AT1G15400.3); similar to unknown protein [Arabidopsis thaliana] (TAIR:AT1G15400.1); similar to hypothetical protein MtrDRAFT_AC148340g12v2 [Medicago truncatula] (GB:ABD28396.1)	9.1883	7.73511	2.73814	up
262055_at	AT1G79970	similar to senescence-associated protein-related [Arabidopsis thaliana] (TAIR:AT2G25690.2); similar to senescence-associated protein-related [Arabidopsis thaliana] (TAIR:AT2G25690.1); similar to unnamed protein product [Vitis vinifera] (GB:CAO44134.1)	7.09758	5.61883	2.78708	up
262065_at	AT1G56180	similar to unknown protein [Arabidopsis thaliana] (TAIR:AT5G27290.1); similar to unnamed protein product [Vitis vinifera] (GB:CAO47878.1)	4.65389	3.21607	2.70912	up
262067_at	AT1G80060	similar to unknown protein [Arabidopsis thaliana] (TAIR:AT4G32270.1); similar to unnamed protein product [Vitis vinifera] (GB:CAO62709.1); contains InterPro domain Ubiquitin; (InterPro:IPR000626)	5.09184	3.66793	2.68311	up
262072_at	AT1G59590	ZCF37	8.46069	6.50395	3.88185	up
262099_s_at	AT4G37390;AT1G59500	[AT4G37390, YDK1 (YADOKARI 1); indole-3-acetic acid amido synthetase];[AT1G59500, GH3.4; indole-3-acetic acid amido synthetase]	3.88873	2.50646	2.60677	up
262105_at	AT1G02810	pectinesterase family protein	6.75478	4.96239	3.46389	up
262109_at	AT1G02730	ATCSLD5 (CELLULOSE SYNTHASE-LIKE D5); 1,4-beta-D-xylan synthase/ cellulose synthase	6.41898	3.41902	7.99976	up
262110_at	AT1G02840	SR1 (splicing factor 2); RNA binding	9.85333	8.47633	2.59728	up
262118_at	AT1G02850	glycosyl hydrolase family 1 protein	6.81533	5.75974	2.07856	up
262162_at	AT1G78020	senescence-associated protein-related	9.51304	6.91929	6.03664	up
262168_at	AT1G74730	similar to unknown [Populus trichocarpa x Populus deltoides] (GB:ABK96654.1); contains InterPro domain Protein of unknown function DUF1118 (InterPro:IPR009500)	4.18834	3.1275	2.08615	up
262172_at	AT1G74970	RPS9 (RIBOSOMAL PROTEIN S9); structural constituent of ribosome	6.64879	5.24863	2.63932	up
262181_at	AT1G78060	glycosyl hydrolase family 3 protein	8.45546	7.05037	2.64833	up
262189_at	AT1G78010	tRNA modification GTPase, putative	4.93248	3.72159	2.31481	up
262201_at	AT2G01120	ATORC4/ORC4 (ORIGIN RECOGNITION COMPLEX SUBUNIT 4); protein binding	4.73416	3.58481	2.21813	up
262211_at	AT1G74930	ORA47; DNA binding / transcription factor	9.90159	6.19775	13.0306	up
262223_at	AT1G74680	exostosin family protein	5.67237	4.62664	2.0644	up
262235_at	AT1G48350	ribosomal protein L18 family protein	7.88275	4.88332	7.99684	up
262238_at	AT1G48300	similar to hypothetical protein [Vitis vinifera] (GB:CAN81152.1); contains InterPro domain Thioredoxin-like fold (InterPro:IPR012336)	9.73438	8.30317	2.69673	up
262250_at	AT1G48280	hydroxyproline-rich glycoprotein family protein	6.06334	4.66706	2.6322	up
262263_at	AT1G70940	PIN3 (PIN-FORMED 3); auxin:hydrogen symporter/ transporter	7.78464	5.94827	3.57111	up
262275_at	AT1G68710	haloacid dehalogenase-like hydrolase family protein	3.95349	2.95063	2.00396	up
262281_at	AT1G68570	proton-dependent oligopeptide transport (POT) family protein	6.79278	5.5063	2.43932	up
262283_at	AT1G68590	plastid-specific 30S ribosomal protein 3, putative / PSRP-3, putative	5.0171	2.51244	5.67517	up
262286_at	AT1G68585	metal ion binding	6.3768	3.7632	6.12029	up
262299_at	AT1G27520	glycoside hydrolase family 47 protein	7.5464	6.47123	2.10698	up
262312_at	AT1G70830	MLP28 (MLP-LIKE PROTEIN 28)	10.2772	9.21543	2.08749	up
262317_at	AT2G48140	EDA4 (embryo sac development arrest 4); lipid binding	5.4658	4.08362	2.60661	up
262325_at	AT1G64160	disease resistance-responsive family protein / dirigent family protein	11.2215	8.13141	8.51554	up
262349_at	AT2G48130	protease inhibitor/seed storage/lipid transfer protein (LTP) family protein	3.8988	2.78236	2.16811	up
262355_at	AT1G72820	mitochondrial substrate carrier family protein	8.4146	7.01833	2.63221	up
262370_at	AT1G73090	similar to unnamed protein product [Vitis vinifera] (GB:CAO23197.1)	5.50155	4.07947	2.67972	up
262374_s_at	AT1G72910;AT1G72930	[AT1G72910, disease resistance protein (TIR-NBS class), putative];[AT1G72930, TIR (TOLL/INTERLEUKIN-1 RECEPTOR-LIKE); transmembrane receptor]	6.80761	4.68418	4.35729	up
262380_at	AT1G72810	threonine synthase, putative	5.6289	4.20336	2.68616	up
262381_at	AT1G72900	disease resistance protein (TIR-NBS class), putative	8.95188	7.24185	3.27169	up
262382_at	AT1G72920	disease resistance protein (TIR-NBS class), putative	7.86222	5.14949	6.55561	up
262383_at	AT1G72940	disease resistance protein (TIR-NBS class), putative	8.47098	6.55548	3.77245	up
262384_at	AT1G72950	disease resistance protein (TIR-NBS class), putative	6.45921	3.7394	6.58787	up
262394_at	AT1G49510	EMB1273 (EMBRYO DEFECTIVE 1273)	5.23456	4.06122	2.25533	up
262396_at	AT1G49470	similar to unknown protein [Arabidopsis thaliana] (TAIR:AT1G55230.1); similar to hypothetical protein [Vitis vinifera] (GB:CAN63047.1); contains InterPro domain Protein of unknown function DUF716 (InterPro:IPR006904)	5.70355	4.14444	2.94673	up
262400_at	AT1G49480	RTV1 (RELATED TO VERNALIZATION1 1); DNA binding / transcription factor	7.82927	6.37916	2.7323	up
262417_at	AT1G50170	ATSIRB; sirohydrochlorin ferrochelatase	6.36582	5.24905	2.1686	up
262432_at	AT1G47530	ripening-responsive protein, putative	6.51517	5.38151	2.19414	up
262434_at	AT1G47670	amino acid transporter family protein	8.07838	6.71249	2.57736	up
262443_at	AT1G47655	Dof-type zinc finger domain-containing protein	6.11821	2.92551	9.14315	up
262451_at	AT1G11130	SUB (STRUBBELIG); protein binding	5.50704	4.41424	2.13287	up
262455_at	AT1G11310	MLO2 (MILDEW RESISTANCE LOCUS O 2); calmodulin binding	8.85157	7.84941	2.003	up
262467_at	AT1G50240	armadillo/beta-catenin repeat family protein	5.93673	4.57317	2.57321	up
262483_at	AT1G17220	FUG1 (FU-GAERI1); translation initiation factor	6.93814	5.14021	3.47721	up
262495_at	AT1G21780	BTB/POZ domain-containing protein	6.47029	4.35319	4.3382	up
262499_at	AT1G21770	similar to unknown protein [Arabidopsis thaliana] (TAIR:AT1G77540.1); similar to unnamed protein product [Vitis vinifera] (GB:CAO61877.1); contains InterPro domain Acyl-CoA N-acyltransferase (InterPro:IPR016181)	8.35466	7.34076	2.01937	up
262502_at	AT1G21600	PTAC6 (PLASTID TRANSCRIPTIONALLY ACTIVE6)	5.18998	3.48284	3.26515	up
262505_at	AT1G21680	similar to unknown protein [Arabidopsis thaliana] (TAIR:AT1G21670.1); similar to hypothetical protein [Vitis vinifera] (GB:CAN73514.1); similar to unnamed protein product [Vitis vinifera] (GB:CAO61906.1); similar to hypothetical protein OsJ_012725 [Oryza sativa (japonica cultivar-group)] (GB:EAZ29242.1); contains InterPro domain WD40-like Beta Propeller (InterPro:IPR011659); contains InterPro dom…	7.95224	6.17142	3.4362	up
262526_at	AT1G17050	SPS2 (SOLANESYL DIPHOSPHATE SYNTHASE 2); dimethylallyltranstransferase/ trans-octaprenyltranstransferase	4.68218	3.4676	2.32073	up
262532_at	AT1G17210	zinc ion binding	7.63694	6.15216	2.79874	up
262557_at	AT1G31330	PSAF (photosystem I subunit F)	7.21761	5.5918	3.08616	up
262573_at	AT1G15390	PDF1A (PEPTIDE DEFORMYLASE 1A); peptide deformylase	6.86794	5.20743	3.16128	up
262580_at	AT1G15330	CBS domain-containing protein	6.4285	3.28264	8.85115	up
262596_at	AT1G15080	ATPAP2 (PHOSPHATIDIC ACID PHOSPHATASE 2); phosphatidate phosphatase	3.61807	2.57948	2.05422	up
262603_at	AT1G15380	lactoylglutathione lyase family protein / glyoxalase I family protein	11.4381	8.1436	9.81193	up
262615_at	AT1G13950	EIF-5A (eukaryotic translation initiation factor 5A-1); translation initiation factor	4.5436	3.29093	2.38282	up
262618_at	AT1G06560	NOL1/NOP2/sun family protein	6.43664	5.22769	2.31169	up
262632_at	AT1G06680	PSBP-1 (OXYGEN-EVOLVING ENHANCER PROTEIN 2); poly(U) binding	7.882	5.65466	4.68271	up
262635_at	AT1G06570	PDS1 (PHYTOENE DESATURATION 1)	8.82044	7.70293	2.16972	up
262638_at	AT1G06650	2-oxoglutarate-dependent dioxygenase, putative	6.28084	4.97102	2.47911	up
262643_at	AT1G62770	invertase/pectin methylesterase inhibitor family protein	8.59292	3.8106	27.5185	up
262645_at	AT1G62750	ATSCO1/ATSCO1/CPEF-G/SCO1 (SNOWY COTYLEDON1); translation elongation factor/ translation factor, nucleic acid binding	7.24303	4.86801	5.18742	up
262648_at	AT1G14030	ribulose-1,5 bisphosphate carboxylase oxygenase large subunit N-methyltransferase, putative	4.40573	2.85603	2.92755	up
262649_at	AT1G14040	ATP binding / ATPase, coupled to transmembrane movement of substances	10.459	9.35044	2.15635	up
262655_s_at	AT1G14190;AT1G14185	[AT1G14190, glucose-methanol-choline (GMC) oxidoreductase family protein];[AT1G14185, glucose-methanol-choline (GMC) oxidoreductase family protein]	5.11455	3.34324	3.41365	up
262663_at	AT1G13940	similar to unknown protein [Arabidopsis thaliana] (TAIR:AT1G69360.1); similar to hypothetical protein [Vitis vinifera] (GB:CAN65039.1); contains InterPro domain Protein of unknown function DUF863, plant (InterPro:IPR008581)	5.50822	4.49501	2.0184	up
262672_at	AT1G76050	pseudouridine synthase family protein	5.16635	3.92624	2.36217	up
262700_at	AT1G76020	similar to unknown protein [Arabidopsis thaliana] (TAIR:AT1G20225.1); similar to unknown [Solanum tuberosum] (GB:ABB55396.1); contains InterPro domain Thioredoxin-like fold (InterPro:IPR012336); contains InterPro domain Thioredoxin fold (InterPro:IPR012335)	6.8088	5.50721	2.46502	up
262725_at	AT1G43580	similar to unnamed protein product [Vitis vinifera] (GB:CAO43621.1); contains domain PTHR21290 (PTHR21290)	8.20826	6.69576	2.85303	up
262727_at	AT1G75800	pathogenesis-related thaumatin family protein	9.76782	7.63252	4.39328	up
262728_at	AT1G75820	CLV1 (CLAVATA 1); ATP binding / kinase/ protein serine/threonine kinase	9.04788	7.70002	2.54534	up
262751_at	AT1G16310	cation efflux family protein	5.68956	4.59981	2.12837	up
262797_at	AT1G20840	TMT1 (TONOPLAST MONOSACCHARIDE TRANSPORTER1); carbohydrate transmembrane transporter/ nucleoside transmembrane transporter/ sugar:hydrogen ion symporter	9.27794	7.34135	3.82799	up
262802_at	AT1G20930	CDKB2;2 (CYCLIN-DEPENDENT KINASE B2;2); kinase	6.32522	4.53137	3.46737	up
262808_at	AT1G11730	galactosyltransferase family protein	4.37786	3.37208	2.00802	up
262826_at	AT1G13080	CYP71B2 (CYTOCHROME P450 71B2); oxygen binding	5.3966	4.15823	2.35932	up
262830_at	AT1G14700	ATPAP3/PAP3 (purple acid phosphatase 3); acid phosphatase/ protein serine/threonine phosphatase	5.04177	2.54954	5.62645	up
262850_at	AT1G14920	GAI (GA INSENSITIVE); transcription factor	7.16654	5.56536	3.03391	up
262856_at	AT1G14910	epsin N-terminal homology (ENTH) domain-containing protein	6.74583	5.42459	2.4988	up
262879_at	AT1G64860	SIGA (SIGMA FACTOR A); DNA binding / DNA-directed RNA polymerase/ transcription factor	5.18019	3.0304	4.43765	up
262888_at	AT1G14790	RDR1 (RNA-DEPENDENT RNA POLYMERASE 1); RNA-directed RNA polymerase/ nucleic acid binding	7.30748	5.01415	4.90186	up
262909_at	AT1G59830	PP2A-1 (protein phosphatase 2A-2); protein serine/threonine phosphatase	8.15445	6.6899	2.75977	up
262923_at	AT1G75660	XRN3 (5'-3' exoribonuclease 3); 5'-3' exoribonuclease	7.17431	6.11248	2.08758	up
262951_at	AT1G75500	nodulin MtN21 family protein	9.52777	7.53561	3.97834	up
262954_at	AT1G54500	rubredoxin family protein	4.50562	2.73674	3.40788	up
262984_at	AT1G54460	similar to WDL1 (WVD2-LIKE 1) [Arabidopsis thaliana] (TAIR:AT3G04630.2); similar to WDL1 (WVD2-LIKE 1) [Arabidopsis thaliana] (TAIR:AT3G04630.3); similar to unknown [Populus trichocarpa] (GB:ABK95727.1); contains InterPro domain Targeting for Xklp2 (InterPro:IPR009675)	8.13337	6.63066	2.83376	up
262996_at	AT1G54440	3'-5' exonuclease/ nucleic acid binding	5.32383	3.62121	3.25493	up
263001_at	AT1G54360	TAF6B1/TAF6B2/TAF6B3/TAF6B4 (TBP-ASSOCIATED FACTOR 6B1); RNA polymerase II transcription factor/ transcription initiation factor	6.65727	5.60163	2.07863	up
263019_at	AT1G23870	ATTPS9 (Arabidopsis thaliana trehalose-phosphatase/synthase 9); transferase, transferring glycosyl groups / trehalose-phosphatase	9.27413	7.43341	3.5819	up
263036_at	AT1G23890	NHL repeat-containing protein	5.51478	4.33527	2.265	up
263042_at	AT1G23340	similar to unknown protein [Arabidopsis thaliana] (TAIR:AT1G70550.2); similar to unknown protein [Arabidopsis thaliana] (TAIR:AT1G70550.1); similar to putative carboxyl-terminal proteinase [Gossypium hirsutum] (GB:AAK84952.2); contains InterPro domain Protein of unknown function DUF239, plant (InterPro:IPR004314)	4.19971	3.16182	2.05323	up
263065_at	AT2G18170	ATMPK7 (MAP KINASE 7); MAP kinase/ kinase	6.24703	5.16037	2.12382	up
263114_at	AT1G03130	PSAD-2 (photosystem I subunit D-2)	5.95311	3.8404	4.32502	up
263118_at	AT1G03090	MCCA (3-methylcrotonyl-CoA carboxylase 1)	11.0811	8.3479	6.64923	up
263126_at	AT1G78460	SOUL heme-binding family protein	4.22445	2.4323	3.46329	up
263131_at	AT1G78630	EMB1473 (EMBRYO DEFECTIVE 1473); structural constituent of ribosome	7.40609	4.69082	6.56718	up
263170_at	AT1G03000	PEX6 (PEROXIN6); ATPase	6.31059	4.69458	3.06526	up
263182_at	AT1G05575	unknown protein	11.4304	10.4078	2.03157	up
263194_at	AT1G36060	AP2 domain-containing transcription factor, putative	5.30483	4.2607	2.06214	up
263198_at	AT1G53990	GLIP3 (GDSL-motif lipase 3); carboxylesterase/ lipase	3.91326	2.74093	2.25376	up
263216_s_at	AT1G30720;AT1G30730	[AT1G30720, FAD-binding domain-containing protein];[AT1G30730, FAD-binding domain-containing protein]	9.2066	7.06553	4.41092	up
263219_at	AT1G30600	subtilase family protein	4.75405	3.51896	2.35396	up
263220_at	AT1G30610	EMB2279 (EMBRYO DEFECTIVE 2279)	5.71934	4.08628	3.1017	up
263227_at	AT1G30750	similar to Hypothetical protein CBG24759 [Caenorhabditis briggsae] (GB:CAE56916.1); contains InterPro domain Protein of unknown function DUF1720 (InterPro:IPR013182)	3.56748	2.24317	2.50413	up
263240_s_at	AT2G16530;AT1G72590	[AT2G16530, 3-oxo-5-alpha-steroid 4-dehydrogenase family protein / steroid 5-alpha-reductase family protein];[AT1G72590, 3-oxo-5-alpha-steroid 4-dehydrogenase family protein / steroid 5-alpha-reductase family protein]	5.68228	3.63478	4.13389	up
263264_at	AT2G38810	HTA8; DNA binding	5.87631	4.65457	2.33227	up
263265_at	AT2G38820	similar to unknown protein [Arabidopsis thaliana] (TAIR:AT3G22970.1); similar to unnamed protein product [Vitis vinifera] (GB:CAO22614.1); contains InterPro domain Protein of unknown function DUF506, plant (InterPro:IPR006502)	7.35431	5.84538	2.84599	up
263275_at	AT2G14170	ALDH6B2 (Aldehyde dehydrogenase 6B2); 3-chloroallyl aldehyde dehydrogenase	10.8167	8.65132	4.48571	up
263281_at	AT2G14160	nucleic acid binding	4.67825	2.83666	3.58406	up
263319_at	AT2G47160	BOR1 (REQUIRES HIGH BORON 1); anion exchanger	3.9784	2.57058	2.65334	up
263333_at	AT2G03890	phosphatidylinositol 3- and 4-kinase family protein	7.97526	6.42022	2.93842	up
263345_s_at	AT2G05070;AT2G05100	[AT2G05070, LHCB2.2 (Photosystem II light harvesting complex gene 2.2); chlorophyll binding];[AT2G05100, LHCB2.1 (Photosystem II light harvesting complex gene 2.1); chlorophyll binding]	9.85612	7.27544	5.98223	up
263350_at	AT2G13360	AGT (ALANINE:GLYOXYLATE AMINOTRANSFERASE)	9.67358	5.49485	18.1102	up
263359_at	AT2G15230	ATLIP1 (ARABIDOPSIS THALIANA LIPASE 1); galactolipase/ hydrolase/ phospholipase/ triacylglycerol lipase	5.6418	4.1007	2.91016	up
263371_at	AT2G20490	EDA27/NOP10 (embryo sac development arrest 27); RNA binding	8.90452	7.90359	2.00129	up
263379_at	AT2G40140	CZF1/ZFAR1; transcription factor	11.045	9.5804	2.75979	up
263413_at	AT2G21240	ATBPC4/BBR/BPC4/BPC4 (BASIC PENTACYSTEINE 4); DNA binding / transcription factor	8.48948	7.21375	2.42123	up
263428_at	AT2G22310	ATUBP4 (UBIQUITIN-SPECIFIC PROTEASE 4); ubiquitin-specific protease	5.36091	3.02329	5.0547	up
263433_at	AT2G22240	inositol-3-phosphate synthase isozyme 2 / myo-inositol-1-phosphate synthase 2 / MI-1-P synthase 2 / IPS 2	8.53947	7.50647	2.04628	up
263437_at	AT2G28670	disease resistance-responsive family protein / fibroin-related	6.18734	3.88115	4.94577	up
263438_at	AT2G28660	copper-binding family protein	5.70814	3.52496	4.54151	up
263460_at	AT2G31810	acetolactate synthase small subunit, putative	10.7094	8.02387	6.4331	up
263470_at	AT2G31900	XIF (Myosin-like protein XIF)	5.01384	3.8557	2.23169	up
263478_at	AT2G31880	leucine-rich repeat transmembrane protein kinase, putative	10.5317	9.36303	2.2481	up
263488_at	AT2G31840	similar to unknown protein [Arabidopsis thaliana] (TAIR:AT4G28590.1); similar to hypothetical protein [Vitis vinifera] (GB:CAN75809.1); contains InterPro domain Thioredoxin-like fold (InterPro:IPR012336)	4.81529	3.32453	2.81036	up
263496_at	AT2G42570	similar to unknown protein [Arabidopsis thaliana] (TAIR:AT2G31110.2); similar to unknown [Pisum sativum] (GB:ABA29158.1); contains InterPro domain Protein of unknown function DUF231, plant (InterPro:IPR004253)	6.59361	5.40996	2.27149	up
263549_at	AT2G21650	MEE3 (maternal effect embryo arrest 3); DNA binding / transcription factor	4.80571	2.3164	5.61509	up
263553_at	AT2G16430	ATPAP10/PAP10; protein serine/threonine phosphatase	5.40385	4.06471	2.53001	up
263557_at	AT2G16400	BLH7 (BELL1-LIKE HOMEODOMAIN 7); DNA binding / transcription factor	5.90677	4.18621	3.29565	up
263583_at	AT2G17130	IDH2 (ISOCITRATE DEHYDROGENASE SUBUNIT 2); isocitrate dehydrogenase (NAD+)	7.99083	6.98767	2.00438	up
263584_at	AT2G17040	ANAC036 (Arabidopsis NAC domain containing protein 36); transcription factor	4.90978	3.60063	2.47795	up
263593_at	AT2G01860	EMB975 (EMBRYO DEFECTIVE 975)	4.36036	3.32289	2.05263	up
263599_at	AT2G01830	WOL (WOODEN LEG)	6.58696	5.50949	2.11034	up
263600_at	AT2G16390	DRD1 (DEFECTIVE IN RNA-DIRECTED DNA METHYLATION 1); ATP binding / DNA binding / helicase/ nucleic acid binding	4.2508	2.29902	3.86852	up
263601_s_at	AT4G34570;AT2G16370	[AT4G34570, THY-2 (THYMIDYLATE SYNTHASE 2)];[AT2G16370, THY-1 (THYMIDYLATE SYNTHASE 1)]	5.45252	4.34015	2.16201	up
263612_at	AT2G16440	DNA replication licensing factor, putative	5.39683	4.11409	2.433	up
263613_at	AT2G25250	similar to unknown protein [Arabidopsis thaliana] (TAIR:AT4G32020.1)	9.16933	7.99325	2.25962	up
263633_at	AT2G04890	SCL21 (SCARECROW-LIKE 21); transcription factor	6.47853	5.23909	2.36106	up
263640_at	AT2G25270	similar to unknown protein [Arabidopsis thaliana] (TAIR:AT2G12400.1); similar to Os02g0799300 [Oryza sativa (japonica cultivar-group)] (GB:NP_001048408.1); similar to hypothetical protein OsJ_008445 [Oryza sativa (japonica cultivar-group)] (GB:EAZ24962.1)	5.40237	4.39731	2.00702	up
263647_at	AT2G04690	cellular repressor of E1A-stimulated genes (CREG) family	8.05969	4.66004	10.5535	up
263653_at	AT1G04310	ERS2 (ETHYLENE RESPONSE SENSOR 2); receptor	4.89924	3.18643	3.27799	up
263663_at	AT1G04410	malate dehydrogenase, cytosolic, putative	11.4521	10.4226	2.04136	up
263664_at	AT1G04250	AXR3 (AUXIN RESISTANT 3); transcription factor	8.20007	7.17221	2.03899	up
263686_at	AT1G26910	60S ribosomal protein L10 (RPL10B)	7.28642	6.15687	2.1879	up
263699_at	AT1G31120	KUP10 (K+ transporter 10); potassium ion transmembrane transporter	5.67042	4.03928	3.09757	up
263736_at	AT1G60000	29 kDa ribonucleoprotein, chloroplast, putative / RNA-binding protein cp29, putative	4.86966	2.92458	3.8506	up
263755_at	AT2G21340	enhanced disease susceptibility protein, putative / salicylic acid induction deficient protein, putative	4.73076	3.54824	2.26973	up
263783_at	AT2G46400	WRKY46 (WRKY DNA-binding protein 46); transcription factor	9.99236	6.36012	12.3998	up
263795_at	AT2G24610	ATCNGC14 (cyclic nucleotide gated channel 14); calmodulin binding / cyclic nucleotide binding / ion channel	4.97201	3.84959	2.17711	up
263797_at	AT2G24570	WRKY17 (WRKY DNA-binding protein 17); transcription factor	7.16021	6.09549	2.09176	up
263800_at	AT2G24600	ankyrin repeat family protein	9.89453	8.19964	3.23753	up
263826_at	AT2G40410	Ca(2+)-dependent nuclease, putative	7.56638	5.53474	4.08869	up
263827_at	AT2G40420	amino acid transporter family protein	8.25152	6.20286	4.1372	up
263831_at	AT2G40300	ATFER4 (FERRITIN 4); ferric iron binding	5.6892	4.29381	2.6306	up
263839_at	AT2G36900	MEMB11 (Golgi SNARE protein membrin 11); SNAP receptor	8.9533	7.72271	2.34664	up
263844_at	AT2G36930	zinc finger (C2H2 type) family protein	10.4237	8.83271	3.01252	up
263846_at	AT2G36990	SIGF (RNA POLYMERASE SIGMA-70 FACTOR); DNA binding / DNA-directed RNA polymerase/ transcription factor	4.34713	2.75644	3.01193	up
263862_at	AT2G04550	IBR5 (INDOLE-3-BUTYRIC ACID RESPONSE 5); protein tyrosine/serine/threonine phosphatase	6.44354	5.05413	2.61972	up
263882_at	AT2G21790	R1/RNR1 (RIBONUCLEOTIDE REDUCTASE 1); ribonucleoside-diphosphate reductase	6.24631	4.77124	2.77997	up
263893_at	no_match	no_match	3.61649	2.42404	2.28541	up
263943_at	AT2G35800	mitochondrial substrate carrier family protein	7.25122	4.96625	4.87352	up
263946_at	AT2G36000	mitochondrial transcription termination factor-related / mTERF-related	3.26959	1.87785	2.62394	up
263962_at	AT2G36350	protein kinase, putative	6.03353	4.05428	3.94287	up
263985_at	AT2G42750	DNAJ heat shock N-terminal domain-containing protein	5.99242	4.8931	2.14253	up
263987_at	AT2G42690	lipase, putative	6.84304	5.0192	3.54024	up
263990_at	AT2G42810	PAPP5/PP5 (PROTEIN PHOSPHATASE 5); phosphoprotein phosphatase/ protein binding / protein serine/threonine phosphatase	7.594	6.37504	2.32779	up
264001_at	AT2G22420	peroxidase 17 (PER17) (P17)	6.14591	5.04575	2.14379	up
264025_at	AT2G21050	amino acid permease, putative	7.55256	5.65049	3.73749	up
264040_at	AT2G03730	ACR5 (ACT Domain Repeat 5)	7.5414	6.415	2.18313	up
264054_at	AT2G22540	SVP (SHORT VEGETATIVE PHASE); transcription factor	8.97425	7.39548	2.98715	up
264083_at	AT2G31230	ATERF15 (ETHYLENE-RESPONSIVE ELEMENT BINDING FACTOR 15); DNA binding / transcription activator/ transcription factor	5.27855	4.25412	2.03415	up
264092_at	AT1G79040	PSBR (photosystem II subunit R)	9.33415	7.85535	2.78718	up
264124_at	AT1G79360	ATOCT2 (ARABIDOPSIS THALIANA ORGANIC CATION/CARNITINE TRANSPORTER2); carbohydrate transmembrane transporter/ sugar:hydrogen ion symporter	4.77642	3.74842	2.03919	up
264128_at	AT1G79190	binding	4.35678	3.29173	2.09224	up
264140_at	AT1G79210	20S proteasome alpha subunit B, putative	7.71431	6.4344	2.42823	up
264175_at	AT1G02050	chalcone and stilbene synthase family protein	4.14785	2.85683	2.44701	up
264177_at	AT1G02150	pentatricopeptide (PPR) repeat-containing protein	6.23323	5.01773	2.32222	up
264183_at	AT1G65380	CLV2 (CLAVATA 2); protein binding	4.31552	3.03239	2.43365	up
264185_at	AT1G54780	thylakoid lumen 18.3 kDa protein	4.4564	3.36611	2.12917	up
264191_at	AT1G54730	sugar transporter, putative	5.44749	4.04964	2.63509	up
264199_at	AT1G22700	tetratricopeptide repeat (TPR)-containing protein	5.03449	3.17822	3.62069	up
264205_at	AT1G22790	similar to unknown protein [Arabidopsis thaliana] (TAIR:AT1G34010.1); similar to hypothetical protein OsJ_002345 [Oryza sativa (japonica cultivar-group)] (GB:EAZ12520.1)	6.86806	5.16093	3.26509	up
264209_at	AT1G22740	RAB7 (Ras-related protein 7); GTP binding	5.00405	3.20183	3.48758	up
264210_at	AT1G22640	MYB3 (myb domain protein 3); DNA binding / transcription factor	5.44615	3.89732	2.9258	up
264217_at	AT1G60190	armadillo/beta-catenin repeat family protein / U-box domain-containing protein	6.31844	3.70964	6.09995	up
264221_s_at	AT3G60610;AT1G60170	[AT3G60610, pseudogene, putative pre-mRNA processing ribonucleoprotein, similar to U4/U6 snRNP-associated 61 kDa protein (Homo sapiens) GI:18249847; contains Pfam profile PF01798: Putative snoRNA binding domain; blastp match of 63% identity and 1.9e-143 P-value to GP|24059931|dbj|BAC21394.1||AP004010 putative U4/U6 snRNP-associated 61 kDa protein {Oryza sativa (japonica cultivar-group)}];[AT1G601…	7.9229	6.90949	2.01867	up
264246_at	AT1G60140	ATTPS10 (TREHALOSE PHOSPHATE SYNTHASE); transferase, transferring glycosyl groups / trehalose-phosphatase	9.39892	8.13243	2.40576	up
264247_at	AT1G60160	potassium transporter family protein	6.2238	4.0609	4.47816	up
264265_at	AT1G09280	similar to rhodanese-like domain-containing protein [Arabidopsis thaliana] (TAIR:AT2G40760.1); similar to Os12g0563400 [Oryza sativa (japonica cultivar-group)] (GB:NP_001067036.1); similar to hypothetical protein [Vitis vinifera] (GB:CAN64715.1); similar to unnamed protein product [Vitis vinifera] (GB:CAO17408.1); contains InterPro domain Protein of unknown function DUF341 (InterPro:IPR005645); c…	7.3707	6.36045	2.01427	up
264277_at	AT1G60390	BURP domain-containing protein / polygalacturonase, putative	6.29312	5.07159	2.33195	up
264279_s_at	AT1G78820;AT1G78830	[AT1G78820, curculin-like (mannose-binding) lectin family protein / PAN domain-containing protein];[AT1G78830, curculin-like (mannose-binding) lectin family protein]	12.109	10.9226	2.27581	up
264293_at	AT1G78770	cell division cycle family protein	3.53591	2.33118	2.30494	up
264306_at	AT1G78890	similar to unknown protein [Arabidopsis thaliana] (TAIR:AT1G16840.4); similar to unknown protein [Arabidopsis thaliana] (TAIR:AT1G16840.3); similar to unknown protein [Arabidopsis thaliana] (TAIR:AT1G16840.1); similar to unnamed protein product [Vitis vinifera] (GB:CAO15554.1)	7.74979	6.71028	2.05553	up
264338_at	AT1G70300	KUP6 (K+ uptake permease 6); potassium ion transmembrane transporter	7.36905	5.8342	2.89759	up
264342_at	AT1G12080	contains domain PTHR22683 (PTHR22683)	10.1866	7.43663	6.72688	up
264344_at	AT1G11910	aspartyl protease family protein	10.9344	9.80491	2.18774	up
264346_at	AT1G12010	1-aminocyclopropane-1-carboxylate oxidase, putative / ACC oxidase, putative	8.71535	7.63837	2.10962	up
264376_at	AT2G25070	protein phosphatase 2C, putative / PP2C, putative	8.79885	7.46475	2.52118	up
264377_at	AT2G25060	plastocyanin-like domain-containing protein	6.48085	5.24843	2.3496	up
264383_at	AT2G25080	ATGPX1 (GLUTATHIONE PEROXIDASE 1); glutathione peroxidase	8.12786	6.63127	2.82176	up
264394_at	AT1G11860	aminomethyltransferase, putative	8.37223	7.31166	2.08574	up
264395_at	AT1G12070	Rho GDP-dissociation inhibitor family protein	3.81356	2.41079	2.6441	up
264422_at	AT1G43130	LCV2 (LIKE COV 2)	8.14491	7.06136	2.11924	up
264434_at	AT1G10340	ankyrin repeat family protein	6.73171	5.31018	2.67871	up
264437_at	AT1G27510	similar to EX1 (EXECUTER1) [Arabidopsis thaliana] (TAIR:AT4G33630.1); similar to EX1 (EXECUTER1) [Arabidopsis thaliana] (TAIR:AT4G33630.2); similar to unnamed protein product [Vitis vinifera] (GB:CAO64344.1)	5.94364	3.91367	4.08395	up
264448_at	AT1G27320	AHK3 (ARABIDOPSIS HISTIDINE KINASE 3)	6.59863	4.73907	3.62895	up
264474_s_at	AT5G38420;AT5G38430;AT5G38410;AT1G67090	[AT5G38420, ribulose bisphosphate carboxylase small chain 2B / RuBisCO small subunit 2B (RBCS-2B) (ATS2B)];[AT5G38430, ribulose bisphosphate carboxylase small chain 1B / RuBisCO small subunit 1B (RBCS-1B) (ATS1B)];[AT5G38410, ribulose bisphosphate carboxylase small chain 3B / RuBisCO small subunit 3B (RBCS-3B) (ATS3B)];[AT1G67090, RBCS1A; ribulose-bisphosphate carboxylase]	9.70073	8.19943	2.83097	up
264476_at	AT1G77130	PGSIP2 (PLANT GLYCOGENIN-LIKE STARCH INITIATION PROTEIN 2); transferase, transferring glycosyl groups	6.25352	5.18712	2.09419	up
264509_at	AT1G09520	similar to PHD finger family protein [Arabidopsis thaliana] (TAIR:AT3G17460.1); similar to hypothetical protein [Vitis vinifera] (GB:CAN65744.1); similar to unnamed protein product [Vitis vinifera] (GB:CAO17348.1)	4.84454	3.81214	2.04543	up
264511_at	AT1G09350	ATGOLS3 (ARABIDOPSIS THALIANA GALACTINOL SYNTHASE 3); transferase, transferring glycosyl groups / transferase, transferring hexosyl groups	5.39143	2.85685	5.79409	up
264524_at	AT1G10070	ATBCAT-2; branched-chain-amino-acid transaminase/ catalytic	10.3232	7.61438	6.53789	up
264525_at	AT1G10060	ATBCAT-1; branched-chain-amino-acid transaminase/ catalytic	6.1246	2.52832	12.0945	up
264528_at	AT1G30810	transcription factor jumonji (jmj) family protein / zinc finger (C5HC2 type) family protein	6.34535	4.84741	2.82439	up
264545_at	AT1G55670	PSAG	8.78337	7.24769	2.89925	up
264546_at	AT1G55805	BolA-like family protein	8.06932	6.85405	2.32184	up
264573_at	AT1G05310	pectinesterase family protein	5.4682	3.55224	3.77365	up
264575_at	AT1G05190	EMB2394 (EMBRYO DEFECTIVE 2394); structural constituent of ribosome	6.373	4.34168	4.0878	up
264577_at	AT1G05260	RCI3 (RARE COLD INDUCIBLE GENE 3); peroxidase	6.11273	4.71734	2.63059	up
264594_at	AT2G17640	AtSerat3;1 (SERINE ACETYLTRANSFERASE-106); acetyltransferase/ serine O-acetyltransferase	8.2234	6.9487	2.41949	up
264605_at	AT1G04550	IAA12 (AUXIN-INDUCED PROTEIN 12); transcription factor	6.85854	5.52222	2.52506	up
264611_at	AT1G04680	pectate lyase family protein	9.15113	7.58574	2.95959	up
264635_at	AT1G65500	similar to unknown protein [Arabidopsis thaliana] (TAIR:AT1G65486.1)	6.68327	4.57603	4.30866	up
264653_at	AT1G08980	ATAMI1 (AMIDASE-LIKE PROTEIN 1); amidase	7.01017	5.97131	2.0546	up
264656_at	AT1G09010	glycoside hydrolase family 2 protein	7.47707	6.02744	2.73139	up
264658_at	AT1G09910	lyase	7.06407	5.99455	2.09874	up
264659_at	AT1G09930	ATOPT2 (oligopeptide transporter 2); oligopeptide transporter	4.3202	2.495	3.54357	up
264662_at	AT1G09960	SUT4 (SUCROSE TRANSPORTER 4); carbohydrate transmembrane transporter/ sucrose transmembrane transporter/ sucrose:hydrogen symporter/ sugar:hydrogen ion symporter	6.90889	5.75361	2.22728	up
264672_at	AT1G09750	chloroplast nucleoid DNA-binding protein-related	9.02148	7.15202	3.65396	up
264687_at	AT1G09850	XBCP3 (XYLEM BARK CYSTEINE PEPTIDASE 3); cysteine-type peptidase	6.43401	4.90545	2.88498	up
264698_at	AT1G70200	RNA recognition motif (RRM)-containing protein	4.64372	3.51826	2.1817	up
264700_at	AT1G70100	similar to unknown protein [Arabidopsis thaliana] (TAIR:AT1G24160.1); similar to unnamed protein product [Vitis vinifera] (GB:CAO40971.1)	4.46445	2.98536	2.78773	up
264701_at	AT1G70160	similar to unknown protein [Arabidopsis thaliana] (TAIR:AT5G54870.1); similar to unknown protein [Arabidopsis thaliana] (TAIR:AT4G27020.1); similar to unknown [Picea sitchensis] (GB:ABK24649.1); similar to hypothetical protein OsI_030218 [Oryza sativa (indica cultivar-group)] (GB:EAZ08986.1); similar to unnamed protein product [Vitis vinifera] (GB:CAO40967.1)	7.72309	6.40819	2.48786	up
264708_at	AT1G09740	ethylene-responsive protein, putative	7.66256	6.291	2.58751	up
264728_at	AT1G22850	similar to unknown protein [Arabidopsis thaliana] (TAIR:AT1G03260.1); similar to unnamed protein product [Vitis vinifera] (GB:CAO44594.1); contains InterPro domain SNARE associated Golgi protein (InterPro:IPR015414)	5.50795	4.40214	2.1522	up
264734_at	AT1G62280	SLAH1 (SLAC1 HOMOLOGUE 1); transporter	6.52595	2.15585	20.6791	up
264736_at	AT1G62200	proton-dependent oligopeptide transport (POT) family protein	6.83411	5.57824	2.38812	up
264756_at	AT1G61370	S-locus lectin protein kinase family protein	8.61639	7.42082	2.29036	up
264758_at	AT1G61340	F-box family protein	11.2158	9.13386	4.23385	up
264777_at	AT1G08630	THA1 (THREONINE ALDOLASE 1); aldehyde-lyase/ threonine aldolase	5.16532	2.53263	6.20183	up
264779_at	AT1G08570	thioredoxin family protein	8.29484	7.18383	2.15996	up
264780_at	AT1G08720	EDR1 (ENHANCED DISEASE RESISTANCE 1); kinase/ protein serine/threonine/tyrosine kinase	7.52703	5.54869	3.9404	up
264790_at	AT2G17820	ATHK1 (HISTIDINE KINASE 1)	7.84585	6.00326	3.58653	up
264796_at	AT1G08680	ZIGA4 (ARF GAP-LIKE ZINC FINGER-CONTAINING PROTEIN ZIGA4); DNA binding	7.91471	6.70991	2.30506	up
264802_at	AT1G08560	SYP111 (syntaxin 111); SNAP receptor	7.38294	5.72784	3.14944	up
264810_at	AT1G08750	GPI-anchor transamidase, putative	5.9885	4.74703	2.36439	up
264821_at	AT1G03470	kinase interacting family protein	4.29872	3.23486	2.09052	up
264824_at	AT1G03420	transposable element gene	7.11434	6.08478	2.0414	up
264828_at	AT1G03380	AtATG18g (Arabidopsis thaliana homolog of yeast autophagy 18 (ATG18) g)	5.94245	4.19629	3.35465	up
264836_at	AT1G03610	similar to unknown protein [Arabidopsis thaliana] (TAIR:AT4G03420.1); similar to unnamed protein product [Vitis vinifera] (GB:CAO24103.1); contains InterPro domain Protein of unknown function DUF789 (InterPro:IPR008507)	8.76956	6.7635	4.01685	up
264837_at	AT1G03600	photosystem II family protein	8.19902	5.42533	6.83851	up
264845_at	AT1G03680	ATHM1 (Arabidopsis thioredoxin M-type 1); thiol-disulfide exchange intermediate	5.61835	4.34366	2.41946	up
264866_at	AT1G24140	matrixin family protein	5.30852	4.2609	2.06712	up
264887_at	AT1G23120	major latex protein-related / MLP-related	8.08823	6.71054	2.59852	up
264908_at	AT2G17440	leucine-rich repeat family protein	7.08962	5.04223	4.13358	up
264929_at	AT1G60730	aldo/keto reductase family protein	6.91567	5.37267	2.914	up
264931_at	AT1G60590	polygalacturonase, putative / pectinase, putative	3.84385	2.27531	2.96603	up
264954_at	AT1G77060	mutase family protein	8.60551	7.30339	2.46591	up
264957_at	AT1G77000	ATSKP2;2/SKP2B (ARABIDOPSIS HOMOLOG OF HOMOLOG OF HUMAN SKP2 2); ubiquitin-protein ligase	5.94102	4.64442	2.4565	up
264970_at	AT1G67280	lactoylglutathione lyase, putative / glyoxalase I, putative	7.79801	6.41232	2.61297	up
264985_at	AT1G27150	binding	8.05174	6.87554	2.25981	up
264991_s_at	AT1G67400;AT3G43400	[AT1G67400, similar to phagocytosis and cell motility protein ELMO1-related [Arabidopsis thaliana] (TAIR:AT3G43400.1); similar to phagocytosis and cell motility protein ELMO1, putative, expressed [Oryza sativa (japonica cultivar-group)] (GB:ABA93689.2); contains InterPro domain Engulfment and cell motility, ELM; (InterPro:IPR006816)];[AT3G43400, phagocytosis and cell motility protein ELMO1-relate…	4.4123	3.21509	2.29296	up
265010_at	AT1G24510	T-complex protein 1 epsilon subunit, putative / TCP-1-epsilon, putative / chaperonin, putative	9.97641	8.82112	2.2273	up
265023_at	AT1G24440	protein binding / zinc ion binding	7.00692	5.54699	2.75095	up
265027_at	AT1G24450	NFD2 (NUCLEAR FUSION DEFECTIVE 2); RNA binding / ribonuclease III	6.02421	4.78626	2.35864	up
265031_at	AT1G61590	protein kinase, putative	5.21799	3.28949	3.80659	up
265033_at	AT1G61520	LHCA3 (Photosystem I light harvesting complex gene 3); chlorophyll binding	9.31196	7.29392	4.05033	up
265062_at	AT1G61550	S-locus protein kinase, putative	4.59948	3.55056	2.06898	up
265070_at	AT1G55510	BCDH BETA1 (BRANCHED-CHAIN ALPHA-KETO ACID DECARBOXYLASE E1 BETA SUBUNIT); 3-methyl-2-oxobutanoate dehydrogenase (2-methylpropanoyl-transferring)	8.87523	6.90223	3.92582	up
265075_at	AT1G55450	embryo-abundant protein-related	9.37434	7.62643	3.35872	up
265083_at	AT1G03820	similar to E6-4 [Gossypium hirsutum] (GB:AAY43793.1); similar to E6-3 [Gossypium hirsutum] (GB:AAY43792.1); similar to E6 (GB:AAB03081.1)	6.73753	4.80687	3.81229	up
265088_at	AT1G03750	CHR9/SNF2/SWI2 (chromatin remodeling 9); helicase	4.56863	3.56586	2.00384	up
265116_at	AT1G62480	vacuolar calcium-binding protein-related	13.3506	10.6493	6.50394	up
265131_at	AT1G23760	JP630; polygalacturonase	4.82127	2.66735	4.45038	up
265132_at	AT1G23830	similar to unknown protein [Arabidopsis thaliana] (TAIR:AT1G23840.1); similar to unnamed protein product [Vitis vinifera] (GB:CAO14801.1)	7.38811	6.1797	2.31083	up
265160_at	AT1G31050	transcription factor	6.89335	5.6625	2.34705	up
265161_at	AT1G30900	vacuolar sorting receptor, putative	7.20441	5.37024	3.56566	up
265184_at	AT1G23710	similar to unknown protein [Arabidopsis thaliana] (TAIR:AT1G70420.1); similar to unnamed protein product [Vitis vinifera] (GB:CAO66069.1); contains InterPro domain Protein of unknown function DUF1645 (InterPro:IPR012442)	10.8146	7.853	7.79003	up
265189_at	AT1G23840	similar to unknown protein [Arabidopsis thaliana] (TAIR:AT1G23830.1); similar to unnamed protein product [Vitis vinifera] (GB:CAO14801.1)	6.67741	4.35628	4.99723	up
265193_at	AT1G05070	similar to unknown protein [Arabidopsis thaliana] (TAIR:AT2G32580.1); similar to unknown [Populus trichocarpa] (GB:ABK95314.1); contains InterPro domain Protein of unknown function DUF1068 (InterPro:IPR010471)	6.90219	5.37105	2.89014	up
265206_at	AT2G36670	aspartyl protease family protein	5.19874	4.0088	2.28144	up
265208_at	AT2G36690	oxidoreductase, 2OG-Fe(II) oxygenase family protein	5.26842	2.71234	5.88106	up
265220_at	AT2G02040	ATPTR2-B (NITRATE TRANSPORTER 1); transporter	7.68603	6.18576	2.82896	up
265247_at	AT2G43030	ribosomal protein L3 family protein	9.23986	6.35456	7.38859	up
265248_at	AT2G43010	PIF4 (PHYTOCHROME INTERACTING FACTOR 4); DNA binding / transcription factor	4.31941	2.79053	2.88561	up
265250_at	AT2G01950	BRL2 (BRI1-LIKE 2); ATP binding / protein serine/threonine kinase	7.62037	4.03828	11.9762	up
265266_at	AT2G42890	AML2; RNA binding	8.46675	6.80148	3.17172	up
265274_at	AT2G28450	zinc finger (CCCH-type) family protein	8.02501	6.79573	2.34449	up
265276_at	AT2G28400	similar to unknown protein [Arabidopsis thaliana] (TAIR:AT5G60680.1); similar to unnamed protein product [Vitis vinifera] (GB:CAO21845.1); contains InterPro domain Protein of unknown function DUF584 (InterPro:IPR007608)	9.67631	7.29246	5.21931	up
265284_at	AT2G20230	similar to unknown protein [Arabidopsis thaliana] (TAIR:AT4G28770.1); similar to unknown [Populus trichocarpa] (GB:ABK93408.1); similar to unknown [Populus trichocarpa] (GB:ABK93560.1); contains InterPro domain CD9/CD37/CD63 antigen; (InterPro:IPR000301)	9.52384	7.9756	2.9246	up
265287_at	AT2G20260	PSAE-2 (photosystem I subunit E-2); catalytic	6.07261	3.80768	4.80629	up
265318_at	AT2G22650	FAD-dependent oxidoreductase family protein	5.03667	3.47283	2.95638	up
265321_at	AT2G18280	AtTLP2 (TUBBY LIKE PROTEIN 2); phosphoric diester hydrolase/ transcription factor	8.8927	7.46954	2.68172	up
265324_at	AT2G18250	ATCOAD (4-PHOSPHOPANTETHEINE ADENYLYLTRANSFERASE); nucleotidyltransferase/ pantetheine-phosphate adenylyltransferase	6.90203	5.69157	2.31411	up
265327_at	AT2G18210	similar to unknown protein [Arabidopsis thaliana] (TAIR:AT4G36500.1); similar to hypothetical protein [Thellungiella halophila] (GB:ABB45855.1)	11.1594	9.7692	2.62111	up
265343_at	AT2G22570	ATNIC1/NIC1/NIC2 (A. THALIANA NICOTINAMIDASE 1); catalytic/ nicotinamidase	5.20843	3.12028	4.25203	up
265344_at	AT2G22660	similar to glycine-rich protein [Arabidopsis thaliana] (TAIR:AT4G37900.1); similar to unnamed protein product [Vitis vinifera] (GB:CAO44607.1); similar to unnamed protein product [Vitis vinifera] (GB:CAO17179.1); similar to unnamed protein product [Vitis vinifera] (GB:CAO38708.1); contains InterPro domain Protein of unknown function DUF1399 (InterPro:IPR009836)	8.96484	6.98118	3.95495	up
265353_at	AT2G16800	high-affinity nickel-transport family protein	7.39309	5.61913	3.41992	up
265357_at	AT2G16740	UBC29 (UBIQUITIN-CONJUGATING ENZYME 29); ubiquitin-protein ligase	9.42479	8.25652	2.24742	up
265374_at	AT2G06520	PSBX (photosystem II subunit X)	7.81628	5.44677	5.16766	up
265383_at	AT2G16780	MSI2 (NUCLEOSOME/CHROMATIN ASSEMBLY FACTOR GROUP C 2)	5.9917	4.95113	2.05704	up
265405_at	AT2G16750	protein kinase family protein	5.38146	4.02491	2.56072	up
265415_at	AT2G20890	PSB29 (THYLAKOID FORMATION1)	6.72008	5.55308	2.24545	up
265426_at	AT2G20740	similar to unknown protein [Arabidopsis thaliana] (TAIR:AT2G20230.1); similar to unnamed protein product [Vitis vinifera] (GB:CAO23953.1)	7.85484	6.46061	2.62848	up
265427_at	AT2G20740	similar to unknown protein [Arabidopsis thaliana] (TAIR:AT2G20230.1); similar to unnamed protein product [Vitis vinifera] (GB:CAO23953.1)	6.49514	5.26201	2.35077	up
265435_s_at	AT2G21020;AT1G31885	[AT2G21020, pseudogene, major intrinsic protein (MIP) family, contains Pfam profile: MIP PF00230; blastp match of 61% identity and 1.8e-40 P-value to PIR|S01444|S01444 nodulin-26 precursor - soybean];[AT1G31885, transporter]	5.42157	3.47701	3.84922	up
265444_s_at	AT2G37180;AT2G37170	[AT2G37180, RD28 (plasma membrane intrinsic protein 2;3); water channel];[AT2G37170, PIP2B (plasma membrane intrinsic protein 2;2); water channel]	11.6453	10.5418	2.14881	up
265445_at	AT2G37190	60S ribosomal protein L12 (RPL12A)	11.7253	10.627	2.14104	up
265464_at	AT2G37080	myosin heavy chain-related	4.87551	3.60832	2.40692	up
265472_at	AT2G15580	zinc finger (C3HC4-type RING finger) family protein	8.12697	6.6523	2.7792	up
265478_at	AT2G15890	MEE14 (maternal effect embryo arrest 14)	9.61516	8.21198	2.64483	up
265521_at	AT2G06010	ORG4 (OBP3-RESPONSIVE GENE 4)	5.43844	3.87305	2.95958	up
265545_at	AT2G28250	protein kinase family protein. Binds AtRop4.	4.82342	3.55352	2.41145	up
265570_at	AT2G28310	similar to unknown protein [Arabidopsis thaliana] (TAIR:AT1G08040.1); similar to unknown protein [Arabidopsis thaliana] (TAIR:AT1G08040.2); similar to unnamed protein product [Vitis vinifera] (GB:CAO21860.1); contains InterPro domain Protein of unknown function DUF707 (InterPro:IPR007877)	7.54367	5.69631	3.5984	up
265573_at	AT2G28200	nucleic acid binding / transcription factor/ zinc ion binding	7.25526	5.29871	3.88133	up
265577_at	AT2G20100	ethylene-responsive family protein	5.91987	4.89181	2.03928	up
265581_at	AT2G20050	protein serine/threonine phosphatase	5.19246	3.89538	2.45731	up
265586_at	AT2G19990	PR-1-LIKE (PATHOGENESIS-RELATED PROTEIN-1-LIKE)	4.28063	3.16936	2.16037	up
265588_at	AT2G19970	pathogenesis-related protein, putative	9.24675	6.61451	6.19986	up
265597_at	AT2G20142	transmembrane receptor	3.92997	2.85529	2.10625	up
265618_at	AT2G25460	similar to unknown protein [Arabidopsis thaliana] (TAIR:AT5G04860.1); similar to hypothetical protein [Vitis vinifera] (GB:CAN68625.1); contains InterPro domain C2 calcium-dependent membrane targeting (InterPro:IPR000008)	7.70752	5.76974	3.83114	up
265620_at	AT2G27310	F-box family protein	8.02534	6.59391	2.69715	up
265628_at	AT2G27290	similar to unnamed protein product [Vitis vinifera] (GB:CAO48682.1); contains InterPro domain Protein of unknown function DUF1279 (InterPro:IPR009688)	5.30963	4.00485	2.47046	up
265629_at	AT2G27228;AT2G27230	[AT2G27228, CPuORF6 (Conserved peptide upstream open reading frame 6)];[AT2G27230, LHW (LONESOME HIGHWAY); protein homodimerization/ transcription activator/ transcription factor]	7.76038	6.29049	2.77	up
265632_at	AT2G14290	F-box family protein	9.02447	7.30273	3.29833	up
265656_at	AT2G13820	protease inhibitor/seed storage/lipid transfer protein (LTP) family protein	8.86428	7.63084	2.35127	up
265657_at	AT2G13840	PHP domain-containing protein	5.52433	3.95501	2.96765	up
265663_at	AT2G24290	similar to unknown protein [Arabidopsis thaliana] (TAIR:AT4G30996.1); similar to H0311C03.8 [Oryza sativa (indica cultivar-group)] (GB:CAH67554.1); contains InterPro domain Protein of unknown function DUF1068 (InterPro:IPR010471)	6.54497	5.30061	2.36914	up
265664_at	AT2G24420	DNA repair ATPase-related	7.45877	5.59173	3.64783	up
265668_at	AT2G32020	GCN5-related N-acetyltransferase (GNAT) family protein	7.45451	5.83494	3.07283	up
265677_at	AT2G32080	PUR ALPHA-1 (purin-rich alpha 1); nucleic acid binding	8.2208	7.04308	2.26219	up
265680_at	AT2G32150	haloacid dehalogenase-like hydrolase family protein	11.8247	10.389	2.70508	up
265707_at	AT2G03390	uvrB/uvrC motif-containing protein	6.3035	5.05882	2.36965	up
265709_at	AT2G03540	transposable element gene	4.38884	2.98053	2.65426	up
265712_s_at	AT3G11810;AT2G03330	[AT3G11810, similar to unknown protein [Arabidopsis thaliana] (TAIR:AT2G03330.1); similar to hypothetical protein OsI_036713 [Oryza sativa (indica cultivar-group)] (GB:EAY82754.1)];[AT2G03330, similar to unknown protein [Arabidopsis thaliana] (TAIR:AT3G11810.1); similar to hypothetical protein OsI_036713 [Oryza sativa (indica cultivar-group)] (GB:EAY82754.1)]	8.24442	6.81073	2.70137	up
265728_at	AT2G31990	exostosin family protein	7.28343	5.16045	4.35593	up
265737_at	AT2G01180	ATPAP1 (PHOSPHATIDIC ACID PHOSPHATASE 1); phosphatidate phosphatase	8.69992	7.50903	2.28294	up
265768_at	AT2G48020	sugar transporter, putative	7.49713	5.36784	4.37503	up
265772_at	AT2G48010	RKF3 (RECEPTOR-LIKE KINASE IN IN FLOWERS 3); kinase	10.0156	8.00108	4.04046	up
265795_at	AT2G35780	SCPL26 (serine carboxypeptidase-like 26); serine carboxypeptidase	6.34955	4.71809	3.09826	up
265869_at	AT2G01760	ARR14 (ARABIDOPSIS RESPONSE REGULATOR 14); transcription factor/ two-component response regulator	4.60851	2.84	3.40701	up
265872_at	AT2G01670	ATNUDT17 (Arabidopsis thaliana Nudix hydrolase homolog 17); hydrolase	10.9005	9.20855	3.23082	up
265876_at	AT2G42290	leucine-rich repeat family protein	3.6169	2.44219	2.25748	up
265880_at	AT2G42300	basic helix-loop-helix (bHLH) family protein	3.93045	2.78103	2.21826	up
265887_at	AT2G25710	HCS1 (HOLOCARBOXYLASE SYNTHASE); catalytic	7.23675	5.7209	2.85968	up
265897_at	AT2G25680	MOT1 (MOLYBDATE TRANSPORTER 1); molybdate ion transmembrane transporter/ sulfate transmembrane transporter	3.86114	2.5201	2.53334	up
265929_s_at	AT2G18560;AT2G18570	[AT2G18560, UDP-glucoronosyl/UDP-glucosyl transferase family protein];[AT2G18570, UDP-glucoronosyl/UDP-glucosyl transferase family protein]	8.21137	7.2062	2.00718	up
265935_at	AT2G19580	TET2 (TETRASPANIN2)	6.97238	5.77656	2.29075	up
265952_at	AT2G37480;AT2G37478	[AT2G37480, similar to unknown protein [Arabidopsis thaliana] (TAIR:AT3G53670.1); similar to hypothetical protein [Vitis vinifera] (GB:CAN77855.1)];[AT2G37478, CPuORF52 (Conserved peptide upstream open reading frame 52)]	6.74639	4.79105	3.87809	up
265953_at	AT2G37480;AT2G37478	[AT2G37480, similar to unknown protein [Arabidopsis thaliana] (TAIR:AT3G53670.1); similar to hypothetical protein [Vitis vinifera] (GB:CAN77855.1)];[AT2G37478, CPuORF52 (Conserved peptide upstream open reading frame 52)]	8.97739	7.10006	3.67393	up
265960_at	AT2G37470	histone H2B, putative	7.37416	6.32334	2.07171	up
265962_at	AT2G37460	nodulin MtN21 family protein	7.19463	4.72343	5.54505	up
265966_at	AT2G37220	29 kDa ribonucleoprotein, chloroplast, putative / RNA-binding protein cp29, putative	7.07807	5.47149	3.04528	up
265967_at	AT2G37450	nodulin MtN21 family protein	6.09018	3.30377	6.89908	up
265989_at	AT2G24260	basic helix-loop-helix (bHLH) family protein	6.36192	4.43173	3.81105	up
265999_at	AT2G24100	similar to unknown protein [Arabidopsis thaliana] (TAIR:AT4G30780.1); similar to unnamed protein product [Vitis vinifera] (GB:CAO66612.1)	8.98711	7.61274	2.59255	up
266001_at	AT2G24150	HHP3 (heptahelical protein 3); receptor	6.99446	5.51945	2.77986	up
266018_at	AT2G18710	SCY1 (SECY HOMOLOG 1); P-P-bond-hydrolysis-driven protein transmembrane transporter	6.44259	4.69972	3.34699	up
266019_at	AT2G18750	calmodulin-binding protein	6.15008	5.10727	2.06024	up
266051_at	AT2G40760	rhodanese-like domain-containing protein	6.58814	5.23323	2.55779	up
266054_at	AT2G40640	similar to ubiquitin-protein ligase [Arabidopsis thaliana] (TAIR:AT5G05230.1); similar to unnamed protein product [Vitis vinifera] (GB:CAO41513.1); contains domain SSF57850 (SSF57850)	5.60683	2.55985	8.26483	up
266079_at	AT2G37860	LCD1 (LOWER CELL DENSITY 1)	6.07379	5.00886	2.09208	up
266106_at	AT2G45170	AtATG8e (AUTOPHAGY 8E); microtubule binding	9.02274	6.97665	4.12983	up
266158_at	AT2G28070	ABC transporter family protein	6.33369	4.90793	2.68656	up
266165_at	AT2G28190	CSD2 (COPPER/ZINC SUPEROXIDE DISMUTASE 2); copper, zinc superoxide dismutase	8.54972	6.15111	5.27292	up
266215_at	AT2G06850	EXGT-A1 (ENDOXYLOGLUCAN TRANSFERASE); hydrolase, acting on glycosyl bonds	10.2613	8.93869	2.50116	up
266222_at	AT2G28780	similar to unknown protein [Arabidopsis thaliana] (TAIR:AT3G09450.1); similar to unnamed protein product [Vitis vinifera] (GB:CAO21693.1)	8.00005	4.36564	12.4184	up
266224_at	AT2G28800	ALB3 (ALBINO 3); P-P-bond-hydrolysis-driven protein transmembrane transporter	7.55248	5.7887	3.39586	up
266232_at	AT2G02310	ATPP2-B6 (Phloem protein 2-B6); carbohydrate binding	5.50696	4.18811	2.49468	up
266238_at	AT2G29400	TOPP1 (TYPE ONE PROTEIN PHOSPHATASE 1); protein serine/threonine phosphatase	8.7341	7.16617	2.96478	up
266259_at	AT2G27830	similar to pentatricopeptide (PPR) repeat-containing protein [Arabidopsis thaliana] (TAIR:AT4G22760.1); similar to hypothetical protein [Catharanthus roseus] (GB:CAC09928.1)	9.96268	8.37603	3.00351	up
266262_at	AT2G27590	similar to unnamed protein product [Vitis vinifera] (GB:CAO48766.1); contains domain SSF53335 (SSF53335)	6.22955	3.50851	6.5935	up
266265_at	AT2G29340	short-chain dehydrogenase/reductase (SDR) family protein	4.11047	2.70857	2.6425	up
266268_at	AT2G29510	similar to unknown protein [Arabidopsis thaliana] (TAIR:AT5G59020.1); similar to unnamed protein product [Vitis vinifera] (GB:CAO21541.1); contains InterPro domain Tubby, C-terminal (InterPro:IPR000007)	8.00429	6.7473	2.38997	up
266276_at	AT2G29330	TRI (TROPINONE REDUCTASE); oxidoreductase	5.88517	2.82452	8.34353	up
266297_at	AT2G29570	PCNA2 (PROLIFERATING CELL NUCLEAR ANTIGEN 2); DNA binding / DNA polymerase processivity factor	7.38461	6.15785	2.34041	up
266300_at	AT2G01420	PIN4 (PIN-FORMED 4); auxin:hydrogen symporter/ transporter	6.26901	3.50418	6.79671	up
266302_at	AT2G27050	EIL1 (ETHYLENE-INSENSITIVE3-LIKE 1); transcription factor	7.71135	5.98191	3.316	up
266303_at	AT2G27060	ATP binding / protein serine/threonine kinase	4.39314	2.74404	3.13638	up
266313_at	AT2G26980	CIPK3 (CBL-INTERACTING PROTEIN KINASE 3); kinase/ protein kinase	6.7002	5.38533	2.48779	up
266335_at	AT2G32440	KAO2 (ENT-KAURENOIC ACID HYDROXYLASE 2); oxygen binding	5.75111	4.07648	3.19237	up
266347_at	AT2G01440	ATP-dependent helicase	3.4839	1.90385	2.98981	up
266363_at	AT2G41250	haloacid dehalogenase-like hydrolase family protein	8.96642	5.62598	10.1291	up
266369_at	AT2G41370	BOP2 (BLADE ON PETIOLE2); protein binding	4.21647	3.11817	2.14102	up
266372_at	AT2G41310	ATRR3 (RESPONSE REGULATOR 3); transcription regulator	4.46486	3.30721	2.23094	up
266396_at	AT2G38790	unknown protein	6.7712	5.02385	3.35741	up
266401_s_at	AT2G38620;AT3G54180	[AT2G38620, CDKB1;2 (cyclin-dependent kinase B1;2); kinase];[AT3G54180, CDC2B (CDC2-LIKE GENE); kinase/ protein binding]	4.80573	3.79585	2.01375	up
266403_at	AT2G38600	acid phosphatase class B family protein	7.39806	5.51853	3.67955	up
266425_at	AT2G41300	strictosidine synthase	6.0077	4.98132	2.03692	up
266427_at	AT2G07170	binding	3.62028	2.4777	2.20776	up
266466_at	AT2G47790	transducin family protein / WD-40 repeat family protein	7.35564	5.97511	2.60364	up
266477_at	AT2G31085	CLE6 (CLAVATA3/ESR-RELATED 6); receptor binding	5.88974	2.67254	9.29978	up
266483_at	AT2G47910	CRR6 (CHLORORESPIRATORY REDUCTION 6)	3.05785	1.95156	2.15292	up
266488_at	AT2G47670	invertase/pectin methylesterase inhibitor family protein	4.18778	2.48565	3.25382	up
266507_at	AT2G47860	phototropic-responsive NPH3 family protein	4.26759	2.80354	2.75881	up
266520_at	AT2G23980	ATCNGC6 (CYCLIC NUCLEOTIDE GATED CHANNEL 6); calmodulin binding	7.89862	6.46293	2.7051	up
266525_at	AT2G16970	MEE15 (maternal effect embryo arrest 15); tetracycline transporter	5.00479	3.06668	3.83202	up
[truncated: 100 more rows]

## Sheet: work sheet2
Additional file 7 - List of down-regulated genes of root tissue in WT-D/WT-C_R (Fold change ≥ 2 )
			Wild Type - Drought	Wild Type - Control	Fold Change ≥ 2
Probe Set ID	Locus Identifier	Gene Title	WT-D (Average of intensity in triplicate)	WT-C (Average of intensity in triplicate)	FC (WT-D/WT-C)	Regulation
244901_at	ATMG00640	encodes a plant b subunit of mitochondrial ATP synthase based on structural similarity and the presence in the F(0) complex.	5.85005	4.75154	2.14133	down
244906_at	ATMG00690	hypothetical protein	5.92701	4.79821	2.18677	down
244928_s_at	ATMG00570;AT2G07716	[ATMG00570, encodes a protein of unknown function. The transcript has extensive RNA editing at the 3' end. Protein has orthologous in other plants and sequence is similar to E. coli ORFs orf154 and orf131, both of unknown function. So far, similar proteins are found only in plants and prokaryotes.];[AT2G07716, pseudogene, similar to orfx, blastp match of 85% identity and 5.5e-116 P-value to GP|28…	5.8096	4.28806	2.87096	down
244943_at	ATMG00070	NADH dehydrogenase subunit 9	6.67017	5.59044	2.11364	down
244950_at	ATMG00160	cytochrome c oxidase subunit 2	6.36432	4.57592	3.45431	down
244953_s_at	ATMG00270;AT2G07731	[ATMG00270, NADH dehydrogenase subunit 6];[AT2G07731, pseudogene, similar to NADH-ubiquinone oxidoreductase chain 6 (EC 1.6.5.3). (Field mustard), blastp match of 96% identity and 3.7e-99 P-value to SP|Q01825|NU6M_ARATH NADH-ubiquinone oxidoreductase chain 6 (EC 1.6.5.3). (Field mustard) {Brassica campestris}]	3.66033	2.61632	2.06194	down
244966_at	ATCG00600	Cytochrome b6-f complex, subunit V. Disruption of homologous gene in Chlamydomonas results in disruption of cytochrome b6-f complex.	3.90647	2.85884	2.06714	down
244970_at	ATCG00660	encodes a chloroplast ribosomal protein L20, a constituent of the large subunit of the ribosomal complex	8.14322	6.59411	2.92637	down
245003_at	ATCG00280	chloroplast gene encoding a CP43 subunit of the photosystem II reaction center. promoter contains a blue-light responsive element.	6.67403	5.63164	2.05963	down
245004_at	ATCG00300	encodes PsbZ, which is a subunit of photosystem II. In Chlamydomonas, this protein has been shown to be essential in the interaction between PS II and the light harvesting complex II.	8.73582	7.71497	2.02912	down
245020_at	ATCG00540	Encodes cytochrome f apoprotein; involved in photosynthetic electron transport chain; encoded by the chloroplast genome and is transcriptionally repressed by a nuclear gene HCF2.	8.69167	7.62093	2.1005	down
245042_at	AT2G26540	HEMD; uroporphyrinogen-III synthase	4.13786	3.02897	2.15679	down
245052_at	AT2G26440	pectinesterase family protein	5.45085	2.53455	7.54906	down
245059_at	AT2G39720	RHC2A (RING-H2 finger C2A); protein binding / zinc ion binding	6.25094	4.80514	2.72413	down
245064_at	AT2G39725	complex 1 family protein / LVR family protein	6.72006	5.56308	2.2299	down
245078_at	AT2G23340	AP2 domain-containing transcription factor, putative	7.65662	5.77521	3.68435	down
245080_at	AT2G23300	leucine-rich repeat transmembrane protein kinase, putative	5.81244	3.19477	6.13755	down
245088_at	AT2G39850	subtilase	5.65689	4.51983	2.19933	down
245089_at	AT2G45290	transketolase, putative	7.56315	5.99364	2.96805	down
245096_at	AT2G40880	FL3-27; cysteine protease inhibitor	9.33596	7.45238	3.68991	down
245101_at	AT2G40890	CYP98A3 (CYTOCHROME P450, FAMILY 98, SUBFAMILY A, POLYPEPTIDE 3); monooxygenase/ p-coumarate 3-hydroxylase	10.5899	7.58923	8.00374	down
245151_at	AT2G47550	pectinesterase family protein	9.85224	8.21736	3.10561	down
245152_at	AT2G47490	mitochondrial substrate carrier family protein	7.76907	6.6679	2.14529	down
245171_at	AT2G47560	zinc finger (C3HC4-type RING finger) family protein	8.89371	5.99271	7.46943	down
245173_at	AT2G47520	AP2 domain-containing transcription factor, putative	8.74192	6.23026	5.70276	down
245176_at	AT2G47440	DNAJ heat shock N-terminal domain-containing protein	9.72533	7.39497	5.0293	down
245200_at	AT1G67850	similar to unknown protein [Arabidopsis thaliana] (TAIR:AT1G13000.2); similar to unknown protein [Arabidopsis thaliana] (TAIR:AT1G13000.1); similar to unnamed protein product [Vitis vinifera] (GB:CAO42517.1); contains InterPro domain Protein of unknown function DUF707 (InterPro:IPR007877)	7.28276	6.03433	2.37584	down
245202_at	AT1G67720	leucine-rich repeat family protein / protein kinase family protein	7.39701	6.20242	2.2888	down
245209_at	AT5G12340	similar to unknown protein [Arabidopsis thaliana] (TAIR:AT1G28190.1); similar to unnamed protein product [Vitis vinifera] (GB:CAO16848.1)	9.37369	7.9049	2.7679	down
245228_at	AT3G29810	COBL2 (COBRA-LIKE PROTEIN 2 PRECURSOR)	7.42397	5.8955	2.8848	down
245244_at	AT1G44350	ILL6 (IAA-leucine resistant (ILR)-like gene 6); metallopeptidase	9.13601	7.5005	3.10697	down
245253_at	AT4G15440	HPL1 (HYDROPEROXIDE LYASE 1); heme binding / iron ion binding / monooxygenase	5.05383	3.02704	4.07497	down
245273_at	AT4G14950	similar to unknown protein [Arabidopsis thaliana] (TAIR:AT1G05360.1); similar to unnamed protein product [Vitis vinifera] (GB:CAO71145.1); contains domain PTHR10281:SF1 (PTHR10281:SF1); contains domain PTHR10281 (PTHR10281)	4.44426	3.35258	2.13121	down
245274_at	AT4G14360	dehydration-responsive protein-related	8.23204	7.1271	2.1509	down
245275_at	AT4G15210	ATBETA-AMY (BETA-AMYLASE); beta-amylase	5.04383	3.48018	2.956	down
245277_at	AT4G15550	IAGLU (INDOLE-3-ACETATE BETA-D-GLUCOSYLTRANSFERASE); UDP-glycosyltransferase/ transferase, transferring glycosyl groups	6.82493	3.66834	8.91718	down
245292_at	AT4G15093	catalytic LigB subunit of aromatic ring-opening dioxygenase family	9.92472	8.86091	2.09045	down
245295_at	AT4G16100	similar to unknown protein [Arabidopsis thaliana] (TAIR:AT5G49220.1); similar to unnamed protein product [Vitis vinifera] (GB:CAO44865.1); contains InterPro domain Protein of unknown function DUF789 (InterPro:IPR008507)	7.29046	5.05054	4.7237	down
245304_at	AT4G15630	integral membrane family protein	4.34532	2.83934	2.84017	down
245306_at	AT4G14690	ELIP2 (EARLY LIGHT-INDUCIBLE PROTEIN 2); chlorophyll binding	5.9799	3.96474	4.04225	down
245310_at	AT4G13950	RALFL31 (RALF-LIKE 31)	10.4592	8.251	4.62101	down
245317_at	AT4G15610	integral membrane family protein	12.015	10.1136	3.73587	down
245319_at	AT4G16146	similar to unknown protein [Arabidopsis thaliana] (TAIR:AT1G69510.2); similar to unknown protein [Arabidopsis thaliana] (TAIR:AT1G69510.1); similar to unknown protein [Arabidopsis thaliana] (TAIR:AT1G69510.3); similar to unnamed protein product [Vitis vinifera] (GB:CAO44882.1); contains InterPro domain Lg106-like (InterPro:IPR012482)	6.38308	2.45469	15.2252	down
245324_at	AT4G17260	L-lactate dehydrogenase, putative	10.4897	6.38	17.2641	down
245334_at	AT4G15800	RALFL33 (RALF-LIKE 33)	10.6303	9.25367	2.59656	down
245363_at	AT4G15120	VQ motif-containing protein	6.45883	4.91178	2.92219	down
245370_at	AT4G16840	similar to unknown protein [Arabidopsis thaliana] (TAIR:AT2G35658.3); similar to unknown protein [Arabidopsis thaliana] (TAIR:AT2G35658.2); similar to unknown protein [Arabidopsis thaliana] (TAIR:AT2G35658.1)	7.26443	5.88305	2.60518	down
245401_at	AT4G17670	senescence-associated protein-related	8.19141	4.66471	11.5251	down
245430_at	AT4G17060	unknown protein	6.58152	5.14396	2.70862	down
245432_at	AT4G17100	serine protease protein -related, expressed pseudogene, blastp match of 64% identity and 1.9e-114 P-value to GP|29367523|gb|AAO72617.1||AY224498 putative serine protease-like protein {Oryza sativa (japonica cultivar-group)}	6.98071	4.98651	3.98397	down
245435_at	no_match	no_match	3.56895	2.4819	2.1244	down
245477_at	AT4G16110	ARR2 (ARABIDOPSIS RESPONSE REGULATOR 2); transcription factor/ two-component response regulator	4.91252	3.54251	2.58472	down
245479_at	AT4G16140	proline-rich family protein	7.19303	4.3572	7.13953	down
245504_at	AT4G15660	glutaredoxin family protein	5.89179	4.64066	2.38028	down
245514_at	no_match	no_match	5.54429	4.43966	2.15044	down
245533_at	AT4G15130	cholinephosphate cytidylyltransferase, putative / phosphorylcholine transferase, putative / CTP:phosphocholine cytidylyltransferase, putative	9.06511	6.28774	6.85605	down
245540_at	AT4G15230	ATPDR2/PDR2 (PLEIOTROPIC DRUG RESISTANCE 2); ATPase, coupled to transmembrane movement of substances	3.97139	2.69389	2.42417	down
245543_at	AT4G15260	UDP-glucoronosyl/UDP-glucosyl transferase family protein	5.93253	4.6391	2.45109	down
245557_at	AT4G15410	UBX domain-containing protein	7.44412	5.65356	3.45949	down
245563_at	AT4G14580	CIPK4 (CBL-INTERACTING PROTEIN KINASE 4); kinase	8.17141	6.06	4.32115	down
245612_at	AT4G14440	enoyl-CoA hydratase/isomerase family protein	4.37715	3.14771	2.34476	down
245629_at	AT1G56580	similar to unknown protein [Arabidopsis thaliana] (TAIR:AT1G09310.1); similar to unknown [Populus trichocarpa] (GB:ABK94967.1); contains InterPro domain Protein of unknown function DUF538 (InterPro:IPR007493)	8.78383	6.57783	4.61394	down
245637_at	AT1G25230	purple acid phosphatase family protein	10.7845	8.87994	3.74389	down
245641_at	AT1G25370	similar to unknown protein [Arabidopsis thaliana] (TAIR:AT1G68340.1); similar to unnamed protein product [Vitis vinifera] (GB:CAO68084.1); contains InterPro domain Protein of unknown function DUF1639 (InterPro:IPR012438)	6.70698	4.59394	4.32603	down
245699_at	AT5G04250	OTU-like cysteine protease family protein	7.29392	4.5768	6.57559	down
245706_at	AT5G04310	pectate lyase family protein	8.45091	7.0527	2.63574	down
245708_at	AT5G04310	pectate lyase family protein	6.04958	4.35718	3.23195	down
245728_at	AT1G73340	oxygen binding	3.98678	2.80806	2.26376	down
245740_at	AT1G44100	AAP5 (amino acid permease 5); amino acid transmembrane transporter	8.73963	6.84871	3.70871	down
245749_at	AT1G51090	heavy-metal-associated domain-containing protein	7.71383	5.64352	4.19978	down
245770_at	AT1G30240	binding	5.53716	4.40092	2.19807	down
245780_at	AT1G45688	similar to unknown protein [Arabidopsis thaliana] (TAIR:AT5G42860.1); similar to H0814G11.12 [Oryza sativa (indica cultivar-group)] (GB:CAJ86345.1); similar to CAA30379.1 protein [Oryza sativa] (GB:CAB53482.1)	9.3266	7.86445	2.75518	down
245789_at	AT1G32090	early-responsive to dehydration protein-related / ERD protein-related	7.13924	5.61781	2.87076	down
245809_at	AT1G58440	XF1 (SQUALENE EPOXIDASE 1); oxidoreductase	7.2347	5.45648	3.43004	down
245810_at	AT1G38065;AT1G38131	[AT1G38065, similar to unknown protein [Arabidopsis thaliana] (TAIR:AT1G38131.1); similar to unnamed protein product [Vitis vinifera] (GB:CAO61813.1); contains InterPro domain Protein of unknown function DUF246, plant (InterPro:IPR004348)];[AT1G38131, similar to unknown protein [Arabidopsis thaliana] (TAIR:AT1G38065.1); similar to unnamed protein product [Vitis vinifera] (GB:CAO61813.1); contains…	3.50309	2.40874	2.13516	down
245816_at	AT1G26210	similar to unknown protein [Arabidopsis thaliana] (TAIR:AT1G68870.1)	4.94917	3.23915	3.27165	down
245821_at	AT1G26270	phosphatidylinositol 3- and 4-kinase family protein	10.0009	8.73994	2.39653	down
245824_at	AT1G57943	ATPUP17 (Arabidopsis thaliana purine permease 17)	9.03682	5.14209	14.8741	down
245832_at	AT1G48850	EMB1144 (EMBRYO DEFECTIVE 1144); chorismate synthase	10.8665	8.2932	5.95162	down
245854_at	AT5G13490	AAC2 (ADP/ATP CARRIER 2); ATP:ADP antiporter/ binding	7.22918	6.03721	2.28465	down
245861_at	AT5G28300	trihelix DNA-binding protein, putative	4.78885	2.35693	5.39609	down
245878_at	AT1G26190	phosphoribulokinase/uridine kinase family protein	5.18431	3.46387	3.29538	down
245904_at	AT5G11110	ATSPS2F/SPS1 (SUCROSE PHOSPHATE SYNTHASE 1); sucrose-phosphate synthase	5.44318	3.81683	3.08731	down
245905_at	AT5G11090	serine-rich protein-related	9.33771	8.28051	2.08088	down
245929_at	AT5G24760	alcohol dehydrogenase, putative	8.83259	6.44834	5.22073	down
245951_at	AT5G19550	ASP2 (ASPARTATE AMINOTRANSFERASE 2)	10.4568	8.79295	3.16859	down
245953_at	AT5G28520	similar to jacalin lectin family protein [Arabidopsis thaliana] (TAIR:AT1G33790.1); similar to jasmonate inducible protein [Brassica napus] (GB:CAA72271.1); contains InterPro domain Mannose-binding lectin (InterPro:IPR001229)	7.51495	5.54096	3.92854	down
245955_at	AT5G28510	glycosyl hydrolase family 1 protein	4.96277	3.5435	2.67449	down
245987_at	AT5G13180	ANAC083 (Arabidopsis NAC domain containing protein 83); transcription factor	8.6186	7.19853	2.67599	down
246000_at	AT5G20820	auxin-responsive protein-related	5.57127	4.29241	2.42647	down
246001_at	AT5G20790	similar to unknown protein [Arabidopsis thaliana] (TAIR:AT3G43110.1)	5.77721	2.54251	9.41328	down
246005_at	AT5G08415	lipoic acid synthase family protein	6.01834	4.33923	3.20229	down
246027_at	AT5G21060	homoserine dehydrogenase family protein	6.64623	5.63899	2.01006	down
246030_at	AT5G21105	L-ascorbate oxidase/ copper ion binding	10.6658	8.16164	5.67337	down
246034_at	AT5G08350	GRAM domain-containing protein / ABA-responsive protein-related	10.875	9.11175	3.39465	down
246039_at	AT5G19480	similar to unknown protein [Arabidopsis thaliana] (TAIR:AT5G12230.1); similar to hypothetical protein OsI_037842 [Oryza sativa (indica cultivar-group)] (GB:EAY83883.1)	8.57099	6.71299	3.62505	down
246043_at	AT5G19380	similar to unknown protein [Arabidopsis thaliana] (TAIR:AT5G12170.2); similar to unnamed protein product [Vitis vinifera] (GB:CAO16866.1); contains domain Multidrug resistance efflux transporter EmrE (SSF103481)	6.96996	4.27074	6.4945	down
246071_at	AT5G20150	SPX (SYG1/Pho81/XPR1) domain-containing protein	10.1314	6.25707	14.6651	down
246075_at	AT5G20410	MGD2 (monogalactosyldiacylglycerol synthase 2); 1,2-diacylglycerol 3-beta-galactosyltransferase/ transferase, transferring glycosyl groups	4.24852	3.10337	2.2117	down
246097_at	AT5G20270	HHP1 (HEPTAHELICAL TRANSMEMBRANE PROTEIN1)	4.15484	2.69852	2.74409	down
246125_at	AT5G19875	similar to unknown protein [Arabidopsis thaliana] (TAIR:AT2G31940.1); similar to hypothetical protein MtrDRAFT_AC155880g29v2 [Medicago truncatula] (GB:ABN08129.1)	7.74845	4.85998	7.40484	down
246137_at	AT5G28490	LSH1 (LIGHT-DEPENDENT SHORT HYPOCOTYLS 1)	6.96288	5.3105	3.14352	down
246141_at	AT5G19920	transducin family protein / WD-40 repeat family protein	3.59016	2.34949	2.36309	down
246146_at	AT5G20050	protein kinase family protein	8.60077	6.73194	3.65238	down
246158_at	AT5G19855	similar to unnamed protein product [Vitis vinifera] (GB:CAO21907.1)	5.24982	4.23294	2.02353	down
246180_at	AT5G20840	phosphoinositide phosphatase family protein	7.41374	6.3175	2.13796	down
246198_at	AT4G36810	GGPS1 (GERANYLGERANYL PYROPHOSPHATE SYNTHASE 1); farnesyltranstransferase	7.18174	5.58391	3.02688	down
246200_at	AT4G37240	similar to unknown protein [Arabidopsis thaliana] (TAIR:AT2G23690.1); similar to unnamed protein product [Vitis vinifera] (GB:CAO45438.1); similar to hypothetical protein [Vitis vinifera] (GB:CAN61825.1)	7.18455	5.49211	3.23202	down
246212_at	AT4G36930	SPT (SPATULA); DNA binding / transcription factor	4.95056	3.6368	2.48589	down
246214_at	AT4G36988;AT4G36990	[AT4G36988, CPuORF49 (Conserved peptide upstream open reading frame 49)];[AT4G36990, HSF4 (HEAT SHOCK FACTOR 4); DNA binding / transcription factor]	11.9389	10.2029	3.33099	down
246217_at	AT4G36920	AP2 (APETALA 2); transcription factor	8.25553	5.38506	7.31304	down
246225_at	AT4G36910	LEJ2 (LOSS OF THE TIMING OF ET AND JA BIOSYNTHESIS 2)	5.34092	4.1602	2.26691	down
246235_at	AT4G36830	GNS1/SUR4 membrane family protein	8.1558	4.4093	13.4218	down
246247_at	AT4G36640	SEC14 cytosolic factor family protein / phosphoglyceride transfer family protein	6.35408	4.92252	2.69739	down
246249_at	AT4G36680	pentatricopeptide (PPR) repeat-containing protein	7.7245	5.80722	3.77711	down
246250_at	AT4G36880	CP1 (CYSTEINE PROTEINASE1); cysteine-type peptidase	5.44796	3.29065	4.46083	down
246272_at	AT4G37150	esterase, putative	6.29095	5.14333	2.21549	down
246309_at	AT3G51790	ATG1 (G1p-related protein)	7.32911	5.1566	4.50805	down
246310_at	AT3G51895	SULTR3;1 (SULFATE TRANSPORTER 1); sulfate transmembrane transporter	6.16349	3.00766	8.91253	down
246376_at	AT1G51950	IAA18 (indoleacetic acid-induced protein 18); transcription factor	9.02795	7.74102	2.44007	down
246389_at	AT1G77380	AAP3 (amino acid permease 3); amino acid transmembrane transporter	8.73501	5.84517	7.41192	down
246394_at	AT1G58160	jacalin lectin family protein	4.64425	3.18005	2.75911	down
246395_at	AT1G58170	disease resistance-responsive protein-related / dirigent protein-related	9.33246	4.03926	39.2115	down
246405_at	AT1G57630	disease resistance protein (TIR class), putative	5.75723	3.988	3.40872	down
246417_at	AT5G16990	NADP-dependent oxidoreductase, putative	5.90557	3.53042	5.18791	down
246418_at	AT5G16960	NADP-dependent oxidoreductase, putative	3.94567	2.22087	3.30534	down
246422_at	AT5G17060	ATARFB1B; GTP binding	6.77404	5.54815	2.339	down
246440_at	AT5G17650	glycine/proline-rich protein	9.9528	8.82503	2.18521	down
246445_at	AT5G17630	glucose-6-phosphate/phosphate translocator, putative	6.54075	5.40975	2.19009	down
246460_at	AT5G16910	ATCSLD2 (Cellulose synthase-like D2); cellulose synthase/ transferase, transferring glycosyl groups	10.1501	8.658	2.81299	down
246463_at	AT5G16970	AT-AER (ALKENAL REDUCTASE); 2-alkenal reductase	6.6323	2.49679	17.5757	down
246465_at	no_match	no_match	5.82585	3.99183	3.56529	down
246466_at	AT5G17010	sugar transporter family protein	6.17894	4.94247	2.3562	down
246476_at	AT5G16730	similar to unknown protein [Arabidopsis thaliana] (TAIR:AT3G02930.1); similar to unnamed protein product [Vitis vinifera] (GB:CAO62148.1); contains InterPro domain Spectrin repeat (InterPro:IPR002017)	8.95062	7.40029	2.92885	down
246488_at	AT5G16010	3-oxo-5-alpha-steroid 4-dehydrogenase family protein / steroid 5-alpha-reductase family protein	11.3113	6.29824	32.292	down
246510_at	AT5G15410	DND1 (DEFENSE NO DEATH 1); calcium channel/ calmodulin binding / cation channel/ cyclic nucleotide binding / inward rectifier potassium channel	5.85193	4.27547	2.98237	down
246511_at	AT5G15490	UDP-glucose 6-dehydrogenase, putative	8.52955	6.70253	3.54802	down
246516_at	AT5G15740	similar to unknown protein [Arabidopsis thaliana] (TAIR:AT3G02250.1); similar to hypothetical protein [Cleome spinosa] (GB:ABD96934.1); similar to unnamed protein product [Vitis vinifera] (GB:CAO49221.1); similar to hypothetical protein [Cleome spinosa] (GB:ABD96844.1); contains InterPro domain Protein of unknown function DUF246, plant (InterPro:IPR004348)	5.56131	4.43681	2.18026	down
246522_at	AT5G15830	ATBZIP3 (ARABIDOPSIS THALIANA BASIC LEUCINE-ZIPPER 3); DNA binding / transcription factor	7.47854	6.37328	2.15137	down
246525_at	AT5G15840	CO (CONSTANS); transcription factor/ zinc ion binding	4.16192	2.5231	3.11409	down
246528_at	AT5G15640	mitochondrial substrate carrier family protein	7.58287	6.13504	2.72798	down
246529_at	AT5G15730	serine/threonine protein kinase, putative	7.82111	6.55915	2.39822	down
246555_at	AT5G15470	GAUT14 (Galacturonosyltransferase 14); polygalacturonate 4-alpha-galacturonosyltransferase/ transferase, transferring glycosyl groups / transferase, transferring hexosyl groups	6.34014	4.55587	3.44444	down
246580_at	AT1G31770	ABC transporter family protein	6.9829	5.3924	3.01154	down
246597_at	AT5G14760	AO (L-ASPARTATE OXIDASE); L-aspartate oxidase	7.1413	2.87161	19.2888	down
246607_at	AT5G35370	carbohydrate binding / kinase	5.27479	3.95887	2.4896	down
246612_at	AT5G35320	similar to hypothetical protein [Vitis vinifera] (GB:CAN60849.1)	7.05281	5.10684	3.85297	down
246627_s_at	AT2G45300;AT1G48860	[AT2G45300, 3-phosphoshikimate 1-carboxyvinyltransferase / 5-enolpyruvylshikimate-3-phosphate / EPSP synthase];[AT1G48860, 3-phosphoshikimate 1-carboxyvinyltransferase, putative / 5-enolpyruvylshikimate-3-phosphate, putative / EPSP synthase, putative]	10.6178	9.00758	3.05296	down
246703_at	AT5G28080	WNK9 (Arabidopsis WNK kinase 9); kinase	6.20503	4.73999	2.7607	down
246708_at	AT5G28150	similar to unknown protein [Arabidopsis thaliana] (TAIR:AT3G04860.1); similar to hypothetical protein [Vitis vinifera] (GB:CAN64151.1); contains InterPro domain Protein of unknown function DUF868, plant (InterPro:IPR008586)	6.46173	5.06353	2.63573	down
246724_at	AT5G29000	myb family transcription factor	7.17464	6.10587	2.09764	down
246728_at	AT5G28040	transcription regulator	8.22171	6.47623	3.35308	down
246750_at	no_match	no_match	6.08302	4.99863	2.12047	down
246767_at	AT5G27395	P-P-bond-hydrolysis-driven protein transmembrane transporter	6.32215	5.08222	2.36187	down
246772_at	AT5G27490	integral membrane Yip1 family protein	6.5972	5.16917	2.69079	down
246779_at	AT5G27520	mitochondrial substrate carrier family protein	7.66925	6.13335	2.8997	down
246831_at	AT5G26340	MSS1 (SUGAR TRANSPORT PROTEIN 13); carbohydrate transmembrane transporter/ hexose:hydrogen symporter/ high-affinity hydrogen:glucose symporter/ sugar:hydrogen ion symporter	6.11375	4.47125	3.12207	down
246839_at	AT5G26720	unknown protein	4.87435	3.23973	3.10506	down
246854_at	AT5G26200	mitochondrial substrate carrier family protein	4.02173	2.61183	2.65718	down
246861_at	AT5G25890	IAA28 (IAA-ALANINE RESISTANT 2); transcription factor	8.49511	5.96935	5.75879	down
246884_at	AT5G26220	ChaC-like family protein	8.3646	2.11759	75.9514	down
246908_at	AT5G25610	RD22 (RESPONSIVE TO DESSICATION 22)	4.89217	2.37718	5.71593	down
246911_at	AT5G25810	TNY (TINY); DNA binding / transcription factor	6.8475	4.54295	4.94012	down
246917_at	AT5G25280	serine-rich protein-related	8.52478	6.36137	4.47974	down
246922_at	AT5G25110	CIPK25 (CBL-INTERACTING PROTEIN KINASE 25); kinase	6.50675	2.82584	12.8252	down
246933_at	AT5G25160	ZFP3 (ZINC FINGER PROTEIN 3); nucleic acid binding / transcription factor/ zinc ion binding	7.94012	6.02787	3.76397	down
246935_at	AT5G25350	EBF2 (EIN3-BINDING F BOX PROTEIN 2)	7.83915	5.18967	6.27443	down
246943_at	AT5G25440	protein kinase family protein	7.57803	6.49816	2.11385	down
246944_at	AT5G25450	ubiquinol-cytochrome C reductase complex 14 kDa protein, putative	10.2686	4.99691	38.6315	down
246954_at	AT5G04830	similar to unknown [Populus trichocarpa x Populus deltoides] (GB:ABK96633.1); contains domain SSF54427 (SSF54427)	8.06388	6.90406	2.23429	down
246976_s_at	AT5G24810	ABC1 family protein	8.78785	6.16981	6.13914	down
246996_at	AT5G67420	LBD37 (LOB DOMAIN-CONTAINING PROTEIN 37)	5.63283	4.61037	2.03137	down
247005_at	AT5G67520	adenylylsulfate kinase, putative	6.38759	4.78427	3.03841	down
247018_at	AT5G67000	DNA binding / transcription factor	3.6943	2.57913	2.1662	down
247020_at	AT5G67020	similar to unknown protein [Arabidopsis thaliana] (TAIR:AT3G50340.1); similar to unknown protein [Oryza sativa (japonica cultivar-group)] (GB:BAD09363.1); contains domain DHS-like NAD/FAD-binding domain (SSF52467)	5.95337	3.28722	6.34733	down
247024_at	AT5G66985	unknown protein	8.97354	5.59566	10.3955	down
247035_at	AT5G67110	ALC (ALCATRAZ); DNA binding / transcription factor	4.61947	3.47655	2.20828	down
247044_at	AT5G66850	MAPKKK5 (Mitogen-activated protein kinase kinase kinase 5); kinase	6.19834	4.94252	2.38804	down
247067_at	AT5G66950	catalytic/ pyridoxal phosphate binding	7.95324	6.31685	3.10887	down
247069_at	AT5G66920	SKS17 (SKU5 Similar 17); copper ion binding / oxidoreductase	9.48227	8.05484	2.68968	down
247095_at	AT5G66400	RAB18 (RESPONSIVE TO ABA 18)	7.10256	3.61073	11.2498	down
247109_at	AT5G65870	ATPSK5 (PHYTOSULFOKINE 5 PRECURSOR); growth factor	8.2324	5.15545	8.43825	down
247132_at	AT5G66200	armadillo/beta-catenin repeat family protein	8.58739	6.69319	3.71716	down
247136_at	AT5G66170	similar to unknown protein [Arabidopsis thaliana] (TAIR:AT2G17850.1); similar to unnamed protein product [Vitis vinifera] (GB:CAO48196.1); contains InterPro domain Rhodanese-like (InterPro:IPR001763)	10.1942	8.96358	2.34666	down
247138_at	AT5G66120	3-dehydroquinate synthase, putative	9.76573	7.41937	5.08537	down
247147_at	AT5G65630	GTE7 (GLOBAL TRANSCRIPTION FACTOR GROUP E 7); DNA binding	8.06722	6.72916	2.5281	down
247161_at	AT5G65810	similar to unknown protein [Arabidopsis thaliana] (TAIR:AT3G49720.1); similar to unknown protein [Arabidopsis thaliana] (TAIR:AT3G49720.2); similar to hypothetical protein [Vitis vinifera] (GB:CAN74732.1); contains domain S-adenosyl-L-methionine-dependent methyltransferases (SSF53335)	8.89471	6.95213	3.84393	down
247165_at	AT5G65790	MYB68 (myb domain protein 68); DNA binding / transcription factor	7.59283	4.71275	7.3619	down
247175_at	AT5G65280	GCL1 (GCR2-LIKE 1); catalytic	11.2106	10.1162	2.13515	down
247184_at	AT5G65450	ubiquitin carboxyl-terminal hydrolase family protein / zinc finger (MYND type) family protein	6.4602	5.09264	2.58035	down
247189_at	AT5G65390	AGP7 (Arabinogalactan protein 7)	5.89323	3.76329	4.37699	down
247191_at	AT5G65310	ATHB5 (ARABIDOPSIS THALIANA HOMEOBOX PROTEIN 5); transcription factor	8.17358	7.02768	2.21284	down
247198_at	AT5G65290	LMBR1 integral membrane family protein	5.86187	4.59108	2.41293	down
247202_at	AT5G65270	AtRABA4a (Arabidopsis Rab GTPase homolog A4a); GTP binding	8.35182	7.12256	2.34447	down
247206_at	AT5G64950	mitochondrial transcription termination factor-related / mTERF-related	5.32482	4.26705	2.0817	down
247214_at	AT5G64850	similar to unknown protein [Arabidopsis thaliana] (TAIR:AT5G09960.1); similar to 80C09_15 [Brassica rapa subsp. pekinensis] (GB:AAZ41826.1)	8.4927	5.7072	6.89474	down
247229_at	AT5G65160	tetratricopeptide repeat (TPR)-containing protein	5.37004	3.37652	3.98209	down
247237_at	AT5G64600	similar to unknown protein [Arabidopsis thaliana] (TAIR:AT1G22460.1); similar to unnamed protein product [Vitis vinifera] (GB:CAO46424.1); contains InterPro domain Protein of unknown function DUF246, plant (InterPro:IPR004348)	6.22184	4.91078	2.48123	down
247248_at	AT5G64560	magnesium transporter CorA-like family protein (MRS2-2)	6.64129	5.48253	2.23266	down
247251_at	AT5G64740	CESA6 (CELLULOSE SYNTHASE 6); transferase, transferring glycosyl groups	9.51528	8.03378	2.79238	down
247264_at	AT5G64530	ANAC104/XND1 (Arabidopsis NAC domain containing protein 104); transcription factor	7.48024	5.25657	4.67081	down
247290_at	AT5G64450	similar to unknown protein [Arabidopsis thaliana] (TAIR:AT3G62200.1); similar to unnamed protein product [Vitis vinifera] (GB:CAO40196.1); contains InterPro domain Protein of unknown function DUF537 (InterPro:IPR007491)	4.3788	2.49707	3.68518	down
247293_at	AT5G64510	similar to unnamed protein product [Vitis vinifera] (GB:CAO49799.1)	6.07314	2.31256	13.5534	down
247308_at	AT5G63930	leucine-rich repeat transmembrane protein kinase, putative	6.8537	5.33336	2.86857	down
247332_at	AT5G63440	similar to hypothetical protein [Vitis vinifera] (GB:CAN75279.1); contains InterPro domain Protein of unknown function DUF167 (InterPro:IPR003746)	5.47707	4.27166	2.30603	down
247347_at	AT5G63780	SHA1 (SHOOT APICAL MERISTEM ARREST 1); protein binding / zinc ion binding	6.86004	5.77685	2.11871	down
247356_at	AT5G63800	BGAL6/MUM2 (MUCILAGE-MODIFIED 2); beta-galactosidase	6.50495	4.39629	4.31291	down
247360_at	AT5G63450	CYP94B1 (cytochrome P450, family 94, subfamily B, polypeptide 1); oxygen binding	6.59938	2.90114	12.9802	down
247378_at	AT5G63120	ethylene-responsive DEAD box RNA helicase, putative (RH30)	5.86688	3.65149	4.64408	down
247395_at	AT5G62910	protein binding / zinc ion binding	6.54709	5.47046	2.10909	down
247406_at	AT5G62920	ARR6 (RESPONSE REGULATOR 6); transcription regulator/ two-component response regulator	7.92366	4.07749	14.3818	down
247431_at	AT5G62520	SRO5 (SIMILAR TO RCD ONE 5); NAD+ ADP-ribosyltransferase	11.0934	10.0668	2.03717	down
247432_at	AT5G62500	ATEB1B (Arabidopsis thaliana Microtubule End Binding Protein EB1A); microtubule binding	5.76219	4.26903	2.81506	down
247435_at	AT5G62480	ATGSTU9 (GLUTATHIONE S-TRANSFERASE TAU 9); glutathione transferase	4.69676	3.25799	2.71088	down
247440_at	AT5G62680	proton-dependent oligopeptide transport (POT) family protein	10.1874	8.56348	3.08221	down
247444_at	AT5G62630	HIPL2 (HIPL2 PROTEIN PRECURSOR); catalytic	10.2575	8.04896	4.62195	down
247464_at	AT5G62070	IQD23 (IQ-domain 23); calmodulin binding	8.06497	4.01379	16.5778	down
247478_at	AT5G62360	invertase/pectin methylesterase inhibitor family protein	12.8756	8.57435	19.7149	down
247492_at	AT5G61890	AP2 domain-containing transcription factor family protein	5.30027	2.46753	7.12426	down
247494_at	AT5G61790	calnexin 1 (CNX1)	9.73899	8.49604	2.36682	down
247497_at	AT5G61770	PPAN (PETER PAN-LIKE PROTEIN)	7.21548	6.13365	2.11673	down
247498_at	AT5G61810	mitochondrial substrate carrier family protein	6.78527	3.70904	8.43413	down
247517_at	AT5G61780	tudor domain-containing protein / nuclease family protein	10.2818	8.02387	4.78312	down
247522_at	AT5G61340	similar to unknown protein [Arabidopsis thaliana] (TAIR:AT1G26650.1); similar to hypothetical protein [Vitis vinifera] (GB:CAN78131.1)	6.48046	4.44522	4.09892	down
247524_at	AT5G61440	thioredoxin family protein	7.52944	6.34025	2.28024	down
247532_at	AT5G61560	protein kinase family protein	6.54101	4.79047	3.36485	down
247541_at	AT5G61660	glycine-rich protein	9.6237	7.6914	3.81665	down
247569_at	AT5G61240	protein binding	8.49531	6.69562	3.48147	down
247595_at	AT5G60820	zinc finger (C3HC4-type RING finger) family protein	7.00111	5.04551	3.87877	down
247597_at	AT5G60860	AtRABA1f (Arabidopsis Rab GTPase homolog A1f); GTP binding	6.52706	4.46789	4.16747	down
247600_at	AT5G60890	ATMYB34/ATR1/MYB34 (ALTERED TRYPTOPHAN REGULATION, MYB DOMAIN PROTEIN 34); DNA binding / kinase/ transcription activator/ transcription factor	8.96116	5.97865	7.90359	down
247625_at	AT5G60200	Dof-type zinc finger domain-containing protein	10.12	8.14162	3.94048	down
247657_at	AT5G59845	gibberellin-regulated family protein	4.83703	3.19276	3.1259	down
247666_at	AT5G60140	transcriptional factor B3 family protein	4.98088	2.8537	4.36861	down
247676_at	no_match	no_match	4.26966	3.00322	2.40566	down
247691_at	AT5G59720	HSP18.2 (HEAT SHOCK PROTEIN 18.2)	7.00585	4.33502	6.36795	down
247706_at	AT5G59480	haloacid dehalogenase-like hydrolase family protein	8.454	6.91096	2.91407	down
247707_at	AT5G59450	scarecrow-like transcription factor 11 (SCL11)	7.68351	6.14637	2.90218	down
247712_at	AT5G59300	UBC7 (UBIQUITIN-CONJUGATING ENZYME 31); ubiquitin-protein ligase	8.41064	7.22863	2.26892	down
247717_at	AT5G59320	LTP3 (LIPID TRANSFER PROTEIN 3); lipid binding	7.69972	3.55979	17.6296	down
247718_at	AT5G59310	LTP4 (LIPID TRANSFER PROTEIN 4); lipid binding	4.03694	2.29923	3.33505	down
247719_at	AT5G59305	similar to unknown [Populus trichocarpa] (GB:ABK94520.1)	7.86837	6.59505	2.41718	down
247768_at	AT5G58900	myb family transcription factor	8.20754	5.36234	7.18605	down
247774_at	AT5G58660	oxidoreductase, 2OG-Fe(II) oxygenase family protein	8.12228	4.43891	12.8471	down
247775_at	AT5G58690	phosphoinositide-specific phospholipase C family protein	9.08436	7.23025	3.6153	down
247776_at	AT5G58700	phosphoinositide-specific phospholipase C family protein	9.04855	5.55853	11.2357	down
247786_at	AT5G58600	PMR5 (POWDERY MILDEW RESISTANT 5)	5.60838	4.56737	2.05766	down
247793_at	AT5G58650	PSY1 (PLANT PEPTIDE CONTAINING SULFATED TYROSINE 1)	8.53559	7.43796	2.14003	down
247794_at	AT5G58670	ATPLC1 (PHOSPHOLIPASE C 1); phospholipase C	10.956	9.14321	3.51332	down
247820_at	AT5G58380	CIPK10 (CBL-INTERACTING PROTEIN KINASE 10); kinase	7.0696	5.68692	2.60754	down
247827_at	AT5G58500	similar to unknown protein [Arabidopsis thaliana] (TAIR:AT1G07090.1); similar to unnamed protein product [Vitis vinifera] (GB:CAO21405.1); similar to hypothetical protein [Vitis vinifera] (GB:CAN60458.1); contains InterPro domain Protein of unknown function DUF640 (InterPro:IPR006936)	9.0987	4.14429	31.0047	down
247830_at	AT5G58530	glutaredoxin family protein	5.2035	3.6234	2.9899	down
247838_at	AT5G57990	UBP23 (UBIQUITIN-SPECIFIC PROTEASE 23); ubiquitin-specific protease	9.9886	8.33844	3.13869	down
247850_at	AT5G58150	leucine-rich repeat transmembrane protein kinase, putative	5.77832	3.95367	3.54221	down
247851_at	AT5G58070	lipocalin, putative	11.0601	9.19383	3.64601	down
247874_at	AT5G57710	heat shock protein-related	7.65196	5.82981	3.53607	down
247904_at	AT5G57390	AIL5 (AINTEGUMENTA-LIKE 5); DNA binding / transcription factor	7.06601	4.51959	5.84181	down
247912_at	AT5G57480	AAA-type ATPase family protein	7.63971	5.38753	4.76403	down
247918_at	AT5G57610	protein kinase family protein	7.36252	5.96119	2.64144	down
247922_at	AT5G57500	transferase, transferring glycosyl groups	8.34152	4.62794	13.1189	down
247934_at	AT5G57000	similar to unknown protein [Arabidopsis thaliana] (TAIR:AT1G72690.1); similar to unnamed protein product [Vitis vinifera] (GB:CAO65331.1)	5.89639	4.25325	3.12346	down
247940_at	AT5G57190	PSD2 (PHOSPHATIDYLSERINE DECARBOXYLASE 2); phosphatidylserine decarboxylase	4.72647	3.40952	2.49139	down
247949_at	AT5G57220	CYP81F2 (cytochrome P450, family 81, subfamily F, polypeptide 2); oxygen binding	9.88089	7.94044	3.83826	down
247950_at	AT5G57230	similar to unknown [Populus trichocarpa x Populus deltoides] (GB:ABK96632.1); contains InterPro domain Thioredoxin-like fold (InterPro:IPR012336)	5.58767	4.58139	2.00873	down
247964_at	AT5G56600	PFN3/PRF3 (PROFILIN 3); actin binding	7.62848	6.52663	2.1463	down
247982_at	AT5G56760	AtSerat1;1 (SERINE ACETYLTRANSFERASE 52); serine O-acetyltransferase	12.0289	10.9086	2.17404	down
247989_at	AT5G56350	pyruvate kinase, putative	8.29725	6.46412	3.56307	down
247995_at	AT5G56160	transporter	5.6588	3.47614	4.53991	down
247999_at	AT5G56150	UBC30 (UBIQUITIN-CONJUGATING ENZYME 30); ubiquitin-protein ligase	9.21635	8.09054	2.18224	down
248000_at	AT5G56190	WD-40 repeat family protein	8.05946	6.85722	2.30097	down
248006_at	AT5G56250	similar to unknown protein [Arabidopsis thaliana] (TAIR:AT5G56240.1); similar to unnamed protein product [Vitis vinifera] (GB:CAO66846.1)	5.01183	3.37221	3.11584	down
248017_at	AT5G56460	protein kinase, putative	7.79816	6.2388	2.94724	down
248025_at	AT5G55850	NOI	10.4351	9.03684	2.63586	down
248043_s_at	AT5G56010;AT5G56000	[AT5G56010, HSP81-3 (Heat shock protein 81-3); ATP binding];[AT5G56000, heat shock protein 81-4 (HSP81-4)]	12.5311	11.219	2.4831	down
248045_at	AT5G56030	HSP81-2 (EARLY-RESPONSIVE TO DEHYDRATION 8); ATP binding	10.9381	8.97568	3.89728	down
248055_at	AT5G55830	lectin protein kinase, putative	6.17644	3.92684	4.7555	down
248063_at	AT5G55550	RNA recognition motif (RRM)-containing protein	7.30217	5.6869	3.0637	down
248100_at	AT5G55180	glycosyl hydrolase family 17 protein	10.7441	8.17019	5.95438	down
248118_at	AT5G55050	GDSL-motif lipase/hydrolase family protein	8.45612	3.64319	28.1084	down
248131_at	AT5G54830	DOMON domain-containing protein / dopamine beta-monooxygenase N-terminal domain-containing protein	6.28595	5.21179	2.1055	down
248136_at	AT5G54910	DEAD/DEAH box helicase, putative	5.96042	4.1958	3.39786	down
248138_at	AT5G54960	PDC2 (PYRUVATE DECARBOXYLASE-2); pyruvate decarboxylase	10.4501	8.08933	5.13658	down
248139_at	AT5G54970	similar to unknown protein [Arabidopsis thaliana] (TAIR:AT4G26960.1)	6.22365	4.8026	2.67781	down
248142_at	AT5G55040	DNA binding	7.46443	6.20365	2.39626	down
248154_at	AT5G54400	methyltransferase	5.31585	3.91727	2.63642	down
248176_at	AT5G54650	Fh5 (FORMIN HOMOLOGY5); actin binding	6.94966	4.71785	4.69725	down
248179_at	AT5G54380	THE1 (THESEUS1); kinase/ protein kinase	9.27686	8.22336	2.07556	down
248183_at	AT5G54040	DC1 domain-containing protein	5.09685	4.06409	2.04594	down
248199_at	AT5G54170	similar to CP5 [Arabidopsis thaliana] (TAIR:AT1G64720.1); similar to putative nodule membrane protein [Medicago sativa] (GB:AAL57201.1); contains InterPro domain Lipid-binding START (InterPro:IPR002913)	10.2342	7.59016	6.25069	down
248205_at	AT5G54300	similar to unknown protein [Arabidopsis thaliana] (TAIR:AT1G61260.1); similar to unnamed protein product [Vitis vinifera] (GB:CAO39207.1); contains InterPro domain Protein of unknown function DUF761, plant (InterPro:IPR008480)	6.10059	4.13368	3.9093	down
248226_at	no_match	no_match	8.89611	4.35006	23.3612	down
248227_at	AT5G53820	similar to unknown protein [Arabidopsis thaliana] (TAIR:AT5G38760.1); similar to pollen coat protein [Brassica oleracea] (GB:CAA63531.1); contains domain PTHR23241:SF11 (PTHR23241:SF11); contains domain PTHR23241 (PTHR23241)	6.67291	5.35713	2.48937	down
248230_at	AT5G53830	VQ motif-containing protein	9.09635	6.28421	7.02327	down
248232_at	AT5G53760	MLO11 (MILDEW RESISTANCE LOCUS O 11); calmodulin binding	5.58039	4.14909	2.69689	down
248243_at	AT5G53590;AT5G53588	[AT5G53590, auxin-responsive family protein];[AT5G53588, CPuORF50 (Conserved peptide upstream open reading frame 50)]	11.2958	9.57974	3.28539	down
248252_at	AT5G53250	AGP22/ATAGP22 (ARABINOGALACTAN PROTEINS 22)	9.21474	5.63782	11.9333	down
248253_at	AT5G53290	CRF3 (CYTOKININ RESPONSE FACTOR 3); DNA binding / transcription factor	6.6009	3.51521	8.48959	down
248271_at	AT5G53420	similar to unknown protein [Arabidopsis thaliana] (TAIR:AT4G27900.1); similar to unknown protein [Arabidopsis thaliana] (TAIR:AT4G27900.2); similar to Os05g0595300 [Oryza sativa (japonica cultivar-group)] (GB:NP_001056514.1); similar to hypothetical protein OsI_020507 [Oryza sativa (indica cultivar-group)] (GB:EAY99274.1); contains InterPro domain CCT (InterPro:IPR010402)	7.49814	4.10234	10.5254	down
248277_at	AT5G52860	ABC transporter family protein	4.68972	2.06027	6.18792	down
248286_at	AT5G52870	similar to unknown protein [Arabidopsis thaliana] (TAIR:AT1G64080.1); similar to unnamed protein product [Vitis vinifera] (GB:CAO65893.1)	5.57736	4.29011	2.44063	down
248291_at	AT5G53020	similar to unknown protein [Arabidopsis thaliana] (TAIR:AT3G45900.1); similar to unnamed protein product [Vitis vinifera] (GB:CAO48642.1); contains domain gb def: Emb|CAB82814.1 (PTHR21596:SF5); contains domain RIBONUCLEASE P PROTEIN SUBUNIT P38-RELATED (PTHR21596)	4.88764	3.67742	2.31374	down
248307_at	AT5G52850	pentatricopeptide (PPR) repeat-containing protein	4.91154	2.56775	5.07635	down
248313_at	AT5G52580	RAB GTPase activator	7.74912	6.38372	2.57648	down
248328_at	AT5G52660	myb family transcription factor	5.88571	4.4802	2.64912	down
248332_at	AT5G52640	HSP81-1 (HEAT SHOCK PROTEIN 81-1); ATP binding / unfolded protein binding	10.9936	4.23013	108.644	down
248352_at	AT5G52300	LTI65/RD29B (RESPONSIVE TO DESSICATION 29B)	4.55694	2.94915	3.04785	down
248353_at	AT5G52320	CYP96A4 (cytochrome P450, family 96, subfamily A, polypeptide 4); oxygen binding	6.2086	3.68667	5.74349	down
248358_at	AT5G52400	CYP715A1 (cytochrome P450, family 715, subfamily A, polypeptide 1); oxygen binding	5.80666	3.54424	4.79798	down
248359_at	AT5G52410	similar to unknown protein [Arabidopsis thaliana] (TAIR:AT5G23890.1); similar to unnamed protein product [Vitis vinifera] (GB:CAO49433.1); contains InterPro domain S-layer homology region (InterPro:IPR001119)	5.44184	4.31044	2.19072	down
248366_at	AT5G52510	scarecrow-like transcription factor 8 (SCL8)	8.43859	6.93692	2.83171	down
248382_at	AT5G51890	peroxidase	4.51121	2.62168	3.70515	down
248391_at	AT5G52030	TraB protein-related	5.48021	4.12461	2.55905	down
248393_at	AT5G52060	ATBAG1 (ARABIDOPSIS THALIANA BCL-2-ASSOCIATED ATHANOGENE 1); protein binding	9.66959	7.7891	3.682	down
248395_at	AT5G52120	ATPP2-A14 (Phloem protein 2-A14); carbohydrate binding	8.00174	4.9008	8.5798	down
248424_at	AT5G51680	hydroxyproline-rich glycoprotein family protein	7.39247	3.86108	11.5625	down
248426_at	AT5G51740	peptidase M48 family protein	7.04354	5.73711	2.47328	down
248434_at	AT5G51440	23.5 kDa mitochondrial small heat shock protein (HSP23.5-M)	6.4471	2.52717	15.1361	down
248440_at	AT5G51260	acid phosphatase, putative	5.24811	4.04949	2.29519	down
248463_at	AT5G51130	similar to unnamed protein product [Vitis vinifera] (GB:CAO65480.1); contains InterPro domain Methyltransferase type 12 (InterPro:IPR013217); contains InterPro domain Bicoid-interacting 3 (InterPro:IPR010675)	6.77009	5.13393	3.10837	down
248467_at	AT5G50800	nodulin MtN3 family protein	4.125	2.28773	3.57332	down
248476_at	AT5G50890	similar to lipase class 3 family protein [Arabidopsis thaliana] (TAIR:AT2G05260.1); similar to unnamed protein product [Vitis vinifera] (GB:CAO69997.1); contains domain SSF53474 (SSF53474)	7.35423	5.32341	4.08639	down
248485_at	AT5G51050	mitochondrial substrate carrier family protein	5.87319	4.00868	3.64146	down
248486_at	AT5G51060	RHD2 (ROOT HAIR DEFECTIVE 2)	7.77532	6.05418	3.29698	down
248496_at	AT5G50790	nodulin MtN3 family protein	3.53991	2.37764	2.23811	down
248502_at	AT5G50450	zinc finger (MYND type) family protein	7.41954	5.83769	2.99352	down
248506_at	AT5G50370	adenylate kinase, putative	8.22551	6.17674	4.13754	down
248515_at	AT5G50530;AT5G50640	[AT5G50530, CBS domain-containing protein / octicosapeptide/Phox/Bemp1 (PB1) domain-containing protein];[AT5G50640, CBS domain-containing protein / octicosapeptide/Phox/Bemp1 (PB1) domain-containing protein]	5.53081	4.46474	2.09372	down
248535_at	AT5G50120	transducin family protein / WD-40 repeat family protein	7.04805	5.32834	3.29371	down
248537_at	AT5G50100	similar to PBng143 [Vigna radiata] (GB:BAB82450.1); contains InterPro domain Thioredoxin-like fold (InterPro:IPR012336); contains InterPro domain Putative thiol-disulphide oxidoreductase DCC (InterPro:IPR007263)	5.58622	3.99041	3.02264	down
248545_at	AT5G50260	cysteine proteinase, putative	3.74777	2.38296	2.57543	down
248563_at	AT5G49690	UDP-glucoronosyl/UDP-glucosyl transferase family protein	4.16018	2.50721	3.1448	down
248564_at	AT5G49700	DNA-binding protein-related	6.22544	3.73702	5.61165	down
248568_at	AT5G49760	leucine-rich repeat family protein / protein kinase family protein	9.31836	7.70684	3.05572	down
248572_at	AT5G49800	similar to unnamed protein product [Vitis vinifera] (GB:CAO46940.1); contains InterPro domain Lipid-binding START (InterPro:IPR002913)	3.93356	2.66769	2.40472	down
248582_at	AT5G49910	cpHSC70-2 (HEAT SHOCK PROTEIN 70-7); ATP binding / unfolded protein binding	9.29698	6.85692	5.42663	down
248607_at	AT5G49480	ATCP1 (CA2+-BINDING PROTEIN 1); calcium ion binding	8.85762	7.40512	2.73683	down
248610_at	AT5G49500	signal recognition particle 54 kDa protein 2 / SRP54 (SRP-54B)	5.36782	3.81003	2.94401	down
248618_at	AT5G49620	AtMYB78 (myb domain protein 78); DNA binding / transcription factor	6.83336	3.42528	10.6153	down
248629_at	AT5G48970	mitochondrial substrate carrier family protein	7.42885	6.25733	2.25249	down
248639_at	AT5G48930	transferase family protein	11.1773	9.58104	3.02354	down
248657_at	AT5G48570	peptidyl-prolyl cis-trans isomerase, putative / FK506-binding protein, putative	10.1828	4.15353	65.3111	down
248676_at	AT5G48850	male sterility MS5 family protein	4.80101	3.39341	2.65294	down
248686_at	AT5G48540	33 kDa secretory protein-related	8.63007	6.344	4.87728	down
248695_at	AT5G48350	nucleic acid binding	4.58472	2.32938	4.77447	down
248704_at	AT5G48450	SKS3 (SKU5 Similar 3); copper ion binding	7.80201	5.19719	6.08315	down
248721_at	AT5G47780	GAUT4 (Galacturonosyltransferase 4); polygalacturonate 4-alpha-galacturonosyltransferase/ transferase, transferring glycosyl groups	9.42134	7.94523	2.78196	down
248728_at	AT5G48000	CYP708A2 (cytochrome P450, family 708, subfamily A, polypeptide 2); oxygen binding	6.13763	4.65209	2.80021	down
248729_at	AT5G48010	pentacyclic triterpene synthase, putative	4.22011	2.6729	2.92253	down
248741_at	AT5G48170	SLY2 (SLEEPY2)	4.68886	3.32204	2.57902	down
248765_at	AT5G47650	ATNUDT2 (Arabidopsis thaliana Nudix hydrolase homolog 2); ADP-ribose diphosphatase/ NAD binding / hydrolase	5.12052	3.81037	2.47967	down
248769_at	AT5G47730	SEC14 cytosolic factor, putative / polyphosphoinositide-binding protein, putative	9.57398	8.11855	2.74237	down
248781_at	AT5G47870	similar to unknown protein [Arabidopsis thaliana] (TAIR:AT1G71310.2); similar to unknown protein [Arabidopsis thaliana] (TAIR:AT1G71310.1); similar to unknown [Populus trichocarpa] (GB:ABK95546.1)	7.62083	5.54108	4.22732	down
248787_at	AT5G47420	similar to unknown protein [Arabidopsis thaliana] (TAIR:AT4G17420.1); similar to hypothetical protein 31.t00054 [Brassica oleracea] (GB:ABD65092.1); contains InterPro domain Protein of unknown function DUF124 (InterPro:IPR002838); contains InterPro domain Tryptophan RNA-binding attenuator protein-like (InterPro:IPR016031)	6.89362	5.60403	2.44458	down
248814_at	AT5G46910	transcription factor jumonji (jmj) family protein	8.94396	6.85159	4.26447	down
248820_at	AT5G47060	senescence-associated protein-related	9.17718	5.41983	13.5231	down
248841_at	AT5G46740	UBP21 (UBIQUITIN-SPECIFIC PROTEASE 21); ubiquitin-specific protease	4.44716	3.35409	2.13327	down
248855_at	AT5G46590	ANAC096 (Arabidopsis NAC domain containing protein 96); transcription factor	6.71124	5.06214	3.13638	down
248862_at	AT5G46730	glycine-rich protein	9.47949	7.51326	3.90746	down
248870_at	AT5G46710	zinc-binding family protein	7.8369	5.1247	6.55323	down
248889_at	AT5G46230	similar to unknown protein [Arabidopsis thaliana] (TAIR:AT1G09310.1); similar to unnamed protein product [Vitis vinifera] (GB:CAO14438.1); contains InterPro domain Protein of unknown function DUF538 (InterPro:IPR007493)	5.56984	3.67425	3.72073	down
248895_at	AT5G46330	FLS2 (FLAGELLIN-SENSITIVE 2); ATP binding / kinase/ protein binding / protein serine/threonine kinase/ transmembrane receptor protein serine/threonine kinase	8.33258	5.51943	7.02818	down
248942_at	AT5G45480	similar to unknown protein [Arabidopsis thaliana] (TAIR:AT5G45470.1); similar to unknown protein [Arabidopsis thaliana] (TAIR:AT5G45530.1); similar to unknown protein [Arabidopsis thaliana] (TAIR:AT5G45540.1); similar to unnamed protein product [Vitis vinifera] (GB:CAO39193.1); contains InterPro domain Protein of unknown function DUF594 (InterPro:IPR007658)	6.90585	5.58574	2.49685	down
249015_at	AT5G44730	haloacid dehalogenase-like hydrolase family protein	8.67998	6.9207	3.38529	down
249019_at	AT5G44780	similar to unknown protein [Arabidopsis thaliana] (TAIR:AT4G20020.2); similar to unknown protein [Arabidopsis thaliana] (TAIR:AT4G20020.1); similar to Os11g0216400 [Oryza sativa (japonica cultivar-group)] (GB:NP_001067510.1); similar to hypothetical protein OsI_034331 [Oryza sativa (indica cultivar-group)] (GB:EAY80372.1)	4.35352	2.80112	2.93306	down
249037_at	AT5G44130	FLA13 (FASCICLIN-LIKE ARABINOGALACTAN PROTEIN 13 PRECURSOR)	6.48431	4.25368	4.69338	down
249044_at	AT5G44370	transporter-related	4.9546	3.93355	2.02939	down
249059_at	AT5G44530	subtilase family protein	4.99549	3.11799	3.67438	down
249063_at	AT5G44110	POP1	4.68808	3.24434	2.72025	down
249068_at	AT5G43980	receptor-like protein kinase-related	5.46077	3.74616	3.28208	down
249071_at	AT5G44050	MATE efflux family protein	8.76238	6.98476	3.4286	down
249073_at	AT5G44020	acid phosphatase class B family protein	7.68065	6.27004	2.65849	down
249085_at	AT5G44170	similar to Expressed protein [Arabidopsis thaliana] (TAIR:AT1G08125.1); similar to hypothetical protein [Vitis vinifera] (GB:CAN60171.1); contains domain SSF53335 (SSF53335); contains domain PTHR14614 (PTHR14614)	4.95995	3.73406	2.339	down
249095_at	AT5G43900	MYA2 (ARABIDOPSIS MYOSIN)	7.84572	6.2724	2.97588	down
249113_at	AT5G43790	pentatricopeptide (PPR) repeat-containing protein	4.61151	3.35702	2.38583	down
249123_at	AT5G43760	beta-ketoacyl-CoA synthase, putative	8.79187	7.45271	2.53005	down
249126_at	AT5G43380	TOPP6 (Type one serine/threonine protein phosphatase 6); protein serine/threonine phosphatase	8.49597	5.67868	7.04837	down
249136_at	AT5G43180	similar to unknown protein [Arabidopsis thaliana] (TAIR:AT5G10580.1); similar to hypothetical protein [Vitis vinifera] (GB:CAN66486.1); contains InterPro domain Protein of unknown function DUF599 (InterPro:IPR006747)	10.9067	9.7326	2.25658	down
249137_at	AT5G43140	peroxisomal membrane 22 kDa family protein	6.80053	5.64976	2.22033	down
249138_at	AT5G43070	WPP1 (WPP domain protein 1)	5.02521	2.67175	5.11049	down
249139_at	AT5G43170	AZF3 (ARABIDOPSIS ZINC-FINGER PROTEIN 3); nucleic acid binding / transcription factor/ zinc ion binding	11.1889	8.56934	6.14572	down
249140_at	AT5G43190	F-box family protein (FBX6)	8.14569	6.24649	3.73005	down
249144_at	AT5G43270	SPL2 (SQUAMOSA PROMOTER BINDING PROTEIN-LIKE 2); DNA binding / transcription factor	7.27623	5.46254	3.51542	down
249147_at	AT5G43330	malate dehydrogenase, cytosolic, putative	6.92888	4.22776	6.50305	down
249167_at	AT5G42860	similar to unknown protein [Arabidopsis thaliana] (TAIR:AT1G45688.1); similar to H0814G11.12 [Oryza sativa (indica cultivar-group)] (GB:CAJ86345.1); similar to CAA30379.1 protein [Oryza sativa] (GB:CAB53482.1)	6.72569	4.85775	3.65011	down
249171_at	AT5G42940	zinc finger (C3HC4-type RING finger) family protein	9.84393	8.37974	2.7591	down
249204_at	AT5G42570	similar to unknown protein [Arabidopsis thaliana] (TAIR:AT1G11905.1); similar to unnamed protein product [Vitis vinifera] (GB:CAO24012.1); contains InterPro domain B-cell receptor-associated 31-like; (InterPro:IPR008417)	9.41961	8.2885	2.19027	down
249205_at	AT5G42600	MRN (MARNERAL SYNTHASE); catalytic	3.42665	2.38216	2.06264	down
249233_at	AT5G42150	electron carrier/ protein disulfide oxidoreductase	7.25858	5.02517	4.70243	down
249234_at	AT5G42200	zinc finger (C3HC4-type RING finger) family protein	8.3636	6.2378	4.36444	down
249245_at	AT5G42280	DC1 domain-containing protein	6.12068	3.96051	4.4697	down
249246_at	AT5G42290	transcription activator-related	3.68735	2.35127	2.52465	down
249248_at	AT5G42320	carboxypeptidase A	8.12726	6.47541	3.14236	down
249283_at	AT5G41800	amino acid transporter family protein	7.44585	3.78609	12.6386	down
249308_at	AT5G41350	zinc finger (C3HC4-type RING finger) family protein	8.23645	6.78877	2.72769	down
249325_at	AT5G40850	UPM1 (UROPHORPHYRIN METHYLASE 1); uroporphyrin-III C-methyltransferase	9.09086	7.69015	2.64031	down
249327_at	AT5G40890	ATCLC-A (CHLORIDE CHANNEL A); anion channel/ voltage-gated chloride channel	9.33395	8.13128	2.30164	down
249384_at	AT5G39890	similar to unknown protein [Arabidopsis thaliana] (TAIR:AT5G15120.1); similar to unnamed protein product [Vitis vinifera] (GB:CAO14912.1); contains InterPro domain Protein of unknown function DUF1637 (InterPro:IPR012864)	9.05708	7.70645	2.55023	down
249411_at	AT5G40390	SIP1 (SEED IMBIBITION 1-LIKE); galactinol-sucrose galactosyltransferase/ hydrolase, hydrolyzing O-glycosyl compounds	6.1152	5.02121	2.13463	down
249425_at	AT5G39790	5'-AMP-activated protein kinase beta-1 subunit-related	4.44373	3.15179	2.44856	down
249437_at	AT5G39990	glycosyltransferase family 14 protein / core-2/I-branching enzyme family protein	5.14251	4.0409	2.14594	down
249445_at	AT5G39380	calmodulin-binding protein-related	3.96101	2.85133	2.15798	down
249471_at	AT5G39360	EDL2 (EID1-LIKE 2)	7.91401	5.25821	6.30192	down
249475_at	AT5G38890	exoribonuclease-related	6.84191	5.78242	2.0842	down
249494_at	AT5G39050	transferase family protein	3.45643	2.39566	2.08605	down
249527_at	AT5G38710	proline oxidase, putative / osmotic stress-responsive proline dehydrogenase, putative	8.86009	7.32453	2.89901	down
249528_at	AT5G38720	similar to hypothetical protein [Vitis vinifera] (GB:CAN75612.1); contains domain PTHR13191 (PTHR13191)	6.17418	4.85985	2.48687	down
249546_at	AT5G38150	PMI15 (plastid movement impaired 15)	3.82845	2.82539	2.00424	down
249567_at	AT5G38020	S-adenosyl-L-methionine:carboxyl methyltransferase family protein	7.3488	6.26284	2.12278	down
249596_s_at	AT5G38010;AT5G37950	[AT5G38010, UDP-glucoronosyl/UDP-glucosyl transferase family protein];[AT5G37950, transferase, transferring hexosyl groups]	4.24714	3.10353	2.20934	down
249702_at	AT5G35570	similar to unknown protein [Arabidopsis thaliana] (TAIR:AT2G37980.1); similar to Os09g0442900 [Oryza sativa (japonica cultivar-group)] (GB:NP_001063294.1); similar to unnamed protein product [Vitis vinifera] (GB:CAO15763.1); contains InterPro domain Protein of unknown function DUF246, plant (InterPro:IPR004348)	6.44153	4.9608	2.79089	down
249732_at	AT5G24420	glucosamine/galactosamine-6-phosphate isomerase-related	5.96091	4.25465	3.26315	down
249747_at	AT5G24600	similar to unknown protein [Arabidopsis thaliana] (TAIR:AT3G18215.1); similar to unnamed protein product [Vitis vinifera] (GB:CAO65983.1); contains InterPro domain Protein of unknown function DUF599 (InterPro:IPR006747)	8.16469	6.25385	3.76029	down
249752_at	AT5G24660	similar to unknown protein [Arabidopsis thaliana] (TAIR:AT5G24655.1); similar to unknown protein [Brassica rapa subsp. pekinensis] (GB:AAQ92331.1)	7.96527	4.86998	8.54629	down
249763_at	AT5G24010	protein kinase family protein	8.63067	5.45147	9.05803	down
249765_at	AT5G24030	SLAH3 (SLAC1 HOMOLOGUE 3); transporter	8.04806	6.00132	4.13173	down
249767_at	AT5G24090	acidic endochitinase (CHIB1)	4.86269	3.24663	3.06536	down
249786_at	AT5G24310	ABIL3 (ABL INTERACTOR-LIKE PROTEIN 3)	8.69289	7.29445	2.63616	down
249791_at	AT5G23810	AAP7 (amino acid permease 7); amino acid transmembrane transporter	3.58777	2.29395	2.45175	down
249794_at	AT5G23530	ATCXE18 (ARABIDOPSIS THALIANA CARBOXYESTERASE 18); carboxylesterase	6.77974	4.2778	5.66446	down
249797_at	AT5G23750	remorin family protein	6.09034	4.10911	3.94831	down
249806_at	AT5G23850	similar to unknown protein [Arabidopsis thaliana] (TAIR:AT3G48980.1); similar to unnamed protein product [Vitis vinifera] (GB:CAO17250.1); contains InterPro domain Protein of unknown function DUF821, CAP10-like (InterPro:IPR008539); contains InterPro domain Lipopolysaccharide-modifying protein (InterPro:IPR006598)	8.60656	6.08274	5.751	down
249807_at	AT5G23870	pectinacetylesterase family protein	7.2317	4.09988	8.76539	down
249812_at	AT5G23830	MD-2-related lipid recognition domain-containing protein / ML domain-containing protein	10.3138	8.77784	2.89975	down
249814_at	AT5G23840	MD-2-related lipid recognition domain-containing protein / ML domain-containing protein	5.90664	4.88888	2.02478	down
249818_at	AT5G23860	TUB8 (tubulin beta-8)	8.58909	7.25001	2.5299	down
249823_s_at	AT5G23350;AT5G23360	[AT5G23350, GRAM domain-containing protein / ABA-responsive protein-related];[AT5G23360, GRAM domain-containing protein / ABA-responsive protein-related]	8.46206	5.52689	7.64847	down
249848_at	AT5G23220	NIC3 (NICOTINAMIDASE 3); catalytic/ nicotinamidase	4.30054	2.66468	3.10773	down
249860_at	AT5G22860	serine carboxypeptidase S28 family protein	7.77057	4.01092	13.5446	down
249874_at	AT5G23070	thymidine kinase, putative	5.4826	4.39793	2.12088	down
249886_at	AT5G22320	leucine-rich repeat family protein	6.60442	5.44694	2.23066	down
249894_at	AT5G22580	Identical to Uncharacterized protein At5g22580 [Arabidopsis Thaliana] (GB:Q9FK81); similar to stable protein 1-related [Arabidopsis thaliana] (TAIR:AT3G17210.1); similar to hypothetical protein [Vitis vinifera] (GB:CAN68720.1); contains InterPro domain Dimeric alpha-beta barrel (InterPro:IPR011008); contains InterPro domain Stress responsive alpha-beta barrel (InterPro:IPR013097)	3.40291	2.38544	2.02436	down
249912_at	AT5G22790	RER1 (RETICULATA-RELATED 1)	5.60129	4.42971	2.25258	down
249917_at	AT5G22460	esterase/lipase/thioesterase family protein	5.63016	2.51832	8.6448	down
249920_at	AT5G19260	similar to unknown protein [Arabidopsis thaliana] (TAIR:AT3G06020.1); similar to hypothetical protein [Vitis vinifera] (GB:CAN75990.1)	7.77511	6.18246	3.01603	down
249947_at	AT5G19200	short-chain dehydrogenase/reductase (SDR) family protein	5.4251	4.32714	2.14051	down
249970_at	AT5G19100	extracellular dermal glycoprotein-related / EDGP-related	8.08564	4.7707	9.95167	down
249971_at	AT5G19110	extracellular dermal glycoprotein-related / EDGP-related	11.1044	9.93589	2.24775	down
250014_at	AT5G17990	TRP1 (TRYPTOPHAN BIOSYNTHESIS 1); anthranilate phosphoribosyltransferase	8.39397	6.84864	2.91871	down
250015_at	AT5G18070	DRT101 (DNA-DAMAGE-REPAIR/TOLERATION 101); intramolecular transferase, phosphotransferases	7.12535	5.7296	2.63125	down
250034_at	AT5G18280	ATAPY2 (APYRASE 2)	6.2512	5.1856	2.09304	down
250045_at	AT5G17700	MATE efflux family protein	8.1373	3.99544	17.6533	down
250054_at	AT5G17860	CAX7 (CALCIUM EXCHANGER 7); calcium:sodium antiporter/ cation:cation antiporter	5.56824	3.44698	4.35073	down
250055_at	AT5G17770	ATCBR (NADH:CYTOCHROME B5 REDUCTASE 1)	10.4656	9.29204	2.25573	down
250057_at	AT5G17840	chaperone protein dnaJ-related	9.11048	7.92775	2.27007	down
250065_at	AT5G17910	similar to unknown protein [Arabidopsis thaliana] (TAIR:AT2G29620.1); similar to hypothetical protein [Glycine max] (GB:BAB41198.1)	7.38848	5.98897	2.63812	down
250070_at	AT5G17980	C2 domain-containing protein	4.69654	3.52398	2.25412	down
250072_at	AT5G17210	similar to unknown protein [Arabidopsis thaliana] (TAIR:AT1G13380.1); similar to Os06g0114700 [Oryza sativa (japonica cultivar-group)] (GB:NP_001056606.1); similar to unnamed protein product [Vitis vinifera] (GB:CAO62222.1); contains InterPro domain Protein of unknown function DUF1218 (InterPro:IPR009606)	7.6812	6.12322	2.94442	down
250084_at	AT5G17240	SDG40 (SET DOMAIN GROUP 40)	3.77008	2.69805	2.10239	down
250097_at	AT5G17280	similar to Os09g0530900 [Oryza sativa (japonica cultivar-group)] (GB:NP_001063752.1); similar to unknown [Populus trichocarpa] (GB:ABK92656.1)	7.47934	6.04756	2.69779	down
250110_at	AT5G15350	plastocyanin-like domain-containing protein	11.4279	9.73565	3.23157	down
250112_at	AT5G16300	similar to hypothetical protein OsI_003871 [Oryza sativa (indica cultivar-group)] (GB:EAY76024.1); similar to predicted protein [Physcomitrella patens subsp. patens] (GB:EDQ68647.1); similar to unnamed protein product [Vitis vinifera] (GB:CAO15608.1)	7.56148	6.33811	2.33492	down
250129_at	AT5G16450	dimethylmenaquinone methyltransferase family protein	9.01044	7.97292	2.05269	down
250150_at	AT5G14710	similar to unnamed protein product [Vitis vinifera] (GB:CAO14760.1)	8.09227	7.04473	2.067	down
250152_at	AT5G15120	similar to unknown protein [Arabidopsis thaliana] (TAIR:AT5G39890.1); similar to unnamed protein product [Vitis vinifera] (GB:CAO14912.1); contains InterPro domain Protein of unknown function DUF1637 (InterPro:IPR012864)	8.60424	7.11625	2.80498	down
250160_at	AT5G15210	ATHB30/ZFHD3 (ZINC FINGER HOMEODOMAIN 3); DNA binding / transcription factor	4.05667	2.72857	2.51072	down
250185_at	AT5G14310	ATCXE16 (ARABIDOPSIS THALIANA CARBOXYESTERASE 16); hydrolase	6.35468	5.21217	2.20765	down
250199_at	AT5G14180	MPL1 (MYZUS PERSICAE-INDUCED LIPASE 1); catalytic	5.49824	3.02739	5.54369	down
250208_at	AT5G14000	ANAC084 (Arabidopsis NAC domain containing protein 84); transcription factor	5.69215	4.28934	2.64414	down
250213_at	AT5G13820	TBP1 (TELOMERIC DNA BINDING PROTEIN 1); DNA binding	6.49727	5.03772	2.75022	down
250233_at	AT5G13460	IQD11 (IQ-domain 11); calmodulin binding	7.58876	6.18932	2.63799	down
250279_at	AT5G13200	GRAM domain-containing protein / ABA-responsive protein-related	9.56583	7.91017	3.15068	down
250292_at	AT5G13220	JAS1/JAZ10/TIFY9 (JASMONATE-ZIM-DOMAIN PROTEIN 10)	9.97825	8.793	2.27402	down
250296_at	AT5G12020	HSP17.6II (17.6 KDA CLASS II HEAT SHOCK PROTEIN)	6.82469	2.48133	20.2993	down
250304_at	AT5G12110	elongation factor 1B alpha-subunit 1 (eEF1Balpha1)	7.02825	3.47827	11.7126	down
250326_at	AT5G12080	mechanosensitive ion channel domain-containing protein / MS ion channel domain-containing protein	4.96403	3.87061	2.1338	down
250327_at	AT5G12050	similar to unnamed protein product [Vitis vinifera] (GB:CAO45643.1)	4.23124	3.17909	2.07362	down
250337_at	AT5G11790	Ndr family protein	7.79008	5.8924	3.72613	down
250344_at	AT5G11930	glutaredoxin family protein	4.63105	2.41527	4.64533	down
250350_at	AT5G12010	similar to unknown protein [Arabidopsis thaliana] (TAIR:AT4G29780.1); similar to unnamed protein product [Vitis vinifera] (GB:CAO43835.1); contains domain PTHR22930 (PTHR22930)	9.43703	6.82195	6.12658	down
250351_at	AT5G12030	AT-HSP17.6A (Arabidopsis thaliana heat shock protein 17.6A)	8.2357	2.3921	57.4247	down
250356_at	AT5G11710	(EPSIN1); binding	8.1787	7.15166	2.03783	down
250357_at	AT5G11730	similar to unknown protein [Arabidopsis thaliana] (TAIR:AT5G25970.1); similar to hypothetical protein [Vitis vinifera] (GB:CAN70606.1); contains InterPro domain Protein of unknown function DUF266, plant (InterPro:IPR004949)	6.77506	5.76415	2.01519	down
250358_at	AT5G11740	AGP15 (ARABINOGALACTAN PROTEIN 15)	12.9229	11.908	2.02082	down
250365_at	AT5G11410	protein kinase family protein	7.33806	3.32952	16.095	down
250379_at	AT5G11590	TINY2 (TINY2); DNA binding / transcription factor	6.62371	3.5384	8.48731	down
250398_at	AT5G11000	similar to unknown protein [Arabidopsis thaliana] (TAIR:AT2G25200.1); similar to hypothetical protein [Vitis vinifera] (GB:CAN69699.1); contains InterPro domain Protein of unknown function DUF868, plant (InterPro:IPR008586)	8.00842	6.76482	2.3679	down
250413_at	AT5G11160	APT5 (ADENINE PHOSPHORIBOSYLTRANSFERASE 5); adenine phosphoribosyltransferase	9.06303	5.14053	15.1632	down
250417_at	AT5G11230	phosphate translocator-related	6.21585	5.1007	2.16617	down
250420_at	AT5G11260	HY5 (ELONGATED HYPOCOTYL 5); DNA binding / transcription factor	7.26692	5.11084	4.45703	down
250424_at	AT5G10550	GTE2 (GLOBAL TRANSCRIPTION FACTOR GROUP E 2); DNA binding	8.11485	6.70263	2.66147	down
250426_at	AT5G10510	AIL6 (AINTEGUMENTA-LIKE 6); DNA binding / transcription factor	6.69878	5.08381	3.06306	down
250437_at	AT5G10430	AGP4 (ARABINOGALACTAN-PROTEIN 4)	8.16613	6.45588	3.27218	down
250446_at	AT5G10770	chloroplast nucleoid DNA-binding protein, putative	7.98071	5.5971	5.21839	down
250448_at	AT5G10820	integral membrane transporter family protein	6.47072	4.46358	4.01984	down
250449_at	AT5G10830	embryo-abundant protein-related	8.47089	7.00091	2.77019	down
250464_at	AT5G10040	similar to unknown protein [Arabidopsis thaliana] (TAIR:AT5G65207.1); similar to 80A08_3 [Brassica rapa subsp. pekinensis] (GB:AAZ67588.1)	9.98952	3.93324	66.5463	down
250472_at	AT5G10210	similar to unknown protein [Arabidopsis thaliana] (TAIR:AT5G65030.1); similar to 80A08_18 [Brassica rapa subsp. pekinensis] (GB:AAZ67603.1); contains InterPro domain C2 calcium-dependent membrane targeting (InterPro:IPR000008)	7.50633	5.90213	3.04028	down
250486_at	AT5G09672;AT5G09670	[AT5G09672, CPuORF21 (Conserved peptide upstream open reading frame 21)];[AT5G09670, loricrin-related]	6.64562	5.43896	2.30802	down
250492_at	AT5G09790	ATXR5 (SETDOMAIN GROUP 15); DNA binding	5.84469	4.5335	2.48147	down
250501_at	AT5G09640	SNG2 (SINAPOYLGLUCOSE ACCUMULATOR 2); serine carboxypeptidase	3.57439	2.33692	2.35785	down
250502_at	AT5G09590	mtHSC70-2 (HEAT SHOCK PROTEIN 70); ATP binding / unfolded protein binding	9.61146	6.65666	7.75323	down
250505_at	AT5G09870	CESA5 (CELLULOSE SYNTHASE 5); transferase, transferring glycosyl groups	8.97405	6.32788	6.26006	down
250513_at	AT5G09890	protein kinase, putative	9.36003	7.56126	3.47924	down
250543_at	AT5G08190	TATA-binding protein-associated phosphoprotein Dr1 protein, putative	7.36755	6.24951	2.17052	down
250571_at	AT5G08200	peptidoglycan-binding LysM domain-containing protein	7.11465	5.19353	3.78715	down
250582_at	AT5G07580	DNA binding / transcription factor	11.322	9.68703	3.10582	down
250626_at	no_match	no_match	9.47299	8.37753	2.13681	down
250633_at	AT5G07460	PMSR2 (PEPTIDEMETHIONINE SULFOXIDE REDUCTASE 2); peptide-methionine-(S)-S-oxide reductase	10.3406	7.45456	7.39216	down
250645_at	AT5G06700	similar to unknown protein [Arabidopsis thaliana] (TAIR:AT3G12060.1); similar to unnamed protein product [Vitis vinifera] (GB:CAO23412.1); contains InterPro domain Protein of unknown function DUF231, plant (InterPro:IPR004253)	8.80769	7.57521	2.34971	down
250646_at	AT5G06720	peroxidase, putative	9.49959	7.17678	5.00307	down
250657_at	AT5G07000	sulfotransferase family protein	4.42592	2.63508	3.46016	down
250662_at	AT5G07010	sulfotransferase family protein	10.517	9.45424	2.08893	down
250672_at	AT5G06910	ATJ6 (ARABIDOPSIS J-DOMAIN PROTEIN 6); heat shock protein binding / unfolded protein binding	6.51499	4.29612	4.65526	down
250673_at	AT5G07070	CIPK2 (CBL-INTERACTING PROTEIN KINASE 2); kinase	6.45125	5.15123	2.46232	down
250698_at	AT5G06810	mitochondrial transcription termination factor-related / mTERF-related	5.00965	3.41075	3.02911	down
250723_at	AT5G06300	carboxy-lyase	8.61442	4.95899	12.6007	down
250738_at	AT5G05730	ASA1 (ANTHRANILATE SYNTHASE ALPHA SUBUNIT 1); anthranilate synthase	10.3777	9.32599	2.07296	down
250740_at	AT5G05760	SYP31 (T-SNARE SED 5); SNAP receptor	6.09867	5.08506	2.01896	down
250741_at	AT5G05790	myb family transcription factor	9.38214	8.0538	2.51115	down
250743_at	AT5G05820	phosphate translocator-related	5.70268	4.29632	2.65068	down
250758_at	AT5G06000	EIF3G2 (eukaryotic translation initiation factor 3G2); RNA binding / translation initiation factor	4.76585	3.75899	2.00953	down
250777_at	AT5G05440	similar to unknown protein [Arabidopsis thaliana] (TAIR:AT2G38310.1); similar to unnamed protein product [Vitis vinifera] (GB:CAO48777.1); contains InterPro domain Bet v I allergen; (InterPro:IPR000916); contains InterPro domain Streptomyces cyclase/dehydrase (InterPro:IPR005031)	11.4479	9.84187	3.04408	down
250779_at	AT5G05470	EIF2 ALPHA (eukaryotic translation initiation factor 2 alpha subunit); RNA binding	5.78046	4.46118	2.49543	down
250793_at	AT5G05600	oxidoreductase, 2OG-Fe(II) oxygenase family protein	11.1885	8.62863	5.89652	down
250823_at	AT5G05180	similar to unknown protein [Arabidopsis thaliana] (TAIR:AT3G10880.1); similar to unnamed protein product [Vitis vinifera] (GB:CAO41532.1)	7.75768	5.7503	4.02053	down
250875_at	AT5G04020	calmodulin-binding protein-related (PICBP)	6.57522	4.8699	3.26103	down
250892_at	AT5G03760	ATCSLA09 (RESISTANT TO AGROBACTERIUM TRANSFORMATION 4); transferase, transferring glycosyl groups	5.40441	3.15037	4.77017	down
250909_at	AT5G03700	PAN domain-containing protein	9.55393	7.34747	4.61543	down
250914_at	AT5G03780	TRFL10 (TRF-LIKE 10); DNA binding	4.34085	3.20368	2.1995	down
250917_at	AT5G03690	fructose-bisphosphate aldolase, putative	6.89632	5.52414	2.58862	down
250930_at	AT5G03160	DNAJ heat shock N-terminal domain-containing protein	5.28301	4.01309	2.41149	down
250933_at	AT5G03170	FLA11 (fasciclin-like arabinogalactan-protein 11)	7.88695	6.88025	2.00932	down
250934_at	AT5G03030	DNAJ heat shock N-terminal domain-containing protein	8.25868	6.76432	2.81739	down
250939_at	AT5G03040	IQD2 (IQ-domain 2); calmodulin binding	7.38948	5.71111	3.20066	down
250954_at	AT5G03520	AtRABE1d/AtRab8C; GTP binding	10.9898	9.50995	2.78917	down
250955_at	AT5G03190	CPuORF47 (Conserved peptide upstream open reading frame 47)	5.96634	3.63152	5.04487	down
250994_at	AT5G02490	heat shock cognate 70 kDa protein 2 (HSC70-2) (HSP70-2)	7.32942	4.53889	6.91884	down
250998_at	AT5G02620	ankyrin repeat family protein	6.5427	5.20734	2.52338	down
251005_at	AT5G02590	chloroplast lumen common family protein	4.26096	2.85079	2.6577	down
251020_at	AT5G02270	ATNAP9 (Non-intrinsic ABC protein 9)	7.81895	6.13273	3.21812	down
251023_at	AT5G02170	amino acid transporter family protein	5.13758	3.23129	3.74844	down
251026_at	AT5G02200	FHL (FAR-RED-ELONGATED HYPOCOTYL1-LIKE); protein binding	7.10955	5.89885	2.31449	down
251028_at	AT5G02230	haloacid dehalogenase-like hydrolase family protein	10.5698	8.18034	5.23978	down
251035_at	AT5G02220	similar to unknown [Picea sitchensis] (GB:ABK23883.1); similar to hypothetical protein [Vitis vinifera] (GB:CAN70860.1)	5.32191	3.91012	2.66067	down
251038_at	AT5G02240	binding / catalytic/ coenzyme binding	8.26948	7.26938	2.00014	down
251049_at	AT5G02430	WD-40 repeat family protein	5.32268	2.48984	7.12477	down
251058_at	AT5G01790	unknown protein	5.85334	3.52579	5.01953	down
251100_at	AT5G01670	aldose reductase, putative	8.12698	6.55112	2.98114	down
251105_at	AT5G01730	WAVE3	6.66483	5.29137	2.5909	down
251106_at	AT5G01500	mitochondrial substrate carrier family protein	6.73167	5.19732	2.89657	down
251112_s_at	AT5G01320;AT5G01330	[AT5G01320, pyruvate decarboxylase, putative];[AT5G01330, PDC3 (PYRUVATE DECARBOXYLASE-3); pyruvate decarboxylase]	5.60658	2.89027	6.57194	down
251114_at	AT5G01380	transcription factor	7.8938	5.62156	4.83074	down
251124_s_at	AT5G01050;AT5G01040	[AT5G01050, laccase family protein / diphenol oxidase family protein];[AT5G01040, LAC8 (laccase 8); copper ion binding / oxidoreductase]	10.9882	9.78313	2.30542	down
251141_at	AT5G01075	beta-galactosidase	3.80666	2.32879	2.78537	down
251154_at	AT3G63110	ATIPT3 (Arabidopsis thaliana isopentenyltransferase 3); transferase, transferring alkyl or aryl (other than methyl) groups	10.2934	7.71781	5.96122	down
251176_at	AT3G63380	calcium-transporting ATPase, plasma membrane-type, putative / Ca(2+)-ATPase, putative (ACA12)	7.52173	2.97411	23.3868	down
251178_at	AT3G63440	ATCKX6/ATCKX7/CKX6 (CYTOKININ OXIDASE/DEHYDROGENASE 6); cytokinin dehydrogenase	9.03939	7.33138	3.26711	down
251182_at	AT3G62600	DNAJ heat shock family protein	8.5838	7.4397	2.21009	down
251190_at	AT3G62690	ATL5 (Arabidopsis T?xicos en Levadura 5); protein binding / zinc ion binding	5.88598	4.09136	3.46925	down
251205_at	AT3G63080	ATGPX5 (GLUTATHIONE PEROXIDASE 5); glutathione peroxidase	8.40125	6.83766	2.95589	down
251207_at	AT3G63050	similar to unknown protein [Arabidopsis thaliana] (TAIR:AT2G48075.1)	7.04358	4.90704	4.39708	down
251229_at	AT3G62740	glycosyl hydrolase family 1 protein	9.54849	8.48727	2.08669	down
251232_at	AT3G62780	C2 domain-containing protein	4.03739	2.51616	2.87035	down
251248_at	AT3G62150	PGP21 (P-GLYCOPROTEIN 21); ATPase, coupled to transmembrane movement of substances	11.0062	9.81959	2.2762	down
251254_at	AT3G62270	anion exchange family protein	7.13904	4.46342	6.38914	down
251308_at	AT3G61130	GAUT1/LGT1 (Galacturonosyltransferase 1); polygalacturonate 4-alpha-galacturonosyltransferase/ transferase, transferring glycosyl groups	6.46643	5.44563	2.02905	down
251310_at	AT3G61150	HDG1 (HOMEODOMAIN GLABROUS1); DNA binding / transcription factor	5.68001	3.98013	3.24874	down
251326_at	AT3G61590	HS/HWS (HAWAIIAN SKIRT); ubiquitin-protein ligase	6.8378	5.48623	2.5519	down
251346_at	AT3G60980	pentatricopeptide (PPR) repeat-containing protein	7.76347	6.48752	2.42157	down
251356_at	AT3G61060	ATPP2-A13	10.2652	9.20684	2.08261	down
251365_at	AT3G61310	DNA-binding family protein	7.46485	5.34283	4.35304	down
251367_at	AT3G61350	SKIP4 (SKP1 INTERACTING PARTNER 4)	4.94337	3.90171	2.0586	down
251368_at	AT3G61380	similar to unknown protein [Arabidopsis thaliana] (TAIR:AT2G45900.1); similar to {, related [Medicago truncatula] (GB:ABD32828.1); contains domain PTHR21726:SF4 (PTHR21726:SF4); contains domain PTHR21726 (PTHR21726)	7.59336	5.82806	3.39947	down
251370_at	AT3G60450	similar to unknown protein [Arabidopsis thaliana] (TAIR:AT3G60440.1); similar to unnamed protein product [Vitis vinifera] (GB:CAO70569.1); contains InterPro domain Phosphoglycerate mutase (InterPro:IPR013078); contains InterPro domain PRIB5 (InterPro:IPR012398)	9.95522	7.24771	6.53195	down
251372_at	AT3G60520	zinc ion binding	7.01663	5.55966	2.74532	down
251379_at	AT3G60680	similar to unknown protein [Arabidopsis thaliana] (TAIR:AT2G45260.1); similar to unnamed protein product [Vitis vinifera] (GB:CAO24509.1); contains InterPro domain Protein of unknown function DUF641, plant (InterPro:IPR006943)	6.76065	4.80089	3.88997	down
251402_at	AT3G60290	oxidoreductase, acting on paired donors, with incorporation or reduction of molecular oxygen, 2-oxoglutarate as one donor, and incorporation of one atom each of oxygen into both donors	5.77575	2.86817	7.50355	down
251406_at	AT3G60260	phagocytosis and cell motility protein ELMO1-related	9.00784	7.43716	2.97045	down
251422_at	AT3G60540	sec61beta family protein	4.78599	3.54587	2.36218	down
251430_at	AT3G60110	DNA-binding bromodomain-containing protein	5.41197	4.20835	2.30316	down
251436_at	AT3G59900	(ARGOS); unknown protein	8.80758	2.98118	56.7442	down
251468_at	AT3G59290	(EPSIN3); binding	4.32802	3.08672	2.36412	down
251482_s_at	AT3G59750;AT3G59740	[AT3G59750, receptor lectin kinase, putative];[AT3G59740, receptor lectin kinase 3 (lecRK3)]	5.39791	3.61081	3.45121	down
251487_at	AT3G59760	OASC (O-ACETYLSERINE (THIOL) LYASE ISOFORM C); cysteine synthase	9.07903	8.04198	2.05202	down
251505_at	AT3G59052;AT3G59050	[AT3G59052, CPuORF18 (Conserved peptide upstream open reading frame 18)];[AT3G59050, ATPAO3 (POLYAMINE OXIDASE 3); oxidoreductase]	5.59957	4.3095	2.4454	down
251508_at	AT3G58970	magnesium transporter CorA-like family protein	6.47547	5.11748	2.56327	down
251513_at	AT3G59220	PRN (PIRIN); calmodulin binding	8.43523	2.88087	46.9928	down
251544_at	AT3G58790	GAUT15 (Galacturonosyltransferase 15); polygalacturonate 4-alpha-galacturonosyltransferase/ transferase, transferring glycosyl groups / transferase, transferring hexosyl groups	10.2442	7.31326	7.62624	down
251576_at	AT3G58200	meprin and TRAF homology domain-containing protein / MATH domain-containing protein	4.93608	3.87341	2.08879	down
251582_at	AT3G58580	hydrolase	5.49774	4.4739	2.03333	down
251601_at	AT3G57800	basic helix-loop-helix (bHLH) family protein	4.09932	2.4104	3.22414	down
251603_at	AT3G57760	protein kinase family protein	6.94939	5.71471	2.35329	down
251638_at	AT3G57490	40S ribosomal protein S2 (RPS2D)	7.2911	5.97215	2.49484	down
251643_at	AT3G57550	AGK2 (GUANYLATE KINASE-ENCODING GENE 1)	9.67412	8.48615	2.27832	down
251646_at	AT3G57780	similar to nucleolar protein gar2-related [Arabidopsis thaliana] (TAIR:AT2G42320.1); similar to nucleolar protein gar2-related [Arabidopsis thaliana] (TAIR:AT2G42320.2); similar to unnamed protein product [Vitis vinifera] (GB:CAO23533.1)	7.41863	5.47309	3.8518	down
251668_at	AT3G57010	strictosidine synthase family protein	5.56923	4.47292	2.13807	down
251683_at	AT3G57120	protein kinase family protein	6.40042	5.03717	2.57265	down
251706_at	AT3G56620	integral membrane family protein / nodulin MtN21-related	6.84697	2.97691	14.622	down
251722_at	AT3G56200	amino acid transporter family protein	8.43521	6.77293	3.16516	down
251739_at	AT3G56170	CAN (CA-2+ DEPENDENT NUCLEASE); nuclease	7.13628	6.1254	2.01515	down
251749_at	AT3G55690	similar to unknown protein [Arabidopsis thaliana] (TAIR:AT2G39870.1)	4.82759	3.47992	2.54501	down
251751_at	AT3G55720	similar to unknown protein [Arabidopsis thaliana] (TAIR:AT5G05840.1); similar to unnamed protein product [Vitis vinifera] (GB:CAO69043.1); contains InterPro domain Protein of unknown function DUF620 (InterPro:IPR006873)	7.1927	2.28049	30.1109	down
251752_at	AT3G55740	ProT2 (PROLINE TRANSPORTER 2); amino acid transmembrane transporter	6.71681	4.13401	5.991	down
251753_at	AT3G55760	similar to unknown protein [Arabidopsis thaliana] (TAIR:AT1G42430.1); similar to hypothetical protein [Trifolium pratense] (GB:BAE71279.1)	7.39367	4.46719	7.60251	down
251757_at	AT3G55640	mitochondrial substrate carrier family protein	6.02989	4.31921	3.27315	down
251763_at	AT3G55730	MYB109 (myb domain protein 109); DNA binding / transcription factor	6.42306	4.39693	4.07311	down
251768_at	AT3G55940	phosphoinositide-specific phospholipase C, putative	6.16509	3.49707	6.35559	down
251769_at	AT3G55950	protein kinase family protein	6.9282	5.75157	2.26048	down
251770_at	AT3G55970	oxidoreductase, 2OG-Fe(II) oxygenase family protein	6.87448	5.08582	3.45493	down
251771_at	AT3G56000	ATCSLA14 (Cellulose synthase-like A14); transferase, transferring glycosyl groups	5.89207	4.70864	2.27115	down
251787_at	AT3G55410	2-oxoglutarate dehydrogenase E1 component, putative / oxoglutarate decarboxylase, putative / alpha-ketoglutaric dehydrogenase, putative	8.53367	7.3088	2.33734	down
251847_at	AT3G54640	TSA1 (TRYPTOPHAN SYNTHASE ALPHA CHAIN); tryptophan synthase	10.069	7.97056	4.28254	down
251858_at	AT3G54820	PIP2;5/PIP2D (plasma membrane intrinsic protein 2;5); water channel	10.0083	6.58807	10.7052	down
251861_at	AT3G54810	BME3/BME3-ZF (BLUE MICROPYLAR END3); transcription factor	9.55374	8.22584	2.51037	down
251882_at	AT3G54140	proton-dependent oligopeptide transport (POT) family protein	8.29485	6.88095	2.66458	down
251895_at	AT3G54420	ATEP3 (Arabidopsis thaliana chitinase class IV); chitinase	8.77678	5.69692	8.45531	down
251899_at	AT3G54400	aspartyl protease family protein	10.2806	6.44518	14.2746	down
251900_at	AT3G54430	SRS6 (SHI-RELATED SEQUENCE 6)	7.98044	6.49473	2.80054	down
251914_at	AT3G53930	protein kinase family protein	6.52955	5.02006	2.84709	down
251916_at	AT3G53960	proton-dependent oligopeptide transport (POT) family protein	9.36822	8.31879	2.0697	down
251922_at	AT3G54030	protein kinase family protein	8.25824	6.20726	4.14388	down
251928_at	AT3G53980	protease inhibitor/seed storage/lipid transfer protein (LTP) family protein	12.985	11.6999	2.43689	down
251939_at	AT3G53440	DNA binding	4.35032	2.88739	2.75668	down
251975_at	AT3G53230	cell division cycle protein 48, putative / CDC48, putative	6.99614	5.46837	2.8834	down
251984_at	AT3G53260	PAL2 (phenylalanine ammonia-lyase 2); phenylalanine ammonia-lyase	12.8623	11.6366	2.33871	down
251995_at	AT3G52940	FK (FACKEL); delta14-sterol reductase	7.86567	5.44169	5.36649	down
252003_at	AT3G52770	ZPR3 (LITTLE ZIPPER 3); protein binding	4.2163	3.14273	2.10463	down
252016_at	AT3G52950	CBS domain-containing protein / octicosapeptide/Phox/Bemp1 (PB1) domain-containing protein	8.5839	6.34069	4.73449	down
252034_at	AT3G52040	similar to unnamed protein product [Vitis vinifera] (GB:CAO40759.1)	7.95242	6.81204	2.20439	down
252058_at	AT3G52470	harpin-induced family protein / HIN1 family protein / harpin-responsive family protein	10.9312	8.2625	6.35843	down
252076_at	AT3G51660	macrophage migration inhibitory factor family protein / MIF family protein	7.59427	3.14302	21.8755	down
252084_at	AT3G51970	ATSAT1 (ARABIDOPSIS THALIANA STEROL O-ACYLTRANSFERASE 1); acyltransferase	4.42479	3.17487	2.37829	down
252096_at	AT3G51180	zinc finger (CCCH-type) family protein	5.51742	4.20794	2.47852	down
252102_at	AT3G50970	LTI30 (LOW TEMPERATURE-INDUCED 30)	13.1871	11.9738	2.31872	down
252114_at	AT3G51450	strictosidine synthase family protein	10.4212	9.03532	2.61338	down
252119_at	AT3G51030	ATTRX1 (Arabidopsis thaliana thioredoxin H-type 1); thiol-disulfide exchange intermediate	8.87478	7.7277	2.21465	down
252121_at	AT3G51160	MUR1 (MURUS 1)	8.92309	6.94937	3.9278	down
252123_at	AT3G51240	F3H (TRANSPARENT TESTA 6); naringenin 3-dioxygenase	4.79283	3.25617	2.90122	down
252133_at	AT3G50900	similar to unknown protein [Arabidopsis thaliana] (TAIR:AT5G66490.1); similar to hypothetical protein [Thellungiella halophila] (GB:ABB45855.1)	6.6396	4.82176	3.52553	down
252134_at	AT3G50910	similar to unknown protein [Arabidopsis thaliana] (TAIR:AT5G66480.1); similar to hypothetical protein [Thellungiella halophila] (GB:ABB45854.1)	8.1218	6.9193	2.30138	down
252164_at	AT3G50620	nodulation protein-related	5.96664	4.88161	2.12142	down
252168_at	AT3G50440	hydrolase	8.84892	6.1463	6.50983	down
252202_at	AT3G50300	transferase family protein	6.45336	2.92996	11.4988	down
252204_at	AT3G50340	similar to unknown protein [Arabidopsis thaliana] (TAIR:AT5G67020.1); similar to unknown protein [Oryza sativa (japonica cultivar-group)] (GB:BAD09363.1)	6.0162	4.62298	2.62664	down
252205_at	AT3G50350	similar to unknown protein [Arabidopsis thaliana] (TAIR:AT4G33985.1); similar to hypothetical protein [Vitis vinifera] (GB:CAN61779.1); contains InterPro domain Protein of unknown function DUF1685 (InterPro:IPR012881)	8.57237	6.52935	4.12106	down
252206_at	AT3G50360	ATCEN2 (CENTRIN2); calcium ion binding	9.77698	8.62122	2.22802	down
252210_at	AT3G50410	OBP1 (OBF BINDING PROTEIN 1); DNA binding / transcription factor	7.24473	5.84706	2.63477	down
252212_at	AT3G50310	MAPKKK20 (Mitogen-activated protein kinase kinase kinase 20); kinase	4.44555	2.76043	3.21568	down
252220_at	AT3G49940	LBD38 (LOB DOMAIN-CONTAINING PROTEIN 38)	10.6131	8.47423	4.40408	down
252233_at	AT3G49690	ATMYB84/MYB84/RAX3 (myb domain protein 84); DNA binding / transcription factor	4.20344	3.0922	2.16031	down
252234_at	AT3G49780	ATPSK4 (PHYTOSULFOKINE 4 PRECURSOR); growth factor	8.91826	6.87056	4.13445	down
252255_at	AT3G49220	pectinesterase family protein	10.5579	8.23284	5.01101	down
252320_at	AT3G48580	xyloglucan:xyloglucosyl transferase, putative / xyloglucan endotransglycosylase, putative / endo-xyloglucan transferase, putative	4.0973	2.32272	3.42138	down
252324_at	AT3G48570	protein transport protein SEC61 gamma subunit, putative	7.68268	5.6167	4.18718	down
252328_at	AT3G48570	protein transport protein SEC61 gamma subunit, putative	9.1945	7.09549	4.28414	down
252343_at	AT3G48610	phosphoesterase family protein	6.05914	4.42464	3.1048	down
252352_at	AT3G48185	unknown protein	6.97597	5.76247	2.31899	down
252363_at	AT3G48460	GDSL-motif lipase/hydrolase family protein	6.00348	2.21435	13.8242	down
252364_at	AT3G48450	nitrate-responsive NOI protein, putative	10.2958	7.57473	6.59352	down
252377_at	AT3G47960	proton-dependent oligopeptide transport (POT) family protein	12.3445	10.2363	4.31151	down
252414_at	AT3G47420	glycerol-3-phosphate transporter, putative / glycerol 3-phosphate permease, putative	8.92802	5.55942	10.3288	down
252419_at	AT3G47510	unknown protein	11.1589	9.60564	2.93469	down
252421_at	AT3G47540	chitinase, putative	6.45435	5.44448	2.01373	down
252431_at	AT3G47700	MAG2 (MAIGO2)	5.38556	4.33342	2.0736	down
252437_at	AT3G47380	invertase/pectin methylesterase inhibitor family protein	8.94825	5.61496	10.0791	down
252453_at	AT3G47120	RNA recognition motif (RRM)-containing protein	6.36149	5.28265	2.11233	down
252475_s_at	AT5G59570;AT3G46640	[AT5G59570, myb family transcription factor];[AT3G46640, PCL1 (PHYTOCLOCK 1); DNA binding / transcription factor]	7.56337	5.56422	3.99765	down
252478_at	AT3G46540	epsin N-terminal homology (ENTH) domain-containing protein / clathrin assembly protein-related	9.62116	6.8306	6.91898	down
252481_at	AT3G46630	similar to defective chloroplasts and leaves protein-related / DCL protein-related [Arabidopsis thaliana] (TAIR:AT1G45230.1); similar to unnamed protein product [Vitis vinifera] (GB:CAO61399.1)	5.63254	3.73265	3.73185	down
252515_at	AT3G46230	ATHSP17.4 (Arabidopsis thaliana heat shock protein 17.4)	10.0625	3.47459	96.1993	down
252533_at	AT3G46110	signal transducer	7.60067	5.4583	4.41486	down
252536_at	AT3G45700	proton-dependent oligopeptide transport (POT) family protein	6.59232	4.48782	4.30046	down
252586_at	AT3G45610	Dof-type zinc finger domain-containing protein	5.21628	3.68992	2.88058	down
252607_at	AT3G44990	XTR8 (xyloglucan:xyloglucosyl transferase 8); hydrolase, acting on glycosyl bonds	7.27683	5.6054	3.18531	down
252615_at	AT3G45230	hydroxyproline-rich glycoprotein family protein	6.56762	5.15561	2.66109	down
252624_at	AT3G44735	PSK1 (PHYTOSULFOKINE 3 PRECURSOR); growth factor	10.4329	7.64919	6.88637	down
252638_at	AT3G44540	oxidoreductase, acting on the CH-CH group of donors	5.39696	4.3657	2.04382	down
252648_at	AT3G44630	disease resistance protein RPP1-WsB-like (TIR-NBS-LRR class), putative	6.93304	5.89111	2.05899	down
252683_at	AT3G44380	similar to unknown protein [Arabidopsis thaliana] (TAIR:AT1G52330.1); similar to unnamed protein product [Vitis vinifera] (GB:CAO48726.1); contains InterPro domain Water Stress and Hypersensitive response (InterPro:IPR013990); contains InterPro domain Harpin-induced 1 (InterPro:IPR010847)	6.24356	4.06955	4.51276	down
252711_at	AT3G43720	protease inhibitor/seed storage/lipid transfer protein (LTP) family protein	5.60213	3.09751	5.67502	down
252816_at	AT3G42550	aspartyl protease family protein	5.16229	2.1853	7.87345	down
252827_at	AT4G39950	CYP79B2 (cytochrome P450, family 79, subfamily B, polypeptide 2); oxygen binding	9.46726	7.9478	2.86685	down
252831_at	AT4G39980	DHS1 (3-DEOXY-D-ARABINO-HEPTULOSONATE 7-PHOSPHATE SYNTHASE 1); 3-deoxy-7-phosphoheptulonate synthase	12.1303	9.69927	5.39284	down
252834_at	AT4G40070	protein binding / zinc ion binding	7.07372	5.56489	2.84578	down
252851_at	AT4G40080	epsin N-terminal homology (ENTH) domain-containing protein / clathrin assembly protein-related	6.15765	4.77957	2.59922	down
252854_at	AT4G39370	UBP27 (UBIQUITIN-SPECIFIC PROTEASE 27); ubiquitin-specific protease	5.46107	3.93682	2.87638	down
252863_at	AT4G39800	MI-1-P SYNTHASE (Myo-inositol-1-phosphate synthase); inositol-3-phosphate synthase	7.31322	5.83781	2.78064	down
252866_at	AT4G39840	similar to unnamed protein product [Vitis vinifera] (GB:CAO21162.1); similar to unnamed protein product [Vitis vinifera] (GB:CAO48661.1)	7.47802	4.86763	6.1067	down
252868_at	AT4G39920	POR (PORCINO); binding	5.59143	4.39651	2.28932	down
252870_at	AT4G39940	AKN2 (APS-KINASE 2); ATP binding / kinase/ transferase, transferring phosphorus-containing groups	8.50846	5.88038	6.18202	down
252875_at	AT4G39990	ATGB3/ATRAB11G/ATRABA4B (GTP-BINDING PROTEIN 3); GTP binding	8.97773	7.739	2.3599	down
252885_at	AT4G39260	ATGRP8/GR-RBP8 (COLD, CIRCADIAN RHYTHM, AND RNA BINDING 1, GLYCINE-RICH PROTEIN 8); RNA binding	11.6082	9.78967	3.52727	down
252886_at	AT4G39350	CESA2 (CELLULOSE SYNTHASE 2); cellulose synthase/ transferase, transferring glycosyl groups	9.60954	7.60125	4.02304	down
252888_at	AT4G39210	APL3 (large subunit of AGP 3)	5.75011	3.49772	4.7647	down
252905_at	AT4G39720	VQ motif-containing protein	6.70245	3.48004	9.33348	down
252915_at	AT4G38810	calcium-binding EF hand family protein	9.30889	8.08178	2.34097	down
252921_at	AT4G39030	EDS5 (ENHANCED DISEASE SUSCEPTIBILITY 5); antiporter/ transporter	9.65794	7.46599	4.56922	down
252924_at	AT4G39070	zinc finger (B-box type) family protein	3.94675	2.59161	2.55822	down
252940_at	AT4G39270	leucine-rich repeat transmembrane protein kinase, putative	7.3689	5.83022	2.90529	down
252950_at	AT4G38690	1-phosphatidylinositol phosphodiesterase-related	4.77115	2.84869	3.79069	down
252952_at	AT4G38710	glycine-rich protein	9.36012	6.97618	5.21959	down
252958_at	AT4G38620	MYB4 (myb domain protein 4); transcription factor	7.12067	5.80562	2.48811	down
252973_s_at	AT4G38740	ROC1 (rotamase CyP 1); peptidyl-prolyl cis-trans isomerase	12.6134	11.1745	2.71126	down
252987_at	AT4G38390	similar to unknown protein [Arabidopsis thaliana] (TAIR:AT1G76270.1); similar to axi 1 [Nicotiana tabacum] (GB:CAA56570.1); similar to unnamed protein product [Vitis vinifera] (GB:CAO47467.1); contains InterPro domain Protein of unknown function DUF246, plant (InterPro:IPR004348)	5.39241	2.77653	6.12997	down
252988_at	AT4G38410	dehydrin, putative	7.58701	3.80941	13.7142	down
252989_at	AT4G38420	SKS9 (SKU5 Similar 9); copper ion binding / oxidoreductase	9.22295	5.95698	9.61955	down
252997_at	AT4G38400	ATEXLA2 (ARABIDOPSIS THALIANA EXPANSIN-LIKE A2)	10.5966	7.84334	6.74249	down
253013_at	AT4G37910	MTHSC70-1 (mitochondrial heat shock protein 70-1); ATP binding / unfolded protein binding	9.15187	8.14228	2.01334	down
253021_at	AT4G38050	transmembrane transporter	6.54268	3.69514	7.19775	down
253032_at	AT4G38200	guanine nucleotide exchange family protein	6.30462	5.26365	2.05762	down
253038_at	AT4G37790	HAT22 (homeobox-leucine zipper protein 22); transcription factor	9.25667	8.17032	2.12336	down
253039_at	AT4G37760	SQE3 (SQUALENE EPOXIDASE 3); oxidoreductase	4.23585	2.93241	2.46817	down
253043_at	AT4G37540	LBD39 (LOB DOMAIN-CONTAINING PROTEIN 39)	9.31908	7.9004	2.6734	down
253050_at	AT4G37450	AGP18 (Arabinogalactan protein 18)	6.90827	4.93345	3.9308	down
253055_at	AT4G37630	CYCD5;1 (CYCLIN D5;1); cyclin-dependent protein kinase	4.99806	3.68267	2.4887	down
253067_at	AT4G37780	AtMYB87/MYB87 (myb domain protein 87); DNA binding / transcription factor	7.76215	6.16297	3.02971	down
253073_at	AT4G37410	CYP81F4 (cytochrome P450, family 81, subfamily F, polypeptide 4); oxygen binding	12.3929	10.534	3.62724	down
253083_at	AT4G36250	ALDH3F1 (ALDEHYDE DEHYDROGENASE 3F1); 3-chloroallyl aldehyde dehydrogenase/ aldehyde dehydrogenase (NAD)	4.20252	3.03087	2.25269	down
253099_s_at	AT4G37530;AT4G37520	[AT4G37530, peroxidase, putative];[AT4G37520, peroxidase 50 (PER50) (P50) (PRXR2)]	8.61646	7.44548	2.25165	down
253100_at	AT4G37400	CYP81F3 (cytochrome P450, family 81, subfamily F, polypeptide 3); oxygen binding	8.04907	5.40801	6.23791	down
253101_at	AT4G37430	CYP91A2 (CYTOCHROME P450 MONOOXYGENASE 91A2); oxygen binding	9.72325	3.65189	67.2453	down
253104_at	AT4G36010	pathogenesis-related thaumatin family protein	10.7719	7.90019	7.31946	down
253130_at	AT4G35510	similar to unknown protein [Arabidopsis thaliana] (TAIR:AT2G17540.2); similar to unknown protein [Arabidopsis thaliana] (TAIR:AT2G17540.1); similar to unknown protein [Arabidopsis thaliana] (TAIR:AT2G17540.3); similar to hypothetical protein [Vitis vinifera] (GB:CAN70005.1)	6.7028	5.1999	2.83412	down
253140_at	AT4G35480	RHA3B (RING-H2 finger A3B); protein binding / zinc ion binding	11.7498	9.79566	3.87494	down
253162_at	AT4G35630	PSAT (phosphoserine aminotransferase); phosphoserine transaminase	10.6097	9.14991	2.75071	down
253165_at	AT4G35320	similar to unknown protein [Arabidopsis thaliana] (TAIR:AT2G17300.1); similar to hypothetical protein [Vitis vinifera] (GB:CAN78386.1)	7.63543	4.4108	9.34781	down
253173_at	AT4G35110	similar to unknown protein [Arabidopsis thaliana] (TAIR:AT2G16900.1); contains InterPro domain Phospholipase-like, arabidopsis (InterPro:IPR007942)	7.09583	5.84761	2.37548	down
253177_s_at	AT4G35150;AT4G35160	[AT4G35150, O-methyltransferase family 2 protein];[AT4G35160, O-methyltransferase family 2 protein]	5.84126	4.6298	2.31571	down
253181_at	AT4G35180	LHT7 (LYS/HIS TRANSPORTER 7); amino acid transmembrane transporter	6.83041	5.50136	2.51237	down
253203_at	AT4G34710	ADC2 (ARGININE DECARBOXYLASE 2)	12.5021	11.1835	2.4943	down
253215_at	AT4G34950	nodulin family protein	9.64205	5.28383	20.5096	down
253219_at	AT4G34990	AtMYB32 (myb domain protein 32); DNA binding / transcription factor	11.1749	7.92801	9.49335	down
253245_at	AT4G34590;AT4G34588	[AT4G34590, GBF6 (ARABIDOPSIS THALIANA BASIC LEUCINE-ZIPPER 11); DNA binding / protein heterodimerization/ transcription factor];[AT4G34588, CPuORF2 (Conserved peptide upstream open reading frame 2)]	10.2403	5.96518	19.3619	down
253264_at	AT4G33950	OST1/P44/SNRK2-6/SRK2E (OPEN STOMATA 1, SNF1-RELATED PROTEIN KINASE 2.6); calcium-dependent protein serine/threonine kinase/ kinase/ protein kinase	6.92924	4.65271	4.84511	down
253268_s_at	AT4G34131;AT4G34135	[AT4G34131, UGT73B3 (UDP-GLUCOSYL TRANSFERASE 73B3); UDP-glycosyltransferase/ abscisic acid glucosyltransferase/ transferase, transferring hexosyl groups];[AT4G34135, UGT73B2; UDP-glucosyltransferase/ UDP-glycosyltransferase/ flavonol 3-O-glucosyltransferase]	9.08302	7.60603	2.78369	down
253276_at	AT4G34050	caffeoyl-CoA 3-O-methyltransferase, putative	12.014	10.9485	2.09292	down
253277_at	AT4G34230	CAD5 (CINNAMYL ALCOHOL DEHYDROGENASE 5); cinnamyl-alcohol dehydrogenase	11.0179	9.02165	3.98955	down
253286_at	AT4G34260	catalytic	7.50335	6.28383	2.32869	down
253292_at	AT4G33985	similar to unknown protein [Arabidopsis thaliana] (TAIR:AT2G15590.2); similar to unnamed protein product [Vitis vinifera] (GB:CAO71847.1); contains InterPro domain Protein of unknown function DUF1685 (InterPro:IPR012881)	9.36838	7.77815	3.01096	down
253298_at	AT4G33560	unknown protein	8.71508	2.91793	55.6049	down
253302_at	AT4G33660	unknown protein	5.6767	3.50893	4.49329	down
253344_at	AT4G33550	lipid binding	11.6745	5.1099	94.6575	down
253372_at	AT4G33220	pectinesterase family protein	3.29808	2.25246	2.06426	down
253374_at	AT4G33140	similar to unnamed protein product [Vitis vinifera] (GB:CAO65164.1); contains domain SSF56784 (SSF56784); contains domain PD105831 (PD105831)	5.26577	4.06177	2.30377	down
253382_at	AT4G33040	glutaredoxin family protein	5.13026	2.99199	4.40235	down
253386_at	AT4G33030	SQD1 (sulfoquinovosyldiacylglycerol 1); UDPsulfoquinovose synthase	7.84833	6.27853	2.96863	down
253393_at	AT4G32690	GLB3 (2-on-2 hemoglobin like gene 3)	6.61168	5.51748	2.13495	down
253405_at	AT4G32800	AP2 domain-containing transcription factor TINY, putative	9.84653	8.27629	2.96954	down
253416_at	AT4G33070	pyruvate decarboxylase, putative	13.024	7.75875	38.4597	down
253422_at	AT4G32240	unknown protein	8.28956	7.08115	2.31082	down
253425_at	AT4G32190	centromeric protein-related	9.78871	6.5968	9.13823	down
253431_at	AT4G32440	agenet domain-containing protein	5.49683	4.47269	2.03374	down
253435_at	AT4G32400	SHS1 (SODIUM HYPERSENSITIVE 1); binding / transporter	8.68248	5.8795	6.97883	down
253458_at	AT4G32070	octicosapeptide/Phox/Bem1p (PB1) domain-containing protein / tetratricopeptide repeat (TPR)-containing protein	6.94925	5.92999	2.02688	down
253467_at	AT4G32140	similar to membrane protein [Arabidopsis thaliana] (TAIR:AT3G07080.1); similar to hypothetical protein [Vitis vinifera] (GB:CAN72310.1); contains InterPro domain Protein of unknown function DUF6, transmembrane; (InterPro:IPR000620)	8.35327	6.9756	2.59849	down
253476_at	AT4G32300	lectin protein kinase family protein	8.43319	7.31792	2.16634	down
253478_at	AT4G32350	similar to unknown protein [Arabidopsis thaliana] (TAIR:AT1G79910.1); similar to unnamed protein product [Vitis vinifera] (GB:CAO65537.1); contains InterPro domain Protein of unknown function DUF292, eukaryotic (InterPro:IPR005061)	8.12801	5.43699	6.45771	down
253489_at	AT4G31780	MGD1 (MONOGALACTOSYLDIACYLGLYCEROL SYNTHASE 1, MONOGALACTOSYLDIACYLGLYCEROL SYNTHASE A); 1,2-diacylglycerol 3-beta-galactosyltransferase/ transferase, transferring glycosyl groups	10.4627	8.71725	3.35299	down
253493_at	AT4G31820	ENP (ENHANCER OF PINOID); signal transducer	7.5554	6.27625	2.42697	down
253506_at	AT4G31980	similar to unknown protein [Arabidopsis thaliana] (TAIR:AT5G11290.1); similar to unnamed protein product [Vitis vinifera] (GB:CAO46056.1); similar to hypothetical protein [Vitis vinifera] (GB:CAN68458.1); contains InterPro domain Protein of unknown function DUF862, eukaryotic (InterPro:IPR008580); contains InterPro domain Protein of unknown function DUF247, plant (InterPro:IPR004158)	5.36315	4.0645	2.45999	down
253510_at	AT4G31730	GDU1 (GLUTAMINE DUMPER 1)	9.49264	8.48802	2.00642	down
253551_at	AT4G30996	similar to unknown protein [Arabidopsis thaliana] (TAIR:AT2G24290.1); similar to H0311C03.8 [Oryza sativa (indica cultivar-group)] (GB:CAH67554.1); similar to Os04g0501800 [Oryza sativa (japonica cultivar-group)] (GB:NP_001053232.1); contains InterPro domain Protein of unknown function DUF1068 (InterPro:IPR010471)	10.6479	9.1143	2.89508	down
253571_at	AT4G31000	calmodulin-binding protein	8.64438	6.97406	3.18286	down
253573_at	AT4G31020	similar to unknown protein [Arabidopsis thaliana] (TAIR:AT2G24320.1); similar to unnamed protein product [Vitis vinifera] (GB:CAO22751.1); contains domain PTHR12277:SF8 (PTHR12277:SF8); contains domain PTHR12277 (PTHR12277); contains domain SSF53474 (SSF53474); contains domain G3DSA:3.40.50.1820 (G3DSA:3.40.50.1820)	6.05914	4.81152	2.37449	down
253595_at	AT4G30830	similar to unknown protein [Arabidopsis thaliana] (TAIR:AT2G24140.1); similar to unnamed protein product [Vitis vinifera] (GB:CAO66637.1); contains InterPro domain Protein of unknown function DUF593 (InterPro:IPR007656)	5.31993	4.25368	2.09399	down
253598_at	AT4G30800	40S ribosomal protein S11 (RPS11B)	6.08595	4.94432	2.2063	down
253606_at	AT4G30530	defense-related protein, putative	11.5815	10.2052	2.59607	down
253609_at	AT4G30190	AHA2 (Arabidopsis H(+)-ATPase 2); ATPase	10.531	8.82169	3.26995	down
253610_at	AT4G30200	similar to VIN3 (VERNALIZATION INSENSITIVE 3), protein binding / zinc ion binding [Arabidopsis thaliana] (TAIR:AT5G57380.1); similar to unnamed protein product [Vitis vinifera] (GB:CAO43227.1); contains InterPro domain Fibronectin, type III-like fold (InterPro:IPR008957); contains InterPro domain Fibronectin, type III (InterPro:IPR003961)	9.55961	8.55304	2.00913	down
253619_at	AT4G30460	glycine-rich protein	11.345	9.8386	2.841	down
253640_at	AT4G30630	similar to unknown protein [Arabidopsis thaliana] (TAIR:AT5G57910.1); similar to unnamed protein product [Vitis vinifera] (GB:CAO66657.1)	7.32206	6.32088	2.00164	down
253650_at	AT4G30020	subtilase family protein	8.57935	7.23815	2.53362	down
253662_at	AT4G30080	ARF16 (AUXIN RESPONSE FACTOR 16); miRNA binding / transcription factor	6.36366	4.82886	2.89747	down
253664_at	AT4G30210	ATR2 (ARABIDOPSIS P450 REDUCTASE 2)	10.7907	9.3579	2.69963	down
253687_at	AT4G29520	similar to unnamed protein product [Vitis vinifera] (GB:CAO65389.1); contains InterPro domain Saposin B (InterPro:IPR008139)	6.42373	5.17807	2.37127	down
253689_at	AT4G29770	similar to unknown protein [Arabidopsis thaliana] (TAIR:AT4G29760.1)	4.92344	2.42382	5.65536	down
253768_at	AT4G28550	RabGAP/TBC domain-containing protein	5.86739	4.84648	2.02921	down
253778_at	AT4G28480	DNAJ heat shock family protein	7.98359	6.52224	2.75366	down
253799_at	AT4G28140	AP2 domain-containing transcription factor, putative	3.86097	2.70315	2.2312	down
253809_at	AT4G28320	glycosyl hydrolase family 5 protein / cellulase family protein	4.79884	2.72843	4.20006	down
253811_at	AT4G28190	ULT1 (ULTRAPETALA1); DNA binding / binding	8.55504	5.6087	7.7079	down
253814_at	AT4G28290	unknown protein	11.7248	8.96565	6.77012	down
253818_at	AT4G28330	ATP binding / ATPase, coupled to transmembrane movement of substances	7.6591	5.48269	4.52028	down
253819_at	AT4G28350	lectin protein kinase family protein	7.02402	2.86916	17.813	down
253828_at	AT4G27970	SLAH2 (SLAC1 HOMOLOGUE 2); transporter	11.7583	9.32769	5.39129	down
253854_at	AT4G27900	similar to unknown protein [Arabidopsis thaliana] (TAIR:AT5G53420.1); similar to unnamed protein product [Vitis vinifera] (GB:CAO48522.1); contains InterPro domain CCT (InterPro:IPR010402)	6.92023	5.78829	2.19153	down
253866_at	AT4G27480	glycosyltransferase family 14 protein / core-2/I-branching enzyme family protein	5.5091	4.30437	2.30494	down
253868_at	AT4G27500	PPI1 (PROTON PUMP INTERACTOR 1)	12.0621	10.9933	2.09774	down
253879_s_at	AT4G27560;AT4G27570	[AT4G27560, glycosyltransferase family protein];[AT4G27570, glycosyltransferase family protein]	9.57628	5.74069	14.2767	down
253880_at	AT4G27590	copper-binding protein-related	4.29379	2.56754	3.30866	down
253882_at	AT4G27650	PEL1 (PELOTA); translation release factor	8.39233	6.91373	2.78677	down
253883_at	AT4G27660	similar to RIN13 (RPM1 INTERACTING PROTEIN 13) [Arabidopsis thaliana] (TAIR:AT2G20310.1); similar to unknown [Populus trichocarpa] (GB:ABK92668.1)	6.13569	3.68788	5.45585	down
253884_at	AT4G27670	HSP21 (HEAT SHOCK PROTEIN 21)	4.65032	2.14171	5.6907	down
253887_at	AT4G27730	ATOPT6 (oligopeptide transporter 6); oligopeptide transporter	6.16517	2.96051	9.21937	down
253890_s_at	AT4G27585;AT5G54100	[AT4G27585, band 7 family protein];[AT5G54100, band 7 family protein]	5.84755	4.57084	2.42286	down
253891_at	AT4G27720	similar to unknown protein [Arabidopsis thaliana] (TAIR:AT1G64650.2); similar to unknown protein [Arabidopsis thaliana] (TAIR:AT1G64650.1); similar to unknown protein [Arabidopsis thaliana] (TAIR:AT3G49310.1); similar to unknown [Populus trichocarpa] (GB:ABK93582.1); similar to unnamed protein product [Vitis vinifera] (GB:CAO48607.1); similar to unnamed protein product [Vitis vinifera] (GB:CAO629…	9.7484	7.84101	3.75129	down
253904_at	AT4G27140	2S seed storage protein 1 / 2S albumin storage protein / NWMU1-2S albumin 1	5.98259	2.58329	10.551	down
253926_at	AT4G26650	RNA recognition motif (RRM)-containing protein	7.86989	6.76895	2.14495	down
253937_at	AT4G26890	MAPKKK16 (Mitogen-activated protein kinase kinase kinase 16); kinase	7.05066	5.64193	2.65503	down
253948_at	AT4G26940	galactosyltransferase family protein	7.35845	6.3445	2.01943	down
253949_at	AT4G26780	AR192; adenyl-nucleotide exchange factor/ chaperone binding / protein binding / protein homodimerization	5.50425	3.34352	4.4714	down
253953_at	AT4G26750	hydroxyproline-rich glycoprotein family protein	4.34659	3.27854	2.09659	down
253957_at	AT4G26320	AGP13 (ARABINOGALACTAN PROTEIN 13)	8.76714	6.01021	6.7596	down
253964_at	AT4G26480	KH domain-containing protein	10.0878	8.29818	3.45719	down
253965_at	AT4G26490	similar to unknown protein [Arabidopsis thaliana] (TAIR:AT5G56050.1); similar to hypothetical protein [Vitis vinifera] (GB:CAN70940.1); similar to unnamed protein product [Vitis vinifera] (GB:CAO66828.1); contains InterPro domain Harpin-induced 1 (InterPro:IPR010847)	7.25722	3.79981	10.9846	down
253970_at	AT4G26510	uracil phosphoribosyltransferase / UMP pyrophosphorylase (UPT1)	5.83767	4.42296	2.66605	down
253975_at	AT4G26600	nucleolar protein, putative	4.02034	2.99106	2.041	down
253987_at	AT4G26270	phosphofructokinase family protein	7.97947	5.19993	6.86634	down
253989_at	AT4G26130	similar to unknown protein [Arabidopsis thaliana] (TAIR:AT5G56980.1); similar to hypothetical protein [Vitis vinifera] (GB:CAN72576.1)	6.9399	5.03759	3.7381	down
253995_at	AT4G26100	CK1 (casein kinase 1-like protein 1); casein kinase I/ kinase	6.8808	5.76941	2.16054	down
254024_at	AT4G25780	pathogenesis-related protein, putative	3.97745	2.55548	2.67951	down
254025_at	AT4G25790	allergen V5/Tpx-1-related family protein	10.0206	2.03315	253.779	down
254042_at	AT4G25810	XTR6 (XYLOGLUCAN ENDOTRANSGLYCOSYLASE 6); hydrolase, acting on glycosyl bonds	12.7584	11.5666	2.28435	down
254048_at	AT4G25680	similar to unknown protein [Arabidopsis thaliana] (TAIR:AT4G25660.1); similar to unnamed protein product [Vitis vinifera] (GB:CAO49475.1); contains InterPro domain Protein of unknown function DUF862, eukaryotic (InterPro:IPR008580)	7.60015	6.5942	2.00826	down
254052_at	AT4G25280	adenylate kinase family protein	5.95888	4.94201	2.02352	down
254059_at	AT4G25200	ATHSP23.6-MITO (MITOCHONDRION-LOCALIZED SMALL HEAT SHOCK PROTEIN 23.6)	4.96305	2.38738	5.96148	down
254062_at	AT4G25380	zinc finger (AN1-like) family protein	3.82089	2.37759	2.71943	down
254064_at	AT4G25410	basix helix-loop-helix (bHLH) family protein	7.46285	4.90031	5.90747	down
254069_at	AT4G25434	ATNUDT10 (ARABIDOPSIS THALIANA NUDIX HYDROLASE HOMOLOG 10); catalytic	7.70062	6.51553	2.27378	down
254081_at	AT4G25660	similar to unknown protein [Arabidopsis thaliana] (TAIR:AT4G25680.1); similar to unnamed protein product [Vitis vinifera] (GB:CAO49475.1); contains InterPro domain Protein of unknown function DUF862, eukaryotic (InterPro:IPR008580)	8.45481	6.94887	2.8401	down
254083_at	AT4G24920	protein transport protein SEC61 gamma subunit, putative	10.9023	9.60453	2.45844	down
254085_at	AT4G24960	ATHVA22D (Arabidopsis thaliana HVA22 homologue D)	11.2032	7.64151	11.8076	down
254093_at	AT4G25110	ATMC2 (METACASPASE 2); caspase	3.61642	2.39054	2.33898	down
254110_at	AT4G25260	invertase/pectin methylesterase inhibitor family protein	5.06325	2.81232	4.7599	down
254131_at	AT4G24740	AFC2 (ARABIDOPSIS FUS3-COMPLEMENTING GENE 1); kinase	8.90588	7.14759	3.38297	down
254157_at	AT4G24220	VEP1 (VEIN PATTERNING 1); binding / catalytic	9.95244	8.79419	2.23188	down
254180_at	AT4G23930	similar to proline-rich family protein [Arabidopsis thaliana] (TAIR:AT1G64450.1); similar to unnamed protein product [Vitis vinifera] (GB:CAO69529.1); contains InterPro domain Harpin-induced 1 (InterPro:IPR010847)	4.59004	3.47101	2.172	down
254197_at	AT4G24040	ATTRE1/TRE1 (TREHALASE 1); alpha,alpha-trehalase/ trehalase	3.72585	2.5664	2.23372	down
254200_at	AT4G24110	similar to unnamed protein product [Vitis vinifera] (GB:CAO62924.1)	10.0636	8.53073	2.8936	down
254207_at	AT4G24060	Dof-type zinc finger domain-containing protein	9.85149	7.70592	4.42466	down
254218_at	AT4G23740	leucine-rich repeat transmembrane protein kinase, putative	5.41591	4.39068	2.03528	down
254223_at	AT4G23730	aldose 1-epimerase family protein	8.75223	7.21481	2.90274	down
254234_at	AT4G23680	major latex protein-related / MLP-related	10.1542	7.09143	8.35557	down
254263_at	AT4G23493	unknown protein	4.9578	3.04242	3.77213	down
254291_at	AT4G23010	ATUTR2/UTR2 (UDP-GALACTOSE TRANSPORTER 2)	8.33047	7.13759	2.28608	down
254305_at	AT4G22200	AKT2 (Arabidopsis K+ transporter 2); cyclic nucleotide binding / inward rectifier potassium channel	6.05994	4.53546	2.87682	down
254306_at	AT4G22330	ATCES1; catalytic	9.67267	8.32685	2.54174	down
254320_at	AT4G22580	exostosin family protein	5.72528	4.71868	2.00917	down
254323_at	AT4G22620	auxin-responsive family protein	6.35834	2.90447	10.9577	down
254326_at	AT4G22610	protease inhibitor/seed storage/lipid transfer protein (LTP) family protein	10.3956	8.29768	4.28102	down
254333_at	AT4G22753	SMO1-3 (STEROL 4-ALPHA METHYL OXIDASE); catalytic	4.90989	3.43225	2.78493	down
254352_at	AT4G22320	similar to unknown protein [Arabidopsis thaliana] (TAIR:AT5G55210.1); similar to unnamed protein product [Vitis vinifera] (GB:CAO23253.1)	4.9406	3.9088	2.04457	down
254360_at	AT4G22340	phosphatidate cytidylyltransferase, putative / CDP-diglyceride synthetase, putative	6.68809	5.28857	2.63814	down
254371_at	AT4G21760	BGLU47 (Beta-glucosidase 47); hydrolase, hydrolyzing O-glycosyl compounds	6.897	4.22717	6.36355	down
254374_at	AT4G21780	similar to unknown [Populus trichocarpa] (GB:ABK93184.1)	6.72994	5.05969	3.18269	down
254377_at	AT4G21650	subtilase family protein	7.8638	4.76889	8.54398	down
254380_at	no_match	no_match	4.70527	3.27822	2.68895	down
254384_at	AT4G21870	26.5 kDa class P-related heat shock protein (HSP26.5-P)	10.7946	7.04355	13.4642	down
254387_at	AT4G21850	methionine sulfoxide reductase domain-containing protein / SeIR domain-containing protein	11.7402	9.8075	3.81767	down
254396_at	AT4G21680	proton-dependent oligopeptide transport (POT) family protein	9.5515	7.50863	4.12066	down
254409_at	AT4G21400	protein kinase family protein	9.44427	7.80775	3.10915	down
254410_at	AT4G21410	protein kinase family protein	9.84857	7.58847	4.79025	down
254414_at	no_match	no_match	5.51786	3.75924	3.38373	down
254447_at	AT4G20860	FAD-binding domain-containing protein	8.91159	7.7761	2.19693	down
254453_at	AT4G21120	AAT1 (CATIONIC AMINO ACID TRANSPORTER 1); cationic amino acid transmembrane transporter	4.65227	2.35296	4.92221	down
254455_at	AT4G21140	similar to unknown protein [Arabidopsis thaliana] (TAIR:AT4G05400.1); similar to unknown protein [Arabidopsis thaliana] (TAIR:AT4G05400.2); similar to unnamed protein product [Vitis vinifera] (GB:CAO39711.1)	5.41821	3.87626	2.91188	down
254460_at	AT4G21210	phosphoprotein phosphatase/ protein kinase	5.21011	3.91778	2.44922	down
254461_at	AT4G21230	protein kinase family protein	5.5339	3.64427	3.70541	down
254468_at	AT4G20460	NAD-dependent epimerase/dehydratase family protein	6.23954	3.67583	5.91226	down
254487_at	AT4G20780	calcium-binding protein, putative	10.2539	8.80443	2.7311	down
254553_at	AT4G19530	disease resistance protein (TIR-NBS-LRR class), putative	6.5094	4.40897	4.28837	down
254557_at	AT4G19140	similar to unnamed protein product [Vitis vinifera] (GB:CAO66715.1)	8.69628	7.5748	2.17571	down
254563_at	AT4G19120	ERD3 (EARLY-RESPONSIVE TO DEHYDRATION 3)	10.6052	7.14677	10.9923	down
254571_at	AT4G19370	similar to unknown protein [Arabidopsis thaliana] (TAIR:AT1G31720.1); similar to unknown [Picea sitchensis] (GB:ABK21519.1); similar to Os02g0703300 [Oryza sativa (japonica cultivar-group)] (GB:NP_001047854.1); contains InterPro domain Protein of unknown function DUF1218 (InterPro:IPR009606)	5.93509	4.80214	2.19307	down
254573_at	AT4G19420	pectinacetylesterase family protein	8.86542	7.06607	3.48064	down
254574_at	AT4G19430	unknown protein	4.62142	2.42205	4.59277	down
254575_at	AT4G19460	glycosyl transferase family 1 protein	8.63372	4.94558	12.8896	down
254579_at	AT4G19400	actin binding	9.10912	6.80097	4.95248	down
254610_at	AT4G18890	brassinosteroid signalling positive regulator-related	8.16929	6.67292	2.82132	down
254641_at	AT4G18800	AtRABA1d/AtRab11B/AthSGBP (Arabidopsis Rab GTPase homolog A1d); GTP binding	6.69951	5.39266	2.47401	down
254652_at	AT4G18170	WRKY28 (WRKY DNA-binding protein 28); transcription factor	5.6841	4.6721	2.0167	down
254656_at	AT4G18070	similar to unknown protein [Arabidopsis thaliana] (TAIR:AT1G29530.1)	11.5285	10.0542	2.77846	down
254662_at	AT4G18270	ATTRANS11 (Arabidopsis thaliana translocase 11); catalytic	4.80123	2.26512	5.8002	down
254667_at	AT4G18280	glycine-rich cell wall protein-related	12.5025	9.36041	8.82797	down
254705_at	AT4G17870	similar to unknown protein [Arabidopsis thaliana] (TAIR:AT5G46790.1); similar to Streptomyces cyclase/dehydrase family protein [Brassica oleracea] (GB:ABD65175.1); contains InterPro domain Streptomyces cyclase/dehydrase (InterPro:IPR005031)	10.0482	8.74968	2.4598	down
254706_at	AT4G17950	DNA-binding family protein	6.8528	5.28622	2.96201	down
254710_at	AT4G18050	PGP9 (P-GLYCOPROTEIN 9); ATPase, coupled to transmembrane movement of substances	8.1134	7.07874	2.04863	down
254740_s_at	AT4G13930;AT4G13890	[AT4G13930, SHM4 (SERINE HYDROXYMETHYLTRANSFERASE 4); glycine hydroxymethyltransferase];[AT4G13890, SHM5 (SERINE HYDROXYMETHYLTRANSFERASE 5); glycine hydroxymethyltransferase]	11.0565	8.8788	4.5244	down
254744_at	AT4G13345	MEE55 (maternal effect embryo arrest 55)	5.29183	3.75024	2.91115	down
254769_at	AT4G13330	similar to unnamed protein product [Vitis vinifera] (GB:CAO71472.1); contains domain SSF53335 (SSF53335); contains domain PTHR12176 (PTHR12176); contains domain G3DSA:3.40.50.150 (G3DSA:3.40.50.150)	3.92611	2.67478	2.38061	down
254770_at	AT4G13340	leucine-rich repeat family protein / extensin family protein	5.02189	3.48655	2.89856	down
254785_at	AT4G12730	FLA2	10.6071	8.71711	3.70635	down
254789_at	AT4G12880	plastocyanin-like domain-containing protein	9.53243	8.36935	2.23935	down
254804_at	AT4G13010	oxidoreductase, zinc-binding dehydrogenase family protein	8.19211	7.10748	2.12083	down
254809_at	AT4G12410	auxin-responsive family protein	6.53137	3.12079	10.6337	down
254833_s_at	AT4G12290;AT4G12280	[AT4G12290, copper amine oxidase, putative];[AT4G12280, copper amine oxidase family protein]	3.52167	2.50675	2.02079	down
254839_at	AT4G12400	stress-inducible protein, putative	9.25666	3.28145	62.91	down
254846_at	AT4G11830	PLDGAMMA2; phospholipase D	6.82013	5.22104	3.02952	down
254850_at	AT4G12000	similar to unknown protein [Arabidopsis thaliana] (TAIR:AT4G22850.1); similar to unnamed protein product [Vitis vinifera] (GB:CAO63604.1); contains InterPro domain SNARE associated Golgi protein (InterPro:IPR015414)	6.06172	3.20517	7.24278	down
254857_at	AT4G12120	SEC1B; protein transporter	6.53396	5.2397	2.45251	down
254894_at	AT4G11840	PLDGAMMA3 (phospholipase D gamma 3); phospholipase D	6.31138	5.06919	2.36559	down
254907_at	AT4G11190	disease resistance-responsive family protein / dirigent family protein	9.89947	5.91815	15.7941	down
254909_at	AT4G11210	disease resistance-responsive family protein / dirigent family protein	4.54993	2.46591	4.23986	down
254920_at	AT4G11220	BTI2 (VIRB2-INTERACTING PROTEIN 2)	9.81175	8.80884	2.00403	down
254932_at	AT4G11120	translation elongation factor Ts (EF-Ts), putative	6.68381	5.47461	2.31209	down
254938_at	AT4G10770	ATOPT7 (oligopeptide transporter 7); oligopeptide transporter	5.27791	3.56861	3.27003	down
254952_at	AT4G10955;AT4G10960	[AT4G10955, lipase class 3 family protein];[AT4G10960, UGE5 (UDP-D-GLUCOSE/UDP-D-GALACTOSE 4-EPIMERASE 5); UDP-glucose 4-epimerase/ protein dimerization]	4.68148	3.56767	2.16416	down
254975_at	AT4G10500	oxidoreductase, 2OG-Fe(II) oxygenase family protein	7.97348	3.25523	26.323	down
255011_at	AT4G10040	CYTC-2 (CYTOCHROME C-2); electron carrier	9.7776	8.28691	2.81024	down
255012_at	AT4G10030	hydrolase, alpha/beta fold family protein	7.05972	5.47835	2.99253	down
255061_at	AT4G08930	ATAPRL6 (APR-LIKE 6)	5.43716	3.74301	3.23587	down
255062_at	AT4G08940	similar to unknown protein [Arabidopsis thaliana] (TAIR:AT4G01037.1); similar to hypothetical protein [Vitis vinifera] (GB:CAN62585.1); contains InterPro domain Protein of unknown function DUF860, plant (InterPro:IPR008578)	3.85359	2.81624	2.05246	down
255077_at	AT4G09150	T-complex protein 11	8.22378	6.80301	2.67728	down
255104_at	AT4G08685	SAH7	10.6434	9.39855	2.36986	down
255116_at	AT4G08850	leucine-rich repeat family protein / protein kinase family protein	9.45216	7.1556	4.91283	down
255132_at	AT4G08170	inositol 1,3,4-trisphosphate 5/6-kinase family protein	10.9012	4.61208	78.2038	down
255142_at	AT4G08390	SAPX; L-ascorbate peroxidase	8.40332	7.21511	2.27869	down
255151_at	AT4G08180	oxysterol-binding family protein	7.22461	5.59593	3.0923	down
255154_at	AT4G08220	transposable element gene	7.86124	6.62147	2.36161	down
255243_at	AT4G05590	similar to unknown protein [Arabidopsis thaliana] (TAIR:AT4G22310.1); similar to unknown [Populus trichocarpa] (GB:ABK93494.1); contains InterPro domain Protein of unknown function UPF0041 (InterPro:IPR005336)	6.35901	4.98175	2.59775	down
255259_at	AT4G05020	NDB2 (NAD(P)H DEHYDROGENASE B2); disulfide oxidoreductase	6.00446	4.66336	2.53345	down
255261_s_at	AT4G05120;AT4G05110	[AT4G05120, ENT3/FUR1 (FUDR RESISTANT 1); nucleoside transmembrane transporter];[AT4G05110, equilibrative nucleoside transporter, putative (ENT6)]	7.66824	3.15267	22.873	down
255278_at	AT4G04940	transducin family protein / WD-40 repeat family protein	4.94393	3.90898	2.04904	down
255284_at	AT4G04610	APR1 (PAPS REDUCTASE HOMOLOG 19)	9.25173	6.59161	6.32084	down
255298_at	AT4G04840	methionine sulfoxide reductase domain-containing protein / SeIR domain-containing protein	5.54973	2.55998	7.94336	down
255364_s_at	AT4G22240;AT4G04020	[AT4G22240, plastid-lipid associated protein PAP, putative];[AT4G04020, FIB (FIBRILLIN); structural molecule]	7.35339	5.40927	3.84803	down
255381_at	AT4G03510	RMA1 (Ring finger protein with Membrane Anchor 1); protein binding / ubiquitin-protein ligase/ zinc ion binding	9.48223	8.13329	2.54725	down
255420_at	AT4G03240	ATFH/FH (FRATAXIN HOMOLOG)	6.31784	5.14295	2.25776	down
255428_at	AT4G03390	SRF3 (STRUBBELIG-RECEPTOR FAMILY 3); ATP binding / kinase/ protein serine/threonine kinase	10.1297	7.72981	5.2777	down
255430_at	AT4G03320	TIC20-IV (TRANSLOCON AT THE INNER ENVELOPE MEMBRANE OF CHLOROPLASTS 20-IV); P-P-bond-hydrolysis-driven protein transmembrane transporter	7.98152	5.97102	4.02921	down
255456_at	AT4G02920	similar to unknown protein [Arabidopsis thaliana] (TAIR:AT1G03340.1); similar to hypothetical protein MtrDRAFT_AC161864g5v2 [Medicago truncatula] (GB:ABE86673.1)	8.07602	5.41779	6.31255	down
255462_at	AT4G02940	oxidoreductase, 2OG-Fe(II) oxygenase family protein	6.50449	4.702	3.48822	down
255486_at	AT4G02600	ATMLO1/MLO1 (MILDEW RESISTANCE LOCUS O 1); calmodulin binding	9.10141	7.39609	3.26102	down
255497_at	AT4G02590	UNE12 (unfertilized embryo sac 12); DNA binding / transcription factor	9.58619	8.16583	2.67652	down
255506_at	AT4G02130	GATL6/LGT10; polygalacturonate 4-alpha-galacturonosyltransferase/ transferase, transferring glycosyl groups / transferase, transferring hexosyl groups	7.07442	5.48268	3.01413	down
255512_at	AT4G02195	SYP42 (SYNTAXIN OF PLANTS 41); SNAP receptor	7.88501	6.66739	2.32563	down
255521_at	AT4G02280	SUS3; UDP-glycosyltransferase/ sucrose synthase/ transferase, transferring glycosyl groups	6.10908	3.20375	7.49192	down
255525_at	AT4G02340	epoxide hydrolase, putative	7.55724	5.91541	3.12061	down
255532_at	AT4G02170	similar to unknown protein [Arabidopsis thaliana] (TAIR:AT5G38700.1); similar to unnamed protein product [Vitis vinifera] (GB:CAO40081.1)	6.60397	4.16747	5.41324	down
255533_at	AT4G02180	DC1 domain-containing protein	3.55051	2.20059	2.54897	down
255536_at	AT4G01575	serine protease inhibitor, Kazal-type family protein	7.33529	4.22777	8.61904	down
255563_at	AT4G01740	DC1 domain-containing protein	4.69368	3.51004	2.27149	down
255571_at	AT4G01220	similar to RGXT1 (RHAMNOGALACTURONAN XYLOSYLTRANSFERASE 1), UDP-xylosyltransferase [Arabidopsis thaliana] (TAIR:AT4G01770.1); similar to putative alpha 1,3-xylosyltransferase [Linum usitatissimum] (GB:AAZ94713.1); contains InterPro domain Reticulon; (InterPro:IPR003388)	4.56781	3.26217	2.47193	down
255594_at	AT4G01660	ABC1At (ARABIDOPSIS THALIANA ABC TRANSPORTER 1)	6.7882	5.40208	2.61376	down
255595_at	AT4G01700	chitinase, putative	8.99506	7.50756	2.80401	down
255608_at	AT4G01140	similar to unknown protein [Arabidopsis thaliana] (TAIR:AT3G08600.1); similar to unknown protein [Arabidopsis thaliana] (TAIR:AT4G23720.1); similar to unnamed protein product [Vitis vinifera] (GB:CAO45372.1); contains InterPro domain Protein of unknown function DUF1191 (InterPro:IPR010605)	6.96814	2.56871	21.1038	down
255677_at	AT4G00500	lipase class 3 family protein / calmodulin-binding heat-shock protein-related	6.92732	5.15562	3.41456	down
255683_at	AT4G00570	malate oxidoreductase, putative	7.70139	6.49897	2.30126	down
255742_at	AT1G25560	AP2 domain-containing transcription factor, putative	10.8732	8.59726	4.84323	down
255756_at	AT1G19940	ATGH9B5 (ARABIDOPSIS THALIANA GLYCOSYL HYDROLASE 9B5); hydrolase, hydrolyzing O-glycosyl compounds	4.68496	2.26678	5.34497	down
255773_at	AT1G18590	sulfotransferase family protein	7.38494	5.71922	3.17273	down
255774_at	AT1G18620	similar to unknown protein [Arabidopsis thaliana] (TAIR:AT1G74160.1); similar to unnamed protein product [Vitis vinifera] (GB:CAO49165.1)	5.30892	4.10494	2.30374	down
255807_at	AT4G10270	wound-responsive family protein	10.2921	7.80422	5.60971	down
255810_at	AT4G10140	similar to unknown protein [Arabidopsis thaliana] (TAIR:AT1G33490.1); similar to unnamed protein product [Vitis vinifera] (GB:CAO44530.1)	7.98493	6.87063	2.1649	down
255811_at	AT4G10250	ATHSP22.0 (Arabidopsis thaliana heat shock protein 22.0)	5.13711	2.3211	7.04212	down
255818_at	AT2G33570	similar to unknown protein [Arabidopsis thaliana] (TAIR:AT5G44670.1); similar to unnamed protein product [Vitis vinifera] (GB:CAO66312.1); similar to hypothetical protein [Vitis vinifera] (GB:CAN76802.1); contains InterPro domain Protein of unknown function DUF23 (InterPro:IPR008166)	8.89497	7.30457	3.01134	down
255828_at	AT2G40630	similar to unknown protein [Arabidopsis thaliana] (TAIR:AT5G05240.1); similar to unnamed protein product [Vitis vinifera] (GB:CAO41512.1); contains InterPro domain Uncharacterised conserved protein UCP030365 (InterPro:IPR016953)	4.63802	3.35045	2.44117	down
255842_at	AT2G33530	SCPL46 (serine carboxypeptidase-like 46); serine carboxypeptidase	5.10974	3.17708	3.81758	down
255859_at	AT5G34930	arogenate dehydrogenase	5.46648	4.40639	2.08506	down
255877_at	AT2G40460	proton-dependent oligopeptide transport (POT) family protein	6.1272	3.97208	4.45406	down
255881_at	AT1G67070	DIN9 (DARK INDUCIBLE 9); mannose-6-phosphate isomerase	5.77888	3.69015	4.25372	down
255883_at	AT1G20270	oxidoreductase, 2OG-Fe(II) oxygenase family protein	7.96631	5.05099	7.54395	down
255891_at	AT1G17870	ATEGY3	4.20939	2.94396	2.40398	down
255894_at	AT1G17980	nucleotidyltransferase family protein	8.01103	6.24548	3.40002	down
255931_at	AT1G12710	ATPP2-A12 (PHLOEM PROTEIN 2-A12); carbohydrate binding	5.60021	3.09487	5.67781	down
255934_at	AT1G12740	CYP87A2 (cytochrome P450, family 87, subfamily A, polypeptide 2); oxygen binding	4.89936	2.46397	5.4091	down
255938_at	AT1G12620	pentatricopeptide (PPR) repeat-containing protein	4.40417	3.40049	2.00511	down
255942_at	AT1G22360	ATUGT85A2 (UDP-GLUCOSYL TRANSFERASE 85A2); UDP-glycosyltransferase/ glucuronosyltransferase/ transferase, transferring glycosyl groups	10.9843	7.9864	7.98858	down
255955_at	AT1G22030	similar to unknown protein [Arabidopsis thaliana] (TAIR:AT1G77855.1); similar to unnamed protein product [Vitis vinifera] (GB:CAO61782.1)	6.0125	4.71691	2.45477	down
255995_at	AT1G29750	RKF1 (RECEPTOR-LIKE KINASE IN FLOWERS 1); ATP binding / kinase/ protein serine/threonine kinase	6.76226	5.4256	2.52566	down
256024_at	AT1G58340	ZF14; transporter	6.73922	4.91026	3.55281	down
256033_at	AT1G07250	UDP-glucoronosyl/UDP-glucosyl transferase family protein	7.24634	5.31833	3.8053	down
256054_at	AT1G07120	similar to proline-rich family protein [Arabidopsis thaliana] (TAIR:AT4G18570.1); similar to unnamed protein product [Vitis vinifera] (GB:CAO21423.1)	4.86325	3.3769	2.80179	down
256073_at	AT1G18100	E12A11; phosphatidylethanolamine binding	4.19002	2.44275	3.35723	down
256097_at	AT1G13670	unknown protein	4.86281	3.6974	2.24296	down
256114_at	AT1G16850	unknown protein	9.40868	5.68914	13.1732	down
256116_at	AT1G16858;AT1G16860	[AT1G16858, CPuORF55 (Conserved peptide upstream open reading frame 55)];[AT1G16860, merozoite surface protein-related]	7.90777	6.24045	3.17623	down
256117_at	AT1G16840	similar to unknown protein [Arabidopsis thaliana] (TAIR:AT1G78890.1); similar to hypothetical protein OsI_027317 [Oryza sativa (indica cultivar-group)] (GB:EAZ06085.1)	8.64344	6.42505	4.65372	down
256145_at	AT1G48750	protease inhibitor/seed storage/lipid transfer protein (LTP) family protein	10.5411	8.98439	2.94178	down
256157_at	AT1G13580	LAG13 (LAG1 LONGEVITY ASSURANCE HOMOLOG 3)	4.47143	2.898	2.97612	down
256185_at	AT1G51700	ADOF1 (Arabidopsis dof zinc finger protein 1); DNA binding / transcription factor	9.54777	8.13221	2.66763	down
256186_at	AT1G51680	4CL1 (4-COUMARATE:COA LIGASE 1); 4-coumarate-CoA ligase	11.4449	9.32066	4.35974	down
256210_at	AT1G50950	thioredoxin-related	5.08458	3.99251	2.1318	down
256221_at	AT1G56300	DNAJ heat shock N-terminal domain-containing protein	6.14977	2.93053	9.31295	down
256236_at	AT3G12350	F-box family protein	7.68083	6.29461	2.61393	down
256245_at	AT3G12580	HSP70 (heat shock protein 70); ATP binding	12.7921	7.43741	40.9197	down
256250_at	AT3G11320	organic anion transmembrane transporter	6.19958	4.32031	3.67889	down
256262_at	AT3G12150	similar to hypothetical protein [Vitis vinifera] (GB:CAN81264.1); contains domain PTHR13617 (PTHR13617); contains domain SSF53474 (SSF53474); contains domain G3DSA:3.40.50.1820 (G3DSA:3.40.50.1820); contains domain PTHR13617:SF1 (PTHR13617:SF1)	5.51449	4.24747	2.40664	down
256275_at	AT3G12110	ACT11 (ACTIN-11); structural constituent of cytoskeleton	8.35032	4.98483	10.3066	down
256279_at	AT3G12620	protein phosphatase 2C family protein / PP2C family protein	8.51971	6.80116	3.29104	down
256281_at	AT3G12560	TRFL9 (TRF-LIKE 9); DNA binding	6.19557	5.1524	2.06075	down
256285_at	AT3G12510	similar to At3g12510-like protein [Boechera stricta] (GB:ABB89768.1); contains domain PTHR11945 (PTHR11945); contains domain PTHR11945:SF13 (PTHR11945:SF13)	4.4064	3.00983	2.63274	down
256311_at	AT1G30330	ARF6 (AUXIN RESPONSE FACTOR 6); transcription factor	8.20325	7.14482	2.08266	down
256331_at	AT1G76880	trihelix DNA-binding protein, putative	8.38244	6.92828	2.73998	down
256384_at	AT1G66660	seven in absentia (SINA) protein, putative	6.41199	4.58659	3.54404	down
256399_at	AT3G06240	F-box family protein	7.65407	6.40574	2.37566	down
256417_s_at	AT3G11170;AT5G05580	[AT3G11170, FAD7 (FATTY ACID DESATURASE 7); omega-3 fatty acid desaturase];[AT5G05580, FAD8 (FATTY ACID DESATURASE 8); omega-3 fatty acid desaturase]	11.3904	7.64248	13.4347	down
256431_s_at	AT3G11010;AT5G27060	[AT3G11010, disease resistance family protein / LRR family protein];[AT5G27060, disease resistance family protein]	4.9628	2.91586	4.13228	down
256443_at	AT3G10960	xanthine/uracil permease family protein	8.28913	3.87993	21.2471	down
256453_at	AT1G75270	DHAR2; glutathione dehydrogenase (ascorbate)	7.86745	6.43599	2.6972	down
256454_at	AT1G75280	isoflavone reductase, putative	10.5321	9.02391	2.84457	down
256488_at	AT1G31470	NFD4 (NUCLEAR FUSION DEFECTIVE 4)	7.20082	5.75617	2.72197	down
256489_at	AT1G31550	GDSL-motif lipase, putative	6.96579	5.92114	2.06287	down
256511_at	AT1G33390	helicase domain-containing protein	5.34379	3.92096	2.6811	down
256516_at	AT1G66150	TMK1 (TRANSMEMBRANE KINASE 1)	7.67491	6.24272	2.69856	down
256518_at	AT1G66080	similar to hypothetical protein [Vitis vinifera] (GB:CAN77663.1); contains InterPro domain Protein of unknown function DUF775 (InterPro:IPR008493)	6.44582	4.99516	2.73333	down
256523_at	AT1G66070	translation initiation factor-related	7.00724	5.52622	2.79146	down
256528_at	AT1G66140	ZFP4 (ZINC FINGER PROTEIN 4); nucleic acid binding / transcription factor/ zinc ion binding	7.3173	6.23749	2.11377	down
256529_at	AT1G33260	protein kinase family protein	4.77295	3.1712	3.03512	down
256546_at	AT3G14820	carboxylesterase/ lipase	4.37239	2.35418	4.05081	down
256570_at	AT3G19540	similar to unknown protein [Arabidopsis thaliana] (TAIR:AT1G49840.1); similar to unnamed protein product [Vitis vinifera] (GB:CAO70870.1); similar to hypothetical protein [Vitis vinifera] (GB:CAN68554.1); contains InterPro domain Protein of unknown function DUF620 (InterPro:IPR006873)	8.7768	7.12549	3.14119	down
256575_at	AT3G14790	RHM3 (RHAMNOSE BIOSYNTHESIS 3); catalytic	7.41299	5.54188	3.65814	down
256576_at	AT3G28210	PMZ; zinc ion binding	8.574	5.34962	9.3462	down
256578_at	AT3G28200	peroxidase, putative	9.4824	7.40403	4.22332	down
256601_s_at	AT3G28290;AT3G28300	[AT3G28290, AT14A];[AT3G28300, AT14A]	4.15325	2.7138	2.71217	down
256615_at	AT3G22250	UDP-glucoronosyl/UDP-glucosyl transferase family protein	5.91896	3.08679	7.12147	down
256620_at	AT3G24480	leucine-rich repeat family protein / extensin family protein	5.51898	3.5724	3.85461	down
256627_at	AT3G19970	similar to unknown protein [Arabidopsis thaliana] (TAIR:AT2G18245.1); similar to unnamed protein product [Vitis vinifera] (GB:CAO66476.1); contains InterPro domain Protein of unknown function DUF829, eukaryotic (InterPro:IPR008547)	7.06411	5.07907	3.95875	down
256720_at	AT2G34140	Dof-type zinc finger domain-containing protein	9.57236	7.71744	3.61731	down
256722_at	AT2G34050	similar to unnamed protein product [Vitis vinifera] (GB:CAO66363.1); contains InterPro domain ATP11; (InterPro:IPR010591)	6.04855	4.18212	3.64628	down
256725_at	AT2G34070	similar to unknown protein [Arabidopsis thaliana] (TAIR:AT1G29050.1); similar to unnamed protein product [Vitis vinifera] (GB:CAO48076.1); contains InterPro domain Protein of unknown function DUF231, plant (InterPro:IPR004253)	8.51166	6.93234	2.98828	down
256731_at	AT3G30340	nodulin MtN21 family protein	5.79838	4.73401	2.09125	down
256745_at	AT3G29360	UDP-glucose 6-dehydrogenase, putative	11.2985	9.37397	3.7961	down
256751_at	AT3G27170	CLC-B (chloride channel protein B); anion channel/ voltage-gated chloride channel	8.70606	3.14357	47.2578	down
256757_at	AT3G25620	ABC transporter family protein	6.1225	3.61076	5.70307	down
256774_at	AT3G13760	DC1 domain-containing protein	7.64545	6.44688	2.29513	down
256779_at	AT3G13784	ATCWINV5 (ARABIDOPSIS THALIANA CELL WALL INVERTASE 5); hydrolase, hydrolyzing O-glycosyl compounds	5.55087	3.20104	5.09764	down
256781_at	AT3G13650	disease resistance response	10.6512	8.89116	3.38704	down
256818_at	AT3G21420	oxidoreductase, 2OG-Fe(II) oxygenase family protein	4.99186	3.58131	2.65838	down
256833_at	AT3G22910	calcium-transporting ATPase, plasma membrane-type, putative / Ca(2+)-ATPase, putative (ACA13)	8.24276	6.7949	2.72802	down
256848_at	AT3G27960	kinesin light chain-related	10.09	7.94503	4.42283	down
256851_at	AT3G27930	similar to unnamed protein product [Vitis vinifera] (GB:CAO14767.1)	5.65708	4.57485	2.11731	down
256852_at	AT3G18610	ATRANGAP1 (RAN GTPASE-ACTIVATING PROTEIN 1); nucleic acid binding	4.32141	2.60187	3.2933	down
256853_at	AT3G18640	zinc finger protein-related	5.16245	4.14665	2.02202	down
256854_at	AT3G15180	proteasome-related	7.49399	6.18525	2.47725	down
256865_at	AT3G23820	GAE6 (UDP-D-GLUCURONATE 4-EPIMERASE 6); catalytic	12.2567	9.65862	6.0548	down
256880_at	AT3G26450	major latex protein-related / MLP-related	8.41768	6.70981	3.26678	down
256948_at	AT3G18930	zinc finger (C3HC4-type RING finger) family protein	6.06708	4.78201	2.43695	down
256964_at	AT3G13520	AGP12 (ARABINOGALACTAN PROTEIN 12)	12.6352	9.97737	6.31076	down
256983_at	AT3G13470	chaperonin, putative	7.86803	6.11235	3.37687	down
256991_at	AT3G28600	ATP binding / ATPase	6.45561	3.26939	9.10225	down
256999_at	AT3G14200	DNAJ heat shock N-terminal domain-containing protein	8.9865	6.92991	4.16004	down
257007_at	AT3G14205	phosphoinositide phosphatase family protein	8.40368	6.23613	4.4926	down
257011_at	AT3G14070	CAX9 (CATION EXCHANGER 9); cation:cation antiporter	4.8078	3.57838	2.34473	down
257035_at	AT3G19270	CYP707A4 (cytochrome P450, family 707, subfamily A, polypeptide 4); oxygen binding	6.81594	2.59635	18.6305	down
257037_at	AT3G19130	ATRBP47B (RNA-BINDING PROTEIN 47B); RNA binding	11.8695	10.0986	3.41257	down
257066_at	AT3G18280	protease inhibitor/seed storage/lipid transfer protein (LTP) family protein	11.5735	10.4487	2.18065	down
257074_at	AT3G19660	similar to unnamed protein product [Vitis vinifera] (GB:CAO49873.1)	9.2942	8.0732	2.33108	down
257080_at	AT3G15240	similar to unknown protein [Arabidopsis thaliana] (TAIR:AT5G53900.2); similar to unnamed protein product [Vitis vinifera] (GB:CAO39314.1); contains domain gb def: At3g15240 (PTHR13902:SF3); contains domain SERINE/THREONINE-PROTEIN KINASE WNK (WITH NO LYSINE)-RELATED (PTHR13902)	5.46278	4.43237	2.0426	down
257145_at	AT3G27320	hydrolase	4.87349	3.49383	2.60207	down
257152_at	AT3G27310	PUX1 (PLANT UBX DOMAIN-CONTAINING PROTEIN 1)	8.07956	6.94512	2.19533	down
257153_at	AT3G27220	kelch repeat-containing protein	8.16218	5.50891	6.29091	down
257163_at	AT3G24310	MYB305 (myb domain protein 305); DNA binding / transcription factor	4.80587	2.83684	3.91505	down
257168_at	AT3G24430	HCF101 (HIGH-CHLOROPHYLL-FLUORESCENCE 101); ATP binding	4.51952	2.93035	3.00877	down
257173_at	AT3G23810	SAHH2 (S-ADENOSYL-L-HOMOCYSTEINE (SAH) HYDROLASE 2); adenosylhomocysteinase	11.022	9.1066	3.77214	down
257185_at	AT3G13100	ATMRP7 (Arabidopsis thaliana multidrug resistance-associated protein 7)	7.03947	5.64535	2.62829	down
257194_at	AT3G13110	AtSerat2;2 (SERINE ACETYLTRANSFERASE 1); serine O-acetyltransferase	12.5593	10.2236	5.04764	down
257202_at	AT3G23750	leucine-rich repeat family protein / protein kinase family protein	8.20519	7.00777	2.29329	down
257203_at	AT3G23730	xyloglucan:xyloglucosyl transferase, putative / xyloglucan endotransglycosylase, putative / endo-xyloglucan transferase, putative	7.54245	2.7112	28.4675	down
257204_at	AT3G23805	RALFL24 (RALF-LIKE 24)	9.57883	6.35123	9.36704	down
257213_at	AT3G15020	malate dehydrogenase (NAD), mitochondrial, putative	7.49431	5.19113	4.93545	down
257226_at	AT3G27880	similar to unknown protein [Arabidopsis thaliana] (TAIR:AT1G23710.1); similar to hypothetical protein [Vitis vinifera] (GB:CAN61665.1); similar to unnamed protein product [Vitis vinifera] (GB:CAO14763.1); contains InterPro domain Protein of unknown function DUF1645 (InterPro:IPR012442)	8.30552	6.04305	4.79811	down
257233_at	AT3G15050	IQD10 (IQ-domain 10); calmodulin binding	5.32066	4.28353	2.05215	down
257235_at	AT3G15060	AtRABA1g (Arabidopsis Rab GTPase homolog A1g); GTP binding	8.91096	7.64387	2.40675	down
257239_at	no_match	no_match	8.06866	6.90527	2.23984	down
257262_at	AT3G21890	zinc finger (B-box type) family protein	5.91098	2.48196	10.7705	down
257266_at	AT3G15010	RNA recognition motif (RRM)-containing protein	7.28467	6.2257	2.08344	down
257314_at	AT3G26590	MATE efflux family protein	6.9231	5.90415	2.02644	down
257322_at	ATMG01180	hypothetical protein	5.59948	4.33754	2.39819	down
257337_at	ATMG00060	Mitochondrial NADH dehydrogenase subunit 5. The gene is trans-spliced from the three different pre-cursors, NAD5a, NAD5b and NAD5c.	4.26454	3.03974	2.33723	down
257338_s_at	ATMG00513;AT2G07711	[ATMG00513, Mitochondrial NADH dehydrogenase subunit 5. The gene is trans-spliced from three different pre-cursors, NAD5a, NAD5b and NAD5c.];[AT2G07711, pseudogene, similar to NADH dehydrogenase subunit 5, blastp match of 97% identity and 2.2e-244 P-value to GP|1066145|dbj|BAA07176.1||D37958 NADH dehydrogenase subunit 5 {Malus x domestica}]	6.33866	4.98553	2.55466	down
257348_at	AT2G42140	VQ motif-containing protein	6.52585	3.1113	10.663	down
257373_at	AT2G43140	DNA binding / transcription factor	8.92367	7.17031	3.37142	down
257401_at	AT1G23550	SRO2 (SIMILAR TO RCD ONE 2); NAD+ ADP-ribosyltransferase	4.08931	2.64538	2.7206	down
257466_at	AT1G62840	similar to unknown protein [Arabidopsis thaliana] (TAIR:AT1G12320.1); similar to unnamed protein product [Vitis vinifera] (GB:CAO24498.1); contains InterPro domain Protein of unknown function DUF1442 (InterPro:IPR009902)	7.46879	4.86067	6.09707	down
257480_at	AT1G15640	similar to unknown protein [Arabidopsis thaliana] (TAIR:AT1G15620.1); similar to hypothetical protein [Vitis vinifera] (GB:CAN70531.1)	4.2113	2.53797	3.1895	down
257483_at	AT1G49620	ICK5/ICN6/KRP7 (KIP-RELATED PROTEIN 7); cyclin binding / cyclin-dependent protein kinase inhibitor	3.63799	2.58538	2.07428	down
257516_at	AT1G69040	ACR4 (ACT REPEAT 4); amino acid binding	7.6913	5.82421	3.64798	down
257517_at	AT3G16330	similar to unknown protein [Arabidopsis thaliana] (TAIR:AT1G52140.1); similar to hypothetical protein [Vitis vinifera] (GB:CAN64915.1)	5.02387	2.59306	5.39195	down
257519_at	AT3G01210	nucleic acid binding	7.85391	6.6483	2.30635	down
257522_at	AT3G08990	yippee family protein	7.61426	6.04171	2.9743	down
257571_at	AT3G16870	zinc finger (GATA type) family protein	5.74542	4.11321	3.09987	down
257583_at	AT1G66480	PMI2 (plastid movement impaired 2)	8.724	7.28367	2.71383	down
257618_at	AT3G24715	ATP binding / protein kinase/ protein-tyrosine kinase	4.39264	2.36713	4.07137	down
257641_s_at	AT3G25760;AT3G25770	[AT3G25760, AOC1 (ALLENE OXIDE CYCLASE 1)];[AT3G25770, AOC2 (ALLENE OXIDE CYCLASE 2)]	8.06539	3.74349	19.9995	down
257643_at	AT3G25730	AP2 domain-containing transcription factor, putative	9.26877	4.71416	23.5003	down
257646_at	AT3G25740	MAP1B (METHIONINE AMINOPEPTIDASE 1C); metalloexopeptidase	5.50575	3.45446	4.14478	down
257650_at	AT3G16800	protein phosphatase 2C, putative / PP2C, putative	9.26996	7.00763	4.79767	down
257662_at	AT3G13320	CAX2 (CATION EXCHANGER 2); calcium:hydrogen antiporter	9.68066	7.12066	5.89709	down
257672_at	AT3G20300	extracellular ligand-gated ion channel	4.37494	2.9053	2.76952	down
257675_at	AT3G20310	ATERF-7/ATERF7/ERF7 (ETHYLINE RESPONSE FACTOR7); DNA binding / protein binding / transcription factor/ transcription repressor	8.40809	7.27162	2.19842	down
257718_at	AT3G18400	ANAC058 (Arabidopsis NAC domain containing protein 58); transcription factor	5.44538	3.07763	5.16137	down
257719_at	AT3G18440	ATALMT9 (ALUMINUM-ACTIVATED MALATE TRANSPORTER 9); anion channel/	5.33172	4.04965	2.43188	down
257721_at	AT3G18310	similar to hypothetical protein [Vitis vinifera] (GB:CAN64638.1)	5.21568	4.10795	2.15506	down
257746_at	AT3G29200	CM1 (chorismate mutase 1); chorismate mutase	7.75752	5.17716	5.98088	down
257754_at	AT3G18820	AtRABG3f/AtRab7B (Arabidopsis Rab GTPase homolog G3f); GTP binding	10.39	8.66036	3.31635	down
257774_at	AT3G29250	oxidoreductase	6.24548	4.5266	3.2918	down
257788_at	AT3G27010	AT-TCP20 (ARABIDOPSIS THALIANA TEOSINTE BRANCHED 1, CYCLOIDEA, PCF (TCP)-DOMAIN FAMILY PROTEIN 20); transcription factor	5.51352	4.12658	2.61524	down
257793_at	AT3G26960	similar to unknown protein [Arabidopsis thaliana] (TAIR:AT5G41050.1); similar to unnamed protein product [Vitis vinifera] (GB:CAO49052.1)	8.06344	4.83468	9.37463	down
257816_at	AT3G25140	GAUT8/QUA1 (GALACTURONOSYLTRANSFERASE 8, QUASIMODO1); polygalacturonate 4-alpha-galacturonosyltransferase/ transferase, transferring glycosyl groups / transferase, transferring hexosyl groups	11.0453	9.56308	2.79387	down
257822_at	AT3G25230	ROF1 (ROTAMASE FKBP 1); FK506 binding / calmodulin binding / peptidyl-prolyl cis-trans isomerase	9.35946	7.30613	4.15063	down
257825_at	AT3G26700	protein kinase family protein	6.75005	4.26663	5.5922	down
257833_at	AT3G26640	transducin family protein / WD-40 repeat family protein	6.70424	5.60099	2.14837	down
257844_at	AT3G28480	oxidoreductase, 2OG-Fe(II) oxygenase family protein	8.21817	6.50064	3.28873	down
257874_at	AT3G17110	pseudogene, glycine-rich protein	11.0197	6.87936	17.6348	down
257910_at	AT3G25580	thioredoxin-related	6.13021	4.58152	2.9255	down
257912_at	AT3G25500	AFH1 (FORMIN HOMOLOGY 1); actin binding	8.71406	6.22185	5.62639	down
257922_at	AT3G23150	ETR2 (ETHYLENE RESPONSE 2); receptor	8.30163	5.6058	6.47928	down
257949_at	AT3G21750	UDP-glucoronosyl/UDP-glucosyl transferase family protein	4.1295	3.11105	2.02574	down
257969_at	AT3G27520	similar to unnamed protein product [Vitis vinifera] (GB:CAO14682.1)	4.64478	3.56331	2.11619	down
257970_at	AT3G27570	similar to unknown protein [Arabidopsis thaliana] (TAIR:AT5G40510.1); similar to unnamed protein product [Vitis vinifera] (GB:CAO14698.1); contains InterPro domain Thioredoxin-like fold (InterPro:IPR012336); contains InterPro domain Thioredoxin fold (InterPro:IPR012335); contains InterPro domain Sucraseferredoxin-like (InterPro:IPR009737)	8.77293	6.39548	5.19617	down
257978_at	AT3G20860	ATNEK5; kinase	5.64664	4.63586	2.015	down
258024_at	AT3G19360	zinc finger (CCCH-type) family protein	5.61015	4.1811	2.69269	down
258033_at	AT3G21250	ATMRP6 (Arabidopsis thaliana multidrug resistance-associated protein 6)	6.4528	4.98297	2.76989	down
258037_at	AT3G21230	4CL5 (4-COUMARATE:COA LIGASE 5); 4-coumarate-CoA ligase	9.96693	5.98487	15.8023	down
258047_at	AT3G21240	4CL2 (4-coumarate:CoA ligase 2); 4-coumarate-CoA ligase	9.08568	7.26726	3.52694	down
258075_at	AT3G25900	ATHMT-1/HMT-1; homocysteine S-methyltransferase	7.25852	5.61702	3.11989	down
258078_at	AT3G25870	similar to unknown protein [Arabidopsis thaliana] (TAIR:AT1G13360.1); similar to unknown [Populus trichocarpa] (GB:ABK92948.1)	6.85138	4.35594	5.639	down
258091_at	AT3G14560	unknown protein	7.73422	5.83244	3.73674	down
258101_at	AT3G23590	RFR1 (REF4-RELATED 1)	10.1143	5.88131	18.8043	down
258106_at	AT3G23580	RNR2/RNR2A (RIBONUCLEOTIDE REDUCTASE 2A); ribonucleoside-diphosphate reductase	7.91181	5.72167	4.56349	down
258108_at	AT3G23570	dienelactone hydrolase family protein	10.1066	8.71667	2.62063	down
258119_at	AT3G14720	ATMPK19 (Arabidopsis thaliana MAP kinase 19); MAP kinase	9.0619	5.55619	11.3586	down
258123_at	AT3G18040	MPK9 (MAP KINASE 9); MAP kinase	7.07968	5.68819	2.62349	down
258133_at	AT3G24500	ATMBF1C/MBF1C (MULTIPROTEIN BRIDGING FACTOR 1C); DNA binding / transcription coactivator/ transcription factor	11.2924	7.32024	15.6946	down
258158_at	AT3G17790	ATACP5 (acid phosphatase 5); acid phosphatase/ protein serine/threonine phosphatase	4.92854	3.81917	2.15751	down
258178_at	AT3G21680	unknown protein	4.45818	3.21979	2.35934	down
258179_at	AT3G21690	MATE efflux family protein	7.04042	5.58362	2.74499	down
258196_at	AT3G13980	similar to unknown protein [Arabidopsis thaliana] (TAIR:AT1G54200.1); similar to hypothetical protein [Vitis vinifera] (GB:CAN69469.1)	8.59113	6.35743	4.70337	down
258198_at	AT3G14020	CCAAT-binding transcription factor (CBF-B/NF-YA) family protein	6.1068	3.29102	7.04098	down
258218_at	AT3G17998;AT3G18000	[AT3G17998, CPuORF30 (Conserved peptide upstream open reading frame 30)];[AT3G18000, NMT1 (N-METHYLTRANSFERASE 1); phosphoethanolamine N-methyltransferase]	5.32279	4.06899	2.38468	down
258240_at	AT3G27660	OLEO4 (OLEOSIN4)	5.03408	3.50221	2.89162	down
258241_at	AT3G27650	LBD25 (LOB DOMAIN-CONTAINING PROTEIN 25)	7.85132	5.79153	4.16927	down
258244_at	AT3G27770	similar to unknown protein [Arabidopsis thaliana] (TAIR:AT5G62960.1); similar to unnamed protein product [Vitis vinifera] (GB:CAO14740.1)	10.2116	9.00148	2.31354	down
258245_at	AT3G29075	glycine-rich protein	10.8817	9.78863	2.13321	down
258259_s_at	AT3G26820;AT3G26840	[AT3G26820, esterase/lipase/thioesterase family protein];[AT3G26840, esterase/lipase/thioesterase family protein]	6.97465	5.63621	2.52877	down
258270_at	AT3G15650	phospholipase/carboxylesterase family protein	8.29856	4.55095	13.4321	down
258276_at	AT3G15710	signal peptidase, putative	9.14903	7.82065	2.51121	down
258287_at	AT3G15990	SULTR3;4; sulfate transmembrane transporter	7.83526	5.60582	4.68951	down
258299_at	AT3G23410	alcohol oxidase-related	6.91204	3.51274	10.5509	down
258311_at	AT3G26810	AFB2 (AUXIN SIGNALING F-BOX 2); auxin binding / ubiquitin-protein ligase	5.93548	4.908	2.03846	down
258321_at	AT3G22840	ELIP1 (EARLY LIGHT-INDUCABLE PROTEIN); chlorophyll binding	3.34217	2.30805	2.04786	down
258322_at	AT3G22740	HMT3 (Homocysteine S-methyltransferase 3); homocysteine S-methyltransferase	3.94999	2.94642	2.00495	down
258325_at	AT3G22830	AT-HSFA6B (Arabidopsis thaliana heat shock transcription factor A6B); DNA binding / transcription factor	4.29001	2.81665	2.77669	down
258332_at	AT3G16180	proton-dependent oligopeptide transport (POT) family protein	5.71633	2.93387	6.88026	down
258336_at	AT3G16050	A37 (PYRIDOXINE BIOSYNTHESIS 1.2); protein heterodimerization	9.5442	7.1064	5.41816	down
258338_at	AT3G16150	L-asparaginase, putative / L-asparagine amidohydrolase, putative	8.89445	7.87661	2.02489	down
258342_at	AT3G22800	leucine-rich repeat family protein / extensin family protein	4.87778	3.23312	3.12673	down
258348_at	AT3G17710	F-box family protein	6.77067	4.80417	3.90819	down
258353_s_at	AT3G17650;AT5G45450	[AT3G17650, YSL5 (YELLOW STRIPE LIKE 5); oligopeptide transporter];[AT5G45450, iron transporter-related]	7.77413	6.71758	2.07996	down
258372_at	AT3G14400	UBP25 (UBIQUITIN-SPECIFIC PROTEASE 25); ubiquitin-specific protease	6.90891	5.43591	2.77599	down
258377_at	AT3G17690	ATCNGC19 (cyclic nucleotide gated channel 19); calmodulin binding / cyclic nucleotide binding / ion channel	8.68809	7.60183	2.12323	down
258396_at	AT3G15460	brix domain-containing protein	5.44907	3.65013	3.47964	down
258406_at	AT3G17611	rhomboid family protein / zinc finger protein-related	6.22212	4.07912	4.41677	down
258415_at	AT3G17390	MTO3 (S-adenosylmethionine synthase 3); methionine adenosyltransferase	13.609	12.278	2.51575	down
258425_at	AT3G16760	tetratricopeptide repeat (TPR)-containing protein	6.46677	4.99254	2.77836	down
258430_at	AT3G16785	PLDP1 (PHOSPHOLIPASE D ZETA1); phospholipase D	7.14695	6.14625	2.00098	down
258440_at	AT3G17250	protein phosphatase 2C-related / PP2C-related	6.39189	5.07205	2.49639	down
258452_at	AT3G22370	AOX1A (alternative oxidase 1A); alternative oxidase	7.43554	6.24287	2.28574	down
258467_at	AT3G06060	short-chain dehydrogenase/reductase (SDR) family protein	7.81062	6.56691	2.36806	down
258468_at	AT3G06070	similar to unknown protein [Arabidopsis thaliana] (TAIR:AT5G19190.1); similar to unnamed protein product [Vitis vinifera] (GB:CAO71112.1)	8.50073	2.8515	50.1867	down
258483_at	AT3G02570	MEE31 (maternal effect embryo arrest 31); mannose-6-phosphate isomerase	6.12715	4.93838	2.27957	down
258487_at	AT3G02550	LBD41 (LOB DOMAIN-CONTAINING PROTEIN 41)	11.8873	10.3982	2.80707	down
258496_at	AT3G02460	plant adhesion molecule, putative	8.10326	6.53501	2.96544	down
258498_at	AT3G02480	ABA-responsive protein-related	6.01436	3.30544	6.5383	down
258518_at	AT3G06570	kelch repeat-containing F-box family protein	4.78535	3.65766	2.18508	down
258529_at	AT3G06740	zinc finger (GATA type) family protein	6.65956	4.65932	4.00065	down
258541_at	AT3G07000	DC1 domain-containing protein	4.98259	3.84367	2.20216	down
258567_at	AT3G04080	ATAPY1 (APYRASE 1); calmodulin binding	6.87087	5.51895	2.55251	down
258571_at	AT3G04420	ANAC048 (Arabidopsis NAC domain containing protein 48); transcription factor	4.36704	3.25979	2.15435	down
258576_at	AT3G04230	40S ribosomal protein S16 (RPS16B)	8.50718	7.4689	2.05377	down
258584_at	AT3G04090	SIP1;1 (SMALL AND BASIC INTRINSIC PROTEIN 1A)	9.31125	8.22851	2.11805	down
258596_at	AT3G04510	similar to LSH1 (LIGHT-DEPENDENT SHORT HYPOCOTYLS 1) [Arabidopsis thaliana] (TAIR:AT5G28490.1); similar to unnamed protein product [Vitis vinifera] (GB:CAO65072.1); contains InterPro domain Protein of unknown function DUF640 (InterPro:IPR006936)	6.06557	3.36613	6.49554	down
258602_at	AT3G02750	protein phosphatase 2C family protein / PP2C family protein	8.79709	7.50061	2.4563	down
258604_at	AT3G02980	GCN5-related N-acetyltransferase (GNAT) family protein	4.49889	3.08068	2.67253	down
258609_at	AT3G02910	Identical to UPF0131 protein At3g02910 [Arabidopsis Thaliana] (GB:Q9M8T3); similar to unknown protein [Arabidopsis thaliana] (TAIR:AT5G46720.1); similar to Os03g0854000 [Oryza sativa (japonica cultivar-group)] (GB:NP_001051934.1); similar to unknown [Picea sitchensis] (GB:ABK22133.1); contains InterPro domain Butirosin biosynthesis, BtrG-like (InterPro:IPR013024); contains InterPro domain Protein…	10.7686	6.76576	16.0316	down
258616_at	AT3G02880	leucine-rich repeat transmembrane protein kinase, putative	10.6743	9.14437	2.88772	down
258632_s_at	AT3G07980;AT3G13530	[AT3G07980, MAPKKK6 (MAP3K EPSILON PROTEIN KINASE 2); kinase];[AT3G13530, MAPKKK7 (MAP3K EPSILON PROTEIN KINASE); kinase]	8.83086	7.73794	2.13306	down
258644_at	AT3G07810	heterogeneous nuclear ribonucleoprotein, putative / hnRNP, putative	7.37883	6.36404	2.02062	down
258663_at	AT3G08670	similar to unknown protein [Arabidopsis thaliana] (TAIR:AT3G51540.1); similar to hypothetical protein [Vitis vinifera] (GB:CAN71240.1)	7.15142	5.07675	4.21248	down
258670_at	AT3G08810	kelch repeat-containing F-box family protein	3.79561	2.32997	2.76185	down
258677_at	AT3G08730	ATPK1 (P70 RIBOSOMAL S6 KINASE); kinase/ protein binding	10.5259	8.45537	4.20046	down
258679_at	AT3G08590	2,3-biphosphoglycerate-independent phosphoglycerate mutase, putative / phosphoglyceromutase, putative	8.4544	6.96043	2.81663	down
258691_at	AT3G08630	similar to alphavirus core protein family [Arabidopsis thaliana] (TAIR:AT3G08640.1); similar to unknown [Populus trichocarpa] (GB:ABK93697.1)	7.83066	5.48916	5.06831	down
258692_at	AT3G08640	alphavirus core protein family	9.08601	7.64274	2.71937	down
258719_at	AT3G09540	pectate lyase family protein	7.18409	5.1775	4.0183	down
258751_at	AT3G05890	RCI2B (RARE-COLD-INDUCIBLE 2B)	7.74864	5.81514	3.81981	down
258764_at	AT3G10720	pectinesterase, putative	7.93039	6.72674	2.30321	down
258769_at	AT3G10870	hydrolase, alpha/beta fold family protein	5.66929	4.27919	2.62096	down
258794_at	AT3G04710	ankyrin repeat family protein	6.92663	4.84137	4.24351	down
258805_at	AT3G04010	glycosyl hydrolase family 17 protein	7.28019	5.32233	3.88485	down
258809_at	AT3G04070	ANAC047 (Arabidopsis NAC domain containing protein 47); transcription factor	7.38787	4.99539	5.25059	down
258811_at	AT3G03990	esterase/lipase/thioesterase family protein	10.8435	8.95905	3.69201	down
258813_at	AT3G04060	ANAC046 (Arabidopsis NAC domain containing protein 46); transcription factor	4.00871	2.91321	2.13687	down
258815_at	AT3G04000	short-chain dehydrogenase/reductase (SDR) family protein	7.3009	5.66818	3.10097	down
258830_at	AT3G07090	similar to unknown protein [Arabidopsis thaliana] (TAIR:AT5G25170.1); similar to unnamed protein product [Vitis vinifera] (GB:CAO46108.1); contains InterPro domain Protein of unknown function DUF862, eukaryotic (InterPro:IPR008580)	9.47962	7.22646	4.76728	down
258831_at	AT3G07080	membrane protein	6.16479	4.61119	2.93548	down
258850_at	AT3G03050	CSLD3 (CELLULOSE SYNTHASE-LIKE 3); cellulose synthase/ transferase, transferring glycosyl groups	10.335	8.76778	2.96339	down
258851_at	AT3G03190	ATGSTF11 (GLUTATHIONE S-TRANSFERASE F11); glutathione transferase	3.95587	2.42866	2.88227	down
258879_at	AT3G03270	universal stress protein (USP) family protein / early nodulin ENOD18 family protein	10.1431	7.72496	5.34479	down
258887_at	AT3G05630	PLDP2 (PHOSPHOLIPASE D ZETA 2); phospholipase D	5.08768	2.18898	7.45753	down
258890_at	AT3G05690	ATHAP2B/HAP2B/UNE8 (HEME ACTIVATOR PROTEIN (YEAST) HOMOLOG 2B); transcription factor	6.44181	2.81462	12.3564	down
258893_at	AT3G05660	kinase/ protein binding	3.24723	2.12263	2.1804	down
258894_at	AT3G05650	disease resistance family protein	6.15503	5.1296	2.03556	down
258899_at	AT3G05675	protein binding	6.09397	4.04791	4.12979	down
258930_at	AT3G10040	transcription factor	8.15517	6.511	3.12567	down
258935_at	AT3G10120	similar to unknown protein [Arabidopsis thaliana] (TAIR:AT5G03890.1); similar to hypothetical protein [Vitis vinifera] (GB:CAN62766.1)	10.2118	5.86211	20.3883	down
258943_at	AT3G10400	RNA recognition motif (RRM)-containing protein	3.78875	2.69519	2.134	down
258957_at	AT3G01420	ALPHA-DOX1 (ALPHA-DIOXYGENASE 1)	6.48809	5.45287	2.04942	down
258965_at	AT3G10530	transducin family protein / WD-40 repeat family protein	5.14422	3.88296	2.39704	down
258971_at	AT3G01990	ACR6 (ACT Domain Repeat 6)	4.39203	2.39666	3.98719	down
258979_at	AT3G09440	heat shock cognate 70 kDa protein 3 (HSC70-3) (HSP70-3)	11.5203	7.96286	11.7736	down
258984_at	AT3G08970	DNAJ heat shock N-terminal domain-containing protein	4.30786	2.38787	3.78421	down
258986_at	AT3G08910	DNAJ heat shock protein, putative	5.30476	4.22423	2.11481	down
258987_at	AT3G08950	electron transport SCO1/SenC family protein	6.13312	4.80308	2.51411	down
258996_at	AT3G01800	ribosome recycling factor family protein / ribosome releasing factor family protein	5.68062	3.85805	3.53711	down
258997_at	AT3G01810	similar to nucleolar protein gar2-related [Arabidopsis thaliana] (TAIR:AT2G42320.1); similar to nucleolar protein gar2-related [Arabidopsis thaliana] (TAIR:AT2G42320.2); similar to unnamed protein product [Vitis vinifera] (GB:CAO46641.1); similar to unnamed protein product [Vitis vinifera] (GB:CAO14589.1)	6.46534	5.44095	2.0341	down
259018_at	AT3G07390	AIR12 (Auxin-Induced in Root cultures 12); extracellular matrix structural constituent	8.85483	7.0415	3.51455	down
[truncated: 746 more rows]
