# Supplementary material for: CAMTA 1 regulates drought responses in Arabidopsis thaliana
Source: BMC Genomics. 2013 Apr 2;14:216. doi: 10.1186/1471-2164-14-216 (PMC3621073; doi:10.1186/1471-2164-14-216)
Supplement: Additional file 8 — Gene description of differentially regulated genes in root tissue of camta1-3. List of up-regulated genes of root tissue in M1-D/M1-C-R (Fold change ≥ 2) (work sheet 1). List of down-regulated genes of root tissue in M1-D/M1-_R (Fold change ≥ 2) (work sheet 2). [file 1471-2164-14-216-S8.xls]

## Sheet: work sheet 1
Additional file 8 - List of up-regulated genes of root tissue in M1-D/M1-C_R (Fold change ≥ 2 )
			camta 1 - Drought	camta 1 - Control	Fold Change ≥ 2
Probe Set ID	Locus Identifier	Gene Title	M1-D (Average of intensity in triplicate)	M1-C (Average of intensity in triplicate)	FC (M1-D/M1-C)	Regulation
244980_at	ATCG00760	encodes a chloroplast ribosomal protein L36, a constituent of the large subunit of the ribosomal complex	10.2817	9.03992	2.36482	Up
245024_at	ATCG00120	Encodes the ATPase alpha subunit, which is a subunit of ATP synthase and part of the CF1 portion which catalyzes the conversion of ADP to ATP using the proton motive force.	8.39197	7.35	2.05904	Up
245031_at	AT2G26360	mitochondrial substrate carrier family protein	5.29603	4.29539	2.00088	Up
245033_at	AT2G26380	disease resistance protein-related / LRR protein-related	8.00048	5.97627	4.06768	Up
245034_at	AT2G26390	serpin, putative / serine protease inhibitor, putative	4.93304	3.83718	2.13741	Up
245076_at	AT2G23170	auxin-responsive GH3 family protein	3.34229	2.3095	2.04597	Up
245115_at	AT2G41530	esterase, putative	8.9643	7.57027	2.62812	Up
245116_at	AT2G41620	nucleoporin interacting component family protein	7.53239	6.03472	2.82388	Up
245117_at	AT2G41560	calcium-transporting ATPase 4, plasma membrane-type / Ca2+-ATPase, isoform 4 (ACA4)	6.19807	4.23129	3.90894	Up
245119_at	AT2G41640	expressed protein	9.98443	8.27595	3.26817	Up
245120_at	AT2G39810	expressed protein	6.65026	5.59349	2.08028	Up
245130_at	AT2G45340	leucine-rich repeat transmembrane protein kinase, putative	4.22349	3.10737	2.16763	Up
245137_at	AT2G45460	forkhead-associated domain-containing protein / FHA domain-containing protein	4.54639	3.25148	2.45361	Up
245139_at	AT2G45430	DNA-binding protein-related	8.41796	5.88757	5.77726	Up
245150_at	AT2G47590	photolyase/blue light photoreceptor (PHR2)	4.04997	2.87326	2.26061	Up
245155_at	AT5G12470	expressed protein	8.30806	6.41687	3.70942	Up
245180_at	AT5G12410	THUMP domain-containing protein	8.29168	6.73355	2.9447	Up
245183_at	AT5G12440	zinc finger (CCCH-type) family protein	3.97366	2.15499	3.52756	Up
245186_at	AT1G67710	two-component responsive regulator family protein / response regulator family protein	7.44237	4.23157	9.25862	Up
245188_at	AT1G67660	expressed protein	4.11539	2.95264	2.23884	Up
245196_at	AT1G67750	pectate lyase family protein	7.12217	4.28945	7.12419	Up
245198_at	AT1G67700	expressed protein	6.38406	3.43881	7.70209	Up
245201_at	AT1G67840	ATP-binding region, ATPase-like domain-containing protein	4.83395	3.38303	2.73383	Up
245215_at	AT1G67830	GDSL-motif lipase/hydrolase family protein	6.98043	4.12738	7.22523	Up
245229_at	AT4G25620	hydroxyproline-rich glycoprotein family protein	7.62859	6.25276	2.59518	Up
245238_at	AT4G25570	cytochrome B561 family protein	9.08318	7.77734	2.47227	Up
245242_at	AT1G44446	chlorophyll a oxygenase (CAO) / chlorophyll b synthase	3.77504	2.54758	2.34155	Up
245247_at	AT4G17230	scarecrow-like transcription factor 13 (SCL13)	9.0871	7.8061	2.43009	Up
245250_at	AT4G17490	ethylene-responsive element-binding protein, putative	11.4165	9.67681	3.33967	Up
245252_at	AT4G17500	ethylene-responsive element-binding protein 1 (ERF1) / EREBP-2 protein	10.95	9.86237	2.1252	Up
245254_at	AT4G14680	sulfate adenylyltransferase 3 / ATP-sulfurylase 3 (APS3)	8.73759	7.46478	2.41631	Up
245258_at	AT4G15340	pentacyclic triterpene synthase (04C11)	6.9373	3.33474	12.1473	Up
245268_at	AT4G16570	protein arginine N-methyltransferase-related	5.46002	3.98736	2.77533	Up
245278_at	AT4G17730	syntaxin 23 (SYP23) / PEP12-like protein	9.44035	8.34854	2.13141	Up
245281_at	AT4G15560	1-deoxy-D-xylulose 5-phosphate synthase, putative / 1-deoxyxylulose-5-phosphate synthase, putative / DXP-synthase, putative (DEF) (CLA1)	9.96223	8.64881	2.48529	Up
245282_at	AT4G14990	expressed protein	6.98507	5.4275	2.94359	Up
245291_at	AT4G16155	dihydrolipoamide dehydrogenase 2, plastidic / lipoamide dehydrogenase 2 (PTLPD2)	4.57177	3.49003	2.11659	Up
245296_at	AT4G16370	oligopeptide transporter OPT family protein	4.7488	3.64604	2.14764	Up
245325_at	AT4G14130	xyloglucan:xyloglucosyl transferase, putative / xyloglucan endotransglycosylase, putative / endo-xyloglucan transferase, putative (XTR7)	7.33753	5.45657	3.6832	Up
245343_at	AT4G15830	expressed protein	5.30378	3.34073	3.89884	Up
245347_at	AT4G14890	ferredoxin family protein	5.32155	2.71626	6.08514	Up
245348_at	AT4G17770	glycosyl transferase family 20 protein / trehalose-phosphatase family protein	5.99054	4.78163	2.31163	Up
245353_at	AT4G16000	expressed protein	9.10558	7.61984	2.8006	Up
245357_at	AT4G17560	ribosomal protein L19 family protein	5.24748	3.43363	3.5158	Up
245358_at	AT4G15900	PP1/PP2A phosphatases pleiotropic regulator 1 (PRL1)	7.54386	5.74534	3.47862	Up
245360_at	AT4G16330	oxidoreductase, 2OG-Fe(II) oxygenase family protein	8.03041	7.02761	2.00389	Up
245361_at	AT4G17790	expressed protein	7.94025	6.62104	2.4953	Up
245362_at	AT4G17460	homeobox-leucine zipper protein 1 (HAT1) / HD-ZIP protein 1	8.39616	7.10513	2.44704	Up
245367_at	AT4G16265	DNA-directed RNA polymerase II, putative	6.77987	4.72256	4.16208	Up
245386_at	AT4G14010	rapid alkalinization factor (RALF) family protein	12.1146	10.7254	2.61941	Up
245393_at	AT4G16260	glycosyl hydrolase family 17 protein	10.086	6.94611	8.8143	Up
245397_at	AT4G14560	auxin-responsive protein / indoleacetic acid-induced protein 1 (IAA1)	5.36611	3.00221	5.14761	Up
245398_at	AT4G14900	hydroxyproline-rich glycoprotein family protein	7.26176	5.22242	4.11057	Up
245399_at	AT4G17340	major intrinsic family protein / MIP family protein	9.73487	5.7732	15.5805	Up
245400_at	AT4G17040	ATP-dependent Clp protease proteolytic subunit, putative	9.49632	8.18179	2.48722	Up
245404_at	AT4G17610	tRNA/rRNA methyltransferase (SpoU) family protein	7.54966	5.90199	3.13326	Up
245416_at	AT4G17350	expressed protein	6.29918	4.89187	2.65241	Up
245438_at	AT4G16650	expressed protein	5.4541	3.27092	4.54154	Up
245454_at	AT4G16920	disease resistance protein (TIR-NBS-LRR class), putative	4.38403	3.16041	2.33532	Up
245478_at	AT4G16130	GHMP kinase family protein	9.40849	7.94118	2.76505	Up
245482_at	no_match	expressed protein	3.73982	2.68534	2.07697	Up
245483_at	AT4G16190	cysteine proteinase, putative	10.5515	9.14426	2.65224	Up
245487_at	AT4G16250	phytochrome D (PHYD)	7.47366	6.21968	2.38498	Up
245499_at	AT4G16480	sugar transporter family protein	8.51462	6.18034	5.043	Up
245502_at	AT4G15640	expressed protein	5.55078	4.49474	2.07921	Up
245528_at	AT4G15530	pyruvate phosphate dikinase family protein	10.7141	9.26801	2.72468	Up
245531_at	AT4G15100	serine carboxypeptidase S10 family protein	7.00174	5.65163	2.54932	Up
245532_at	AT4G15110	cytochrome P450 97B3, putative (CYP97B3)	7.19	5.92686	2.40017	Up
245550_at	AT4G15330	cytochrome P450 family protein	5.9303	4.21411	3.28568	Up
245555_at	AT4G15390	transferase family protein	7.52747	3.83712	12.9094	Up
245556_at	AT4G15400	transferase family protein	4.91426	3.36976	2.91703	Up
245565_at	AT4G14605	mitochondrial transcription termination factor-related / mTERF-related	3.67854	2.55873	2.17319	Up
245572_at	AT4G14720	expressed protein	6.32705	4.78709	2.90787	Up
245575_at	AT4G14760	M protein repeat-containing protein	7.32378	5.98535	2.52877	Up
245576_at	AT4G14770	tesmin/TSO1-like CXC domain-containing protein	4.17515	2.29285	3.68662	Up
245592_at	AT4G14540	CCAAT-box binding transcription factor subunit B (NF-YB) (HAP3 ) (AHAP3) family	4.89256	3.37112	2.87077	Up
245594_at	AT4G14570	acylaminoacyl-peptidase-related	3.58614	2.41074	2.25856	Up
245613_at	no_match	Bet1-like SNARE 1-2 / Bet1 / Sft1-like SNARE 14b / BS14b (BET12)	5.84943	3.0257	7.07988	Up
245626_at	AT1G56700	pyrrolidone-carboxylate peptidase family protein	10.6237	9.41164	2.31676	Up
245639_at	AT1G25260	acidic ribosomal protein P0-related	10.5457	9.26125	2.43592	Up
245676_at	AT1G56670	GDSL-motif lipase/hydrolase family protein	5.4769	4.37527	2.14596	Up
245677_at	AT1G56660	expressed protein	8.77762	7.76135	2.02268	Up
245704_at	AT5G04290	KOW domain-containing transcription factor family protein	7.30806	6.06628	2.3649	Up
245724_at	AT1G73390	expressed protein	6.25119	5.05109	2.29755	Up
245730_at	AT1G73470	expressed protein	6.31845	4.72348	3.02088	Up
245733_at	AT1G73380	expressed protein	6.16074	4.91365	2.37362	Up
245739_at	AT1G44110	cyclin, putative	4.06322	2.33843	3.30532	Up
245748_at	AT1G51140	basic helix-loop-helix (bHLH) family protein	6.62283	4.92791	3.23759	Up
245763_at	AT1G27850	expressed protein	6.50026	5.45486	2.06394	Up
245777_at	AT1G73540	MutT/nudix family protein	11.4195	7.47998	15.3427	Up
245778_at	AT1G73530	RNA recognition motif (RRM)-containing protein	4.71757	3.24469	2.77575	Up
245779_at	AT1G73510	hypothetical protein	6.46816	2.46103	16.0792	Up
245784_at	AT1G32190	expressed protein	8.00372	6.91203	2.13124	Up
245800_at	AT1G46264	heat shock transcription factor family protein	6.13085	4.2544	3.6717	Up
245807_at	AT1G46768	AP2 domain-containing protein RAP2.1 (RAP2.1)	7.26953	5.98491	2.43618	Up
245818_at	AT1G26100	cytochrome B561 family protein	5.93092	4.54936	2.60551	Up
245849_at	AT5G13520	peptidase M1 family protein	5.67587	4.50211	2.256	Up
245866_s_at	AT1G57990;AT1G57980	purine permease-related	9.73691	8.26264	2.77842	Up
245867_at	AT1G58080	ATP phosphoribosyl transferase 1 (ATP-PRT1)	8.5439	7.03119	2.85347	Up
245874_at	no_match	proline-rich extensin, putative	6.06102	4.04916	4.03303	Up
245881_at	AT5G09462;AT5G09460;AT5G09463;AT5G09461	expressed protein	6.85975	4.89708	3.89785	Up
245898_at	AT5G11020	protein kinase family protein	4.72727	3.24596	2.79202	Up
245906_at	AT5G11070	expressed protein	11.7899	10.7732	2.02328	Up
245912_at	AT5G19600	sulfate transporter, putative	5.7593	4.32966	2.69379	Up
245930_at	AT5G09240	transcriptional coactivator p15 (PC4) family protein	5.57449	4.32672	2.37473	Up
245932_at	AT5G09290	3'(2'),5'-bisphosphate nucleotidase, putative / inositol polyphosphate 1-phosphatase, putative	5.03785	3.44623	3.01386	Up
245937_at	AT5G19750	peroxisomal membrane 22 kDa family protein	5.28162	2.77434	5.68547	Up
245944_at	AT5G19520	mechanosensitive ion channel domain-containing protein / MS ion channel domain-containing protein	5.49761	4.11481	2.60774	Up
245947_at	AT5G19530	spermine/spermidine synthase family protein	10.7329	7.09948	12.41	Up
245960_at	AT5G19660	subtilase family protein	6.39359	5.34533	2.06803	Up
245981_at	AT5G13100	expressed protein	10.1645	8.83558	2.51223	Up
245990_at	AT5G20640	hypothetical protein	4.59388	3.08435	2.84718	Up
246016_at	AT5G10720	sensory transduction histidine kinase-related	6.0533	4.06914	3.95632	Up
246019_at	AT5G10690	pentatricopeptide (PPR) repeat-containing protein / CBS domain-containing protein	5.09797	4.0238	2.10551	Up
246044_at	AT5G19450	calcium-dependent protein kinase 19 (CDPK19)	9.15792	8.1031	2.07745	Up
246050_s_at	AT5G28850;AT5G28900	calcium-binding EF hand family protein	8.43344	7.41919	2.01985	Up
246055_at	AT5G08380	alpha-galactosidase, putative / melibiase, putative / alpha-D-galactoside galactohydrolase, putative	5.41787	3.65976	3.38254	Up
246058_at	AT5G08430	SWIB complex BAF60b domain-containing protein / plus-3 domain-containing protein / GYF domain-containing protein	7.26754	6.13352	2.1947	Up
246063_at	AT5G19340	expressed protein	5.75673	3.23559	5.74036	Up
246077_at	AT5G20420	SNF2 domain-containing protein / helicase domain-containing protein	3.97196	2.78914	2.27021	Up
246090_at	AT5G20520	expressed protein	8.97117	7.96652	2.00645	Up
246095_at	AT5G19310	homeotic gene regulator, putative	4.25166	3.08359	2.24711	Up
246098_at	AT5G20400	oxidoreductase, 2OG-Fe(II) oxygenase family protein	6.69032	5.61862	2.10191	Up
246103_at	AT5G28640	SSXT protein-related / glycine-rich protein	4.70811	3.58682	2.17541	Up
246104_at	AT5G28650	WRKY family transcription factor	7.27554	3.5996	12.7811	Up
246108_at	AT5G28630	glycine-rich protein	11.7051	10.1705	2.89719	Up
246117_at	AT5G20320	DEAD/DEAH box helicase, putative	6.80015	5.51399	2.43879	Up
246119_at	AT5G20350	zinc finger (DHHC type) family protein / ankyrin repeat family protein	9.17233	7.97991	2.28537	Up
246133_at	AT5G20960	aldehyde oxidase 1 (AAO1)	8.06384	5.87288	4.5661	Up
246142_at	AT5G19970	expressed protein	6.3397	4.08509	4.77205	Up
246148_at	AT5G19960	RNA recognition motif (RRM)-containing protein	7.14999	5.92179	2.34274	Up
246149_at	AT5G19890	peroxidase, putative	9.94522	8.75882	2.27584	Up
246155_at	AT5G20030	agenet domain-containing protein	5.72757	4.31754	2.65741	Up
246178_s_at	AT5G28430;AT3G60930	hypothetical protein	4.90655	3.69101	2.32229	Up
246184_at	AT5G20950	glycosyl hydrolase family 3 protein	7.58306	5.36898	4.63987	Up
246191_at	AT5G20890	chaperonin, putative	9.98259	8.70179	2.42973	Up
246216_at	AT4G36380	cytochrome P450 90C1 (CYP90C1) / rotundifolia3 (ROT3)	6.43965	5.21449	2.33781	Up
246230_at	AT4G36710	scarecrow transcription factor family protein	8.8812	7.31753	2.95605	Up
246231_at	AT4G37080	expressed protein	6.91298	5.85365	2.08397	Up
246233_at	AT4G36550	U-box domain-containing protein	9.09123	6.74976	5.06818	Up
246236_at	AT4G36470	S-adenosyl-L-methionine:carboxyl methyltransferase family protein	4.0469	2.69334	2.55541	Up
246239_at	AT4G36790	transporter-related	7.30374	6.26039	2.061	Up
246243_at	no_match	trichohyalin-related	6.65476	4.83636	3.52688	Up
246244_at	AT4G37250	leucine-rich repeat family protein / protein kinase family protein	8.85335	6.94141	3.76316	Up
246251_at	AT4G37220	stress-responsive protein, putative	4.87063	2.77868	4.26321	Up
246253_at	AT4G37260	myb family transcription factor (MYB73)	10.8314	9.47222	2.56534	Up
246269_at	AT4G37110	expressed protein	4.01462	2.7369	2.42456	Up
246274_at	AT4G36620	zinc finger (GATA type) family protein	3.56306	2.47742	2.12232	Up
246289_at	AT3G56880	VQ motif-containing protein	11.5644	10.2719	2.44953	Up
246293_at	AT3G56710	sigA-binding protein	7.14769	5.46653	3.20685	Up
246294_at	AT3G56910	expressed protein	7.3894	5.8189	2.97006	Up
246295_at	AT3G56690	calmodulin-binding protein	6.16815	4.52735	3.11839	Up
246296_at	AT3G56750	expressed protein	5.4435	4.35468	2.12701	Up
246300_at	AT3G51830	phosphoinositide phosphatase family protein	5.45141	3.96441	2.80306	Up
246302_at	AT3G51860	cation exchanger, putative (CAX3)	5.94087	4.2877	3.14523	Up
246304_at	AT3G51840	short-chain acyl-CoA oxidase	10.6822	9.64654	2.05009	Up
246308_at	AT3G51820	chlorophyll synthetase, putative	4.94395	3.36954	2.97812	Up
246319_at	AT3G56680	expressed protein	8.83491	7.78672	2.06793	Up
246322_at	AT1G16680	DNAJ heat shock N-terminal domain-containing protein / S-locus protein, putative	6.54403	4.93958	3.0408	Up
246329_at	AT3G43610	tubulin family protein	5.71872	3.25132	5.53048	Up
246339_at	AT3G44890	50S ribosomal protein L9, chloroplast (CL9)	7.14574	5.3054	3.58096	Up
246344_at	AT3G56730	expressed protein	5.89765	3.62699	4.82543	Up
246346_at	AT3G56810	expressed protein	6.47851	2.68953	13.8228	Up
246366_at	AT1G51850	leucine-rich repeat protein kinase, putative	3.91808	2.79221	2.18233	Up
246371_at	AT1G51940	protein kinase family protein / peptidoglycan-binding LysM domain-containing protein	4.86963	3.82488	2.06301	Up
246425_at	AT5G17420	cellulose synthase, catalytic subunit (IRX3)	6.76363	5.70507	2.08285	Up
246428_at	AT5G17410	tubulin family protein	4.91442	3.8557	2.08309	Up
246432_at	AT5G17490	gibberellin response modulator, putative / gibberellin-responsive modulator, putative	5.56498	4.22506	2.53137	Up
246434_at	AT5G17520	root cap 1 (RCP1)	5.8831	4.25576	3.08942	Up
246449_at	AT5G16810	expressed protein	4.75608	3.31387	2.71736	Up
246454_at	AT5G16710	dehydroascorbate reductase, putative	6.85564	5.33274	2.87369	Up
246459_at	AT5G16900	leucine-rich repeat protein kinase, putative	3.40719	2.1932	2.31978	Up
246475_at	AT5G16720	expressed protein	6.58717	5.16963	2.67131	Up
246480_at	AT5G16070	chaperonin, putative	8.64715	6.81936	3.54991	Up
246487_at	AT5G16030	expressed protein	4.70837	3.28016	2.69113	Up
246493_at	AT5G16180	hypothetical protein	5.31558	3.6701	3.12852	Up
246505_at	AT5G16250	expressed protein	7.97362	6.2612	3.2771	Up
246506_at	AT5G16110	expressed protein	11.1816	9.97954	2.30074	Up
246512_at	AT5G15630	phytochelatin synthetase family protein / COBRA cell expansion protein COBL4	5.62508	4.32632	2.46018	Up
246520_at	AT5G15790	zinc finger (C3HC4-type RING finger) family protein	3.69843	2.51867	2.26538	Up
246522_at	AT5G15830	bZIP transcription factor family protein	7.33735	5.31151	4.07229	Up
246540_at	AT5G15600	expressed protein	5.72718	4.27217	2.74158	Up
246565_at	AT5G15530	biotin carboxyl carrier protein 2 (BCCP2)	4.21231	2.72442	2.80478	Up
246591_at	AT5G14880	potassium transporter, putative	7.78179	4.43506	10.1734	Up
246611_at	AT5G35330	methyl-CpG-binding domain-containing protein	8.45705	6.72355	3.32532	Up
246673_at	AT5G30510	30S ribosomal protein S1, putative	8.23828	6.64943	3.0081	Up
246681_at	AT5G33280	chloride channel-like (CLC) protein, putative	4.68174	2.67182	4.0276	Up
246738_at	AT5G27740	expressed protein	6.92968	5.48438	2.7232	Up
246759_at	AT5G27950	kinesin motor protein-related	6.72084	5.21098	2.84783	Up
246763_at	AT5G27150	sodium proton exchanger / Na+/H+ antiporter (NHX1)	7.24143	5.86135	2.60283	Up
246768_at	AT5G27400	expressed protein	7.82555	6.66365	2.23752	Up
246777_at	AT5G27420	zinc finger (C3HC4-type RING finger) family protein	8.95483	6.45898	5.64062	Up
246818_at	AT5G27270	pentatricopeptide (PPR) repeat-containing protein	5.59716	3.92708	3.18233	Up
246820_at	AT5G26910	expressed protein	5.11084	3.40477	3.26272	Up
246821_at	AT5G26920	calmodulin-binding protein	8.6462	5.55268	8.53576	Up
246829_at	AT5G26570	glycoside hydrolase starch-binding domain-containing protein	6.23861	4.89386	2.53986	Up
246833_at	AT5G26620	hypothetical protein	4.28471	2.48346	3.48522	Up
246849_at	AT5G26850	expressed protein	7.09205	5.71445	2.59835	Up
246899_at	AT5G25590	expressed protein	4.36788	2.8473	2.86906	Up
246901_at	AT5G25630	pentatricopeptide (PPR) repeat-containing protein	5.48075	4.39616	2.12077	Up
246906_at	AT5G25475	expressed protein	7.91512	6.18415	3.3195	Up
246913_at	AT5G25830	zinc finger (GATA type) family protein	5.24276	3.10823	4.39093	Up
246920_at	AT5G25090	plastocyanin-like domain-containing protein	4.13939	2.62871	2.84945	Up
246932_at	AT5G25190	ethylene-responsive element-binding protein, putative	4.08379	2.64543	2.71013	Up
246958_at	AT5G24690	expressed protein	9.53175	8.08311	2.72951	Up
246959_at	AT5G24690	expressed protein	4.54326	3.00803	2.89834	Up
246962_s_at	AT5G24800	bZIP transcription factor family protein	9.96108	8.2101	3.36587	Up
246982_s_at	AT5G04860;AT2G10560	hypothetical protein	7.4723	6.17982	2.44949	Up
246994_at	AT5G67460	glycosyl hydrolase family protein 17	5.25226	3.81273	2.71233	Up
247029_at	AT5G67190	AP2 domain-containing transcription factor, putative	8.98509	7.86005	2.18108	Up
247034_at	AT5G67260	cyclin family protein	6.66177	5.58013	2.11644	Up
247038_at	AT5G67160	transferase family protein	6.42155	5.40478	2.02338	Up
247040_at	AT5G67150	transferase family protein	6.5266	4.34322	4.54215	Up
247043_at	AT5G66880	serine/threonine protein kinase, putative	9.03253	7.32608	3.26358	Up
247047_at	AT5G66650	expressed protein	10.3116	8.04578	4.80924	Up
247065_s_at	AT5G66910;AT5G66900	disease resistance protein (CC-NBS-LRR class), putative	7.19952	5.87691	2.50118	Up
247071_at	AT5G66640	LIM domain-containing protein-related	7.46458	5.63798	3.54699	Up
247072_at	AT5G66490	expressed protein	7.95566	5.91062	4.12686	Up
247079_at	AT5G66055	ankyrin repeat protein / AKRP (AKR)	5.68004	4.24591	2.70218	Up
247086_at	AT5G66320	zinc finger (GATA type) family protein	6.15366	5.09777	2.07899	Up
247101_at	AT5G66530	aldose 1-epimerase family protein	6.88544	4.76476	4.34899	Up
247116_at	AT5G65970	seven transmembrane MLO family protein / MLO-like protein 10 (MLO10)	8.78453	5.24084	11.6616	Up
247123_at	AT5G66050	expressed protein	7.93199	6.62565	2.47314	Up
247125_at	AT5G66070	zinc finger (C3HC4-type RING finger) family protein	9.05943	7.97268	2.12395	Up
247134_at	AT5G66230	expressed protein	4.26736	2.60067	3.17486	Up
247137_at	AT5G66210	calcium-dependent protein kinase family protein / CDPK family protein	9.61385	8.3313	2.43269	Up
247153_at	AT5G65700	leucine-rich repeat transmembrane protein kinase, putative	9.87016	8.40947	2.7524	Up
247156_at	AT5G65760	serine carboxypeptidase S28 family protein	7.47722	6.13349	2.53807	Up
247170_at	AT5G65530	protein kinase, putative	4.63411	3.00755	3.08775	Up
247185_at	AT5G65460	kinesin motor protein-related	6.79164	5.17766	3.06095	Up
247194_at	AT5G65480	expressed protein	9.38362	8.32874	2.07754	Up
247199_at	AT5G65210	bZIP family transcription factor (TGA1)	8.70255	7.26192	2.71439	Up
247208_at	AT5G64870	expressed protein	10.0918	6.24857	14.3525	Up
247211_at	AT5G64880	expressed protein	8.18049	6.98888	2.28408	Up
247213_at	AT5G64900	expressed protein	9.10671	6.64564	5.50625	Up
247215_at	AT5G64905	expressed protein	9.1149	7.25463	3.63076	Up
247216_at	AT5G64860	4-alpha-glucanotransferase, putative / disproportionating enzyme, putative	5.25553	4.22357	2.0448	Up
247257_at	AT5G64760	26S proteasome regulatory subunit, putative (RPN5)	6.27517	5.13148	2.20947	Up
247278_at	AT5G64380	fructose-1,6-bisphosphatase family protein	3.37908	2.35999	2.02665	Up
247282_at	AT5G64240	latex-abundant family protein (AMC3) / caspase family protein	9.85143	8.8513	2.00018	Up
247286_at	AT5G64280	oxoglutarate/malate translocator, putative	6.02958	4.58115	2.7291	Up
247297_at	AT5G64100	peroxidase, putative	10.102	8.52213	2.98933	Up
247309_at	AT5G63940	protein kinase family protein	6.81966	5.70781	2.16122	Up
247320_at	AT5G64040	photosystem I reaction center subunit PSI-N, chloroplast, putative / PSI-N, putative (PSAN)	8.62952	7.42187	2.30961	Up
247327_at	AT5G64120	peroxidase, putative	6.83993	5.54545	2.45288	Up
247333_at	AT5G63600	flavonol synthase, putative	10.1774	8.31185	3.6441	Up
247337_at	AT5G63660	plant defensin-fusion protein, putative (PDF2.5)	4.24496	2.98735	2.39099	Up
247346_at	AT5G63770	diacylglycerol kinase, putative	8.44552	7.00634	2.71166	Up
247353_at	AT5G63620	oxidoreductase, zinc-binding dehydrogenase family protein	10.1185	9.05755	2.08624	Up
247358_at	AT5G63580	flavonol synthase, putative	6.50576	5.04001	2.76206	Up
247362_at	AT5G63140	calcineurin-like phosphoesterase family protein	4.64204	2.52758	4.33027	Up
247374_at	AT5G63190	MA3 domain-containing protein	10.1999	8.6039	3.0231	Up
247386_at	AT5G63420	metallo-beta-lactamase family protein	4.2058	3.05155	2.22569	Up
247393_at	AT5G63130	octicosapeptide/Phox/Bem1p (PB1) domain-containing protein	5.92582	4.27494	3.14026	Up
247401_at	AT5G62790	1-deoxy-D-xylulose 5-phosphate reductoisomerase (DXR)	8.10643	6.43014	3.19605	Up
247425_at	AT5G62550	expressed protein	5.15295	3.18267	3.91844	Up
247426_at	AT5G62570	calmodulin-binding protein	8.89152	7.61279	2.42626	Up
247439_at	AT5G62670	ATPase, plasma membrane-type, putative / proton pump, putative	7.79985	5.83956	3.8914	Up
247441_at	AT5G62710	leucine-rich repeat family protein / protein kinase family protein	5.97622	3.04833	7.60996	Up
247465_at	AT5G62190	DEAD box RNA helicase (PRH75)	10.0543	8.91557	2.20195	Up
247473_at	AT5G62260	AT hook motif-containing protein	4.65231	3.21799	2.70255	Up
247493_at	AT5G61900	copine BONZAI1 (BON1)	9.01391	7.57599	2.70929	Up
247527_at	AT5G61480	leucine-rich repeat transmembrane protein kinase, putative	5.85405	2.89142	7.79541	Up
247534_at	AT5G61580	phosphofructokinase family protein	7.16035	6.02604	2.19513	Up
247543_at	AT5G61600	ethylene-responsive element-binding family protein	11.6494	10.5874	2.08787	Up
247549_at	AT5G61420	myb family transcription factor (MYB28)	4.90874	3.59188	2.49124	Up
247558_at	AT5G61060	histone deacetylase family protein	6.42922	4.60438	3.54269	Up
247570_at	AT5G61250	glycosyl hydrolase family 79 N-terminal domain-containing protein	5.71753	4.07818	3.11528	Up
247582_at	AT5G60760	2-phosphoglycerate kinase-related	6.70669	5.62008	2.12375	Up
247587_at	AT5G60620	phospholipid/glycerol acyltransferase family protein	8.67299	7.65917	2.01926	Up
247589_at	AT5G60690	homeodomain-leucine zipper protein Revoluta (REV) / fascicular fiberless 1 (IFL1)	8.44908	7.27884	2.2505	Up
247594_at	AT5G60800	heavy-metal-associated domain-containing protein	6.19555	4.81514	2.60343	Up
247603_at	AT5G60930	chromosome-associated kinesin, putative	3.95169	2.84131	2.15903	Up
247643_at	AT5G60450	auxin-responsive factor (ARF4)	5.07691	3.68394	2.62619	Up
247645_at	AT5G60530	late embryogenesis abundant protein-related / LEA protein-related	4.62863	2.49456	4.38954	Up
247648_at	AT5G60020	laccase, putative / diphenol oxidase, putative	5.90378	4.58202	2.49972	Up
247651_at	AT5G59870	histone H2A, putative	8.71471	7.51987	2.28919	Up
247655_at	AT5G59820	zinc finger (C2H2 type) family protein (ZAT12)	11.1394	10.0919	2.06701	Up
247674_at	AT5G59930	DC1 domain-containing protein / UV-B light-insensitive protein, putative	6.10084	4.14349	3.88348	Up
247678_at	AT5G59520	zinc transporter (ZIP2)	7.66322	6.19955	2.75809	Up
247685_at	AT5G59680	leucine-rich repeat protein kinase, putative	6.43015	3.31471	8.66648	Up
247686_at	AT5G59700	protein kinase, putative	6.66651	5.1095	2.94245	Up
247692_s_at	AT5G59970;AT5G59690	histone H4	11.5368	10.0948	2.71711	Up
247693_at	AT5G59730	exocyst subunit EXO70 family protein	10.5765	9.52531	2.07228	Up
247708_at	AT5G59550	zinc finger (C3HC4-type RING finger) family protein	11.7114	9.42092	4.89229	Up
247710_at	AT5G59260	lectin protein kinase, putative	5.05389	2.72519	5.02354	Up
247715_at	AT5G59360	expressed protein	4.01495	2.64149	2.59092	Up
247741_at	AT5G58960	expressed protein	3.89015	2.5165	2.59125	Up
247755_at	AT5G59090	subtilase family protein	9.57707	8.17808	2.63717	Up
247765_at	AT5G58860	cytochrome P450 86A1 (CYP86) (CYP86A1) / CYPLXXXVI / P450-dependent fatty acid omega-hydroxylase	6.40768	4.88158	2.88007	Up
247770_at	AT5G58930	expressed protein	9.90996	8.66424	2.37137	Up
247789_at	AT5G58680	armadillo/beta-catenin repeat family protein	10.2119	6.52427	12.8852	Up
247818_at	AT5G58370	expressed protein	5.26468	4.13928	2.18162	Up
247819_at	AT5G58350	protein kinase family protein	6.5154	5.13249	2.60795	Up
247829_at	AT5G58520	protein kinase family protein	8.16886	6.37731	3.46187	Up
247837_at	AT5G57840	transferase family protein	4.53096	3.26015	2.41297	Up
247848_at	AT5G58120	disease resistance protein (TIR-NBS-LRR class), putative	6.57078	5.32495	2.37154	Up
247856_at	AT5G58300	leucine-rich repeat transmembrane protein kinase, putative	8.04777	5.83986	4.62006	Up
247858_at	AT5G58220	expressed protein	7.50826	6.29378	2.32056	Up
247863_at	AT5G57900	SKP1/ASK1 interacting partner 1 (SKIP1) / SCF (Skp1-cullin-F-box) ubiquitin ligase	8.88998	7.47764	2.66168	Up
247881_at	AT5G57700	BNR/Asp-box repeat family protein	5.43089	4.052	2.60067	Up
247889_at	AT5G57930	expressed protein	4.52475	3.14491	2.6024	Up
247903_at	AT5G57340	expressed protein	8.04985	6.57407	2.78135	Up
247908_at	AT5G57440	haloacid dehalogenase-like hydrolase family protein	5.85057	4.69443	2.2286	Up
247910_at	AT5G57410	expressed protein	7.015	5.73885	2.42191	Up
247913_at	AT5G57510	hypothetical protein	7.11332	5.5906	2.87332	Up
247924_at	AT5G57655	xylose isomerase family protein	8.66863	7.35013	2.49406	Up
247939_at	AT5G57160	DNA ligase IV	5.88207	4.81595	2.0938	Up
247944_at	AT5G57100	transporter-related	8.19329	6.6086	2.99944	Up
247947_at	AT5G57090	auxin transport protein (EIR1)	4.66625	3.26404	2.64308	Up
247948_at	AT5G57130	expressed protein	6.18343	4.71849	2.76051	Up
247954_at	AT5G56870	beta-galactosidase, putative / lactase, putative	11.9589	10.2081	3.36553	Up
247960_at	AT5G57020	myristoyl-CoA:protein N-myristoyltransferase 1 (NMT1)	9.06845	8.05254	2.02217	Up
247962_at	AT5G56580	mitogen-activated protein kinase kinase (MAPKK), putative (MKK6)	5.68235	4.51853	2.24051	Up
247963_at	AT5G56590	glycosyl hydrolase family 17 protein	5.74778	4.34524	2.64365	Up
247972_at	AT5G56740	histone acetyltransferase family protein	5.04958	3.96396	2.12228	Up
247987_at	AT5G56900	CwfJ-like family protein / zinc finger (CCCH-type) family protein	5.87574	4.17028	3.26131	Up
247991_at	AT5G56320	expansin, putative (EXP14)	3.58797	2.34287	2.37036	Up
248008_at	AT5G56270	WRKY family transcription factor	5.401	4.09218	2.47738	Up
248050_at	AT5G56100	glycine-rich protein / oleosin	8.86642	5.67263	9.15016	Up
248059_at	AT5G55540	expressed protein	6.38691	4.70846	3.20084	Up
248074_at	AT5G55730	fasciclin-like arabinogalactan-protein (FLA1)	6.63596	4.7664	3.65421	Up
248085_at	AT5G55480	glycerophosphoryl diester phosphodiesterase family protein	6.35233	4.18843	4.48124	Up
248092_at	AT5G55170	small ubiquitin-like modifier 3 (SUMO)	8.12916	5.97422	4.4535	Up
248121_at	AT5G54690	glycosyl transferase family 8 protein	6.69142	5.36918	2.50053	Up
248128_at	AT5G54770	thiazole biosynthetic enzyme, chloroplast (ARA6) (THI1) (THI4)	9.42152	7.82318	3.02796	Up
248163_at	AT5G54510	auxin-responsive GH3 protein, putative (DFL-1)	8.46012	5.13399	10.0291	Up
248167_at	AT5G54530	expressed protein	6.51986	4.66233	3.62387	Up
248174_at	AT5G54600	50S ribosomal protein L24, chloroplast (CL24)	8.55198	7.40266	2.21809	Up
248203_at	AT5G54230	myb family transcription factor (MYB49)	3.53139	2.45603	2.10725	Up
248204_at	AT5G54280	myosin heavy chain, putative	7.51347	5.77657	3.33319	Up
248223_at	AT5G53620	expressed protein	6.21379	4.41812	3.47176	Up
248224_at	AT5G53490	thylakoid lumenal 17.4 kDa protein, chloroplast	6.00031	4.35415	3.13001	Up
248242_at	AT5G53580	aldo/keto reductase family protein	6.22817	4.62474	3.03865	Up
248250_at	AT5G53130	cyclic nucleotide-regulated ion channel / cyclic nucleotide-gated channel (CNGC1)	7.37793	6.04992	2.51056	Up
248269_at	AT5G53470	acyl-CoA binding protein, putative / ACBP, putative	6.21688	4.9177	2.46088	Up
248276_at	AT5G53550	transporter, putative	7.75559	5.63039	4.36261	Up
248283_at	AT5G52920	pyruvate kinase, putative	8.57703	6.71925	3.62448	Up
248295_at	AT5G53070	ribosomal protein L9 family protein	6.76358	5.48404	2.42762	Up
248303_at	AT5G53170	FtsH protease, putative	6.27975	4.44588	3.56491	Up
248309_at	AT5G52540	expressed protein	7.16296	5.62018	2.91354	Up
248322_at	AT5G52760	heavy-metal-associated domain-containing protein	7.77065	3.68334	16.9982	Up
248326_at	AT5G52820	WD-40 repeat family protein / notchless protein, putative	7.8972	6.87681	2.02847	Up
248327_at	AT5G52750	heavy-metal-associated domain-containing protein	8.93436	5.75177	9.07941	Up
248331_at	AT5G52650	40S ribosomal protein S10 (RPS10C)	11.436	10.3019	2.19484	Up
248335_at	AT5G52450	MATE efflux protein-related	6.61015	4.76929	3.58223	Up
248338_at	AT5G52440	HCF106 protein	5.87631	4.70768	2.24798	Up
248339_at	AT5G52520	tRNA synthetase class II (G, H, P and S) family protein	6.31013	4.69153	3.07076	Up
248344_at	AT5G52280	protein transport protein-related	6.37702	5.36088	2.02249	Up
248371_at	AT5G51810	gibberellin 20-oxidase, putative	3.43767	2.20893	2.34363	Up
248380_at	AT5G51820	phosphoglucomutase, chloroplast (PGM) (PGMP) / glucose phosphomutase	5.06897	2.51499	5.87252	Up
248387_at	AT5G51960	expressed protein	7.91115	6.63963	2.41416	Up
248398_at	AT5G51970	sorbitol dehydrogenase, putative / L-iditol 2-dehydrogenase, putative	10.5956	8.93915	3.15233	Up
248420_at	AT5G51560	leucine-rich repeat transmembrane protein kinase, putative	6.08435	3.12937	7.75422	Up
248432_at	AT5G51390	expressed protein	6.22853	4.90636	2.50041	Up
248449_at	AT5G51110	expressed protein	6.46662	4.92676	2.90767	Up
248459_at	AT5G51020	expressed protein	7.30552	6.22131	2.12022	Up
248464_at	AT5G51160	ankyrin repeat family protein	3.93965	2.34849	3.01291	Up
248491_at	AT5G51010	rubredoxin family protein	7.93625	6.8058	2.18927	Up
248511_at	AT5G50375	cyclopropyl isomerase (CPI1)	6.37866	4.29955	4.22544	Up
248518_at	AT5G50660;AT5G50560	expressed protein	4.31026	3.19836	2.16131	Up
248539_at	AT5G50130	short-chain dehydrogenase/reductase (SDR) family protein	8.313	6.30212	4.03026	Up
248541_at	AT5G50180	protein kinase, putative	5.90378	4.52639	2.59799	Up
248552_at	AT5G50250	31 kDa ribonucleoprotein, chloroplast, putative / RNA-binding protein RNP-T, putative / RNA-binding protein 1/2/3, putative / RNA-binding protein cp31, putative	8.05187	6.22232	3.55425	Up
248557_at	AT5G49980	transport inhibitor response protein, putative	8.59664	6.71659	3.68089	Up
248558_at	AT5G49990	xanthine/uracil permease family protein	5.64534	4.59045	2.07755	Up
248569_at	AT5G49770	leucine-rich repeat transmembrane protein kinase, putative	4.80182	2.97476	3.54814	Up
248591_at	AT5G49650	xylulose kinase, putative	9.16333	8.02479	2.20157	Up
248592_at	AT5G49280	hydroxyproline-rich glycoprotein family protein	9.13311	8.08359	2.06983	Up
248597_at	AT5G49160	DNA (cytosine-5-)-methyltransferase (ATHIM)	5.572	4.14659	2.68591	Up
248608_at	AT5G49460	ATP-citrate synthase, putative / ATP-citrate (pro-S-)-lyase, putative / citrate cleavage enzyme, putative	8.94084	7.46897	2.77381	Up
248613_at	AT5G49555	amine oxidase-related	6.4205	5.16287	2.39104	Up
248614_at	AT5G49560	expressed protein	5.19894	3.84477	2.5565	Up
248622_at	AT5G49360	glycosyl hydrolase family 3 protein	11.7369	7.70415	16.3672	Up
248626_at	AT5G48940	leucine-rich repeat transmembrane protein kinase, putative	5.7734	3.12515	6.26903	Up
248630_at	AT5G48990	kelch repeat-containing F-box family protein	5.2663	4.06193	2.30438	Up
248633_at	no_match	protein arginine N-methyltransferase family protein	6.02197	4.17872	3.58817	Up
248646_at	AT5G49100	expressed protein	4.4629	3.11595	2.54374	Up
248656_at	AT5G48460	fimbrin-like protein, putative	3.68537	2.3393	2.54219	Up
248658_at	AT5G48600	structural maintenance of chromosomes (SMC) family protein	4.82156	3.74988	2.10188	Up
248674_at	AT5G48800	phototropic-responsive NPH3 family protein	7.54711	5.37902	4.49429	Up
248681_at	AT5G48900	pectate lyase family protein	6.75371	3.93443	7.0581	Up
248685_at	AT5G48500	expressed protein	4.17205	1.94308	4.688	Up
248688_at	AT5G48220	indole-3-glycerol phosphate synthase, putative	5.83675	4.80732	2.04121	Up
248691_at	AT5G48310	expressed protein	3.915	2.48688	2.69096	Up
248696_at	AT5G48360	formin homology 2 domain-containing protein / FH2 domain-containing protein	4.58651	3.03295	2.9354	Up
248705_at	AT5G48520	expressed protein	5.09683	3.88815	2.31126	Up
248708_at	AT5G48560	basic helix-loop-helix (bHLH) family protein	7.99495	6.8281	2.24521	Up
248722_at	AT5G47810	phosphofructokinase family protein	6.12129	4.90558	2.32255	Up
248732_at	AT5G48070	xyloglucan:xyloglucosyl transferase, putative / xyloglucan endotransglycosylase, putative / endo-xyloglucan transferase, putative	6.6994	5.52384	2.25882	Up
248736_at	AT5G48110	terpene synthase/cyclase family protein	6.87346	5.61183	2.39767	Up
248748_at	AT5G47840	adenylate kinase, chloroplast, putative / ATP-AMP transphosphorylase, putative	8.25895	7.07572	2.27084	Up
248756_at	AT5G47560	sodium/dicarboxylate cotransporter, putative	7.87546	4.46202	10.6549	Up
248764_at	AT5G47640	CCAAT-box binding transcription factor subunit B (NF-YB) (HAP3 ) (AHAP3) family (Hap3b)	5.94784	4.33071	3.06763	Up
248766_at	AT5G47580	expressed protein	5.37974	4.37741	2.00323	Up
248767_at	AT5G47710	C2 domain-containing protein	8.23601	6.79954	2.70658	Up
248770_at	AT5G47740	expressed protein	4.52525	3.46794	2.08104	Up
248772_at	AT5G47800	phototropic-responsive NPH3 family protein	4.37329	2.18411	4.56046	Up
248773_at	AT5G47820	kinesin-like protein (FRA1)	6.83897	4.76205	4.21904	Up
248775_at	AT5G47850	protein kinase, putative	3.84054	2.40829	2.69866	Up
248779_at	AT5G47720	acetyl-CoA C-acyltransferase, putative / 3-ketoacyl-CoA thiolase, putative	10.31	8.67475	3.10631	Up
248780_at	AT5G47760	phosphoglycolate phosphatase, putative	5.86421	4.66023	2.30374	Up
248786_at	AT5G47410	hypothetical protein	6.5775	5.00459	2.97504	Up
248790_at	AT5G47450	major intrinsic family protein / MIP family protein	9.15431	4.263	29.6777	Up
248794_at	AT5G47220	ethylene-responsive element-binding factor 2 (ERF2)	8.74447	6.33206	5.32365	Up
248795_at	AT5G47390	myb family transcription factor	8.93794	7.65335	2.43613	Up
248798_at	AT5G47190	ribosomal protein L19 family protein	3.9495	2.53872	2.65881	Up
248801_at	AT5G47370	homeobox-leucine zipper protein 2 (HAT2) / HD-ZIP protein 2	8.20668	6.86528	2.53397	Up
248817_at	AT5G47020	glycine-rich protein	7.35979	6.18782	2.2532	Up
248869_at	AT5G46840	RNA recognition motif (RRM)-containing protein	8.54348	7.41309	2.18918	Up
248878_at	AT5G46160	ribosomal protein L14 family protein / huellenlos paralog (HLP)	7.88972	6.60085	2.44336	Up
248904_at	AT5G46295	expressed protein	4.88489	3.80825	2.10912	Up
248913_at	AT5G45760	transducin family protein / WD-40 repeat family protein	6.83341	5.67838	2.22689	Up
248931_at	AT5G46040	proton-dependent oligopeptide transport (POT) family protein	3.48803	2.36634	2.17602	Up
248932_at	AT5G46050	proton-dependent oligopeptide transport (POT) family protein	4.92023	3.1217	3.47864	Up
248933_at	AT5G46070	guanylate-binding family protein	7.48574	6.24925	2.35624	Up
248943_s_at	AT5G45490;AT5G45440	disease resistance protein-related	6.79416	5.24672	2.92297	Up
248944_at	AT5G45500	expressed protein	9.46524	8.21276	2.38252	Up
248963_at	AT5G45700	NLI interacting factor (NIF) family protein	4.26652	2.5423	3.30402	Up
248964_at	AT5G45340	cytochrome P450 family protein	11.2419	9.93937	2.46657	Up
248969_at	AT5G45310	expressed protein	5.74307	2.347	10.5274	Up
248970_at	AT5G45380	sodium:solute symporter family protein	3.63704	2.6153	2.03037	Up
248975_at	AT5G45040	cytochrome c6 (ATC6)	5.92442	4.11922	3.49478	Up
248978_at	AT5G45070	disease resistance protein (TIR class), putative	5.94977	3.93365	4.04494	Up
248979_at	AT5G45080	disease resistance protein-related	7.05724	3.06612	15.9019	Up
248981_at	AT5G45110	ankyrin repeat family protein / BTB/POZ domain-containing protein	11.0022	9.66898	2.51967	Up
249009_at	AT5G44610	DREPP plasma membrane polypeptide-related	7.46804	6.3121	2.22829	Up
249011_at	AT5G44670	expressed protein	6.09763	4.81993	2.42452	Up
249016_at	AT5G44750	UMUC-like DNA repair family protein / BRCT domain-containing protein	6.28851	5.27806	2.01453	Up
249027_at	AT5G44790	copper-exporting ATPase / responsive-to-antagonist 1 / copper-transporting ATPase (RAN1)	9.9885	7.9933	3.98671	Up
249033_at	AT5G44920	Toll-Interleukin-Resistance (TIR) domain-containing protein	8.37813	6.43974	3.83278	Up
249036_at	AT5G44200	nuclear cap-binding protein, putative	8.69324	7.23468	2.74833	Up
249055_at	AT5G44460	calcium-binding protein, putative	5.82927	4.60806	2.33142	Up
249057_at	AT5G44480	NAD-dependent epimerase/dehydratase family protein	6.89541	5.11242	3.4414	Up
249058_at	AT5G44510	disease resistance protein (TIR-NBS-LRR class), putative	3.78111	2.76639	2.0205	Up
249061_at	AT5G44550	integral membrane family protein	6.15224	4.21885	3.81952	Up
249066_at	AT5G43920	transducin family protein / WD-40 repeat family protein	7.1497	5.87089	2.42638	Up
249070_at	AT5G44030	cellulose synthase, catalytic subunit (IRX5)	6.75229	5.54561	2.30804	Up
249072_at	AT5G44060	expressed protein	8.24375	6.95514	2.44293	Up
249080_at	AT5G43990	SET domain-containing protein	3.76674	2.70226	2.09141	Up
249086_at	AT5G44180	homeobox transcription factor, putative	7.56868	6.4297	2.20225	Up
249096_at	AT5G43910	pfkB-type carbohydrate kinase family protein	6.71664	5.71059	2.0084	Up
249097_at	AT5G43520	DC1 domain-containing protein	7.28677	4.33724	7.72496	Up
249101_at	AT5G43580	protease inhibitor, putative	9.10294	8.0771	2.03614	Up
249103_at	AT5G43600	N-carbamyl-L-amino acid hydrolase, putative	6.48845	4.31324	4.51654	Up
249109_at	AT5G43700	auxin-responsive protein / indoleacetic acid-induced protein 4 (IAA4) / auxin-induced protein (AUX2-11)	6.61068	5.12218	2.80597	Up
249115_at	AT5G43810	pinhead protein (PINHEAD) / zwille protein (ZWILLE)	5.74859	4.7363	2.0171	Up
249119_at	AT5G43720	expressed protein	5.93801	4.89417	2.06172	Up
249121_at	AT5G43830	expressed protein	11.6389	10.3926	2.37227	Up
249152_s_at	AT5G43350;AT5G43370	inorganic phosphate transporter (PHT1) (PT1)	7.45995	6.10055	2.56579	Up
249165_at	AT5G42810	expressed protein	7.08952	5.90552	2.27207	Up
249197_at	AT5G42380	calmodulin-related protein, putative	10.1012	8.17414	3.8028	Up
249200_at	AT5G42540	5'-3' exoribonuclease (XRN2)	8.07538	6.63918	2.70606	Up
249206_at	AT5G42630	myb family transcription factor (KAN4)	5.28691	3.06173	4.67567	Up
249212_at	AT5G42690	expressed protein	3.83115	2.38691	2.72119	Up
249216_at	AT5G42240	serine carboxypeptidase S10 family protein	4.23811	2.91175	2.50768	Up
249235_at	AT5G42100	glycosyl hydrolase family 17 protein	8.00688	6.77024	2.35648	Up
249242_at	AT5G42250	alcohol dehydrogenase, putative	4.79194	2.78882	4.00868	Up
249256_at	AT5G41620	expressed protein	4.72569	3.67676	2.069	Up
249264_s_at	AT5G41750;AT5G41740	disease resistance protein (TIR-NBS-LRR class), putative	6.35698	3.81395	5.82813	Up
249318_at	AT5G40870	uracil phosphoribosyltransferase, putative / UMP pyrophosphorylase, putative / UPRTase, putative	6.9112	5.81632	2.13595	Up
249320_at	AT5G40910	disease resistance protein (TIR-NBS-LRR class), putative	6.87537	5.50005	2.59427	Up
249321_at	AT5G40920	pseudogene, disease resistance protein (TIR-NBS-LRR class), putative	5.499	3.91485	2.99832	Up
249340_at	AT5G41140	expressed protein	4.92347	3.81166	2.16117	Up
249345_at	AT5G40740	expressed protein	6.21978	4.82889	2.62241	Up
249364_at	AT5G40590	DC1 domain-containing protein	5.24161	4.05353	2.27851	Up
249392_at	AT5G40150	peroxidase, putative	4.6166	2.49575	4.34949	Up
249415_at	AT5G39660	Dof-type zinc finger domain-containing protein	8.58684	7.4227	2.24098	Up
249442_at	AT5G39590	expressed protein	9.10867	7.82394	2.43637	Up
249443_at	AT5G39600	expressed protein	7.6604	6.54	2.17407	Up
249477_s_at	AT5G38940;AT5G38930	germin-like protein, putative	5.50813	2.55149	7.76311	Up
249485_at	AT5G39020	protein kinase family protein	6.74224	5.65131	2.13012	Up
249490_s_at	AT5G39110;AT5G39150;AT5G39120;AT5G39180	germin-like protein, putative	9.37106	6.71531	6.30171	Up
249518_at	AT5G38610	invertase/pectin methylesterase inhibitor family protein	4.49374	3.34427	2.21832	Up
249522_at	AT5G38700	expressed protein	8.28535	4.45384	14.2364	Up
249550_at	AT5G38210	serine/threonine protein kinase family protein	5.35931	3.20903	4.43912	Up
249555_at	AT5G38300	expressed protein	6.04313	4.82214	2.33107	Up
249562_at	AT5G38350	disease resistance protein (NBS-LRR class), putative	6.16018	4.4057	3.37405	Up
249583_at	AT5G37770	touch-responsive protein / calmodulin-related protein 2, touch-induced (TCH2)	10.5562	9.38851	2.24659	Up
249588_at	AT5G37790	protein kinase family protein	4.86922	3.10568	3.3953	Up
249606_at	AT5G37260	myb family transcription factor	7.91381	6.10758	3.49725	Up
249608_at	AT5G37310	endomembrane protein 70, putative	6.06188	4.89528	2.24481	Up
249612_at	AT5G37290	armadillo/beta-catenin repeat family protein	5.27306	3.71726	2.93997	Up
249617_at	AT5G37450	leucine-rich repeat transmembrane protein kinase, putative	4.78228	2.15524	6.17758	Up
249618_at	AT5G37490	U-box domain-containing protein	4.12901	2.89437	2.35323	Up
249636_at	AT5G36890	glycosyl hydrolase family 1 protein	6.34159	4.97134	2.58515	Up
249659_s_at	AT5G36710;AT5G36800	expressed protein	6.08492	4.03479	4.14143	Up
249690_at	AT5G36210	expressed protein	7.76804	6.73087	2.05219	Up
249691_at	AT5G36170	peptide chain release factor, putative	5.8063	4.28524	2.87002	Up
249694_at	AT5G35790	glucose-6-phosphate 1-dehydrogenase / G6PD (APG1)	6.25834	4.14417	4.32941	Up
249705_at	AT5G35580	protein kinase, putative	8.57981	7.369	2.31467	Up
249710_at	AT5G35630	glutamine synthetase (GS2)	6.39827	4.45952	3.83374	Up
249729_at	AT5G24410	glucosamine/galactosamine-6-phosphate isomerase-related	6.91321	3.4629	10.9306	Up
249742_at	AT5G24490	30S ribosomal protein, putative	10.3488	8.99501	2.5558	Up
249746_at	AT5G24590	turnip crinkle virus-interacting protein / TCV-interacting protein (TIP)	9.51738	7.96272	2.93765	Up
249765_at	AT5G24030	C4-dicarboxylate transporter/malic acid transport family protein	7.05153	5.69876	2.55401	Up
249778_at	AT5G24165	expressed protein	8.2508	6.07612	4.51486	Up
249787_at	AT5G24320	WD-40 repeat family protein	5.86008	4.77174	2.12628	Up
249795_at	AT5G23740	40S ribosomal protein S11 (RPS11C)	10.9367	9.87923	2.08127	Up
249799_at	AT5G23670	serine C-palmitoyltransferase (LCB2)	7.24092	6.09103	2.21898	Up
249824_at	AT5G23380	expressed protein	7.37029	5.95385	2.66926	Up
249826_at	AT5G23310	superoxide dismutase (Fe) / iron superoxide dismutase 3 (FSD3)	5.4663	4.26682	2.29658	Up
249831_at	AT5G23340	expressed protein	7.63418	6.43505	2.29602	Up
249833_at	AT5G23430	transducin family protein / WD-40 repeat family protein	6.38313	4.6383	3.35153	Up
249838_at	AT5G23460	expressed protein	6.97185	5.29653	3.19389	Up
249866_at	AT5G23010	2-isopropylmalate synthase 3 (IMS3)	7.32929	2.64909	25.6378	Up
249867_at	AT5G23020	2-isopropylmalate synthase 2 (IMS2)	9.34937	4.94173	21.2242	Up
249869_at	AT5G23050	acyl-activating enzyme 17 (AAE17)	9.27273	7.38202	3.70818	Up
249870_at	AT5G23080	SWAP (Suppressor-of-White-APricot)/surp domain-containing protein	6.94476	5.79281	2.22214	Up
249871_at	AT5G23110	zinc finger (C3HC4-type RING finger) family protein	6.39203	5.21743	2.2573	Up
249890_at	AT5G22570	WRKY family transcription factor	5.68455	3.70116	3.95423	Up
249896_at	AT5G22530	expressed protein	8.90294	7.12914	3.41954	Up
249900_at	AT5G22640	MORN (Membrane Occupation and Recognition Nexus) repeat-containing protein	5.50553	3.795	3.27279	Up
249903_at	AT5G22690	disease resistance protein (TIR-NBS-LRR class), putative	6.41252	5.1388	2.41784	Up
249911_at	AT5G22740	glycosyl transferase family 2 protein	9.8444	8.37005	2.77859	Up
249916_at	AT5G22880	histone H2B, putative	7.10517	5.73952	2.57691	Up
249918_at	AT5G19240	expressed protein	8.92841	6.34774	5.98222	Up
249919_at	AT5G19250	expressed protein	7.08988	4.74109	5.09396	Up
249925_at	AT5G19150	carbohydrate kinase family	6.97369	5.09869	3.66801	Up
249928_at	AT5G22250	CCR4-NOT transcription complex protein, putative	10.1391	7.52431	6.1252	Up
249929_at	AT5G22340	expressed protein	6.2974	4.08843	4.62345	Up
249931_at	AT5G22370	ATP-binding family protein	5.67912	4.56863	2.1592	Up
249945_at	AT5G22440	60S ribosomal protein L10A (RPL10aC)	9.21192	8.10456	2.15451	Up
249951_at	AT5G18930	adenosylmethionine decarboxylase family protein	4.27048	2.19372	4.21858	Up
249953_at	AT5G18960	far-red impaired responsive protein, putative	5.36196	4.18824	2.25592	Up
249960_at	AT5G18830	squamosa promoter-binding protein-like 7 (SPL7)	7.2534	5.83974	2.66413	Up
249972_at	AT5G19040	adenylate isopentenyltransferase 5 / cytokinin synthase (IPT5)	3.63678	2.18789	2.72998	Up
249979_s_at	AT5G18860;AT5G18890	inosine-uridine preferring nucleoside hydrolase family protein	6.15402	5.13595	2.02521	Up
249983_at	AT5G18470	curculin-like (mannose-binding) lectin family protein	9.26711	8.13904	2.18566	Up
250017_at	AT5G18140	DNAJ heat shock N-terminal domain-containing protein	7.83381	5.34336	5.61952	Up
250022_at	AT5G18210	short-chain dehydrogenase/reductase (SDR) family protein	4.53015	2.71778	3.51218	Up
250031_at	AT5G18240	myb family transcription factor	5.96894	3.62461	5.07825	Up
250032_at	AT5G18170	glutamate dehydrogenase 1 (GDH1)	11.7011	9.85509	3.59511	Up
250041_at	AT5G18410	expressed protein	7.56051	5.85684	3.2573	Up
250059_at	AT5G17820	peroxidase 57 (PER57) (P57) (PRXR10)	5.73944	3.75929	3.94532	Up
250062_at	AT5G17760	AAA-type ATPase family protein	6.62316	5.20772	2.6674	Up
250063_at	AT5G17880	disease resistance protein (TIR-NBS-LRR class), putative	5.32084	4.01656	2.46961	Up
250095_at	AT5G17230	phytoene synthase (PSY) / geranylgeranyl-diphosphate geranylgeranyl transferase	7.64263	6.18774	2.74135	Up
250098_at	AT5G17350	expressed protein	10.7664	8.45804	4.95332	Up
250099_at	AT5G17300	myb family transcription factor	8.54023	7.02177	2.86486	Up
250104_at	AT5G16610	expressed protein	5.12742	3.51849	3.05024	Up
250107_at	AT5G15330	SPX (SYG1/Pho81/XPR1) domain-containing protein	4.78287	3.56973	2.31842	Up
250126_at	AT5G16310	ubiquitin carboxyl-terminal hydrolase family 1 protein	5.93002	3.31203	6.13895	Up
250139_at	AT5G14620	cytosine methyltransferase (DRM2)	6.51272	5.07472	2.70944	Up
250142_at	AT5G14650	polygalacturonase, putative / pectinase, putative	3.83257	2.59308	2.36116	Up
250157_at	AT5G15180	peroxidase, putative	5.07678	2.73504	5.06912	Up
250170_at	AT5G14260	SET domain-containing protein	6.54938	5.00353	2.91977	Up
250175_at	AT5G14390	expressed protein	7.44226	5.64403	3.47793	Up
250177_at	AT5G14420	copine-related	6.5376	5.51624	2.02982	Up
250181_at	AT5G14460	pseudouridylate synthase TruB family protein	5.36803	4.3311	2.05186	Up
250190_at	AT5G14320	30S ribosomal protein S13, chloroplast (CS13)	8.81794	7.3185	2.82734	Up
250201_at	AT5G14230	ankyrin repeat family protein	7.24367	5.59791	3.12915	Up
250203_at	AT5G13980	glycosyl hydrolase family 38 protein	8.75189	6.53754	4.64073	Up
250220_at	AT5G14210	leucine-rich repeat transmembrane protein kinase, putative	6.61585	5.56303	2.07457	Up
250223_at	AT5G14070	glutaredoxin family protein	8.03574	6.43508	3.03281	Up
250243_at	AT5G13630	magnesium-chelatase subunit chlH, chloroplast, putative / Mg-protoporphyrin IX chelatase, putative (CHLH)	5.43886	4.3986	2.0566	Up
250248_at	AT5G13740	sugar transporter family protein	9.13987	7.94662	2.28667	Up
250253_at	AT5G13640	lecithin:cholesterol acyltransferase family protein / LACT family protein	6.73806	5.68035	2.08162	Up
250254_at	AT5G13710	sterol 24-C-methyltransferase, putative	10.6218	9.48794	2.19451	Up
250284_at	AT5G13290	protein kinase family protein	5.20034	2.87305	5.01863	Up
250285_at	AT5G13300	ARF GTPase-activating domain-containing protein	5.70325	4.28163	2.67887	Up
250286_at	AT5G13320	auxin-responsive GH3 family protein	3.66182	2.42483	2.35706	Up
250318_at	AT5G12200	dihydropyrimidinase / DHPase / dihydropyrimidine amidohydrolase / hydantoinase (PYD2)	8.05699	6.71477	2.5354	Up
250333_at	AT5G11690	mitochondrial import inner membrane translocase subunit Tim17, putative	6.07848	4.47419	3.04046	Up
250371_at	AT5G11450	oxygen-evolving complex-related	6.30456	4.81857	2.80111	Up
250386_at	AT5G11510	myb family transcription factor (MYB3R4)	3.8564	2.66034	2.29113	Up
250409_at	AT5G10860	CBS domain-containing protein	11.1765	9.75321	2.68193	Up
250425_at	AT5G10530	lectin protein kinase, putative	3.80359	2.7862	2.02426	Up
250430_at	AT5G10460	haloacid dehalogenase-like hydrolase family protein	8.19156	6.40844	3.44169	Up
250438_at	AT5G10580	expressed protein	10.0627	7.05435	8.04624	Up
250441_at	AT5G10540	peptidase M3 family protein / thimet oligopeptidase family protein	9.31125	7.28623	4.06998	Up
250443_at	AT5G10520	protein kinase family protein	7.39067	5.7682	3.07901	Up
250444_at	AT5G10560	glycosyl hydrolase family 3 protein	6.35989	4.42252	3.83007	Up
250482_at	AT5G10320	expressed protein	4.03051	2.91158	2.17186	Up
250495_at	AT5G09770	ribosomal protein L17 family protein	8.49484	7.47848	2.02281	Up
250538_at	AT5G08620	DEAD box RNA helicase (RH25)	7.79609	6.12168	3.19189	Up
250541_at	AT5G09520	hydroxyproline-rich glycoprotein family protein	4.25555	2.5285	3.3105	Up
250575_at	AT5G08240	expressed protein	8.3751	6.37348	4.00449	Up
250649_at	AT5G06690	thioredoxin family protein	5.89791	3.89347	4.01234	Up
250664_at	AT5G07080	transferase family protein	7.78873	6.48893	2.46196	Up
250676_at	AT5G06320	harpin-induced family protein / HIN1 family protein / harpin-responsive family protein / NDR1/HIN1-like protein 3	10.5527	9.51929	2.04685	Up
250697_at	AT5G06800	myb family transcription factor	7.27932	5.21472	4.1832	Up
250720_at	AT5G06180	expressed protein	4.71805	3.09574	3.07868	Up
250732_at	AT5G06480	MD-2-related lipid recognition domain-containing protein / ML domain-containing protein	4.57394	2.4571	4.33743	Up
250734_at	AT5G06270	expressed protein	4.90426	2.88553	4.05225	Up
250746_at	AT5G05880	UDP-glucoronosyl/UDP-glucosyl transferase family protein	4.71433	3.24837	2.76248	Up
250751_at	AT5G05890	UDP-glucoronosyl/UDP-glucosyl transferase family protein	7.35468	5.78568	2.96699	Up
250752_at	AT5G05690	cytochrome P450 90A1 (CYP90A1) (CYP90) (CPD)	8.26657	5.85858	5.30734	Up
250769_at	AT5G05680	nuclear pore complex protein-related	5.20972	4.19793	2.01641	Up
250772_at	AT5G05420	immunophilin, putative / FKBP-type peptidyl-prolyl cis-trans isomerase, putative	4.04487	2.74833	2.45639	Up
250775_at	AT5G05460	glycosyl hydrolase family 85 protein	6.25865	3.88896	5.16829	Up
250776_at	AT5G05320	monooxygenase, putative (MO3)	6.27286	5.24354	2.04107	Up
250790_at	AT5G05640	nucleoprotein-related	7.67744	5.77027	3.75072	Up
250814_at	AT5G05080	ubiquitin-conjugating enzyme, putative	9.91872	8.68595	2.35017	Up
250820_at	AT5G05160	leucine-rich repeat transmembrane protein kinase, putative	7.70283	6.03299	3.18179	Up
250822_at	AT5G05230	expressed protein	6.26924	5.00184	2.40727	Up
250829_at	AT5G04720	disease resistance protein (CC-NBS-LRR class), putative	9.6019	8.22678	2.5939	Up
250856_at	AT5G04810	pentatricopeptide (PPR) repeat-containing protein	6.24354	4.60257	3.11876	Up
250881_at	AT5G04080	expressed protein	8.169	6.94537	2.33534	Up
250884_at	AT5G03940	signal recognition particle 54 kDa protein, chloroplast / 54 chloroplast protein / SRP54 (FFC)	7.28819	4.7195	5.9327	Up
250897_at	AT5G03430	phosphoadenosine phosphosulfate (PAPS) reductase family protein	7.20615	6.12199	2.12013	Up
250931_at	AT5G03200	zinc finger (C3HC4-type RING finger) family protein	7.57242	5.87428	3.24481	Up
250937_at	AT5G03230	expressed protein	6.33606	4.79322	2.91369	Up
250938_at	AT5G03180	zinc finger (C3HC4-type RING finger) family protein	5.18349	3.68932	2.81703	Up
250952_at	AT5G03570	iron-responsive transporter-related	6.37627	2.8722	11.3457	Up
250972_at	AT5G02840	myb family transcription factor	9.21515	7.70116	2.856	Up
250981_at	AT5G03140	lectin protein kinase family protein	4.50046	3.27745	2.33433	Up
250992_at	AT5G02260	expansin, putative (EXP9)	5.1471	3.54309	3.03987	Up
251009_at	AT5G02640	expressed protein	4.82717	3.69266	2.19544	Up
251010_at	AT5G02550	expressed protein	7.34422	5.77231	2.97299	Up
251012_at	AT5G02580	expressed protein	6.84041	4.91615	3.79541	Up
251021_at	AT5G02140	thaumatin-like protein, putative	4.07788	2.84422	2.35163	Up
251022_at	AT5G02150	expressed protein	6.43982	4.32988	4.31673	Up
251036_at	AT5G02160	expressed protein	6.94819	4.40192	5.84122	Up
251039_at	AT5G02020	expressed protein	7.84181	6.83739	2.00614	Up
251040_at	AT5G02250	ribonuclease II family protein	6.03041	4.37695	3.14589	Up
251066_at	AT5G01880	zinc finger (C3HC4-type RING finger) family protein	4.89868	2.45046	5.45743	Up
251075_at	AT5G01890	leucine-rich repeat transmembrane protein kinase, putative	6.55897	4.42447	4.39085	Up
251080_at	AT5G02010	expressed protein	4.13746	2.62351	2.85592	Up
251089_at	AT5G01390	DNAJ heat shock protein, putative	6.25273	5.222	2.04306	Up
251107_at	AT5G01610	expressed protein	6.13433	4.5016	3.10099	Up
251108_at	AT5G01620	expressed protein	5.44626	3.88631	2.94842	Up
251113_at	AT5G01370	expressed protein	5.51677	4.41756	2.14238	Up
251120_at	AT3G63490	ribosomal protein L1 family protein	6.81734	5.51009	2.47471	Up
251122_at	AT5G01020	protein kinase family protein	9.18696	7.18591	4.00291	Up
251133_at	AT5G01240	amino acid permease, putative	8.43929	6.27086	4.49534	Up
251140_at	AT5G01090	legume lectin family protein	7.01452	5.6988	2.48926	Up
251169_at	AT3G63210	expressed protein	6.43911	4.5609	3.67619	Up
251170_at	AT3G63260	protein kinase, putative (MRK1)	6.92257	5.87791	2.06288	Up
251172_at	AT3G63190	ribosome recycling factor, chloroplast, putative / ribosome releasing factor, chloroplast, putative	5.45667	3.81944	3.11068	Up
251174_at	AT3G63200	patatin-related	7.67223	6.16594	2.84079	Up
251196_at	AT3G62950	glutaredoxin family protein	8.18315	5.67953	5.67106	Up
251199_at	AT3G62980	transport inhibitor response 1 (TIR1) (FBL1)	8.85321	7.4853	2.58096	Up
251219_at	AT3G62390	expressed protein	4.85392	3.85256	2.00189	Up
251235_at	AT3G62860	esterase/lipase/thioesterase family protein	8.72938	7.47243	2.38991	Up
251243_at	AT3G61870	expressed protein	3.83398	2.35687	2.7839	Up
251246_at	AT3G62100	auxin-responsive protein, putative	4.12242	2.40559	3.28714	Up
251249_at	AT3G62160	transferase family protein	5.11128	2.76504	5.08497	Up
251259_at	AT3G62260	protein phosphatase 2C, putative / PP2C, putative	11.2631	9.04602	4.64938	Up
251260_at	AT3G62130	epimerase-related	6.41316	5.18165	2.34814	Up
251261_at	AT3G62110	glycoside hydrolase family 28 protein / polygalacturonase (pectinase) family protein	7.78618	6.30111	2.79931	Up
251262_at	AT3G62080	SNF7 family protein	4.47447	3.30025	2.25671	Up
251264_at	AT3G62120	tRNA synthetase class II (G, H, P and S) family protein	9.41587	8.29597	2.17333	Up
251298_at	AT3G62040	haloacid dehalogenase-like hydrolase family protein	9.82284	5.00585	28.1877	Up
251305_at	AT3G62030	peptidyl-prolyl cis-trans isomerase, chloroplast / cyclophilin / rotamase / cyclosporin A-binding protein (ROC4)	8.46819	6.83404	3.10405	Up
251320_at	AT3G61530	ketopantoate hydroxymethyltransferase family protein	5.43439	4.11934	2.48811	Up
251324_at	AT3G61430	plasma membrane intrinsic protein 1A (PIP1A) / aquaporin PIP1.1 (PIP1.1) (AQ1)	11.5035	8.7635	6.68068	Up
251327_at	AT3G61540	peptidase family protein	7.27549	5.40425	3.65846	Up
251331_s_at	AT3G61650;AT5G05620	tubulin gamma-1 chain / gamma-1 tubulin (TUBG1)	6.35036	5.28623	2.09091	Up
251336_at	AT3G61190	BON1-associated protein 1 (BAP1)	11.7019	10.0273	3.19238	Up
251360_at	AT3G61210	embryo-abundant protein-related	7.72639	6.53985	2.27606	Up
251395_at	AT2G45470	fasciclin-like arabinogalactan-protein (FLA8)	5.70864	4.18025	2.88462	Up
251411_at	AT3G60250	casein kinase II beta chain, putative (CKB3)	8.74212	7.72545	2.02325	Up
251421_at	AT3G60510	enoyl-CoA hydratase/isomerase family protein	5.7413	4.30479	2.70665	Up
251423_at	AT3G60550	cyclin family protein	4.52721	2.66194	3.64337	Up
251429_at	AT3G60190	dynamin-like protein E (DL1E)	8.11089	6.95089	2.23457	Up
251438_s_at	AT3G59930;AT5G33355	expressed protein	5.09445	3.60249	2.8127	Up
251442_at	AT3G59980	tRNA-binding region domain-containing protein	4.72766	3.72169	2.00829	Up
251477_at	AT3G59680	expressed protein	5.16991	2.53333	6.21854	Up
251490_at	AT3G59490	expressed protein	5.46856	3.37107	4.27966	Up
251497_at	AT3G59060	basic helix-loop-helix (bHLH) family protein	5.90611	4.38774	2.86466	Up
251523_at	AT3G58975	expressed protein	4.73365	3.49835	2.35431	Up
251524_at	AT3G58990	aconitase C-terminal domain-containing protein	3.1863	2.10601	2.11447	Up
251532_at	AT3G58530	F-box family protein-related	6.0704	4.56384	2.84132	Up
251537_at	AT3G58470	expressed protein	6.82696	5.49628	2.51521	Up
251541_at	AT3G58750	citrate synthase, glyoxysomal, putative	8.46238	7.16833	2.45216	Up
251546_at	AT3G58830	haloacid dehalogenase (HAD) superfamily protein	5.33545	4.1571	2.26318	Up
251554_at	AT3G58670	expressed protein	6.74084	5.69664	2.06223	Up
251610_at	AT3G57930	expressed protein	7.75951	5.51676	4.73299	Up
251644_at	AT3G57540	remorin family protein	7.07215	5.56656	2.8394	Up
251662_at	AT3G57080	eukaryotic rpb5 RNA polymerase subunit family protein	7.28917	5.91209	2.59741	Up
251665_at	AT3G57040	two-component responsive regulator / response reactor 4 (RR4)	7.39658	5.93514	2.75383	Up
251666_at	AT3G57050	cystathionine beta-lyase, chloroplast / beta-cystathionase / cysteine lyase (CBL)	9.2854	7.58984	3.23902	Up
251672_at	AT3G57230	MADS-box protein (AGL16)	8.94262	7.06954	3.66316	Up
251679_at	AT3G57030	strictosidine synthase family protein	8.39003	7.1475	2.36614	Up
251684_at	AT3G56410	expressed protein	5.80069	4.79617	2.00628	Up
251688_at	AT3G56480	myosin heavy chain-related	8.20346	5.59004	6.11953	Up
251708_at	AT3G56580	zinc finger (C3HC4-type RING finger) family protein	4.44762	3.1999	2.37466	Up
251714_at	AT3G56370	leucine-rich repeat transmembrane protein kinase, putative	5.79405	3.23796	5.88111	Up
251719_at	AT3G56140	expressed protein	8.22762	6.56813	3.15905	Up
251729_at	AT3G56310	alpha-galactosidase, putative / melibiase, putative / alpha-D-galactoside galactohydrolase, putative	9.49083	8.3901	2.14463	Up
251733_at	AT3G56240	copper homeostasis factor / copper chaperone (CCH) (ATX1)	12.2154	10.7519	2.75765	Up
251736_at	AT3G56130	biotin/lipoyl attachment domain-containing protein	6.261	5.1514	2.15786	Up
251745_at	AT3G55980	zinc finger (CCCH-type) family protein	11.7449	9.98231	3.39301	Up
251780_s_at	AT3G55310;AT3G55290	short-chain dehydrogenase/reductase (SDR) family protein	7.91915	6.69468	2.3367	Up
251820_at	AT3G55040	In2-1 protein, putative	6.74374	5.53579	2.31009	Up
251830_at	AT3G55010	phosphoribosylformylglycinamidine cyclo-ligase, chloroplast / phosphoribosyl-aminoimidazole synthetase / AIR synthase (PUR5)	6.64886	5.48583	2.23927	Up
251846_at	AT3G54560	histone H2A.F/Z	8.40391	6.47716	3.80198	Up
251851_at	AT3G54670	structural maintenance of chromosomes (SMC) family protein	7.86979	6.66824	2.29986	Up
251852_at	AT3G54750	expressed protein	6.25546	4.66795	3.00529	Up
251853_at	AT3G54790	armadillo/beta-catenin repeat family protein / U-box domain-containing protein	4.81139	2.64412	4.49171	Up
251856_at	AT3G54720	glutamate carboxypeptidase, putative (AMP1)	6.91786	4.73455	4.54194	Up
251860_at	AT3G54660	gluthatione reductase, chloroplast	7.28718	6.00055	2.43959	Up
251918_at	AT3G54040	photoassimilate-responsive protein-related	9.11525	7.27253	3.58685	Up
251932_at	AT3G54010	peptidyl-prolyl cis-trans isomerase, putative / FK506-binding protein, putative / pasticcino 1-D (PAS1-D)	8.54918	7.4062	2.20838	Up
251940_at	AT3G53450	hypothetical protein	4.83308	3.80887	2.03385	Up
251942_at	AT3G53480	ABC transporter family protein	6.26182	4.16165	4.28759	Up
251962_at	AT3G53420	plasma membrane intrinsic protein 2A (PIP2A) / aquaporin PIP2.1 (PIP2.1)	12.6687	10.9387	3.3174	Up
251966_at	AT3G53380	lectin protein kinase family protein	3.48646	2.13585	2.5502	Up
251982_at	AT3G53190	pectate lyase family protein	9.34734	6.75456	6.03258	Up
251983_at	AT3G53210	nodulin MtN21 family protein	3.85641	2.69054	2.24368	Up
251996_at	AT3G52840	beta-galactosidase, putative / lactase, putative	10.0488	7.99967	4.13858	Up
252015_at	no_match	expressed protein	4.67433	3.47365	2.29848	Up
252025_at	AT3G52900	expressed protein	7.18946	5.84681	2.53618	Up
252031_at	AT3G52140	tetratricopeptide repeat (TPR)-containing protein	8.77713	7.75197	2.03517	Up
252033_at	AT3G51950	zinc finger (CCCH-type) family protein / RNA recognition motif (RRM)-containing protein	9.11641	6.41856	6.48838	Up
252036_at	AT3G52070	expressed protein	7.18759	5.79555	2.62449	Up
252040_at	AT3G52060	expressed protein	9.20027	8.0412	2.23314	Up
252045_at	AT3G52450	U-box domain-containing protein	8.57474	7.36794	2.30825	Up
252053_at	AT3G52400	syntaxin, putative (SYP122)	10.0521	8.4339	3.07001	Up
252060_at	AT3G52430	phytoalexin-deficient 4 protein (PAD4)	6.32474	4.24732	4.2205	Up
252072_at	AT3G51710	curculin-like (mannose-binding) lectin family protein / PAN domain-containing protein	5.50098	2.89063	6.10652	Up
252077_at	AT3G51720	expressed protein	7.52332	5.62842	3.71895	Up
252078_at	AT3G51740	leucine-rich repeat transmembrane protein kinase, putative	4.90687	2.74952	4.46093	Up
252089_at	AT3G52110	expressed protein	5.71862	3.20994	5.691	Up
252095_at	AT3G51000	epoxide hydrolase, putative	8.88235	7.58799	2.45268	Up
252098_at	AT3G51330	aspartyl protease family protein	4.38518	2.50585	3.67906	Up
252115_at	AT3G51600	nonspecific lipid transfer protein 5 (LTP5)	6.21393	4.2771	3.82864	Up
252131_at	AT3G50930	AAA-type ATPase family protein	10.4813	9.12304	2.56385	Up
252147_at	AT3G51270	RIO1 family protein	6.34525	4.8006	2.91734	Up
252148_at	AT3G51280	male sterility MS5, putative	4.49294	2.63509	3.62466	Up
252175_at	AT3G50700	zinc finger (C2H2 type) family protein	6.10863	4.73397	2.59307	Up
252183_at	AT3G50740	UDP-glucoronosyl/UDP-glucosyl transferase family protein	4.67335	2.55459	4.3432	Up
252184_at	AT3G50660	steroid 22-alpha-hydroxylase (CYP90B1) (DWF4)	5.7638	3.43327	5.02987	Up
252185_at	AT3G50780	expressed protein	7.01896	5.37828	3.11813	Up
252189_at	AT3G50070	cyclin family protein	5.53519	3.59779	3.83016	Up
252193_at	AT3G50060	myb family transcription factor	10.7105	8.04098	6.36231	Up
252195_at	AT3G50190	expressed protein	4.79539	2.98847	3.49896	Up
252200_at	AT3G50280	transferase family protein	4.37806	3.27274	2.15147	Up
252208_at	AT3G50380	expressed protein	7.3249	6.30851	2.02284	Up
252213_at	AT3G50210	2-oxoacid-dependent oxidase, putative	7.16486	6.04765	2.16927	Up
252215_at	AT3G50240	kinesin motor protein-related	4.87231	3.63676	2.35471	Up
252224_at	AT3G49860	ADP-ribosylation factor, putative	8.25952	6.93876	2.49797	Up
252230_at	AT3G49810	U-box domain-containing protein	7.0561	5.74219	2.48614	Up
252240_at	AT3G50010	DC1 domain-containing protein	6.7157	4.52841	4.55451	Up
252248_at	AT3G49750	leucine-rich repeat family protein	5.97008	4.33561	3.10473	Up
252250_at	AT3G49790	expressed protein	9.20128	8.02366	2.26203	Up
252261_at	AT3G49500	RNA-dependent RNA polymerase (SDE1)	5.43669	4.4333	2.00471	Up
252265_at	AT3G49620	2-oxoacid-dependent oxidase, putative (DIN11)	10.9125	8.83213	4.22909	Up
252266_at	AT3G49630	2-oxoacid-dependent oxidase, putative	3.80784	2.56378	2.36864	Up
252272_at	AT3G49670	leucine-rich repeat transmembrane protein kinase, putative	4.08232	2.99485	2.12501	Up
252276_at	AT3G49490	expressed protein	8.9223	7.84054	2.11662	Up
252277_at	AT3G49470	nascent polypeptide-associated complex (NAC) domain-containing protein	8.40536	6.99376	2.66031	Up
252278_at	AT3G49530	no apical meristem (NAM) family protein	11.6203	10.0081	3.05736	Up
252282_at	AT3G49360	glucosamine/galactosamine-6-phosphate isomerase family protein	7.49581	5.84139	3.14796	Up
252296_at	AT3G48970	copper-binding family protein	4.26135	2.32796	3.81953	Up
252323_at	AT3G48530	CBS domain-containing protein	11.2538	9.92603	2.5102	Up
252330_at	AT3G48770	hypothetical protein	3.49319	2.47133	2.03053	Up
252350_at	AT3G48190	ataxia-telangiectasia mutated protein (Atm)	6.51992	5.45773	2.08811	Up
252357_at	AT3G48410	hydrolase, alpha/beta fold family protein	4.65668	2.63653	4.05625	Up
252362_at	AT3G48500	expressed protein	5.00238	3.71951	2.43324	Up
252367_at	AT3G48360	speckle-type POZ protein-related	11.0573	9.32405	3.32485	Up
252375_at	AT3G48040	Rac-like GTP-binding protein (ARAC8)	5.48999	2.79081	6.49432	Up
252378_at	AT3G47570	leucine-rich repeat transmembrane protein kinase, putative	7.25929	5.72286	2.90076	Up
252387_at	AT3G47800	aldose 1-epimerase family protein	8.90502	7.47848	2.688	Up
252403_at	AT3G48080	lipase class 3 family protein / disease resistance protein-related	3.84473	2.77295	2.10204	Up
252404_at	AT3G48110	aminoacyl-t-RNA synthetase, putative	6.21231	5.12431	2.12578	Up
252409_at	AT3G47650	bundle-sheath defective protein 2 family / bsd2 family	6.21982	4.97122	2.37611	Up
252424_at	AT3G47610	expressed protein	6.60283	5.22568	2.59754	Up
252427_at	AT3G47640	basic helix-loop-helix (bHLH) family protein	7.27793	6.19751	2.11465	Up
252433_at	AT3G47560	esterase/lipase/thioesterase family protein	7.305	6.19403	2.15991	Up
252443_at	AT3G46960	DEAD/DEAH box helicase, putative	7.13629	5.9639	2.25384	Up
252445_at	AT3G47000	glycosyl hydrolase family 3 protein	9.40406	7.89388	2.84847	Up
252446_at	AT3G47010	glycosyl hydrolase family 3 protein	6.55524	4.38827	4.49077	Up
252447_at	AT3G47040	glycosyl hydrolase family 3 protein	4.60883	2.89502	3.28025	Up
252458_at	AT3G47210	expressed protein	8.12586	5.96971	4.45724	Up
252467_at	AT3G47080	expressed protein	6.01783	4.58836	2.69348	Up
252474_at	AT3G46620	zinc finger (C3HC4-type RING finger) family protein	12.6564	10.7114	3.85059	Up
252480_at	AT3G46580	methyl-CpG-binding domain-containing protein	4.18484	2.61888	2.96075	Up
252483_at	AT3G46600	scarecrow transcription factor family protein	8.6254	7.40423	2.33135	Up
252484_at	AT3G46690	UDP-glucoronosyl/UDP-glucosyl transferase family protein	5.1087	3.76963	2.52988	Up
252501_at	AT3G46880	expressed protein	6.25045	3.10741	8.83384	Up
252502_at	AT3G46900	copper transporter, putative	5.54261	2.80377	6.67532	Up
252530_at	AT3G46500	oxidoreductase, 2OG-Fe(II) oxygenase family protein	4.02744	2.98821	2.05514	Up
252534_at	AT3G46130	myb family transcription factor (MYB48)	6.11241	3.94908	4.47947	Up
252537_at	AT3G45710	proton-dependent oligopeptide transport (POT) family protein	5.13026	3.43709	3.23366	Up
252539_at	AT3G45730	expressed protein	8.88808	7.36992	2.86426	Up
252543_at	AT3G45780	protein kinase / nonphototropic hypocotyl protein 1 (NPH1) / phototropin	7.14575	5.79919	2.54305	Up
252547_at	no_match	DC1 domain-containing protein	4.69915	3.18236	2.86153	Up
252548_at	AT3G45850	kinesin motor protein-related	4.64694	3.24135	2.64926	Up
252554_s_at	AT3G46330;AT3G45920	receptor protein kinase-related	6.57124	3.84708	6.60776	Up
252561_at	AT3G45980	histone H2B	9.9912	8.965	2.03665	Up
252566_at	AT3G46040	40S ribosomal protein S15A (RPS15aD)	11.3863	10.2912	2.13629	Up
252568_at	AT3G45410	lectin protein kinase family protein	4.47518	2.76796	3.2653	Up
252570_at	AT3G45300	isovaleryl-CoA-dehydrogenase (IVD)	10.523	9.15546	2.58034	Up
252589_s_at	AT3G45660;AT3G45650	proton-dependent oligopeptide transport (POT) family protein	7.90062	4.13679	13.584	Up
252592_at	AT3G45640	mitogen-activated protein kinase, putative / MAPK, putative (MPK3)	11.9107	9.85763	4.14985	Up
252593_at	AT3G45590	tRNA-splicing endonuclease, putative	5.42665	4.1531	2.41756	Up
252604_at	AT3G45060	high-affinity nitrate transporter, putative	6.37602	4.17554	4.59631	Up
252613_at	AT3G45190	SIT4 phosphatase-associated family protein	6.64938	5.531	2.17104	Up
252622_at	AT3G45310	cysteine proteinase, putative	6.78308	4.09747	6.43353	Up
252679_at	AT3G44260	CCR4-NOT transcription complex protein, putative	12.3788	10.1075	4.82764	Up
252680_at	AT3G44330	expressed protein	7.62768	6.35284	2.41972	Up
252698_at	AT3G43670	copper amine oxidase, putative	6.75764	4.62987	4.37039	Up
252707_at	AT3G43790	transporter-related	5.08945	2.5251	5.91489	Up
252712_at	AT3G43800	glutathione S-transferase, putative	6.40762	5.08845	2.49521	Up
252716_at	AT3G43920	ribonuclease III family protein	5.33785	3.7253	3.0579	Up
252724_at	AT3G43540	expressed protein	5.36824	3.56809	3.48257	Up
252852_at	AT4G39900	expressed protein	6.97886	5.38456	3.01947	Up
252872_at	AT4G40010	serine/threonine protein kinase, putative	5.97156	3.52545	5.44945	Up
252882_at	AT4G39675	expressed protein	11.6374	9.14569	5.62446	Up
252903_at	AT4G39570	kelch repeat-containing F-box family protein	8.06256	5.88857	4.51269	Up
252906_at	AT4G39640	gamma-glutamyltranspeptidase family protein	8.92536	7.17655	3.36082	Up
252908_at	AT4G39670	expressed protein	9.10995	7.3539	3.37773	Up
252911_at	AT4G39510	cytochrome P450 family protein	5.71144	4.18232	2.8861	Up
252916_at	AT4G38950	kinesin motor family protein	5.12867	3.79157	2.52642	Up
252917_at	AT4G38960	zinc finger (B-box type) family protein	6.07913	4.62646	2.73714	Up
252922_at	AT4G39040	expressed protein	7.00352	5.52437	2.78783	Up
252934_at	AT4G39120	inositol monophosphatase family protein	4.25886	2.80531	2.7388	Up
252944_at	AT4G39320	microtubule-associated protein-related	6.54714	4.45955	4.25038	Up
252968_at	AT4G38890	dihydrouridine synthase family protein	7.36661	5.71098	3.1506	Up
252971_at	AT4G38770	proline-rich family protein (PRP4)	4.06297	2.47758	3.0009	Up
252975_s_at	AT4G38430	expressed protein	7.74756	5.87669	3.65751	Up
252990_at	AT4G38440	expressed protein	5.73044	4.56865	2.23736	Up
252993_at	AT4G38540	monooxygenase, putative (MO2)	10.0874	8.86432	2.33441	Up
252994_at	AT4G38480	transducin family protein / WD-40 repeat family protein	5.13231	2.80345	5.02408	Up
253001_at	AT4G38490	expressed protein	7.84788	6.47895	2.58278	Up
253010_at	AT4G37750	ovule development protein aintegumenta (ANT)	5.90235	4.76045	2.20672	Up
253011_at	AT4G37890	zinc finger (C3HC4-type RING finger) family protein	5.79428	2.62593	8.99019	Up
253024_at	AT4G38080	hydroxyproline-rich glycoprotein family protein	6.78565	5.70524	2.11463	Up
253028_at	AT4G38160	mitochondrial transcription termination factor-related / mTERF-related	5.71533	3.25934	5.48689	Up
253033_at	AT4G38220	aminoacylase, putative / N-acyl-L-amino-acid amidohydrolase, putative	7.71133	6.63246	2.11238	Up
253049_at	AT4G37300	expressed protein	11.0616	9.01653	4.12696	Up
253053_at	AT4G37470	hydrolase, alpha/beta fold family protein	6.51754	4.87212	3.1284	Up
253078_at	AT4G36180	leucine-rich repeat family protein	4.96922	2.79147	4.52448	Up
253109_at	AT4G35920	expressed protein	7.94929	6.89046	2.08323	Up
253110_at	AT4G35930	expressed protein	5.1125	3.80591	2.47356	Up
253123_at	AT4G36000	pathogenesis-related thaumatin family protein	5.81791	3.99516	3.53755	Up
253141_at	AT4G35440	voltage-gated chloride channel family protein	4.40602	3.04179	2.57438	Up
253145_at	AT4G35560	expressed protein	4.85157	3.51934	2.51792	Up
253158_at	AT4G35780	protein kinase family protein	6.71076	4.63862	4.2051	Up
253160_at	AT4G35760	expressed protein	6.85297	5.83231	2.02885	Up
253171_at	AT4G35040	bZIP transcription factor family protein	8.45575	6.72847	3.31104	Up
253174_at	AT4G35090	catalase 2	7.92598	5.89783	4.07881	Up
253197_at	AT4G35250	vestitone reductase-related	5.93278	3.93732	3.98743	Up
253217_at	AT4G34970	actin-depolymerizing factor, putative	4.66238	2.61648	4.12933	Up
253224_at	AT4G34860	beta-fructofuranosidase, putative / invertase, putative / saccharase, putative / beta-fructosidase, putative	6.27901	5.25143	2.0386	Up
253225_at	AT4G35020	Rac-like GTP-binding protein (ARAC3) / Rho-like GTP-binding protein (ROP6)	7.44084	5.3445	4.27624	Up
253227_at	AT4G35030	protein kinase family protein	4.57145	3.23905	2.51822	Up
253246_at	AT4G34600	expressed protein	8.01219	6.43297	2.98808	Up
253257_at	AT4G34390	extra-large guanine nucleotide binding protein, putative / G-protein, putative	8.53961	7.43213	2.15468	Up
253259_at	AT4G34410	AP2 domain-containing transcription factor, putative	11.8844	9.56029	5.00743	Up
253263_at	AT4G34000	ABA-responsive element-binding protein / abscisic acid responsive elements-binding factor (ABRE) / ABA-responsive elements-binding factor (ABF3)	5.59966	4.39054	2.31198	Up
253270_at	AT4G34160	cyclin delta-3 (CYCD3)	8.31838	6.04677	4.82863	Up
253272_at	AT4G34190	stress enhanced protein 1 (SEP1)	6.25103	4.68003	2.97111	Up
253284_at	AT4G34150	C2 domain-containing protein	9.30891	7.64063	3.17834	Up
253294_at	AT4G33750	expressed protein	7.0801	5.83838	2.3648	Up
253301_at	AT4G33720	pathogenesis-related protein, putative	7.43631	2.23956	36.6758	Up
253310_at	AT4G33630	expressed protein	6.87914	5.68534	2.28754	Up
253332_at	AT4G33420	peroxidase, putative	10.6205	8.95711	3.16757	Up
253340_s_at	AT4G33270;AT4G33260	WD-40 repeat family protein	7.79145	6.0655	3.30797	Up
253362_s_at	AT4G33110;AT4G33120	coclaurine N-methyltransferase, putative	5.63813	4.04693	3.013	Up
253364_at	AT4G33160	F-box family protein (FBX13)	5.24807	4.12777	2.17393	Up
253377_at	AT4G33300	disease resistance protein (CC-NBS-LRR class), putative	10.2343	8.99423	2.36212	Up
253388_at	AT4G32910	expressed protein	9.36118	8.15118	2.31337	Up
253392_at	AT4G32650	inward rectifying potassium channel, putative (KAT3) (AKT4) (KC1)	6.54515	4.51901	4.07313	Up
253401_at	AT4G32870	expressed protein	8.66979	7.42369	2.37199	Up
253403_at	AT4G32830	protein kinase, putative	4.89087	3.88294	2.01101	Up
253412_at	AT4G33000	calcineurin B-like protein 10 (CBL10)	6.8305	4.81062	4.0555	Up
253420_at	AT4G32260	ATP synthase family	6.74529	5.30131	2.7207	Up
253424_at	AT4G32330	expressed protein	8.82316	7.04353	3.43338	Up
253454_at	AT4G31875	expressed protein	7.36896	4.60966	6.77067	Up
253466_at	AT4G32040	homeobox protein knotted-1 like 5 (KNAT5) / homeodomain containing protein 1 (H1)	7.06855	5.59087	2.785	Up
253473_at	AT4G32250	protein kinase family protein	6.91729	5.72047	2.29234	Up
253480_at	AT4G31840	plastocyanin-like domain-containing protein	8.95119	6.88791	4.17935	Up
253483_at	AT4G31910	transferase family protein	5.5715	2.31503	9.55644	Up
253484_at	AT4G31720	transcription initiation factor IID (TFIID) 23-30kDa subunit (TAF2H) family protein	8.80362	7.74138	2.08816	Up
253524_at	AT4G31430	expressed protein	6.36784	5.33599	2.04464	Up
253537_at	AT4G31560	expressed protein	4.59525	3.4364	2.23279	Up
253539_at	AT4G31450	zinc finger (C3HC4-type RING finger) family protein	4.8464	3.76654	2.11383	Up
253545_at	AT4G31310	avirulence-responsive protein-related / avirulence induced gene (AIG) protein-related	5.31335	3.61261	3.25067	Up
253558_at	AT4G31120	Skb1 methyltransferase family protein	7.25558	5.8794	2.5958	Up
253563_at	AT4G31150	endonuclease V family protein	4.76015	3.75106	2.01264	Up
253572_at	no_match	expressed protein	5.78272	4.75666	2.03646	Up
253585_at	AT4G30720	expressed protein	3.49969	2.39781	2.14634	Up
253597_at	AT4G30690	translation initiation factor 3 (IF-3) family protein	7.46695	6.00705	2.75088	Up
253617_at	AT4G30410	expressed protein	7.11144	4.01152	8.57373	Up
253620_at	AT4G30520	leucine-rich repeat family protein / protein kinase family protein	5.61406	3.75713	3.62236	Up
253635_at	AT4G30620	expressed protein	4.63692	3.39543	2.36443	Up
253643_at	AT4G29780	expressed protein	12.6006	10.1665	5.40426	Up
253660_at	AT4G30140	GDSL-motif lipase/hydrolase family protein	3.96271	2.43287	2.88755	Up
253691_at	AT4G29660	expressed protein	8.3331	7.21978	2.16344	Up
253692_at	AT4G29720	amine oxidase family protein	6.98436	5.0476	3.82845	Up
253701_at	AT4G29890	choline monooxygenase, putative (CMO-like)	6.04776	4.56493	2.79496	Up
253703_at	AT4G29910	origin recognition complex subunit 5-related (ORC5)	4.65914	3.12247	2.90122	Up
253708_at	AT4G29210	gamma-glutamyltranspeptidase family protein	6.19212	4.89646	2.45489	Up
253714_at	AT4G29380	protein kinase family protein / WD-40 repeat family protein	6.25491	4.75957	2.81932	Up
253729_at	AT4G29360	glycosyl hydrolase family 17 protein	3.94952	2.23612	3.27932	Up
253739_at	AT4G28760	expressed protein	6.32675	4.95631	2.58548	Up
253740_at	AT4G28706	pfkB-type carbohydrate kinase family protein	6.29285	4.14781	4.42302	Up
253746_at	AT4G29100	ethylene-responsive family protein	9.36266	8.33833	2.03402	Up
253757_at	AT4G28950	Rac-like GTP-binding protein (ARAC7)	4.17149	2.79967	2.58798	Up
253758_at	AT4G29060	elongation factor Ts family protein	6.61581	4.77592	3.57983	Up
253774_at	AT4G28530	no apical meristem (NAM) family protein	5.5073	3.00231	5.67646	Up
253791_at	AT4G28640	auxin-responsive protein / indoleacetic acid-induced protein 11 (IAA11)	6.06875	4.44589	3.07985	Up
253796_at	AT4G28460	hypothetical protein	7.19143	4.86714	5.0082	Up
253806_at	AT4G28270	zinc finger (C3HC4-type RING finger) family protein	8.70337	7.49684	2.30781	Up
253810_at	AT4G28220	NADH dehydrogenase-related	4.7639	2.91885	3.59266	Up
253815_at	AT4G28250	beta-expansin, putative (EXPB3)	9.5855	7.71367	3.65995	Up
253823_at	AT4G28030	GCN5-related N-acetyltransferase (GNAT) family protein	4.60078	3.35382	2.3734	Up
253829_at	AT4G28040	nodulin MtN21 family protein	6.6548	4.17239	5.58833	Up
253830_at	AT4G27652	expressed protein	12.2879	9.91366	5.18447	Up
253832_at	AT4G27654	expressed protein	10.033	7.69427	5.05861	Up
253834_at	AT4G27800	protein phosphatase 2C PPH1 / PP2C PPH1 (PPH1)	7.00962	5.30942	3.24946	Up
253856_at	AT4G28100	expressed protein	4.18057	2.81078	2.58433	Up
253859_at	AT4G27657	expressed protein	8.80499	6.1813	6.16324	Up
253908_at	AT4G27260	auxin-responsive GH3 family protein	8.16081	4.78014	10.4156	Up
253909_at	AT4G27270	quinone reductase family protein	6.12036	4.20979	3.75956	Up
253947_at	AT4G26760	microtubule associated protein (MAP65/ASE1) family protein	5.92371	3.51538	5.30861	Up
253973_at	AT4G26555	immunophilin / FKBP-type peptidyl-prolyl cis-trans isomerase family protein	6.12099	4.1966	3.79578	Up
253980_at	AT4G26620	sucrase-related	8.44537	6.30718	4.4021	Up
253997_at	AT4G26090	disease resistance protein RPS2 (CC-NBS-LRR class), putative	4.6577	2.68311	3.93017	Up
254001_at	AT4G26260	expressed protein	7.76517	6.13986	3.08507	Up
254029_at	AT4G25870	expressed protein	7.10521	6.0045	2.14461	Up
254038_at	AT4G25910	nitrogen fixation protein, putative	6.07271	4.57263	2.82859	Up
254045_at	AT4G25880	pumilio/Puf RNA-binding domain-containing protein	9.01815	7.44761	2.97016	Up
254049_at	AT4G25740	40S ribosomal protein S10 (RPS10A)	9.36704	8.08277	2.43558	Up
254057_at	AT4G25170	expressed protein	10.0145	8.18801	3.54678	Up
254066_at	AT4G25480	DRE-binding protein (DREB1A) / CRT/DRE-binding factor 3 (CBF3)	4.71791	2.77632	3.84128	Up
254068_at	AT4G25450	ABC transporter family protein	6.85799	5.2163	3.1203	Up
254074_at	AT4G25490	DRE-binding protein (DREB1B) / CRT/CRE-binding factor 1 (CBF1) / transcriptional activator CBF1	9.94711	2.88043	134.055	Up
254075_at	AT4G25470	DRE-binding protein (DREB1C) / CRT/DRE-binding factor 2 (CBF2)	10.4452	4.40824	65.6599	Up
254080_at	AT4G25630	fibrillarin 2 (FIB2)	7.83115	6.80458	2.03717	Up
254105_at	AT4G25080	magnesium-protoporphyrin O-methyltransferase, putative / magnesium-protoporphyrin IX methyltransferase, putative	9.09091	7.02948	4.17398	Up
254117_at	AT4G24750	expressed protein	5.16047	3.83922	2.49883	Up
254119_at	AT4G24780	pectate lyase family protein	9.3484	7.78989	2.94549	Up
254120_at	AT4G24570	mitochondrial substrate carrier family protein	12.0839	8.89741	9.10369	Up
254141_at	AT4G24620	glucose-6-phosphate isomerase, putative	8.85018	7.48216	2.58116	Up
254155_at	AT4G24480	serine/threonine protein kinase, putative	5.54751	4.10067	2.72612	Up
254177_at	AT4G23860	PHD finger protein-related	4.44624	3.44176	2.00622	Up
254193_at	AT4G23870	expressed protein	6.58633	4.9095	3.19724	Up
254194_at	AT4G23980	auxin-responsive factor (ARF9)	6.00155	5.00109	2.00064	Up
254221_at	AT4G23820	glycoside hydrolase family 28 protein / polygalacturonase (pectinase) family protein	5.24566	2.96864	4.84677	Up
254233_at	AT4G23800	high mobility group (HMG1/2) family protein	5.24739	2.7527	5.63604	Up
254235_at	AT4G23750	AP2 domain-containing transcription factor, putative	5.15028	3.31124	3.57772	Up
254256_at	AT4G23180	receptor-like protein kinase 4, putative (RLK4)	7.42895	4.98211	5.45221	Up
254264_at	AT4G23510	disease resistance protein (TIR class), putative	3.46467	2.45273	2.01662	Up
254267_at	AT4G22930	dihydroorotase, mitochondrial / DHOase (PYR4)	6.35637	4.69249	3.16867	Up
254273_at	AT4G22720	glycoprotease M22 family protein	9.38229	7.92983	2.73675	Up
254279_at	AT4G22750	zinc finger (DHHC type) family protein	8.71105	7.59215	2.17181	Up
254298_at	AT4G22890	expressed protein	7.30356	6.25295	2.07141	Up
254301_at	AT4G22790	MATE efflux family protein	5.00223	3.04497	3.88323	Up
254340_at	AT4G22120	early-responsive to dehydration protein-related / ERD protein-related	5.54349	3.91261	3.097	Up
254356_at	AT4G22190	expressed protein	6.59668	5.04425	2.93311	Up
254392_at	AT4G21600	bifunctional nuclease, putative	6.64268	5.24474	2.63525	Up
254452_at	AT4G21100	UV-damaged DNA-binding protein, putative	6.31922	5.26486	2.0768	Up
254466_at	AT4G20430	subtilase family protein	4.90862	3.35178	2.94209	Up
254474_at	AT4G20390	integral membrane family protein	5.90863	4.0942	3.5172	Up
254480_at	AT4G20360	elongation factor Tu / EF-Tu (TUFA)	9.21852	8.13624	2.11739	Up
254500_at	AT4G20110	vacuolar sorting receptor, putative	7.76123	4.43119	10.0564	Up
254502_at	AT4G20130	ribulose-1,5 bisphosphate carboxylase/oxygenase large subunit N-methyltransferase-related	4.08781	2.80175	2.43862	Up
254512_at	AT4G20230	terpene synthase/cyclase family protein	7.64663	3.45781	18.2374	Up
254515_at	AT4G20270	leucine-rich repeat transmembrane protein kinase, putative	8.61968	7.09889	2.86948	Up
254522_at	AT4G19980	expressed protein	4.24171	3.1913	2.07112	Up
254535_at	AT4G19710	bifunctional aspartate kinase/homoserine dehydrogenase, putative / AK-HSDH, putative	7.29922	6.03818	2.39668	Up
254544_at	AT4G19820	glycosyl hydrolase family 18 protein	4.31068	3.00728	2.46811	Up
254547_at	AT4G19860	lecithin:cholesterol acyltransferase family protein / LACT family protein	10.3626	9.14062	2.33274	Up
254592_at	AT4G18880	heat shock transcription factor 21 (HSF21)	9.32444	8.08374	2.36312	Up
254612_at	AT4G19100	expressed protein	4.72258	2.86306	3.62888	Up
254623_at	AT4G18480	magnesium-chelatase subunit chlI, chloroplast / Mg-protoporphyrin IX chelatase (CHLI) (CS) (CH42)	5.31266	4.24115	2.10162	Up
254633_at	AT4G18640	leucine-rich repeat transmembrane protein kinase, putative	6.86194	5.60514	2.38964	Up
254649_at	AT4G18570	proline-rich family protein	5.40266	2.85385	5.8515	Up
254669_at	AT4G18370	protease HhoA, chloroplast (SPPA) (HHOA)	5.22492	2.55254	6.37478	Up
254675_at	AT4G18465	RNA helicase, putative	5.88689	4.44533	2.71614	Up
254682_at	AT4G13640	myb family transcription factor	6.99331	5.86103	2.19205	Up
254687_at	AT4G13770	cytochrome P450 family protein	5.43421	2.62661	7.0012	Up
254718_at	AT4G13580	disease resistance-responsive family protein	4.00996	2.54691	2.7569	Up
254736_at	AT4G13820	disease resistance family protein / LRR family protein	6.76368	4.03178	6.64327	Up
254746_at	AT4G12980	auxin-responsive protein, putative	5.7053	4.59976	2.15179	Up
254761_at	AT4G13195	expressed protein	6.3517	5.23199	2.17304	Up
254767_s_at	AT4G13310;AT4G13290	cytochrome P450 71A19, putative (CYP71A19)	9.3542	7.05465	4.92305	Up
254787_at	AT4G12690	expressed protein	6.34463	4.00628	5.05724	Up
254797_at	AT4G13030	expressed protein	7.6065	5.59632	4.02833	Up
254810_at	AT4G12390	invertase/pectin methylesterase inhibitor family protein	6.9278	5.12208	3.49603	Up
254815_at	AT4G12420	multi-copper oxidase, putative (SKU5)	9.84844	8.74251	2.15238	Up
254818_at	AT4G12470	protease inhibitor/seed storage/lipid transfer protein (LTP) family protein	8.21789	4.20875	16.1017	Up
254828_at	AT4G12550	protease inhibitor/seed storage/lipid transfer protein (LTP) family protein	7.24512	5.98249	2.39931	Up
254851_at	AT4G12010	disease resistance protein (TIR-NBS-LRR class), putative	4.8079	3.70284	2.15109	Up
254862_at	AT4G12030	bile acid:sodium symporter family protein	3.69578	2.41593	2.42814	Up
254889_at	AT4G11650	osmotin-like protein (OSM34)	10.0251	8.29417	3.31949	Up
254896_at	AT4G11880	MADS-box protein (AGL14)	8.07491	6.64411	2.69597	Up
254914_at	AT4G11290	peroxidase, putative	7.12269	4.58523	5.80565	Up
254915_s_at	AT4G11320;AT4G11310	cysteine proteinase, putative	11.489	9.47419	4.04136	Up
254926_at	AT4G11280	1-aminocyclopropane-1-carboxylate synthase 6 / ACC synthase 6 (ACS6)	12.0052	9.15011	7.23544	Up
254928_at	AT4G11410	short-chain dehydrogenase/reductase (SDR) family protein	6.77922	5.40243	2.5969	Up
254933_at	AT4G11130	RNA-dependent RNA polymerase, putative	4.88097	2.8627	4.05099	Up
254943_at	AT4G10890	expressed protein	5.21251	3.65564	2.94215	Up
254990_at	AT4G10610	RNA-binding protein, putative	10.2586	9.19993	2.08306	Up
255010_at	AT4G10050	hydrolase, alpha/beta fold family protein	6.99553	5.79119	2.30432	Up
255028_at	AT4G09890	expressed protein	8.41753	6.71266	3.25999	Up
255035_at	AT4G09550	expressed protein	8.91184	7.70484	2.30857	Up
255043_at	AT4G09640	expressed protein	8.19197	6.46237	3.31637	Up
255047_at	AT4G09670	oxidoreductase family protein	6.27259	4.87695	2.63106	Up
255065_s_at	AT4G08870;AT4G08900	arginase, putative	5.53313	4.47791	2.07804	Up
255078_at	AT4G09010	L-ascorbate peroxidase, chloroplast, putative	4.6009	3.05177	2.92641	Up
255128_at	AT4G08310	expressed protein	8.83868	6.85275	3.96119	Up
255129_at	AT4G08290	nodulin MtN21 family protein	7.49035	2.62555	29.1374	Up
255160_at	AT4G07820	pathogenesis-related protein, putative	8.79289	6.85985	3.81859	Up
255194_at	AT4G07410	transducin family protein / WD-40 repeat family protein	6.62856	5.39773	2.34702	Up
255236_at	AT4G05520	calcium-binding EF hand family protein	5.59542	4.16674	2.692	Up
255265_at	AT4G05190	kinesin-like protein A, putative	4.32437	2.88294	2.7159	Up
255285_at	AT4G04630	expressed protein	6.29741	3.5304	6.80698	Up
255290_at	AT4G04640	ATP synthase gamma chain 1, chloroplast (ATPC1)	7.26921	5.54381	3.30674	Up
255302_at	AT4G04830	methionine sulfoxide reductase domain-containing protein / SeIR domain-containing protein	10.113	8.40554	3.26583	Up
255365_at	AT4G04040	pyrophosphate--fructose-6-phosphate 1-phosphotransferase beta subunit, putative / pyrophosphate-dependent 6-phosphofructose-1-kinase, putative	8.72831	6.6733	4.15548	Up
255418_at	AT4G03200	expressed protein	4.57681	3.40433	2.254	Up
255433_at	AT4G03210	xyloglucan:xyloglucosyl transferase, putative / xyloglucan endotransglycosylase, putative / endo-xyloglucan transferase, putative	10.9628	9.49239	2.77109	Up
255450_at	AT4G02850	phenazine biosynthesis PhzC/PhzF family protein	3.82765	2.46676	2.56843	Up
255487_at	AT4G02610	tryptophan synthase, alpha subunit, putative	7.33012	5.75517	2.97924	Up
255504_at	AT4G02200	drought-responsive family protein	9.85342	8.47779	2.59481	Up
255513_at	AT4G02060	prolifera protein (PRL) / DNA replication licensing factor Mcm7 (MCM7)	5.37157	3.73219	3.11532	Up
255540_at	AT4G01800	preprotein translocase secA subunit, putative	6.35145	5.19763	2.22502	Up
255542_at	AT4G01860	transducin family protein / WD-40 repeat family protein	5.54699	4.42187	2.1812	Up
255561_at	AT4G02050	sugar transporter, putative	5.24432	4.05155	2.28591	Up
255570_at	AT4G01100	mitochondrial substrate carrier family protein	8.68927	7.64821	2.05773	Up
255575_at	AT4G01430	nodulin MtN21 family protein	7.24875	3.7857	11.0276	Up
255576_at	AT4G01440	nodulin MtN21 family protein	5.85295	4.2778	2.97966	Up
255578_at	AT4G01450	nodulin MtN21 family protein	8.82877	6.51175	4.98302	Up
255591_at	AT4G01630	expansin, putative (EXP17)	2.99809	1.95192	2.06503	Up
255597_at	AT4G01730	zinc finger (DHHC type) family protein	3.46976	2.43674	2.0463	Up
255600_s_at	AT4G01020;AT5G10370	helicase domain-containing protein / IBR domain-containing protein / zinc finger protein-related	6.94819	5.85138	2.1388	Up
255605_at	AT4G01090	extra-large G-protein-related	8.55451	7.48218	2.10282	Up
255617_at	AT4G01330	protein kinase family protein	8.59487	6.21928	5.18949	Up
255621_at	AT4G01390	meprin and TRAF homology domain-containing protein / MATH domain-containing protein	7.18733	4.35231	7.13554	Up
255623_at	AT4G01310	ribosomal protein L5 family protein	7.12734	4.86025	4.81351	Up
255626_at	AT4G00780	meprin and TRAF homology domain-containing protein / MATH domain-containing protein	8.70552	7.45633	2.37708	Up
255630_at	AT4G00700	C2 domain-containing protein	4.08145	2.42287	3.15706	Up
255648_at	AT4G00910	expressed protein	6.28334	2.29208	15.9033	Up
255652_at	AT4G00950	expressed protein	3.94924	2.80029	2.21752	Up
255656_at	AT4G00990	transcription factor jumonji (jmjC) domain-containing protein	5.77595	3.89788	3.67584	Up
255675_at	AT4G00480	myc-related transcription factor (MYC1)	3.66228	2.45879	2.30297	Up
255718_at	AT1G32070	GCN5-related N-acetyltransferase (GNAT) family protein / nuclear shuttle interacting protein (NSI)	5.41244	4.08552	2.50865	Up
255723_at	AT3G29575	expressed protein	7.29534	5.63937	3.15136	Up
255726_at	AT1G25530	lysine and histidine specific transporter, putative	6.59175	5.30406	2.44136	Up
255728_at	AT1G25500	choline transporter-related	5.32448	3.60958	3.28273	Up
255733_at	AT1G25400	expressed protein	11.2955	10.1933	2.14679	Up
255739_at	AT1G25580	no apical meristem (NAM) family protein	6.32181	4.8782	2.72002	Up
255751_at	AT1G31950	terpene synthase/cyclase family protein	4.87835	3.27196	3.04488	Up
255783_at	AT1G19870	calmodulin-binding family protein	8.04097	6.77669	2.40207	Up
255797_at	AT2G33630	3-beta hydroxysteroid dehydrogenase/isomerase family protein	7.87911	6.36504	2.85614	Up
255812_at	AT4G10310	sodium transporter (HKT1)	6.75148	3.83243	7.56347	Up
255830_at	AT2G33340	transducin family protein / WD-40 repeat family protein	9.93816	8.89374	2.06252	Up
255832_at	AT2G33360	expressed protein	4.84944	3.77531	2.10544	Up
255844_at	AT2G33580	protein kinase family protein / peptidoglycan-binding LysM domain-containing protein	10.0897	8.54991	2.90753	Up
255852_at	AT1G66970	glycerophosphoryl diester phosphodiesterase family protein	4.74446	2.87028	3.66595	Up
255856_at	AT1G66940	protein kinase-related	3.85501	2.17166	3.21173	Up
255860_at	AT5G34940	glycosyl hydrolase family 79 N-terminal domain-containing protein	5.49452	4.19914	2.45443	Up
255876_at	AT2G40480	expressed protein	7.34243	5.71828	3.08261	Up
255884_at	AT1G20310	expressed protein	4.18399	2.54422	3.11615	Up
255893_at	AT1G17960	threonyl-tRNA synthetase, putative / threonine--tRNA ligase, putative	4.94094	3.20226	3.3373	Up
255895_at	AT1G18020;AT1G17990	12-oxophytodienoate reductase, putative	3.60045	2.53192	2.0973	Up
255899_at	AT1G17970	zinc finger (C3HC4-type RING finger) family protein	5.39179	4.07043	2.49901	Up
255937_at	AT1G12610	DRE-binding protein, putative / CRT/DRE-binding factor, putative	10.1901	6.58229	12.1912	Up
255945_at	AT5G28610	expressed protein	10.1322	8.74678	2.61239	Up
255964_at	AT1G22275	expressed protein	4.26667	3.21953	2.06643	Up
256002_at	AT1G29900	carbamoyl-phosphate synthase family protein	8.78443	7.27226	2.85239	Up
256009_at	AT1G19210	AP2 domain-containing transcription factor, putative	9.79643	3.9391	57.9738	Up
256020_at	AT1G58290	glutamyl-tRNA reductase 1 / GluTR (HEMA1)	8.05719	6.64639	2.65885	Up
256025_at	AT1G58370	glycosyl hydrolase family 10 protein / carbohydrate-binding domain-containing protein	7.77787	6.45853	2.49552	Up
256030_at	AT1G34110	leucine-rich repeat transmembrane protein kinase, putative	4.90603	3.87498	2.04351	Up
256036_at	AT1G07110	fructose-6-phosphate 2-kinase / fructose-2,6-bisphosphatase (F2KP)	8.10453	6.59362	2.84991	Up
256050_at	AT1G07000	exocyst subunit EXO70 family protein	8.3279	7.14781	2.2659	Up
256053_at	AT1G07260	UDP-glucoronosyl/UDP-glucosyl transferase family protein	5.85708	4.17902	3.19997	Up
256070_at	AT1G13730	nuclear transport factor 2 (NTF2) family protein / RNA recognition motif (RRM)-containing protein	6.34749	4.82235	2.87814	Up
256081_at	AT1G20700	homeobox-leucine zipper family protein	6.70015	4.42488	4.84087	Up
256093_at	AT1G20823	zinc finger (C3HC4-type RING finger) family protein	9.60578	7.77279	3.56276	Up
256099_at	AT1G13710	cytochrome P450 family protein	3.80756	2.59099	2.32394	Up
256115_at	AT1G16880	uridylyltransferase-related	7.92397	6.22706	3.24207	Up
256125_at	AT1G18250	thaumatin, putative	8.18897	6.99337	2.29039	Up
256137_at	AT1G48690	auxin-responsive GH3 family protein	4.11764	2.49778	3.07345	Up
256140_at	AT1G48650	helicase domain-containing protein	6.69011	5.34064	2.54818	Up
256151_at	AT1G55130	endomembrane protein 70, putative	5.71202	4.56164	2.21973	Up
256158_at	AT1G13590	phytosulfokines-related	7.3376	5.99722	2.53219	Up
256159_at	AT1G30135	expressed protein	10.8792	9.15775	3.29777	Up
256191_at	AT1G30130	expressed protein	8.64951	7.31947	2.5141	Up
256192_at	AT1G30110	diadenosine 5',5'''-P1,P4-tetraphosphate hydrolase, putative	8.78207	6.56479	4.65016	Up
256209_at	AT1G50940	electron transfer flavoprotein alpha subunit family protein	7.13616	6.1346	2.00216	Up
256220_at	AT1G56230	expressed protein	7.56458	6.19968	2.57558	Up
256225_at	AT1G56220	dormancy/auxin associated family protein	12.2127	10.4771	3.33007	Up
256228_at	AT1G56190	phosphoglycerate kinase, putative	6.4357	5.25981	2.25931	Up
256243_at	AT3G12500	basic endochitinase	9.10406	7.19289	3.76115	Up
256246_at	AT3G66658	betaine-aldehyde dehydrogenase, putative	7.65664	6.14264	2.856	Up
256274_at	AT3G12080	GTP-binding family protein	6.69349	4.98325	3.27215	Up
256302_at	AT1G69526	UbiE/COQ5 methyltransferase family protein	7.3357	5.78163	2.93646	Up
256306_at	AT1G30370	lipase class 3 family protein	7.64249	6.00493	3.1114	Up
256323_at	AT1G54920	expressed protein	5.60438	4.47631	2.18567	Up
256324_at	AT1G66760	MATE efflux family protein	7.19686	5.41364	3.44193	Up
256343_at	AT1G72090	radical SAM domain-containing protein / TRAM domain-containing protein	6.75804	5.70729	2.07161	Up
256356_s_at	AT5G43620;AT1G66500	zinc finger (C2H2-type) family protein	10.649	9.00812	3.11851	Up
256383_at	AT1G66820	glycine-rich protein	6.02718	4.84036	2.27651	Up
256400_at	AT3G06140	zinc finger (C3HC4-type RING finger) family protein	5.07342	3.14896	3.79595	Up
256402_at	AT3G06130	heavy-metal-associated domain-containing protein	7.13842	5.29237	3.59514	Up
256442_at	AT3G10930	expressed protein	10.3681	9.23043	2.20025	Up
256479_at	AT1G33400	tetratricopeptide repeat (TPR)-containing protein	6.40676	5.31671	2.12881	Up
256480_at	AT1G33410	expressed protein	6.91824	5.40211	2.86023	Up
256515_at	AT1G66020	terpene synthase/cyclase family protein	7.5874	4.10852	11.1493	Up
256524_at	AT1G66200	glutamine synthetase, putative	7.90027	6.56893	2.51635	Up
256525_at	AT1G66180	aspartyl protease family protein	9.56889	7.0536	5.7171	Up
256526_at	AT1G66090	disease resistance protein (TIR-NBS class), putative	6.90134	5.35059	2.92969	Up
256537_at	AT1G33340	epsin N-terminal homology (ENTH) domain-containing protein / clathrin assembly protein-related	4.62922	3.48857	2.2048	Up
256607_at	AT3G32930	expressed protein	7.21608	5.95688	2.39362	Up
256612_at	AT3G29280	expressed protein	4.46837	3.46821	2.00022	Up
256621_at	AT3G24450	copper-binding family protein	6.53321	2.89326	12.4662	Up
256623_at	AT3G19960	myosin (ATM)	6.42182	5.04557	2.59594	Up
256633_at	AT3G28340	galactinol synthase, putative	9.75253	7.14948	6.07569	Up
256647_at	AT3G13610	oxidoreductase, 2OG-Fe(II) oxygenase family protein	6.05162	4.78305	2.40923	Up
256661_at	AT3G11964	S1 RNA-binding domain-containing protein	7.20089	6.15945	2.05828	Up
256671_at	AT3G52290	calmodulin-binding family protein	5.8854	3.79178	4.26816	Up
256698_at	AT3G20680	expressed protein	4.44479	3.03701	2.65329	Up
256703_at	AT3G30260	MADS-box protein (AGL79)	5.53996	4.31324	2.34035	Up
256736_at	AT3G29410	terpene synthase/cyclase family protein	8.50789	4.07832	21.5493	Up
256738_at	AT3G29430	geranylgeranyl pyrophosphate synthase, putative / GGPP synthetase, putative / farnesyltranstransferase, putative	4.45732	2.93392	2.87466	Up
256763_at	AT3G16860	phytochelatin synthetase-related	8.46543	6.64651	3.52819	Up
256770_at	AT3G13700;AT3G13710	RNA-binding protein, putative	6.88496	5.87101	2.01943	Up
256771_at	AT3G13700;AT3G13710	RNA-binding protein, putative	5.21729	4.12913	2.12602	Up
256772_at	AT3G13750	beta-galactosidase, putative / lactase, putative	12.5354	10.7674	3.40571	Up
256774_at	AT3G13760	DC1 domain-containing protein	8.02911	6.08809	3.83977	Up
256785_at	AT3G13720	prenylated rab acceptor (PRA1) family protein	7.87297	6.70956	2.23985	Up
256803_at	AT3G20960	cytochrome P450 family protein	4.86394	3.40207	2.75464	Up
256805_at	AT3G20930	RNA recognition motif (RRM)-containing protein	4.41324	3.21416	2.29593	Up
256819_at	AT3G21390	mitochondrial substrate carrier family protein	6.64748	5.10348	2.91603	Up
256828_at	AT3G22970;AT3G22968	expressed protein	7.16779	5.70888	2.749	Up
256836_at	AT3G22960	pyruvate kinase, putative	9.11701	7.82527	2.44824	Up
256861_at	AT3G23920	beta-amylase, putative / 1,4-alpha-D-glucan maltohydrolase, putative	9.61728	8.40169	2.32235	Up
256864_at	AT3G23890	DNA topoisomerase, ATP-hydrolyzing / DNA topoisomerase II / DNA gyrase (TOP2)	6.07759	3.42432	6.29091	Up
256872_at	AT3G26490	phototropic-responsive NPH3 family protein	4.34399	2.9039	2.71337	Up
256875_at	AT3G26330	cytochrome P450 family protein	5.86989	2.76539	8.60097	Up
256884_at	AT3G15200	pentatricopeptide (PPR) repeat-containing protein	4.36286	3.06256	2.4628	Up
256890_at	AT3G23830	glycine-rich RNA-binding protein, putative	9.404	7.88895	2.85807	Up
256891_at	AT3G19030	expressed protein	10.259	8.83602	2.68141	Up
256892_at	AT3G19000	oxidoreductase, 2OG-Fe(II) oxygenase family protein	5.30882	4.06465	2.36882	Up
256899_at	AT3G24660	leucine-rich repeat transmembrane protein kinase, putative	6.12647	2.82382	9.86725	Up
256902_s_at	AT3G23910;AT3G24255	expressed protein	7.28833	5.11086	4.5236	Up
256914_at	AT3G23880	F-box family protein	6.90728	5.05392	3.6134	Up
256921_at	AT3G18940	clast3-related	6.99932	5.98971	2.01336	Up
256930_at	AT3G22460	cysteine synthase, putative / O-acetylserine (thiol)-lyase, putative / O-acetylserine sulfhydrylase, putative	7.00769	5.91362	2.13476	Up
256960_at	AT3G13510	expressed protein	7.57481	5.43701	4.4009	Up
256965_at	AT3G13450	2-oxoisovalerate dehydrogenase / 3-methyl-2-oxobutanoate dehydrogenase / branched-chain alpha-keto acid dehydrogenase E1 beta subunit (DIN4)	9.27546	8.11699	2.23221	Up
256972_at	AT3G21140	expressed protein	7.58485	6.51962	2.0925	Up
256997_at	AT3G14067	subtilase family protein	5.88844	4.59178	2.45659	Up
257003_at	AT3G14110	tetratricopeptide repeat (TPR)-containing protein	7.41727	6.28916	2.18572	Up
257004_s_at	AT3G14130;AT3G14150	(S)-2-hydroxy-acid oxidase, peroxisomal, putative / glycolate oxidase, putative / short chain alpha-hydroxy acid oxidase, putative	6.99482	5.89905	2.13728	Up
257021_at	AT3G19710	branched-chain amino acid aminotransferase, putative / branched-chain amino acid transaminase, putative (BCAT4)	6.88304	2.3726	22.7917	Up
257022_at	AT3G19580	zinc finger (C2H2 type) protein 2 (AZF2)	11.0025	8.88725	4.33258	Up
257024_at	AT3G19100	calcium-dependent protein kinase, putative / CDPK, putative	6.64871	4.36167	4.88054	Up
257026_at	AT3G19200	hypothetical protein	7.6972	4.26859	10.7675	Up
257029_at	AT3G19240	expressed protein	10.657	9.45763	2.29641	Up
257044_at	AT3G19720	dynamin family protein	5.70554	4.67136	2.04796	Up
257078_at	AT3G15220	protein kinase, putative	7.33254	6.13404	2.295	Up
257083_s_at	AT3G20600;AT3G20590	non-race specific disease resistance protein, putative	8.61026	6.59706	4.03677	Up
257089_at	AT3G20520	glycerophosphoryl diester phosphodiesterase family protein	3.96049	2.11392	3.59645	Up
257112_at	AT3G20120	cytochrome P450 family protein	6.28939	5.26455	2.03474	Up
257115_at	AT3G20150	kinesin motor family protein	4.04767	2.57385	2.77756	Up
257122_at	AT3G20250	pumilio/Puf RNA-binding domain-containing protein	8.78281	6.54147	4.72837	Up
257132_at	AT3G20230	50S ribosomal protein L18 family	4.87933	3.16686	3.2772	Up
257134_at	AT3G12870	expressed protein	4.82498	3.41642	2.65472	Up
257137_at	AT3G28860	multidrug resistance P-glycoprotein, putative	7.31169	4.59609	6.56866	Up
257151_at	AT3G27200	plastocyanin-like domain-containing protein	7.95289	6.06387	3.70386	Up
257154_at	AT3G27210	expressed protein	9.35718	7.27165	4.24432	Up
257162_s_at	AT3G24290;AT3G24300	ammonium transporter, putative	6.07976	2.81619	9.60356	Up
257172_at	AT3G23700	S1 RNA-binding domain-containing protein	6.43963	4.39392	4.12878	Up
257176_s_at	AT3G23530;AT3G23510	cyclopropane fatty acid synthase, putative / CPA-FA synthase, putative	4.24668	3.04585	2.29872	Up
257180_at	AT3G13180	NOL1/NOP2/sun family protein / antitermination NusB domain-containing protein	3.21164	2.08726	2.18006	Up
257181_at	AT3G13190	myosin heavy chain-related	5.07212	3.69371	2.59982	Up
257189_at	AT3G13222	expressed protein	6.46789	5.36236	2.15177	Up
257190_at	AT3G13120	30S ribosomal protein S10, chloroplast, putative	7.34764	6.34429	2.00465	Up
257197_at	AT3G23800	selenium-binding family protein	6.22239	4.39589	3.54675	Up
257225_s_at	AT3G27850;AT3G27830	50S ribosomal protein L12-1, chloroplast (CL12-A)	8.73019	7.56775	2.23835	Up
257228_at	AT3G27890	NADPH-dependent FMN reductase family protein	8.42522	7.11585	2.47833	Up
257244_at	AT3G24240	leucine-rich repeat transmembrane protein kinase, putative	6.0861	3.75508	5.03163	Up
257245_at	AT3G24110	calcium-binding EF hand family protein	4.98204	3.85287	2.18733	Up
257250_at	AT3G24120	myb family transcription factor	7.31951	5.66644	3.14502	Up
257299_at	AT3G28050	nodulin MtN21 family protein	8.57025	7.28123	2.44363	Up
257313_at	AT3G26520	tonoplast intrinsic protein, putative	11.8009	10.0745	3.30906	Up
257351_at	AT2G33820	mitochondrial substrate carrier family protein (BAC1)	5.23624	4.16729	2.09791	Up
257375_at	AT2G38640	expressed protein	7.5653	6.13444	2.69608	Up
257377_at	AT2G28890	protein phosphatase 2C family protein / PP2C family protein	8.47715	7.28331	2.28761	Up
257387_s_at	AT2G14510;AT2G14440	leucine-rich repeat protein kinase, putative	5.43862	2.8505	6.01318	Up
257398_at	AT2G01990	expressed protein	3.55105	2.41751	2.19397	Up
257406_at	AT1G27060	regulator of chromosome condensation (RCC1) family protein	3.67901	2.57156	2.15466	Up
257407_at	AT1G27100	expressed protein	10.1166	8.8627	2.38488	Up
257432_at	AT2G21850	DC1 domain-containing protein	3.7668	2.23123	2.89903	Up
257467_at	AT1G31320	LOB domain protein 4 / lateral organ boundaries domain protein 4 (LBD4)	7.23042	3.93856	9.79378	Up
257473_at	AT1G33840	hypothetical protein	4.44583	2.35914	4.24772	Up
257479_at	AT1G16150	wall-associated kinase, putative	3.83598	2.81569	2.02832	Up
257482_x_at	AT1G27820	CCR4-NOT transcription complex protein, putative	4.46142	3.2661	2.28996	Up
257500_s_at	AT1G73300;AT5G36180	serine carboxypeptidase S10 family protein	4.04663	2.85428	2.28525	Up
257510_at	AT1G55360	expressed protein	8.69183	7.37554	2.49025	Up
257530_at	AT3G03040	F-box family protein	7.36382	6.08632	2.42418	Up
257573_at	AT2G33990	calmodulin-binding family protein	7.16614	5.188	3.93982	Up
257580_at	AT3G06210	expressed protein	7.37059	5.55424	3.52188	Up
257610_at	AT3G13810	zinc finger (C2H2 type) family protein	6.53869	5.18733	2.55152	Up
257613_at	AT3G26610	polygalacturonase, putative / pectinase, putative	4.43207	2.58487	3.598	Up
257617_at	AT3G26550	DC1 domain-containing protein	5.77915	3.75508	4.06731	Up
257623_at	AT3G26210	cytochrome P450 71B23, putative (CYP71B23)	4.20036	2.68692	2.8549	Up
257624_at	AT3G26220	cytochrome P450 family protein	4.33475	3.02441	2.47999	Up
257642_at	AT3G25710	basic helix-loop-helix (bHLH) family protein	7.84748	6.55703	2.44605	Up
257663_at	AT3G20260	expressed protein	4.78916	3.54151	2.37454	Up
257673_at	AT3G20370	meprin and TRAF homology domain-containing protein / MATH domain-containing protein	7.24884	6.11322	2.19713	Up
257690_at	AT3G12830	auxin-responsive family protein	7.86814	5.35267	5.71783	Up
257702_at	AT3G12670	CTP synthase, putative / UTP--ammonia ligase, putative	7.30953	6.10745	2.30071	Up
257710_at	AT3G27350	expressed protein	6.91923	5.51726	2.64263	Up
257714_at	AT3G27360	histone H3	7.05814	5.92301	2.19638	Up
257717_at	AT3G18390	expressed protein	4.32186	3.08345	2.35938	Up
257722_at	AT3G18490	aspartyl protease family protein	9.48272	8.35558	2.18426	Up
257725_at	AT3G18524	DNA mismatch repair protein MSH2 (MSH2)	4.08045	2.9283	2.22246	Up
257730_at	AT3G18420	tetratricopeptide repeat (TPR)-containing protein	6.50669	5.48057	2.03654	Up
257734_at	AT3G18370	C2 domain-containing protein	6.10169	4.53106	2.97035	Up
257748_at	AT3G18710	U-box domain-containing protein	5.97537	3.19984	6.84724	Up
257756_at	AT3G18680	aspartate/glutamate/uridylate kinase family protein	6.67429	5.33717	2.52646	Up
257757_at	AT3G18660	glycogenin glucosyltransferase (glycogenin)-related	7.10617	5.05662	4.13978	Up
257759_at	AT3G23070	expressed protein	5.27889	3.83933	2.71238	Up
257761_at	AT3G23090	expressed protein	8.17796	7.13223	2.06441	Up
257773_at	AT3G29185	expressed protein	4.36954	2.25648	4.32608	Up
257794_at	AT3G27050	expressed protein	6.92451	5.89347	2.04349	Up
257798_at	AT3G15950	DNA topoisomerase-related	10.1913	8.98142	2.31324	Up
257800_at	AT3G15900	expressed protein	4.31407	3.22831	2.12249	Up
257808_at	AT3G26935	zinc finger (DHHC type) family protein	4.66789	3.57052	2.13965	Up
257810_at	AT3G27070	mitochondrial import receptor subunit TOM20-1 / translocase of outer membrane 20 kDa subunit 1 (TOM20-1)	4.61838	3.60022	2.02532	Up
257815_at	AT3G25130	expressed protein	4.78437	3.09509	3.22494	Up
257823_at	AT3G25190	nodulin, putative	10.9877	7.60854	10.4045	Up
257824_at	AT3G25290	auxin-responsive family protein	7.44942	6.35339	2.13766	Up
257830_at	AT3G26690	MutT/nudix family protein	7.23733	5.26043	3.93648	Up
257832_at	AT3G26740	light responsive protein-related	6.86178	4.93317	3.8069	Up
257834_at	AT3G26720	glycosyl hydrolase family 38 protein	9.77847	7.47163	4.94796	Up
257840_at	AT3G25250	protein kinase family protein	8.65019	6.44575	4.60895	Up
257848_at	AT3G13030	hAT dimerisation domain-containing protein	4.94989	3.79942	2.21987	Up
257891_at	AT3G17170	ribosomal protein S6 family protein (RFC3)	5.16036	3.38627	3.42021	Up
257895_at	AT3G16950	dihydrolipoamide dehydrogenase 1, plastidic / lipoamide dehydrogenase 1 (PTLPD1)	6.49771	4.78151	3.2857	Up
257906_at	AT3G25520	60S ribosomal protein L5	10.9082	9.90758	2.00092	Up
257911_at	AT3G25530	6-phosphogluconate dehydrogenase NAD-binding domain-containing protein	7.77838	6.46256	2.48944	Up
257918_at	AT3G23230	ethylene-responsive factor, putative	5.46208	3.90584	2.94087	Up
257924_at	AT3G23190	lesion inducing protein-related	5.55238	3.43959	4.32527	Up
257974_at	AT3G20820	leucine-rich repeat family protein	6.92322	3.88025	8.24182	Up
257990_at	AT3G19860	basic helix-loop-helix (bHLH) family protein	7.92529	6.81875	2.15328	Up
257999_at	AT3G27540	glycosyl transferase family 17 protein	9.04672	5.30733	13.3558	Up
258027_at	AT3G19515	expressed protein	8.22879	6.74026	2.80603	Up
258038_at	AT3G21260	glycolipid transfer protein-related	7.39537	5.49371	3.73643	Up
258045_at	AT3G21280	ubiquitin-specific protease 7, putative (UBP7)	6.74416	5.5759	2.24741	Up
258048_at	AT3G16290	FtsH protease, putative	4.84845	3.81028	2.05362	Up
258051_at	AT3G16260	metallo-beta-lactamase family protein	5.05712	3.85673	2.29801	Up
258059_at	AT3G29035	no apical meristem (NAM) family protein	6.39511	5.19357	2.29985	Up
258067_at	AT3G25980	mitotic spindle checkpoint protein, putative (MAD2)	6.29207	4.75691	2.89821	Up
258076_at	AT3G25920	50S ribosomal protein L15, chloroplast (CL15)	7.32328	5.79759	2.87924	Up
258080_at	AT3G25930	universal stress protein (USP) family protein	6.02069	2.70547	9.9536	Up
258086_at	AT3G25860	dihydrolipoamide S-acetyltransferase (LTA2)	7.29658	6.08478	2.31627	Up
258139_at	AT3G24520	heat shock transcription factor family protein	7.49818	3.31875	18.119	Up
258140_at	AT3G24503	aldehyde dehydrogenase (ALDH1a)	8.9138	7.51548	2.63595	Up
258148_s_at	AT3G18090;AT3G23780	DNA-directed RNA polymerase family protein	6.19687	4.67172	2.87815	Up
258151_at	AT3G18080	glycosyl hydrolase family 1 protein	7.90379	6.48233	2.67857	Up
258156_at	AT3G18050	expressed protein	3.85731	2.64982	2.30936	Up
258159_at	AT3G17840	leucine-rich repeat transmembrane protein kinase, putative	4.94808	3.29811	3.13826	Up
258175_at	AT3G21640	FKBP-type peptidyl-prolyl cis-trans isomerase family protein	6.28374	5.01287	2.41308	Up
258209_at	AT3G14060	expressed protein	8.25727	5.10619	8.88316	Up
258213_at	AT3G17950	expressed protein	5.40166	4.26186	2.20351	Up
258222_at	AT3G15680	zinc finger (Ran-binding) family protein	7.05794	4.17348	7.3843	Up
258253_at	AT3G26760	short-chain dehydrogenase/reductase (SDR) family protein	7.42884	4.05527	10.3645	Up
258256_at	AT3G26890	expressed protein	9.0613	7.66641	2.62969	Up
258257_at	AT3G26770	short-chain dehydrogenase/reductase (SDR) family protein	8.44606	5.9947	5.46932	Up
258269_at	AT3G15690	biotin carboxyl carrier protein of acetyl-CoA carboxylase-related	5.25289	4.17576	2.10983	Up
258283_at	AT3G26750	expressed protein	4.17087	2.91577	2.38684	Up
258286_at	AT3G16060	kinesin motor family protein	6.28439	4.90109	2.60865	Up
258293_at	AT3G23430	phosphate transporter, putative (PHO1)	10.8299	8.81993	4.02786	Up
258295_at	AT3G23400	plastid-lipid associated protein PAP / fibrillin family protein	9.55407	6.88651	6.35351	Up
258310_at	AT3G26744	basix helix-loop-helix (bHLH) family protein	6.10362	4.94218	2.23681	Up
258333_at	AT3G16000	matrix-localized MAR DNA-binding protein-related	4.41837	3.21803	2.29794	Up
258350_at	AT3G17510	CBL-interacting protein kinase 1 (CIPK1)	8.37812	6.46725	3.76035	Up
258359_s_at	AT3G14415;AT3G14420	(S)-2-hydroxy-acid oxidase, peroxisomal, putative / glycolate oxidase, putative / short chain alpha-hydroxy acid oxidase, putative	6.67725	4.60285	4.21168	Up
258362_at	AT3G14280	expressed protein	7.44582	6.44122	2.00639	Up
258365_s_at	AT5G11880;AT3G14390	diaminopimelate decarboxylase, putative / DAP carboxylase, putative	8.75854	7.40356	2.55794	Up
258369_at	AT3G14310	pectinesterase family protein	10.6432	9.52515	2.17055	Up
258376_at	AT3G17680	expressed protein	3.78791	2.6278	2.23474	Up
258395_at	AT3G15500	no apical meristem (NAM) family protein (NAC3)	7.31434	5.99921	2.48824	Up
258405_at	AT3G17590	transcription regulatory protein SNF5, putative (BSH)	7.22957	5.42783	3.48641	Up
258436_at	AT3G16720	zinc finger (C3HC4-type RING finger) family protein	8.08185	6.82459	2.39042	Up
258455_at	AT3G22440	hydroxyproline-rich glycoprotein family protein	9.75522	8.41348	2.53457	Up
258457_at	AT3G22425	imidazoleglycerol-phosphate dehydratase 1 (IGPD1)	5.40415	4.32921	2.10663	Up
258480_at	AT3G02640	expressed protein	6.07987	4.99933	2.11483	Up
258486_at	AT3G02560	40S ribosomal protein S7 (RPS7B)	11.5745	10.4726	2.14637	Up
258495_at	AT3G02690	integral membrane family protein	4.47998	3.30917	2.25137	Up
258503_at	AT3G02500	expressed protein	4.04265	2.1299	3.76528	Up
258507_at	AT3G06500	beta-fructofuranosidase, putative / invertase, putative / saccharase, putative / beta-fructosidase, putative	10.5535	8.96461	3.00823	Up
258537_at	AT3G04210	disease resistance protein (TIR-NBS class), putative	3.86421	2.31214	2.93238	Up
258546_at	AT3G07060	expressed protein	3.81364	2.77678	2.05176	Up
258551_at	AT3G06890	expressed protein	6.65386	5.35558	2.45936	Up
258560_at	AT3G06020	expressed protein	5.31475	3.67065	3.12551	Up
258585_at	AT3G04340	FtsH protease family protein	5.72103	4.3071	2.66462	Up
258593_at	AT3G04480	endoribonuclease L-PSP family protein	5.51644	4.41575	2.14457	Up
258606_at	AT3G02840	immediate-early fungal elicitor family protein	10.5564	7.89804	6.31334	Up
258629_at	AT3G02850	stelar K+ outward rectifier (SKOR) / potassium channel protein	9.82943	2.64988	144.963	Up
258633_at	AT3G07990	serine carboxypeptidase S10 family protein	6.41015	5.0143	2.63143	Up
258643_at	AT3G08010	expressed protein	5.50264	4.15772	2.54015	Up
258646_at	AT3G08040	MATE efflux family protein	5.74728	3.90635	3.58242	Up
258650_at	AT3G09830	protein kinase, putative	8.72776	7.71077	2.02369	Up
258653_at	AT3G09870	auxin-responsive family protein	3.91212	2.60473	2.47492	Up
258656_at	AT3G09900	Ras-related GTP-binding protein, putative	9.65015	8.26529	2.61148	Up
258682_at	AT3G08720	serine/threonine protein kinase (PK19)	10.8459	8.90564	3.83761	Up
258705_at	AT3G09470	expressed protein	5.91597	4.1468	3.40859	Up
258723_at	AT3G09600	myb family transcription factor	4.06938	2.85722	2.31685	Up
258727_at	AT3G11930	universal stress protein (USP) family protein	9.09763	6.97332	4.35995	Up
258745_at	AT3G05920	heavy-metal-associated domain-containing protein	5.03432	3.83067	2.30322	Up
258746_at	AT3G05950	germin-like protein, putative	9.82422	5.24133	23.9656	Up
258755_at	AT3G11945	UbiA prenyltransferase family protein	5.97049	4.87393	2.13844	Up
258776_at	AT3G11830	chaperonin, putative	9.4267	8.07732	2.54802	Up
258784_at	AT3G11770	expressed protein	8.18885	6.44584	3.34731	Up
258787_at	AT3G11840	U-box domain-containing protein	7.79821	5.80435	3.98299	Up
258791_at	AT3G04720	hevein-like protein (HEL)	10.363	7.70213	6.32422	Up
258792_at	AT3G04640	glycine-rich protein	9.91865	8.31516	3.03877	Up
258796_at	AT3G04630	expressed protein	6.72051	4.25202	5.53467	Up
258823_at	AT3G07200	zinc finger (C3HC4-type RING finger) family protein	6.3152	4.24728	4.19282	Up
258853_at	AT3G06440	galactosyltransferase family protein	5.77761	3.63632	4.41157	Up
258858_at	AT3G02080	40S ribosomal protein S19 (RPS19A)	11.7679	10.7257	2.05928	Up
258859_at	AT3G02120	hydroxyproline-rich glycoprotein family protein	5.73436	3.84129	3.71424	Up
258861_at	AT3G02060	DEAD/DEAH box helicase, putative	5.46503	4.25028	2.32099	Up
258901_at	AT3G05640	protein phosphatase 2C, putative / PP2C, putative	6.41191	5.20362	2.31065	Up
258905_at	AT3G06390	integral membrane family protein	6.83163	5.09384	3.33525	Up
258906_at	AT3G06380	F-box family protein / tubby family protein	8.33028	7.14956	2.26689	Up
258907_at	AT3G06370	sodium proton exchanger, putative (NHX3)	4.28012	2.70026	2.9894	Up
258931_at	AT3G10010	HhH-GPD base excision DNA repair family protein	3.62094	2.54734	2.10468	Up
258938_at	AT3G10080	germin-like protein, putative	7.99471	5.29737	6.48604	Up
258947_at	AT3G01830	calmodulin-related protein, putative	8.49927	7.07191	2.68954	Up
258949_at	AT3G01370	expressed protein	5.88968	4.578	2.48231	Up
258977_s_at	AT3G02020;AT5G14060	aspartate kinase, lysine-sensitive	5.75098	4.14629	3.04132	Up
259010_at	AT3G07340	basic helix-loop-helix (bHLH) family protein	4.51011	2.79972	3.27248	Up
259013_at	AT3G07430	YGGT family protein	6.92714	5.6882	2.36025	Up
259017_at	AT3G07310	expressed protein	9.21791	7.17071	4.13303	Up
259036_at	AT3G09220	laccase family protein / diphenol oxidase family protein	6.13467	4.50553	3.09327	Up
259061_at	AT3G07410	Ras-related GTP-binding family protein	7.80551	5.80312	4.00664	Up
259071_at	AT3G11650	harpin-induced family protein / HIN1 family protein / harpin-responsive family protein / NDR1/HIN1-like protein 2	6.73852	4.65287	4.24468	Up
259082_at	AT3G04820	expressed protein	4.72197	3.54809	2.25617	Up
259083_at	AT3G04810	protein kinase, putative	6.94086	5.37624	2.95798	Up
259092_at	AT3G04870	zeta-carotene desaturase (ZDS1) / carotene 7,8-desaturase	6.71854	5.50801	2.31423	Up
259093_at	AT3G04860	expressed protein	6.67667	4.13013	5.84232	Up
259118_at	AT3G01310	expressed protein	8.74211	6.98912	3.37055	Up
259120_at	AT3G02240	expressed protein	5.01423	3.57328	2.715	Up
259140_at	AT3G10230	lycopene beta cyclase (LYC)	7.34534	5.84644	2.82627	Up
259164_at	AT3G01770	DNA-binding bromodomain-containing protein	8.35091	7.32599	2.03484	Up
259180_at	AT3G01680	expressed protein	10.0956	9.02899	2.09455	Up
259181_at	AT3G01690	expressed protein	10.0532	8.21823	3.56755	Up
259186_at	AT3G01590	aldose 1-epimerase family protein	7.48833	6.17631	2.48288	Up
259197_at	AT3G03670	peroxidase, putative	5.90317	4.12145	3.43834	Up
259210_at	AT3G09150	phytochromobilin:ferredoxin oxidoreductase, chloroplast / phytochromobilin synthase (HY2)	3.82418	2.67289	2.22112	Up
259211_at	AT3G09020	alpha 1,4-glycosyltransferase family protein / glycosyltransferase sugar-binding DXD motif-containing protein	7.06292	4.51493	5.8482	Up
259242_at	AT3G33520	actin-related protein 6 (ARP6)	7.99603	6.75221	2.36824	Up
259244_at	AT3G07650	zinc finger (B-box type) family protein	3.5665	2.42828	2.2011	Up
259253_at	AT3G07640	expressed protein	5.17395	4.16051	2.01872	Up
259264_at	AT3G01260	aldose 1-epimerase family protein	4.85125	2.46442	5.23008	Up
259272_at	AT3G01290	band 7 family protein	10.3344	9.32673	2.0107	Up
259273_s_at	AT3G01300;AT5G15080	protein kinase, putative	7.2003	5.23001	3.91847	Up
259276_at	AT3G01190	peroxidase 27 (PER27) (P27) (PRXR7)	8.61157	4.2598	20.4181	Up
259290_at	AT3G11520	cyclin, putative (CYC2)	3.7158	2.3086	2.65221	Up
259292_at	AT3G11560	expressed protein	8.45372	6.86358	3.01079	Up
259316_at	AT3G01175	expressed protein	3.32205	2.31702	2.00698	Up
259328_at	AT3G16440	jacalin lectin family protein	3.93568	2.92485	2.01507	Up
259340_at	AT3G03870	expressed protein	7.52183	5.61935	3.73855	Up
259344_at	AT3G03710	polyribonucleotide nucleotidyltransferase, putative	4.66809	2.6131	4.15539	Up
259346_at	AT3G03910	glutamate dehydrogenase, putative	4.31209	2.84792	2.75905	Up
259365_at	AT1G13300	myb family transcription factor	8.84137	7.44667	2.62934	Up
259384_at	AT3G16450	jacalin lectin family protein	11.7893	10.6593	2.18866	Up
259394_at	AT1G06420	expressed protein	4.6255	3.52485	2.14452	Up
259400_at	AT1G17750	leucine-rich repeat transmembrane protein kinase, putative	7.63089	5.67557	3.87801	Up
259410_at	AT1G13340	expressed protein	7.21227	5.3754	3.57236	Up
259416_at	AT1G02305	cathepsin B-like cysteine protease, putative	9.92488	8.46748	2.74613	Up
259428_at	AT1G01560	mitogen-activated protein kinase, putative / MAPK, putative (MPK11)	4.28864	3.15654	2.19177	Up
259431_at	AT1G01620	plasma membrane intrinsic protein 1C (PIP1C) / aquaporin PIP1.3 (PIP1.3) / transmembrane protein B (TMPB)	11.9585	10.6058	2.55382	Up
259438_at	AT1G01510	C-terminal binding protein (ANGUSTIFOLIA)	8.95701	7.2452	3.27571	Up
259472_at	AT1G18910	zinc finger (C3HC4-type RING finger) family protein	5.3896	4.25113	2.20147	Up
259473_at	AT1G19025	DNA cross-link repair protein-related	5.13331	2.69943	5.40342	Up
259476_at	AT1G19000	myb family transcription factor	10.2641	7.98821	4.8428	Up
259481_at	AT1G18970	germin-like protein (GLP1) (GLP4)	4.97743	2.80395	4.51111	Up
259484_at	AT1G12580	protein kinase family protein	6.91094	4.30225	6.09951	Up
259485_at	AT1G15700	ATP synthase gamma chain 2, chloroplast (ATPC2)	5.96302	4.93055	2.04552	Up
259495_at	AT1G15890	disease resistance protein (CC-NBS-LRR class), putative	5.13428	3.08623	4.13546	Up
259500_at	AT1G15740	leucine-rich repeat family protein	9.81514	7.23522	5.97908	Up
259505_at	AT1G15810	ribosomal protein S15 family protein	6.63571	5.38259	2.38357	Up
259507_at	AT1G43910	AAA-type ATPase family protein	5.81443	4.01511	3.48056	Up
259518_at	AT1G20510	4-coumarate--CoA ligase family protein / 4-coumaroyl-CoA synthase family protein	9.85312	7.99897	3.61538	Up
259541_at	AT1G20650	protein kinase family protein	8.23123	5.03716	9.15186	Up
259544_at	AT1G20620	catalase 3 (SEN2)	12.5769	11.4703	2.15335	Up
259548_at	AT1G35260	Bet v I allergen family protein	6.17611	4.35018	3.54536	Up
259561_at	AT1G21250	wall-associated kinase 1 (WAK1)	4.24957	2.80513	2.72157	Up
259568_at	AT1G20490	AMP-dependent synthetase and ligase family protein	6.24762	4.53523	3.27702	Up
259583_at	AT1G28070	expressed protein	6.39226	4.82161	2.97037	Up
259586_at	AT1G28100	expressed protein	6.74944	5.66527	2.12015	Up
259596_at	AT1G28130	auxin-responsive GH3 family protein	5.51881	2.92325	6.04424	Up
259599_at	AT1G28110	serine carboxypeptidase S10 family protein	8.43183	6.39604	4.10048	Up
259680_at	AT1G77690	amino acid permease, putative	6.77148	4.48435	4.88084	Up
259686_at	AT1G63100	scarecrow transcription factor family protein	4.72058	3.19291	2.88321	Up
259694_at	AT1G63180	UDP-glucose 4-epimerase, putative / UDP-galactose 4-epimerase, putative / Galactowaldenase, putative	8.63542	7.5928	2.05998	Up
259717_at	AT1G61010	cleavage and polyadenylation specificity factor, putative	6.59151	5.10767	2.79692	Up
259729_at	AT1G77640	AP2 domain-containing transcription factor, putative	8.13415	6.24296	3.70939	Up
259737_at	AT1G64400	long-chain-fatty-acid--CoA ligase, putative / long-chain acyl-CoA synthetase, putative	5.60368	3.31049	4.90137	Up
259801_at	AT1G72230	plastocyanin-like domain-containing protein	7.56587	4.58824	7.8769	Up
259812_at	AT1G49840	expressed protein	6.03762	4.96718	2.10006	Up
259813_at	AT1G49860	glutathione S-transferase, putative	8.84167	4.04687	27.7574	Up
259828_at	AT1G72220	zinc finger (C3HC4-type RING finger) family protein	3.60422	2.59829	2.00823	Up
259841_at	AT1G52200	expressed protein	9.01414	7.59849	2.66781	Up
259842_at	AT1G73602;AT1G73600	phosphoethanolamine N-methyltransferase 3, putative (NMT3)	5.17929	2.71522	5.51772	Up
259845_at	AT1G73590	auxin efflux carrier protein, putative (PIN1)	6.8453	3.20883	12.4362	Up
259849_at	AT1G72190	oxidoreductase family protein	5.51567	3.94794	2.96437	Up
259850_at	AT1G72240	expressed protein	6.88152	3.04729	14.2632	Up
259851_at	AT1G72250	kinesin motor protein-related	3.66536	2.24114	2.68369	Up
259853_at	AT1G72300	leucine-rich repeat transmembrane protein kinase, putative	7.52784	5.844	3.21281	Up
259854_at	AT1G72200	zinc finger (C3HC4-type RING finger) family protein	4.20265	2.41223	3.45915	Up
259858_at	AT1G68400	leucine-rich repeat transmembrane protein kinase, putative	3.53954	2.346	2.28713	Up
259862_at	AT1G72650	myb family transcription factor	7.83996	6.71771	2.17686	Up
259871_at	AT1G76800	nodulin, putative	6.66557	3.63415	8.17614	Up
259889_at	AT1G76405	expressed protein	6.81661	5.67095	2.21247	Up
259954_at	AT1G75130	cytochrome P450 family protein	4.776	3.25189	2.87609	Up
259965_at	AT1G53670	transcription factor-related	5.84899	4.74866	2.14405	Up
259966_at	AT1G76500	DNA-binding family protein	6.11537	4.72662	2.61851	Up
259978_at	AT1G76540	cell division control protein, putative	5.61825	4.18364	2.70309	Up
259987_at	AT1G75030	pathogenesis-related thaumatin family protein	5.03722	3.28859	3.36041	Up
259997_at	AT1G67880	glycosyl transferase family 17 protein	8.56688	5.73018	7.14384	Up
260010_at	AT1G68020	glycosyl transferase family 20 protein / trehalose-phosphatase family protein	6.28638	4.42947	3.62232	Up
260014_at	AT1G68010	glycerate dehydrogenase / NADH-dependent hydroxypyruvate reductase	4.35895	3.11739	2.36455	Up
260027_at	AT1G29952;AT1G29950;AT1G29951	expressed protein	7.65107	6.38959	2.39742	Up
260034_at	AT1G68810	basic helix-loop-helix (bHLH) family protein	7.80829	6.49044	2.49293	Up
260046_at	AT1G73805	calmodulin-binding protein	6.58365	3.44345	8.81645	Up
260056_at	AT1G78140	methyltransferase-related	6.46013	5.33433	2.18223	Up
260063_at	AT1G73720	transducin family protein / WD-40 repeat family protein	6.22286	4.915	2.47575	Up
260065_at	AT1G73760	zinc finger (C3HC4-type RING finger) family protein	6.49728	5.41066	2.12376	Up
260072_at	AT1G73650	expressed protein	6.50074	5.47115	2.04143	Up
260073_at	AT1G73660	protein kinase family protein	5.9783	4.1652	3.51395	Up
260074_at	AT1G73640	Ras-related GTP-binding family protein	7.11647	5.60288	2.8552	Up
260093_at	AT1G73270	serine carboxypeptidase S10 family protein	5.78716	3.13945	6.2667	Up
260095_at	AT1G73230	nascent polypeptide-associated complex (NAC) domain-containing protein	10.7701	9.73095	2.05499	Up
260101_at	AT1G73260	trypsin and protease inhibitor family protein / Kunitz family protein	11.9577	9.39632	5.90273	Up
260127_at	AT1G36320	expressed protein	6.60212	5.58506	2.02379	Up
260150_at	AT1G52820	2-oxoglutarate-dependent dioxygenase, putative	3.82321	2.24175	2.99271	Up
260157_at	AT1G52930	brix domain-containing protein	8.10016	7.07309	2.03788	Up
260160_at	AT1G79880	La domain-containing protein	6.46195	4.37788	4.24	Up
260165_at	AT1G79850	30S ribosomal protein S17, chloroplast / CS17 (RPS17)	7.2825	5.91426	2.58155	Up
260172_s_at	AT5G10330;AT1G71920	histidinol-phosphate aminotransferase, putative	7.12912	5.98784	2.20577	Up
260181_at	AT1G70710	endo-1,4-beta-glucanase (EGASE) / cellulase	9.80214	7.68597	4.33541	Up
260206_at	AT1G70740	protein kinase family protein	6.86706	5.46132	2.64953	Up
260211_at	AT1G74440	expressed protein	8.08013	5.9166	4.4801	Up
260224_at	AT1G74400	pentatricopeptide (PPR) repeat-containing protein	4.49042	2.54221	3.85897	Up
260227_at	AT1G74450	expressed protein	10.9685	6.98279	15.8425	Up
260229_at	AT1G74370	zinc finger (C3HC4-type RING finger) family protein	5.73226	4.32945	2.64416	Up
260234_at	AT1G74460	GDSL-motif lipase/hydrolase family protein	6.30821	4.69821	3.05253	Up
260250_at	AT1G74260	AIR synthase-related family protein	7.85529	6.38495	2.77086	Up
260254_at	AT1G74210	glycerophosphoryl diester phosphodiesterase family protein	5.91558	4.66872	2.37325	Up
260260_at	AT1G68540	oxidoreductase family protein	3.92449	2.84166	2.1182	Up
260271_at	AT1G63690	protease-associated (PA) domain-containing protein	8.23682	6.49737	3.3391	Up
260282_at	AT1G80410	acetyltransferase-related	5.73198	4.38759	2.53924	Up
260294_at	AT1G63660	GMP synthase (glutamine-hydrolyzing), putative / glutamine amidotransferase, putative	7.77774	6.65128	2.18322	Up
260304_at	AT1G70480	expressed protein	8.59813	7.55969	2.054	Up
260325_at	AT1G63940	monodehydroascorbate reductase, putative	9.09539	7.00061	4.27161	Up
260329_at	AT1G80370	cyclin, putative	3.35064	2.2299	2.17459	Up
260339_at	AT1G69220	serine/threonine protein kinase, putative	8.5876	7.22538	2.57081	Up
260361_at	AT1G69360	expressed protein	7.88054	5.8793	4.00344	Up
260372_at	AT1G73980	phosphoribulokinase/uridine kinase family protein	6.9387	5.82445	2.16483	Up
260385_at	AT1G74090	sulfotransferase family protein	7.37533	6.02026	2.5581	Up
260390_at	AT1G73940	expressed protein	7.45939	6.24683	2.31747	Up
260399_at	AT1G72520	lipoxygenase, putative	9.78998	6.80408	7.9222	Up
260411_at	AT1G69890	expressed protein	10.9068	9.71687	2.28145	Up
260413_at	AT1G69800	CBS domain-containing protein	7.43914	6.36682	2.10281	Up
260432_at	AT1G68150	WRKY family transcription factor	4.75365	3.3864	2.57979	Up
260448_at	AT1G72410	COP1-interacting protein-related	6.61713	4.85303	3.39664	Up
260454_at	AT1G72310	zinc finger (C3HC4-type RING finger) family protein (ATL3)	6.55138	5.04559	2.8398	Up
260465_at	AT1G10910	pentatricopeptide (PPR) repeat-containing protein	6.67155	5.03908	3.10042	Up
260475_at	AT1G11080	serine carboxypeptidase S10 family protein	9.70448	5.43954	19.2254	Up
260477_at	AT1G11050	protein kinase family protein	8.23051	7.21743	2.0182	Up
260494_at	AT2G41820	leucine-rich repeat transmembrane protein kinase, putative	5.73197	3.08463	6.26513	Up
260495_at	AT2G41810	expressed protein	5.9144	2.70357	9.25882	Up
260497_at	AT2G41840	40S ribosomal protein S2 (RPS2C)	11.8937	10.8019	2.1314	Up
260498_at	AT2G41710	ovule development protein, putative	8.19492	6.91321	2.43128	Up
260502_at	AT1G47270	F-box family protein / tubby family protein	8.25241	6.5331	3.2928	Up
260511_at	AT1G51570	C2 domain-containing protein	8.02858	7.01979	2.01223	Up
260517_at	AT1G51420	sucrose-phosphatase, putative	5.05583	3.61433	2.71603	Up
260543_at	AT2G43330	sugar transporter family protein	5.60076	3.6443	3.88109	Up
260548_at	AT2G43360	biotin synthase (BioB) (BIO2)	6.03049	4.52288	2.84338	Up
260556_at	AT2G43620	chitinase, putative	8.19257	6.5915	3.03368	Up
260557_at	AT2G43610	glycoside hydrolase family 19 protein	9.96658	7.59604	5.17134	Up
260566_at	AT2G43750	cysteine synthase, chloroplast / O-acetylserine (thiol)-lyase / O-acetylserine sulfhydrylase / cpACS1 (OASB)	8.7404	7.30347	2.70745	Up
260567_at	AT2G43820	UDP-glucoronosyl/UDP-glucosyl transferase family protein	5.26366	2.45388	7.01177	Up
260592_at	AT1G55850	cellulose synthase family protein	8.53818	7.22001	2.49349	Up
260610_at	AT2G43680	calmodulin-binding family protein	9.51199	8.15443	2.56251	Up
260629_at	AT1G62330	expressed protein	6.03571	4.75763	2.42516	Up
260666_at	AT1G19300	glycosyl transferase family 8 protein	5.57456	4.4085	2.24399	Up
260673_at	AT1G19330	expressed protein	8.34632	6.52117	3.54343	Up
260693_at	AT1G32450	proton-dependent oligopeptide transport (POT) family protein	11.8378	4.08932	215.046	Up
260695_at	AT1G32490	RNA helicase, putative	6.98639	5.97977	2.00921	Up
260712_at	AT1G17550	protein phosphatase 2C-related / PP2C-related	6.28566	5.2649	2.029	Up
260739_at	AT1G15000	serine carboxypeptidase S10 family protein	6.96971	5.52698	2.71835	Up
260752_at	AT1G49030	expressed protein	4.87962	2.57074	4.95499	Up
260774_at	AT1G78290	serine/threonine protein kinase, putative	9.52586	8.29116	2.35331	Up
260783_at	AT1G06160	ethylene-responsive factor, putative	6.83896	2.36172	22.2733	Up
260799_at	AT1G78270	UDP-glucose glucosyltransferase, putative	6.93846	5.64689	2.44793	Up
260831_at	AT1G06830	glutaredoxin family protein	7.46197	5.52117	3.83918	Up
260856_at	AT1G21910	AP2 domain-containing transcription factor family protein	8.72792	7.60299	2.18092	Up
260875_at	AT1G21410	F-box family protein	7.96372	6.07627	3.69981	Up
260882_at	AT1G29280	WRKY family transcription factor	8.44141	7.24013	2.29944	Up
260893_at	AT1G29180	DC1 domain-containing protein	3.873	2.8615	2.01601	Up
260902_at	AT1G21440	mutase family protein	8.34105	5.52457	7.04439	Up
260910_at	AT1G02690	importin alpha-2 subunit, putative	5.6342	4.45881	2.25854	Up
260914_at	AT1G02640	glycosyl hydrolase family 3 protein	12.1153	10.881	2.35271	Up
260915_at	AT1G02660	lipase class 3 family protein	9.03902	7.82794	2.31511	Up
260926_at	AT1G21360	expressed protein	5.35914	3.69938	3.15962	Up
260944_at	AT1G45130	beta-galactosidase, putative / lactase, putative	7.26579	6.06597	2.2971	Up
260949_at	AT1G06110	F-box family protein	8.34523	6.32662	4.05192	Up
260954_at	AT1G06130	hydroxyacylglutathione hydrolase, putative / glyoxalase II, putative	7.00956	5.64149	2.58125	Up
260967_at	AT1G12230	transaldolase, putative	8.0185	6.71062	2.47576	Up
260986_at	AT1G53580	hydroxyacylglutathione hydrolase, putative / glyoxalase II, putative	11.5817	10.5164	2.09258	Up
260991_at	AT1G12160	flavin-containing monooxygenase family protein / FMO family protein	6.9614	5.65962	2.46533	Up
261004_at	AT1G26450	beta-1,3-glucanase-related	6.04931	3.72248	5.01701	Up
261026_at	AT1G01240	expressed protein	7.93879	6.30269	3.10825	Up
261032_at	AT1G17430	hydrolase, alpha/beta fold family protein	8.04881	5.98807	4.17203	Up
261033_at	AT1G17380	expressed protein	11.6068	10.4049	2.30055	Up
261037_at	AT1G17420	lipoxygenase, putative	7.57758	6.2663	2.48162	Up
261043_at	AT1G01220	GHMP kinase-related	5.28922	4.2442	2.06339	Up
261056_at	AT1G01360	expressed protein	8.22215	6.85687	2.57627	Up
261063_at	AT1G07520	scarecrow transcription factor family protein	5.47392	3.94781	2.88007	Up
261078_at	AT1G07320	50S ribosomal protein L4, chloroplast (CL4)	7.3861	5.88695	2.82676	Up
261090_at	AT1G07560	leucine-rich repeat protein kinase, putative	4.41362	2.87502	2.90512	Up
261101_at	AT1G63030	AP2 domain-containing transcription factor, putative	5.62939	4.48254	2.2143	Up
261126_at	AT1G04950	TATA box-binding protein-associated factor (TAF) family protein	5.12108	3.98507	2.19771	Up
261130_at	AT1G04870	protein arginine N-methyltransferase family protein	8.91351	7.62488	2.44296	Up
261161_at	AT1G34420	leucine-rich repeat family protein / protein kinase family protein	5.75087	4.62903	2.17626	Up
261165_at	AT1G34430	dihydrolipoamide S-acetyltransferase, putative	7.04453	6.0183	2.03671	Up
261206_at	AT1G12800	S1 RNA-binding domain-containing protein	5.6128	4.39772	2.32153	Up
261208_at	AT1G12930	importin-related	6.13181	3.98547	4.42703	Up
261215_at	AT1G32970	subtilase family protein	7.61664	4.30145	9.95344	Up
261223_at	AT1G19950	abscisic acid-responsive HVA22 family protein	3.3614	2.24002	2.17555	Up
261230_at	AT1G20010	tubulin beta-5 chain (TUB5)	7.97203	6.50361	2.76719	Up
261242_at	AT1G32960	subtilase family protein	6.24855	4.96576	2.43308	Up
261249_at	AT1G05880	expressed protein	4.61358	2.79012	3.5393	Up
261286_at	AT1G35780	expressed protein	8.43524	7.29608	2.20253	Up
261295_at	AT1G48450	expressed protein	9.12086	8.11459	2.0087	Up
261299_at	AT1G48550	vacuolar protein sorting-associated protein 26 family protein / VPS26 family protein	5.34637	4.21076	2.19711	Up
261303_at	AT1G48620	histone H1/H5 family protein	7.15757	5.97841	2.26445	Up
261308_at	AT1G48480	leucine-rich repeat transmembrane protein kinase, putative	5.43319	3.21423	4.65558	Up
261309_at	AT1G48598;AT1G48600	phosphoethanolamine N-methyltransferase 2, putative (NMT2)	10.3267	8.65311	3.19006	Up
261315_at	AT1G53170	ethylene-responsive element-binding factor 8 / ERF transcription factor 8 (ERF8)	6.89818	5.24099	3.15402	Up
261323_at	AT1G44760	universal stress protein (USP) family protein	4.09317	2.99657	2.1385	Up
261335_at	AT1G44800	nodulin MtN21 family protein	9.08596	6.15837	7.60839	Up
261373_at	AT1G53000	cytidylyltransferase family	7.77304	6.67944	2.13407	Up
261381_at	AT1G05460	RNA helicase SDE3 (SDE3)	5.02557	3.00913	4.04583	Up
261382_at	AT1G05470	endonuclease/exonuclease/phosphatase family protein	5.5836	3.9462	3.11103	Up
261395_at	AT1G79700	ovule development protein, putative	7.15478	3.70075	10.9589	Up
261399_at	AT1G79620	leucine-rich repeat transmembrane protein kinase, putative	5.82566	4.72615	2.14282	Up
261405_at	AT1G18740	expressed protein	11.772	9.74972	4.06212	Up
261425_at	AT1G18880	proton-dependent oligopeptide transport (POT) family protein	9.82714	7.5982	4.68787	Up
261443_at	AT1G28480	glutaredoxin family protein	10.6821	8.71242	3.91671	Up
261454_at	AT1G21090	hydroxyproline-rich glycoprotein family protein	6.42777	3.6913	6.66438	Up
261456_at	AT1G21050	expressed protein	7.06438	5.9983	2.09374	Up
261459_at	AT1G21100	O-methyltransferase, putative	10.2988	9.09696	2.30027	Up
261470_at	AT1G28370	ERF domain protein 11 (ERF11)	10.8931	7.66836	9.34831	Up
261476_at	AT1G14480	ankyrin repeat family protein	9.79902	6.7231	8.43227	Up
261479_at	AT1G14380	calmodulin-binding family protein	6.56993	4.48557	4.24086	Up
261500_at	AT1G28400	expressed protein	10.3013	8.71946	2.99342	Up
261549_at	AT1G63470	DNA-binding family protein	5.90564	4.42075	2.79897	Up
261557_at	AT1G63640	kinesin motor protein-related	5.72534	4.68937	2.05049	Up
261558_at	AT1G01770	expressed protein	7.3568	5.6459	3.27365	Up
261569_at	AT1G01060	myb family transcription factor	7.8278	5.67751	4.43917	Up
261574_at	AT1G01190	cytochrome P450, putative	8.0092	5.53527	5.55554	Up
261576_at	AT1G01070	nodulin MtN21 family protein	7.19953	5.24132	3.88579	Up
261583_at	AT1G01090	pyruvate dehydrogenase E1 component alpha subunit, chloroplast	9.80038	8.47058	2.51367	Up
261586_at	AT1G01640	speckle-type POZ protein-related	9.28729	7.83176	2.74257	Up
261588_at	AT1G01670	U-box domain-containing protein	5.21667	3.43368	3.44138	Up
261593_at	AT1G33170	dehydration-responsive family protein	6.06324	4.3566	3.26398	Up
261596_at	AT1G33080	MATE efflux family protein	5.50845	4.10024	2.65408	Up
261598_at	AT1G49750	leucine-rich repeat family protein	6.84937	5.25034	3.02941	Up
261603_at	AT1G49600	RNA-binding protein 47 (RBP47), putative	8.08845	7.08272	2.00796	Up
261605_at	AT1G49580	calcium-dependent protein kinase, putative / CDPK, putative	5.67289	3.85348	3.52937	Up
261606_at	AT1G49570	peroxidase, putative	8.86346	5.44244	10.711	Up
261615_at	AT1G33050	expressed protein	9.08858	8.001	2.12518	Up
261648_at	AT1G27730	zinc finger (C2H2 type) family protein (ZAT10) / salt-tolerance zinc finger protein (STZ)	12.3808	11.279	2.14629	Up
261650_at	AT1G27770	calcium-transporting ATPase 1, plasma membrane-type / Ca(2+)-ATPase isoform 1 (ACA1) / plastid envelope ATPase 1 (PEA1)	11.3207	8.4624	7.25174	Up
261657_at	AT1G50050	pathogenesis-related protein, putative	6.62891	2.34473	19.4834	Up
261660_at	AT1G18370	kinesin motor family protein (NACK1)	4.16411	2.64286	2.87039	Up
261668_at	AT1G18500	2-isopropylmalate synthase, putative	8.56265	7.43967	2.17797	Up
261669_at	AT1G18490	expressed protein	6.80575	5.47495	2.51541	Up
261672_at	AT1G18450	actin-related protein 4 (ARP4)	8.40403	7.27217	2.1914	Up
261682_at	AT1G47330	expressed protein	7.51718	6.34232	2.2577	Up
261685_at	AT1G47290	3-beta hydroxysteroid dehydrogenase/isomerase family protein	6.60105	4.49513	4.30473	Up
261694_at	AT1G08360	60S ribosomal protein L10A (RPL10aA)	11.7006	10.6007	2.14335	Up
261695_at	AT1G08520	magnesium-chelatase subunit chlD, chloroplast, putative / Mg-protoporphyrin IX chelatase, putative (CHLD)	7.34685	6.17764	2.24889	Up
261696_at	AT1G08470	strictosidine synthase family protein	5.64193	4.36975	2.41526	Up
261713_at	AT1G32640	basic helix-loop-helix (bHLH) protein (RAP-1)	12.2099	9.77156	5.42001	Up
261757_at	AT1G08210	aspartyl protease family protein	7.82723	6.73254	2.13566	Up
261761_at	AT1G15660	expressed protein	5.92156	4.51028	2.65973	Up
261768_at	AT1G15550	gibberellin 3-beta-dioxygenase / gibberellin 3 beta-hydroxylase (GA4)	6.98328	4.50196	5.58411	Up
261780_at	AT1G76310	cyclin, putative	3.72327	2.40738	2.48957	Up
261794_at	AT1G16060	ovule development protein, putative	4.36888	3.20825	2.23555	Up
261796_at	AT1G30440	phototropic-responsive NPH3 family protein	8.45932	6.81519	3.12558	Up
261809_at	AT1G08340	rac GTPase activating protein, putative	6.34278	5.02499	2.49283	Up
261815_at	AT1G08320	bZIP family transcription factor	5.87076	3.48262	5.23483	Up
261837_s_at	AT1G15910;AT4G00380	XH/XS domain-containing protein / XS zinc finger domain-containing protein	7.22664	5.795	2.69754	Up
261842_at	AT1G16160	protein kinase family protein	3.82423	2.63345	2.28277	Up
261846_at	AT1G11540	expressed protein	5.13619	2.98307	4.44789	Up
261857_at	AT1G50620	PHD finger family protein	4.37164	3.34757	2.03365	Up
261859_at	AT1G50490	ubiquitin-conjugating enzyme 20 (UBC20)	7.12916	5.95681	2.25379	Up
261864_s_at	AT1G50480;AT2G12280;AT2G12200	ligase, putative	10.4236	8.92742	2.82103	Up
261865_at	AT1G50430	7-dehydrocholesterol reductase / 7-DHC reductase / sterol delta-7-reductase (ST7R) / dwarf5 protein (DWF5)	9.09774	8.05162	2.06498	Up
261868_s_at	AT1G11450;AT1G11460	nodulin MtN21 family protein	4.62981	3.45391	2.25934	Up
261871_at	AT1G11440	expressed protein	5.43356	4.14057	2.45037	Up
261873_at	AT1G11350	S-locus lectin protein kinase family protein	4.418	3.15569	2.3988	Up
261877_at	AT1G50580	glycosyltransferase family protein	5.94897	4.58661	2.57106	Up
261878_at	AT1G50560	cytochrome P450, putative	4.38779	2.72694	3.16203	Up
261882_at	AT1G80770	expressed protein	5.74263	4.06388	3.20149	Up
261883_at	AT1G80870	protein kinase family protein	6.06824	4.95511	2.16314	Up
261891_at	AT1G80790	XH/XS domain-containing protein / XS zinc finger domain-containing protein	7.21561	6.00109	2.32064	Up
261892_at	AT1G80840	WRKY family transcription factor	11.9801	10.4525	2.88302	Up
261893_at	AT1G80690	expressed protein	6.34897	3.58311	6.80153	Up
261895_at	AT1G80830	NRAMP metal ion transporter 1 (NRAMP1)	9.81898	7.58238	4.71287	Up
261909_at	AT1G80680	nucleoporin family protein	8.13597	6.9852	2.22032	Up
261927_at	AT1G22500	zinc finger (C3HC4-type RING finger) family protein	6.16272	3.05328	8.6305	Up
261930_at	AT1G22440	alcohol dehydrogenase, putative	8.48156	7.17052	2.48121	Up
261954_at	AT1G64510	ribosomal protein S6 family protein	6.36888	4.79157	2.98411	Up
261957_at	AT1G64660	Cys/Met metabolism pyridoxal-phosphate-dependent enzyme family protein	10.5532	9.32339	2.34534	Up
261973_at	AT1G64610	WD-40 repeat family protein	6.78732	4.98069	3.49823	Up
261984_at	AT1G33760	AP2 domain-containing transcription factor, putative	6.2041	2.56572	12.4526	Up
261991_at	AT1G33700	expressed protein	9.64112	7.99231	3.13577	Up
262005_at	AT1G64550	ABC transporter family protein	7.90343	6.58938	2.48639	Up
262010_at	AT1G35612	expressed protein	8.47646	7.45711	2.027	Up
262024_at	AT1G35620	thioredoxin family protein	9.01326	7.993	2.02828	Up
262029_at	AT1G35680	50S ribosomal protein L21, chloroplast / CL21 (RPL21)	8.36877	6.25932	4.31528	Up
262039_at	AT1G80050	adenine phosphoribosyltransferase 2 (APT2)	9.21936	7.29396	3.79844	Up
262055_at	AT1G79970	expressed protein	7.49621	6.25998	2.35582	Up
262060_at	AT1G80170	polygalacturonase, putative / pectinase, putative	5.69705	4.2216	2.78071	Up
262062_s_at	AT1G80260;AT1G20570	tubulin family protein	5.85792	4.3006	2.94308	Up
262063_at	AT1G80000	expressed protein	3.76379	2.40588	2.56314	Up
262065_at	AT1G56180	expressed protein	5.01671	3.7016	2.48821	Up
262072_at	AT1G59590	expressed protein	8.88724	6.0151	7.32151	Up
262079_at	AT1G59600	expressed protein	5.45521	4.45481	2.00055	Up
262096_at	AT1G56010	transcription activator NAC1 (NAC1)	5.38473	3.90224	2.79431	Up
262099_s_at	AT4G37390;AT1G59500	auxin-responsive GH3 family protein	4.33638	2.64032	3.24016	Up
262105_at	AT1G02810	pectinesterase family protein	6.7859	4.08767	6.49002	Up
262109_at	AT1G02730	cellulose synthase family protein	6.26328	3.4643	6.95947	Up
262110_at	AT1G02840	pre-mRNA splicing factor SF2 (SF2) / SR1 protein	10.2663	9.16088	2.15157	Up
262157_at	AT1G52670	biotin/lipoyl attachment domain-containing protein	5.05575	3.7006	2.55823	Up
262162_at	AT1G78020	senescence-associated protein-related	9.88895	7.70992	4.52848	Up
262166_at	AT1G74840	myb family transcription factor	10.368	9.25217	2.1672	Up
262171_at	AT1G74950	expressed protein	9.7089	8.47621	2.35005	Up
262181_at	AT1G78060	glycosyl hydrolase family 3 protein	8.25379	6.96956	2.43553	Up
262210_at	AT1G74690	calmodulin-binding family protein	7.80143	6.40499	2.63251	Up
262211_at	AT1G74930	AP2 domain-containing transcription factor, putative	10.6614	5.50413	35.6851	Up
262215_at	AT1G74790	expressed protein	4.44168	3.32182	2.17326	Up
262218_at	AT1G74770	zinc finger (C3HC4-type RING finger) family protein	4.14215	1.98411	4.4631	Up
262226_at	AT1G53885;AT1G53903	senescence-associated protein-related	9.43781	7.51565	3.78988	Up
262235_at	AT1G48350	ribosomal protein L18 family protein	8.11853	5.45551	6.33361	Up
262247_at	AT1G48420	desulfhydrase family	8.61628	7.33342	2.43321	Up
262250_at	AT1G48280	hydroxyproline-rich glycoprotein family protein	6.24918	4.85407	2.63009	Up
262260_at	AT1G70850	Bet v I allergen family protein	11.1874	9.93131	2.38841	Up
262263_at	AT1G70940	auxin transport protein, putative (PIN3)	8.28292	5.7355	5.8459	Up
262275_at	AT1G68710	haloacid dehalogenase-like hydrolase family protein	4.66694	2.93062	3.33183	Up
262277_at	AT1G68650	expressed protein	4.79773	3.70345	2.13506	Up
262283_at	AT1G68590	plastid-specific 30S ribosomal protein 3, putative / PSRP-3, putative	5.33711	3.18521	4.44414	Up
262286_at	AT1G68585	expressed protein	6.71199	4.25202	5.50206	Up
262292_at	AT1G27595	expressed protein	6.09537	4.64158	2.73926	Up
262299_at	AT1G27520	glycoside hydrolase family 47 protein	7.97479	6.73858	2.35579	Up
262301_at	AT1G70880	Bet v I allergen family protein	4.16179	2.78618	2.59479	Up
262312_at	AT1G70830	Bet v I allergen family protein	10.0214	8.50818	2.85438	Up
262316_at	AT2G48120	pale cress protein (PAC)	4.72113	3.52793	2.2866	Up
262317_at	AT2G48140	protease inhibitor/seed storage/lipid transfer protein (LTP) family protein	5.42751	4.2817	2.21271	Up
262324_at	AT1G64170	cation/hydrogen exchanger, putative (CHX16)	3.73211	2.48998	2.36548	Up
262325_at	AT1G64160	disease resistance-responsive family protein / dirigent family protein	11.1379	8.91289	4.67519	Up
262349_at	AT2G48130	protease inhibitor/seed storage/lipid transfer protein (LTP) family protein	3.6585	2.61917	2.05527	Up
262363_at	AT1G72850	disease resistance protein (TIR-NBS class), putative	3.92038	2.6446	2.42131	Up
262370_at	AT1G73090	expressed protein	5.30774	3.30827	3.99854	Up
262380_at	AT1G72810	threonine synthase, putative	6.2412	4.94834	2.45014	Up
262384_at	AT1G72950	disease resistance protein (TIR-NBS class), putative	6.18529	2.98984	9.16062	Up
262388_at	AT1G49320	BURP domain-containing protein	9.51467	8.03235	2.79397	Up
262396_at	AT1G49470	expressed protein	6.89714	3.59031	9.89588	Up
262400_at	AT1G49480	transcriptional factor B3 family protein	8.19532	6.36187	3.56388	Up
262412_at	AT1G34760	14-3-3 protein GF14 omicron (GRF11)	3.73626	2.48946	2.37315	Up
262419_at	AT1G50380	prolyl oligopeptidase family protein	7.12831	5.83779	2.44615	Up
262427_s_at	AT1G47600;AT1G51470	glycosyl hydrolase family 1 protein	5.08372	3.84384	2.36179	Up
262434_at	AT1G47670	amino acid transporter family protein	8.09874	5.9633	4.39371	Up
262443_at	AT1G47655	Dof-type zinc finger domain-containing protein	6.71313	3.12364	12.0377	Up
262446_at	AT1G49310	expressed protein	8.45688	7.19996	2.38986	Up
262451_at	AT1G11130	leucine-rich repeat family protein / protein kinase family protein	6.05077	3.98269	4.19328	Up
262467_at	AT1G50240	armadillo/beta-catenin repeat family protein	6.55446	4.80736	3.35681	Up
262483_at	AT1G17220	translation initiation factor IF-2, chloroplast, putative	7.3875	5.50482	3.68759	Up
262495_at	AT1G21780	BTB/POZ domain-containing protein	6.9697	5.17773	3.46289	Up
262499_at	AT1G21770	expressed protein	8.26988	7.18016	2.12833	Up
262505_at	AT1G21680	expressed protein	8.57929	7.50952	2.09911	Up
262532_at	AT1G17210	expressed protein	8.27315	7.07418	2.29575	Up
262573_at	AT1G15390	peptide deformylase, mitochondrial / polypeptide deformylase 1A (PDF1A)	7.20626	6.01201	2.28826	Up
262575_at	AT1G15210	ABC transporter family protein	9.26829	8.09355	2.25753	Up
262580_at	AT1G15330	CBS domain-containing protein	7.84452	5.47758	5.15846	Up
262596_at	AT1G15080	phosphatidic acid phosphatase family protein / PAP2 family protein	3.92965	2.69074	2.3602	Up
262603_at	AT1G15380	lactoylglutathione lyase family protein / glyoxalase I family protein	11.8739	9.98543	3.70244	Up
262615_at	AT1G13950	eukaryotic translation initiation factor 5A-1 / eIF-5A 1	4.69881	3.5456	2.22407	Up
262618_at	AT1G06560	NOL1/NOP2/sun family protein	6.46927	4.72395	3.35269	Up
262632_at	AT1G06680	photosystem II oxygen-evolving complex 23 (OEC23)	7.61396	6.49932	2.16541	Up
262643_at	AT1G62770	invertase/pectin methylesterase inhibitor family protein	9.2903	7.08388	4.61531	Up
262645_at	AT1G62750	elongation factor Tu family protein	7.60404	6.35159	2.38245	Up
262648_at	AT1G14030	ribulose-1,5 bisphosphate carboxylase oxygenase large subunit N-methyltransferase, putative	4.40242	3.29366	2.1566	Up
262655_s_at	AT1G14190;AT1G14185	glucose-methanol-choline (GMC) oxidoreductase family protein	5.56107	2.68793	7.32657	Up
262700_at	AT1G76020	expressed protein	6.87666	5.73245	2.21026	Up
262712_at	AT1G16460	mercaptopyruvate sulfurtransferase (MST2) (RDH2)	9.60128	8.42396	2.26157	Up
262713_at	AT1G16520	expressed protein	7.04664	6.00124	2.06394	Up
262725_at	AT1G43580	expressed protein	8.57227	6.78465	3.45245	Up
262727_at	AT1G75800	pathogenesis-related thaumatin family protein	10.3026	8.74484	2.9439	Up
262728_at	AT1G75820	CLAVATA1 receptor kinase (CLV1)	9.48398	6.22417	9.57859	Up
262736_at	AT1G28570	GDSL-motif lipase, putative	4.92015	3.91695	2.00444	Up
262753_at	AT1G16340	2-dehydro-3-deoxyphosphooctonate aldolase, putative / phospho-2-dehydro-3-deoxyoctonate aldolase, putative / 3-deoxy-D-manno-octulosonic acid 8-phosphate synthetase, putative	6.59618	5.17877	2.67105	Up
262785_at	AT1G10750	expressed protein	4.44208	2.70994	3.32219	Up
262793_at	AT1G13110	cytochrome P450 71B7 (CYP71B7)	8.50853	6.94585	2.95403	Up
262797_at	AT1G20840	transporter-related	9.61187	7.54226	4.19775	Up
262802_at	AT1G20930	cell division control protein, putative	6.2959	4.95394	2.53495	Up
262823_at	AT1G11750	ATP-dependent Clp protease proteolytic subunit (ClpP)	6.85536	5.79514	2.08525	Up
262826_at	AT1G13080	cytochrome P450 family protein	5.60608	4.49241	2.16396	Up
262830_at	AT1G14700	purple acid phosphatase, putative	4.45515	2.25952	4.58092	Up
262850_at	AT1G14920	gibberellin response modulator (GAI) (RGA2) / gibberellin-responsive modulator	7.92496	6.27243	3.14384	Up
262859_at	AT1G64790	translational activator family protein	6.22159	4.96457	2.39	Up
262871_at	AT1G65010	expressed protein	6.41767	5.352	2.09314	Up
262879_at	AT1G64860	RNA polymerase sigma subunit SigA (sigA) / sigma factor 1 (SIG1)	5.72548	4.40919	2.49026	Up
262888_at	AT1G14790	RNA-dependent RNA polymerase, putative	7.43538	4.98535	5.4643	Up
262920_at	AT1G79500	2-dehydro-3-deoxyphosphooctonate aldolase / phospho-2-dehydro-3-deoxyoctonate aldolase / 3-deoxy-D-manno-octulosonic acid 8-phosphate synthetase (KDSA)	5.62412	4.34479	2.42727	Up
262923_at	AT1G75660	5'-3' exoribonuclease (XRN3)	7.4041	6.07423	2.5138	Up
262947_at	AT1G75750	gibberellin-regulated protein 1 (GASA1) / gibberellin-responsive protein 1	9.52958	8.07284	2.74489	Up
262951_at	AT1G75500	nodulin MtN21 family protein	9.82046	6.23017	12.0443	Up
262954_at	AT1G54500	rubredoxin family protein	4.53752	2.61441	3.79241	Up
262996_at	AT1G54440	3'-5' exonuclease domain-containing protein / helicase and RNase D C-terminal domain-containing protein / HRDC domain-containing protein	6.33388	3.81742	5.72175	Up
263001_at	AT1G54360	expressed protein	7.20637	5.55651	3.13802	Up
263019_at	AT1G23870	glycosyl transferase family 20 protein / trehalose-phosphatase family protein	9.95834	8.75234	2.30697	Up
263036_at	AT1G23890	NHL repeat-containing protein	5.41396	4.22096	2.28628	Up
263042_at	AT1G23340	expressed protein	4.35376	2.98583	2.581	Up
263106_at	AT2G05160	zinc finger (CCCH-type) family protein / RNA recognition motif (RRM)-containing protein	4.07285	2.53594	2.90172	Up
263118_at	AT1G03090	methylcrotonyl-CoA carboxylase alpha chain, mitochondrial / 3-methylcrotonyl-CoA carboxylase 1 (MCCA)	11.8926	10.4986	2.62816	Up
263126_at	AT1G78460	SOUL heme-binding family protein	4.74838	3.66491	2.11912	Up
263131_at	AT1G78630	ribosomal protein L13 family protein	7.72433	5.42777	4.91285	Up
263161_at	AT1G54020	myrosinase-associated protein, putative	4.70441	3.26133	2.71901	Up
263170_at	AT1G03000	AAA-type ATPase family protein	6.70683	5.37689	2.51391	Up
263182_at	AT1G05575	expressed protein	11.2484	10.0398	2.31106	Up
263200_at	AT1G05600	pentatricopeptide (PPR) repeat-containing protein	5.47074	4.1813	2.44433	Up
263216_s_at	AT1G30720;AT1G30730	FAD-binding domain-containing protein	9.72025	7.23302	5.60701	Up
263219_at	AT1G30600	subtilase family protein	5.53033	3.81735	3.27838	Up
263220_at	AT1G30610	pentatricopeptide (PPR) repeat-containing protein	6.1266	4.65559	2.77215	Up
263227_at	AT1G30750	expressed protein	3.72876	2.1763	2.93315	Up
263240_s_at	AT2G16530;AT1G72590	3-oxo-5-alpha-steroid 4-dehydrogenase family protein / steroid 5-alpha-reductase family protein	6.09033	4.08273	4.02112	Up
263255_at	AT1G10490	expressed protein	5.42009	3.9234	2.82196	Up
263260_at	AT1G10570	Ulp1 protease family protein	6.25978	5.08252	2.26147	Up
263264_at	AT2G38810	histone H2A, putative	6.05461	4.74103	2.48558	Up
263265_at	AT2G38820	expressed protein	8.37314	7.27894	2.13494	Up
263276_at	AT2G14100	cytochrome P450 family protein	5.82997	4.61314	2.32435	Up
263295_at	AT2G14210	MADS-box protein (ANR1)	6.92363	3.56448	10.2614	Up
263319_at	AT2G47160	anion exchange family protein	4.84271	2.8387	4.01116	Up
263350_at	AT2G13360	serine-glyoxylate aminotransferase-related	10.3674	6.03852	20.0969	Up
263359_at	AT2G15230	lipase family protein	6.31619	5.22035	2.13738	Up
263379_at	AT2G40140	zinc finger (CCCH-type) family protein	11.3245	10.1059	2.32731	Up
263383_at	AT2G40120	protein kinase family protein	4.98802	3.64695	2.53339	Up
263428_at	AT2G22310	ubiquitin-specific protease 4 (UBP4)	5.77109	3.81985	3.86708	Up
263433_at	AT2G22240	inositol-3-phosphate synthase isozyme 2 / myo-inositol-1-phosphate synthase 2 / MI-1-P synthase 2 / IPS 2	8.13633	7.05581	2.11479	Up
263437_at	AT2G28670	disease resistance-responsive family protein / fibroin-related	6.05255	3.58995	5.51206	Up
263438_at	AT2G28660	copper-binding family protein	6.44136	4.60618	3.56817	Up
263470_at	AT2G31900	myosin family protein	5.33191	3.67551	3.15228	Up
263478_at	AT2G31880	leucine-rich repeat transmembrane protein kinase, putative	10.8129	9.59298	2.32935	Up
263485_at	AT2G29890	villin 1 (VLN1)	6.06703	4.41766	3.13697	Up
263491_at	AT2G42600	phosphoenolpyruvate carboxylase, putative / PEP carboxylase, putative (PPC2)	8.1848	7.10245	2.11749	Up
263496_at	AT2G42570	expressed protein	7.34628	5.89078	2.74251	Up
263545_at	AT2G21560	expressed protein	7.84761	5.83587	4.03268	Up
263549_at	AT2G21650	myb family transcription factor	3.78723	2.23273	2.93732	Up
263553_at	AT2G16430	purple acid phosphatase (PAP10)	5.82909	4.66142	2.24648	Up
263558_at	AT2G16380	SEC14 cytosolic factor family protein / phosphoglyceride transfer family protein	5.72695	4.6039	2.17807	Up
263569_at	AT2G27170	structural maintenance of chromosomes (SMC) family protein	3.84635	2.46341	2.60799	Up
263578_at	AT2G17020	F-box family protein (FBL10)	6.49798	5.39468	2.14844	Up
263583_at	AT2G17130	isocitrate dehydrogenase subunit 2 / NAD+ isocitrate dehydrogenase subunit 2	8.20251	7.09455	2.15541	Up
263599_at	AT2G01830	histidine kinase (AHK4) (WOL)	6.93394	5.47229	2.75424	Up
263600_at	AT2G16390	SNF2 domain-containing protein / helicase domain-containing protein	4.61193	2.52463	4.24951	Up
263601_s_at	AT4G34570;AT2G16370	bifunctional dihydrofolate reductase-thymidylate synthase 1 / DHFR-TS (THY-1)	5.98655	4.64485	2.5345	Up
263612_at	AT2G16440	DNA replication licensing factor, putative	5.75272	4.34877	2.64626	Up
263613_at	AT2G25250	expressed protein	9.36115	7.04162	4.99169	Up
263640_at	AT2G25270	expressed protein	5.16011	3.96659	2.28711	Up
263647_at	AT2G04690	cellular repressor of E1A-stimulated genes (CREG) family	8.62293	6.93074	3.23146	Up
263663_at	AT1G04410	malate dehydrogenase, cytosolic, putative	11.8061	10.7084	2.14007	Up
263664_at	AT1G04250	auxin-responsive protein / indoleacetic acid-induced protein 17 (IAA17)	8.34766	7.21293	2.19578	Up
263673_at	AT2G04800	expressed protein	9.81513	8.73569	2.11321	Up
263699_at	AT1G31120	potassium transporter family protein	6.49696	4.94706	2.92796	Up
263706_s_at	AT1G31180;AT5G14200	3-isopropylmalate dehydrogenase, chloroplast, putative	7.70284	6.24608	2.74491	Up
263727_at	AT2G13540	mRNA cap-binding protein (ABH1)	6.89749	5.88358	2.01938	Up
263737_at	AT1G60010	expressed protein	7.21295	5.3834	3.55425	Up
263755_at	AT2G21340	enhanced disease susceptibility protein, putative / salicylic acid induction deficient protein, putative	4.7816	3.38394	2.63474	Up
263783_at	AT2G46400	WRKY family transcription factor	9.65107	5.86729	13.7732	Up
263795_at	AT2G24610	cyclic nucleotide-regulated ion channel, putative (CNGC14)	5.51079	3.7954	3.28386	Up
263797_at	AT2G24570	WRKY family transcription factor	7.80864	5.95575	3.61221	Up
263800_at	AT2G24600	ankyrin repeat family protein	9.40659	7.18753	4.6559	Up
263826_at	AT2G40410	Ca(2+)-dependent nuclease, putative	7.97183	6.21229	3.38591	Up
263844_at	AT2G36930	zinc finger (C2H2 type) family protein	10.4392	9.27672	2.23845	Up
263846_at	AT2G36990	RNA polymerase sigma subunit SigF (sigF) / sigma-like factor (SIG6)	4.52719	2.70668	3.53204	Up
263882_at	AT2G21790	ribonucleoside-diphosphate reductase small chain, putative / ribonucleotide reductase, putative	6.47518	4.97574	2.82734	Up
263927_s_at	AT2G21890;AT2G21730	mannitol dehydrogenase, putative	7.81804	6.63134	2.27631	Up
263935_at	AT2G35930	U-box domain-containing protein	10.3499	8.6299	3.29435	Up
263943_at	AT2G35800	mitochondrial substrate carrier family protein	7.74948	6.31259	2.70738	Up
263962_at	AT2G36350	protein kinase, putative	6.19465	4.963	2.34834	Up
263972_at	AT2G42760	expressed protein	11.2993	9.29122	4.02238	Up
263981_at	AT2G42870	expressed protein	3.82383	2.63804	2.27489	Up
263987_at	AT2G42690	lipase, putative	6.70665	4.13312	5.95263	Up
263990_at	AT2G42810	serine/threonine protein phosphatase, putative	7.69075	6.16959	2.87022	Up
264000_at	AT2G22500	mitochondrial substrate carrier family protein	10.7787	9.48701	2.44813	Up
264025_at	AT2G21050	amino acid permease, putative	7.80614	4.10848	12.975	Up
264048_at	AT2G22400	NOL1/NOP2/sun family protein	8.33854	7.00061	2.52788	Up
264052_at	AT2G22330	cytochrome P450, putative	9.50113	8.1031	2.63543	Up
264116_at	AT2G31320	poly (ADP-ribose) polymerase, putative / NAD(+) ADP-ribosyltransferase, putative / poly(ADP-ribose) synthetase, putative	5.58766	4.47434	2.16343	Up
264170_at	AT1G02260	transmembrane protein, putative	5.06987	3.68189	2.61713	Up
264175_at	AT1G02050	chalcone and stilbene synthase family protein	4.38078	2.89904	2.79285	Up
264176_at	AT1G02110	proline-rich family protein	5.53969	4.45668	2.11844	Up
264177_at	AT1G02150	pentatricopeptide (PPR) repeat-containing protein	6.74856	5.5815	2.24553	Up
264183_at	AT1G65380	receptor-like protein CLAVATA2 (CLV2)	4.49958	3.20348	2.45563	Up
264191_at	AT1G54730	sugar transporter, putative	5.68922	4.53232	2.22977	Up
264199_at	AT1G22700	tetratricopeptide repeat (TPR)-containing protein	5.27221	3.93279	2.5305	Up
264205_at	AT1G22790	expressed protein	7.30319	5.86648	2.70702	Up
264210_at	AT1G22640	myb family transcription factor (MYB4)	5.76262	4.4514	2.48151	Up
264217_at	AT1G60190	armadillo/beta-catenin repeat family protein / U-box domain-containing protein	6.07514	3.93795	4.39904	Up
264247_at	AT1G60160	potassium transporter family protein	5.86832	3.51034	5.12653	Up
264277_at	AT1G60390	BURP domain-containing protein / polygalacturonase, putative	6.25183	4.77756	2.77841	Up
264289_at	AT1G61890	MATE efflux family protein	11.3173	9.9622	2.5582	Up
264305_at	AT1G78815	expressed protein	7.45155	6.27204	2.26499	Up
264338_at	AT1G70300	potassium transporter, putative	8.67771	7.03109	3.13099	Up
264342_at	AT1G12080	expressed protein	10.5911	8.3109	4.85736	Up
264344_at	AT1G11910	aspartyl protease family protein	11.2975	10.2223	2.10712	Up
264346_at	AT1G12010	1-aminocyclopropane-1-carboxylate oxidase, putative / ACC oxidase, putative	9.26018	6.64297	6.13562	Up
264360_at	AT1G03310	isoamylase, putative / starch debranching enzyme, putative	3.85593	2.79816	2.0817	Up
264377_at	AT2G25060	plastocyanin-like domain-containing protein	6.96472	5.37701	3.00572	Up
264383_at	AT2G25080	phospholipid hydroperoxide glutathione peroxidase, chloroplast / PHGPx (GPX1)	8.37544	6.42495	3.86506	Up
264384_at	AT2G25170	chromatin remodeling factor CHD3 (PICKLE)	6.70851	5.50561	2.30201	Up
264394_at	AT1G11860	aminomethyltransferase, putative	8.60948	6.90683	3.25498	Up
264395_at	AT1G12070	Rho GDP-dissociation inhibitor family protein	4.56419	2.29781	4.81113	Up
264396_at	AT1G12050	fumarylacetoacetase, putative	5.82109	4.75374	2.09558	Up
264434_at	AT1G10340	ankyrin repeat family protein	6.95916	5.54041	2.67352	Up
264437_at	AT1G27510	expressed protein	6.43161	4.58463	3.59746	Up
264444_at	AT1G27360	squamosa promoter-binding protein-like 11 (SPL11)	4.88186	3.87987	2.00276	Up
264476_at	AT1G77130	glycogenin glucosyltransferase (glycogenin)-related	6.44123	4.82528	3.06513	Up
264497_at	AT1G30840	purine permease-related	7.13373	5.42502	3.26867	Up
264508_at	AT1G09570	phytochrome A (PHYA)	10.2022	9.14102	2.08663	Up
264511_at	AT1G09350	galactinol synthase, putative	5.84795	3.29108	5.8843	Up
264525_at	AT1G10060	branched-chain amino acid aminotransferase 1 / branched-chain amino acid transaminase 1 (BCAT1)	6.48677	4.64234	3.59109	Up
264549_at	AT1G09440	protein kinase family protein	5.82001	4.79634	2.03308	Up
264573_at	AT1G05310	pectinesterase family protein	5.72732	3.60003	4.36897	Up
264575_at	AT1G05190	ribosomal protein L6 family protein	6.46865	4.89592	2.97467	Up
264577_at	AT1G05260	peroxidase 3 (PER3) (P3) / rare cold-inducible protein (RCI3A) (PRC)	6.72192	4.52082	4.59829	Up
264605_at	AT1G04550	auxin-responsive protein / indoleacetic acid-induced protein 12 (IAA12)	7.01455	5.29636	3.29024	Up
264606_at	AT1G04660	glycine-rich protein	8.19544	7.09414	2.14548	Up
264611_at	AT1G04680	pectate lyase family protein	9.62044	7.20512	5.33439	Up
264635_at	AT1G65500	expressed protein	6.39284	3.74907	6.24964	Up
264647_at	AT1G09090	respiratory burst oxidase protein B (RbohB) / NADPH oxidase	4.50209	2.7523	3.3631	Up
264656_at	AT1G09010	glycoside hydrolase family 2 protein	7.82953	6.50075	2.51189	Up
264657_at	AT1G09100	26S protease regulatory subunit 6A, putative	7.42039	6.33416	2.12318	Up
264658_at	AT1G09910	expressed protein	7.10694	6.04956	2.08114	Up
264662_at	AT1G09960	sucrose transporter / sucrose-proton symporter (SUT4)	7.11807	5.83226	2.43818	Up
264672_at	AT1G09750	chloroplast nucleoid DNA-binding protein-related	8.32207	6.07484	4.7477	Up
264680_at	AT1G65510	expressed protein	7.40641	6.10192	2.46997	Up
264687_at	AT1G09850	cysteine protease, papain-like (XBCP3)	6.74719	4.92169	3.54429	Up
264698_at	AT1G70200	RNA recognition motif (RRM)-containing protein	4.83035	3.81663	2.01911	Up
264700_at	AT1G70100	expressed protein	3.90707	2.42086	2.80151	Up
264701_at	AT1G70160	expressed protein	7.955	6.82878	2.18286	Up
264708_at	AT1G09740	ethylene-responsive protein, putative	8.05053	7.01182	2.05438	Up
264729_at	AT1G22990	heavy-metal-associated domain-containing protein / copper chaperone (CCH)-related	7.24719	5.95163	2.45473	Up
264734_at	AT1G62280	C4-dicarboxylate transporter/malic acid transport family protein	7.76511	2.1838	47.8786	Up
264736_at	AT1G62200	proton-dependent oligopeptide transport (POT) family protein	6.92762	5.73422	2.28691	Up
264756_at	AT1G61370	S-locus lectin protein kinase family protein	8.59221	7.54067	2.07274	Up
264758_at	AT1G61340	F-box family protein	11.3369	9.63197	3.26014	Up
264780_at	AT1G08720	mitogen-activated protein kinase kinase kinase (MAPKKK) (EDR1)	7.81725	6.49235	2.50517	Up
264790_at	AT2G17820	histidine kinase 1	8.48075	6.89645	2.99863	Up
264822_at	AT1G03457	RNA-binding protein, putative	5.79438	4.55432	2.36208	Up
264832_at	AT1G03660	expressed protein	4.33601	2.94561	2.62153	Up
264837_at	AT1G03600	photosystem II family protein	8.37624	7.22407	2.22248	Up
264861_at	AT1G24320	alpha-glucosidase, putative	4.35352	3.16597	2.27766	Up
264862_at	AT1G24330	armadillo/beta-catenin repeat family protein / U-box domain-containing family protein	4.73433	3.17845	2.94013	Up
264887_at	AT1G23120	major latex protein-related / MLP-related	8.97034	7.59929	2.58659	Up
264893_at	AT1G23140	C2 domain-containing protein	6.01596	4.02555	3.97349	Up
264908_at	AT2G17440	leucine-rich repeat family protein	7.89647	5.83322	4.17926	Up
264913_at	AT1G60770	pentatricopeptide (PPR) repeat-containing protein	6.39319	5.20178	2.28377	Up
264923_s_at	AT1G65970;AT1G60740	peroxiredoxin type 2, putative	9.54453	8.32382	2.33061	Up
264941_at	AT1G60680	aldo/keto reductase family protein	7.10367	5.76668	2.52624	Up
264954_at	AT1G77060	mutase family protein	8.42697	6.80978	3.06777	Up
264965_at	AT1G60560	SWIM zinc finger family protein	4.96529	3.92395	2.05814	Up
264969_at	AT1G67320	DNA primase, large subunit family	4.98261	3.47723	2.839	Up
264985_at	AT1G27150	expressed protein	8.40832	7.20727	2.29907	Up
264998_at	AT1G67330	expressed protein	5.03861	3.70173	2.52605	Up
265010_at	AT1G24510	T-complex protein 1 epsilon subunit, putative / TCP-1-epsilon, putative / chaperonin, putative	10.4123	9.04217	2.58491	Up
265014_at	AT1G24430	transferase family protein	4.09182	2.99484	2.13907	Up
265027_at	AT1G24450	ribonuclease III family protein	5.92497	4.8941	2.04326	Up
265031_at	AT1G61590	protein kinase, putative	5.96664	4.82616	2.20454	Up
265034_at	AT1G61660	basic helix-loop-helix (bHLH) family protein	10.1317	9.07146	2.08527	Up
265076_at	AT1G55490	RuBisCO subunit binding-protein beta subunit, chloroplast / 60 kDa chaperonin beta subunit / CPN-60 beta	8.06077	7.01182	2.06902	Up
265082_at	AT1G03830	guanylate-binding family protein	4.0318	2.95602	2.10786	Up
265083_at	AT1G03820	expressed protein	6.08303	3.49313	6.0206	Up
265085_at	AT1G03780	targeting protein-related	3.79503	2.39597	2.6373	Up
265088_at	AT1G03750	helicase, putative	5.20798	4.1592	2.06878	Up
265116_at	AT1G62480	vacuolar calcium-binding protein-related	13.5312	12.3984	2.19288	Up
265120_at	AT1G62640	3-oxoacyl-(acyl-carrier-protein) synthase III, chloroplast / beta-ketoacyl-ACP synthase III / 3-ketoacyl-acyl carrier protein synthase III (KAS III)	5.78976	4.37389	2.6682	Up
265131_at	AT1G23760	BURP domain-containing protein / polygalacturonase, putative	5.35601	2.94368	5.32331	Up
265132_at	AT1G23830	expressed protein	8.14174	6.58509	2.9417	Up
265136_at	AT1G51270	vesicle-associated membrane protein, putative / VAMP, putative	4.52364	2.78951	3.32679	Up
265144_at	AT1G51170	protein kinase family protein	4.77253	3.54376	2.34368	Up
265159_at	AT1G31060	expressed protein	4.97953	2.56014	5.34945	Up
265160_at	AT1G31050	expressed protein	8.03284	5.41687	6.13037	Up
265161_at	AT1G30900	vacuolar sorting receptor, putative	7.8326	5.93653	3.72199	Up
265172_at	AT1G23820	spermidine synthase 1 (SPDSYN1) / putrescine aminopropyltransferase 1	8.99419	7.73016	2.40166	Up
265184_at	AT1G23710	expressed protein	10.7502	7.49772	9.53016	Up
265189_at	AT1G23840	expressed protein	6.73436	3.77073	7.80083	Up
265204_at	AT2G36650	expressed protein	11.2654	9.39639	3.6529	Up
265208_at	AT2G36690	oxidoreductase, 2OG-Fe(II) oxygenase family protein	5.73551	2.6261	8.63028	Up
265220_at	AT2G02040	peptide transporter (PTR2-B) / oligopeptide transporter 1-1, putative (OPT1-1)	8.28333	6.83098	2.73653	Up
265247_at	AT2G43030	ribosomal protein L3 family protein	9.48409	7.80098	3.21119	Up
265250_at	AT2G01950	leucine-rich repeat transmembrane protein kinase, putative	8.16022	5.32401	7.14144	Up
265266_at	AT2G42890	RNA recognition motif (RRM)-containing protein	8.49493	6.98074	2.85638	Up
265274_at	AT2G28450	zinc finger (CCCH-type) family protein	8.40253	6.97791	2.68444	Up
265276_at	AT2G28400	expressed protein	9.57174	7.2822	4.88899	Up
265277_at	AT2G28410	expressed protein	5.33244	3.87304	2.74996	Up
265321_at	AT2G18280	tubby-like protein 2 (TULP2)	9.03769	7.93421	2.14873	Up
265327_at	AT2G18210	expressed protein	11.0906	9.951	2.20328	Up
265343_at	AT2G22570	isochorismatase hydrolase family protein	5.1543	3.14285	4.03189	Up
265344_at	AT2G22660	glycine-rich protein	9.33624	6.83826	5.64894	Up
265353_at	AT2G16800	high-affinity nickel-transport family protein	7.68027	6.23236	2.72813	Up
265359_at	AT2G16720	myb family transcription factor	9.25006	8.22589	2.03379	Up
265376_at	AT2G05810	armadillo/beta-catenin repeat family protein	6.52801	5.50053	2.03846	Up
265383_at	AT2G16780	WD-40 repeat protein (MSI2)	6.45964	5.19612	2.40079	Up
265394_at	AT2G20725	CAAX amino terminal protease family protein	5.37802	4.30164	2.10874	Up
265405_at	AT2G16750	protein kinase family protein	5.72555	4.04747	3.20002	Up
265415_at	AT2G20890	expressed protein	6.74517	5.73548	2.01348	Up
265435_s_at	AT2G21020;AT1G31885	major intrinsic family protein / MIP family protein	6.05035	3.12748	7.58352	Up
265439_at	AT2G21045	senescence-associated family protein	9.07071	7.40372	3.1755	Up
265452_at	AT2G46510	basic helix-loop-helix (bHLH) family protein	7.98261	6.41822	2.95753	Up
265464_at	AT2G37080	myosin heavy chain-related	5.30666	3.49378	3.51344	Up
265467_at	AT2G37050	leucine-rich repeat family protein / protein kinase family protein	9.56068	8.02146	2.90639	Up
265472_at	AT2G15580	zinc finger (C3HC4-type RING finger) family protein	8.61539	7.23067	2.6112	Up
265521_at	AT2G06010	expressed protein	5.13902	4.03386	2.15122	Up
265522_at	AT2G06210	phosphoprotein-related	6.67715	5.60471	2.10298	Up
265545_at	AT2G28250	protein kinase family protein	4.80548	3.53261	2.41642	Up
265547_at	AT2G28305	expressed protein	8.7181	7.47836	2.36156	Up
265559_at	AT2G05530	glycine-rich protein	5.65024	4.16917	2.79155	Up
265570_at	AT2G28310	expressed protein	7.89262	5.06858	7.08146	Up
265573_at	AT2G28200	zinc finger (C2H2 type) family protein	7.95232	5.88924	4.17878	Up
265581_at	AT2G20050	protein kinase, putative	5.69947	4.23582	2.75806	Up
265586_at	AT2G19990	pathogenesis-related protein 1 (PR-1)	4.35308	2.745	3.04846	Up
265588_at	AT2G19970	pathogenesis-related protein, putative	10.0342	8.06636	3.91181	Up
265609_at	AT2G25420	transducin family protein / WD-40 repeat family protein	3.97195	2.54896	2.68141	Up
265618_at	AT2G25460	expressed protein	6.97794	4.64171	5.0498	Up
265620_at	AT2G27310	F-box family protein	8.42277	7.06639	2.56042	Up
265629_at	AT2G27228;AT2G27230	transcription factor-related	8.09798	6.67526	2.6809	Up
265632_at	AT2G14290	F-box family protein	9.04911	6.13309	7.54761	Up
265656_at	AT2G13820	protease inhibitor/seed storage/lipid transfer protein (LTP) family protein	8.80868	7.35887	2.73173	Up
265657_at	AT2G13840	PHP domain-containing protein	5.80126	4.53499	2.40539	Up
265663_at	AT2G24290	expressed protein	7.14058	5.97153	2.24863	Up
265664_at	AT2G24420	DNA repair ATPase-related	8.14773	6.57571	2.97321	Up
265668_at	AT2G32020	GCN5-related N-acetyltransferase (GNAT) family protein	8.03028	6.4503	2.98965	Up
265677_at	AT2G32080	PUR alpha-1 protein	7.91027	6.82071	2.12809	Up
265680_at	AT2G32150	haloacid dehalogenase-like hydrolase family protein	12.0193	10.4165	3.03729	Up
265683_at	AT2G24400	auxin-responsive protein, putative / small auxin up RNA (SAUR_D)	3.45312	2.38026	2.1036	Up
265723_at	AT2G32140	disease resistance protein (TIR class), putative	7.05058	5.61848	2.69839	Up
265728_at	AT2G31990	exostosin family protein	7.11778	5.65235	2.76145	Up
265737_at	AT2G01180	phosphatidic acid phosphatase family protein / PAP2 family protein	8.49218	6.65269	3.57884	Up
265768_at	AT2G48020	sugar transporter, putative	7.69051	5.8501	3.58112	Up
265772_at	AT2G48010	serine/threonine protein kinase (RFK3)	10.191	9.11895	2.10239	Up
265795_at	AT2G35780	serine carboxypeptidase S10 family protein	6.48372	4.76325	3.29543	Up
265796_at	AT2G35730	heavy-metal-associated domain-containing protein	5.18621	4.02225	2.24072	Up
265869_at	AT2G01760	two-component responsive regulator family protein / response regulator family protein	4.69046	3.05158	3.11424	Up
265872_at	AT2G01670	MutT/nudix family protein	11.1562	8.90736	4.7531	Up
265876_at	AT2G42290	leucine-rich repeat family protein	3.65639	2.51535	2.20539	Up
265887_at	AT2G25710	holocarboxylase synthetase 1 (HCS1)	7.73912	6.26249	2.78299	Up
265896_at	AT2G25660	expressed protein	5.90703	4.37607	2.88978	Up
265897_at	AT2G25680	expressed protein	5.32096	3.09676	4.67253	Up
265923_at	AT2G18470	protein kinase family protein	4.48451	2.99747	2.80313	Up
265929_s_at	AT2G18560;AT2G18570	UDP-glucoronosyl/UDP-glucosyl transferase family protein	9.07427	7.23442	3.57973	Up
265935_at	AT2G19580	senescence-associated protein-related	7.36566	5.91725	2.72906	Up
265952_at	AT2G37480;AT2G37478	expressed protein	6.87657	5.7875	2.12737	Up
265953_at	AT2G37480;AT2G37478	expressed protein	9.15318	7.71731	2.70544	Up
265957_at	AT2G37300	expressed protein	4.23826	3.20754	2.04304	Up
265960_at	AT2G37470	histone H2B, putative	7.8996	6.32375	2.98111	Up
265962_at	AT2G37460	nodulin MtN21 family protein	6.42727	3.68261	6.70234	Up
265967_at	AT2G37450	nodulin MtN21 family protein	6.10252	2.92655	9.03781	Up
265986_at	AT2G24230	leucine-rich repeat transmembrane protein kinase, putative	4.02799	2.916	2.16143	Up
265989_at	AT2G24260	basic helix-loop-helix (bHLH) family protein	6.83134	5.68971	2.2063	Up
265992_at	AT2G24130	leucine-rich repeat transmembrane protein kinase, putative	7.43605	6.21085	2.33787	Up
266001_at	AT2G24150	expressed protein	7.83368	6.49282	2.53302	Up
266019_at	AT2G18750	calmodulin-binding protein	6.37086	4.89088	2.78946	Up
266022_at	AT2G05920	subtilase family protein	9.54078	7.87762	3.16708	Up
266035_at	AT2G05990	enoyl-(acyl-carrier protein) reductase (NADH), chloroplast, putative / NADH-dependent enoyl-ACP reductase, putative	6.88328	5.70869	2.25728	Up
266037_at	AT2G05940	protein kinase, putative	11.0971	9.56595	2.89026	Up
266051_at	AT2G40760	rhodanese-like domain-containing protein	6.83836	5.57318	2.40359	Up
266054_at	AT2G40640	expressed protein	6.12743	3.43209	6.47703	Up
266087_at	AT2G37790	aldo/keto reductase family protein	7.23529	6.1503	2.12136	Up
266124_at	AT2G45080	cyclin family protein	5.5811	3.37582	4.61164	Up
266156_at	AT2G28110	exostosin family protein	6.93264	5.93148	2.0016	Up
266158_at	AT2G28070	ABC transporter family protein	6.41207	4.5355	3.672	Up
266165_at	AT2G28190	superoxide dismutase (Cu-Zn), chloroplast (SODCP) / copper/zinc superoxide dismutase (CSD2)	7.94843	5.77935	4.49738	Up
266215_at	AT2G06850	xyloglucan:xyloglucosyl transferase / xyloglucan endotransglycosylase / endo-xyloglucan transferase (EXT) (EXGT-A1)	10.489	8.72757	3.39042	Up
266221_at	AT2G28760	NAD-dependent epimerase/dehydratase family protein	7.9231	6.59128	2.51721	Up
266222_at	AT2G28780	expressed protein	9.47522	3.22849	75.9365	Up
266224_at	AT2G28800	chloroplast membrane protein (ALBINO3)	7.99487	6.49704	2.82416	Up
266238_at	AT2G29400	serine/threonine protein phosphatase PP1 isozyme 1 (TOPP1) / phosphoprotein phosphatase 1	9.20586	8.07259	2.19356	Up
266244_at	AT2G27740	expressed protein	6.01232	4.17962	3.56204	Up
266247_at	AT2G27660	DC1 domain-containing protein	6.09069	4.44877	3.12079	Up
266262_at	AT2G27590	expressed protein	6.8653	3.66751	9.17553	Up
266265_at	AT2G29340	short-chain dehydrogenase/reductase (SDR) family protein	5.2671	2.35955	7.50341	Up
266268_at	AT2G29510	expressed protein	8.07981	6.82076	2.39339	Up
266276_at	AT2G29330	tropinone reductase, putative / tropine dehydrogenase, putative	7.11859	3.18232	15.3086	Up
266302_at	AT2G27050	ethylene-insensitive3-like1 (EIL1)	8.10291	6.72141	2.60539	Up
266303_at	AT2G27060	leucine-rich repeat transmembrane protein kinase, putative	4.44178	2.74678	3.23777	Up
266307_at	AT2G27000	cytochrome P450 family protein	4.17335	2.92114	2.38206	Up
266313_at	AT2G26980	CBL-interacting protein kinase 3 (CIPK3)	7.46399	5.80807	3.15125	Up
[truncated: 123 more rows]

## Sheet: work sheet 2
Additional file 8 - List of down-regulated genes of root tissue in M1-D/M1-C_R (Fold change ≥ 2 )
			camta 1 - Drought	camta 1 - Control	Fold Change ≥ 2
Probe Set ID	Locus Identifier	Gene Title	M1-D (Average of intensity in triplicate)	M1-C (Average of intensity in triplicate)	FC (M1-D/M1-C)	Regulation
244901_at	ATMG00640	encodes a plant b subunit of mitochondrial ATP synthase based on structural similarity and the presence in the F(0) complex.	5.5377	6.66044	2.1776	Down
244902_at	ATMG00650	Encodes NADH dehydrogenase subunit 4L.	3.29953	4.57355	2.41835	Down
244906_at	ATMG00690	hypothetical protein	4.96448	6.06265	2.14084	Down
244928_s_at	ATMG00570;AT2G07716	[ATMG00570, encodes a protein of unknown function. The transcript has extensive RNA editing at the 3' end. Protein has orthologous in other plants and sequence is similar to E. coli ORFs orf154 and orf131, both of unknown function. So far, similar proteins are found only in plants and prokaryotes.];[AT2G07716, pseudogene, similar to orfx, blastp match of 85% identity and 5.5e-116 P-value to GP|28…	5.24533	6.49134	2.37184	Down
244932_at	ATCG01060	Encodes the PsaC subunit of photosystem I.	3.59103	5.07959	2.80609	Down
244950_at	ATMG00160	cytochrome c oxidase subunit 2	4.81817	6.14111	2.50175	Down
244953_s_at	ATMG00270;AT2G07731	[ATMG00270, NADH dehydrogenase subunit 6];[AT2G07731, pseudogene, similar to NADH-ubiquinone oxidoreductase chain 6 (EC 1.6.5.3). (Field mustard), blastp match of 96% identity and 3.7e-99 P-value to SP|Q01825|NU6M_ARATH NADH-ubiquinone oxidoreductase chain 6 (EC 1.6.5.3). (Field mustard) {Brassica campestris}]	2.72844	4.16932	2.71488	Down
244970_at	ATCG00660	encodes a chloroplast ribosomal protein L20, a constituent of the large subunit of the ribosomal complex	7.23823	8.38096	2.20798	Down
244972_at	ATCG00680	encodes for CP47, subunit of the photosystem II reaction center.	4.22217	5.51671	2.45299	Down
245000_at	ATCG00210	hypothetical protein	5.15463	6.4936	2.52971	Down
245004_at	ATCG00300	encodes PsbZ, which is a subunit of photosystem II. In Chlamydomonas, this protein has been shown to be essential in the interaction between PS II and the light harvesting complex II.	8.52987	9.67806	2.21634	Down
245038_at	AT2G26560	PLP2 (PHOSPHOLIPASE A 2A); nutrient reservoir	5.51805	7.18049	3.16551	Down
245042_at	AT2G26540	HEMD; uroporphyrinogen-III synthase	3.08314	4.6248	2.91128	Down
245052_at	AT2G26440	pectinesterase family protein	2.50347	4.5839	4.22932	Down
245059_at	AT2G39720	RHC2A (RING-H2 finger C2A); protein binding / zinc ion binding	5.25785	6.2891	2.0438	Down
245060_at	AT2G39770	CYT1 (CYTOKINESIS DEFECTIVE 1); nucleotidyltransferase	10.8244	12.1186	2.45243	Down
245064_at	AT2G39725	complex 1 family protein / LVR family protein	6.02812	7.54725	2.86618	Down
245078_at	AT2G23340	AP2 domain-containing transcription factor, putative	6.57746	7.94532	2.58089	Down
245080_at	AT2G23300	leucine-rich repeat transmembrane protein kinase, putative	3.25866	5.61746	5.12943	Down
245087_at	AT2G39830	zinc ion binding	4.39052	5.84763	2.74558	Down
245088_at	AT2G39850	subtilase	3.44724	4.91157	2.75935	Down
245089_at	AT2G45290	transketolase, putative	5.92814	7.17916	2.38009	Down
245096_at	AT2G40880	FL3-27; cysteine protease inhibitor	7.74928	10.4741	6.6108	Down
245099_at	AT2G40830	RHC1A (RING-H2 finger C1A); protein binding / zinc ion binding	6.0137	7.06165	2.06759	Down
245101_at	AT2G40890	CYP98A3 (CYTOCHROME P450, FAMILY 98, SUBFAMILY A, POLYPEPTIDE 3); monooxygenase/ p-coumarate 3-hydroxylase	8.09366	10.0227	3.80794	Down
245112_at	AT2G41540	GPDHC1; NAD binding / glycerol-3-phosphate dehydrogenase (NAD+)	5.24755	6.72849	2.7913	Down
245143_at	AT2G45450	ZPR1 (LITTLE ZIPPER 1); protein binding	3.90954	5.34293	2.7008	Down
245151_at	AT2G47550	pectinesterase family protein	8.25832	10.6736	5.33442	Down
245152_at	AT2G47490	mitochondrial substrate carrier family protein	6.65985	8.07597	2.66868	Down
245156_at	AT5G12480	CPK7 (CALMODULIN-DOMAIN PROTEIN KINASE 7); calmodulin-dependent protein kinase/ kinase	5.50111	6.5518	2.07151	Down
245171_at	AT2G47560	zinc finger (C3HC4-type RING finger) family protein	6.45303	8.58075	4.37025	Down
245173_at	AT2G47520	AP2 domain-containing transcription factor, putative	5.56232	9.20006	12.4471	Down
245176_at	AT2G47440	DNAJ heat shock N-terminal domain-containing protein	7.38261	8.78269	2.63917	Down
245200_at	AT1G67850	similar to unknown protein [Arabidopsis thaliana] (TAIR:AT1G13000.2); similar to unknown protein [Arabidopsis thaliana] (TAIR:AT1G13000.1); similar to unnamed protein product [Vitis vinifera] (GB:CAO42517.1); contains InterPro domain Protein of unknown function DUF707 (InterPro:IPR007877)	6.04512	7.66641	3.0765	Down
245209_at	AT5G12340	similar to unknown protein [Arabidopsis thaliana] (TAIR:AT1G28190.1); similar to unnamed protein product [Vitis vinifera] (GB:CAO16848.1)	7.62751	9.00714	2.60202	Down
245226_at	AT3G29970	germination protein-related	3.31706	4.51672	2.29686	Down
245228_at	AT3G29810	COBL2 (COBRA-LIKE PROTEIN 2 PRECURSOR)	6.10164	7.9498	3.60041	Down
245244_at	AT1G44350	ILL6 (IAA-leucine resistant (ILR)-like gene 6); metallopeptidase	7.04646	8.44318	2.63302	Down
245253_at	AT4G15440	HPL1 (HYDROPEROXIDE LYASE 1); heme binding / iron ion binding / monooxygenase	2.57222	4.0725	2.82897	Down
245274_at	AT4G14360	dehydration-responsive protein-related	7.31062	8.60176	2.4472	Down
245277_at	AT4G15550	IAGLU (INDOLE-3-ACETATE BETA-D-GLUCOSYLTRANSFERASE); UDP-glycosyltransferase/ transferase, transferring glycosyl groups	4.24028	7.20144	7.78752	Down
245295_at	AT4G16100	similar to unknown protein [Arabidopsis thaliana] (TAIR:AT5G49220.1); similar to unnamed protein product [Vitis vinifera] (GB:CAO44865.1); contains InterPro domain Protein of unknown function DUF789 (InterPro:IPR008507)	5.6991	7.76418	4.18457	Down
245299_at	AT4G17530	RAB1C; GTP binding	9.69081	10.8178	2.18397	Down
245304_at	AT4G15630	integral membrane family protein	2.69571	4.92074	4.6752	Down
245306_at	AT4G14690	ELIP2 (EARLY LIGHT-INDUCIBLE PROTEIN 2); chlorophyll binding	3.89608	8.39665	22.6362	Down
245310_at	AT4G13950	RALFL31 (RALF-LIKE 31)	8.55304	10.6712	4.34137	Down
245317_at	AT4G15610	integral membrane family protein	10.8047	12.5104	3.26202	Down
245319_at	AT4G16146	similar to unknown protein [Arabidopsis thaliana] (TAIR:AT1G69510.2); similar to unknown protein [Arabidopsis thaliana] (TAIR:AT1G69510.1); similar to unknown protein [Arabidopsis thaliana] (TAIR:AT1G69510.3); similar to unnamed protein product [Vitis vinifera] (GB:CAO44882.1); contains InterPro domain Lg106-like (InterPro:IPR012482)	2.55244	6.42999	14.698	Down
245324_at	AT4G17260	L-lactate dehydrogenase, putative	6.51261	9.83887	10.0301	Down
245334_at	AT4G15800	RALFL33 (RALF-LIKE 33)	8.7652	10.0339	2.40942	Down
245346_at	AT4G17090	CT-BMY (BETA-AMYLASE 3, BETA-AMYLASE 8); beta-amylase	8.25279	9.31361	2.08612	Down
245363_at	AT4G15120	VQ motif-containing protein	5.50622	7.12747	3.07641	Down
245369_at	no_match	no_match	2.26708	3.26976	2.00372	Down
245370_at	AT4G16840	similar to unknown protein [Arabidopsis thaliana] (TAIR:AT2G35658.3); similar to unknown protein [Arabidopsis thaliana] (TAIR:AT2G35658.2); similar to unknown protein [Arabidopsis thaliana] (TAIR:AT2G35658.1)	6.00493	7.08585	2.11539	Down
245384_at	AT4G16790	hydroxyproline-rich glycoprotein family protein	4.6564	5.96626	2.47917	Down
245390_at	AT4G17650	aromatic-rich family protein	5.22467	6.29561	2.1008	Down
245401_at	AT4G17670	senescence-associated protein-related	5.0733	7.26455	4.56701	Down
245427_at	AT4G17550	transporter-related	5.32009	6.4174	2.13956	Down
245432_at	AT4G17100	serine protease protein -related, expressed pseudogene, blastp match of 64% identity and 1.9e-114 P-value to GP|29367523|gb|AAO72617.1||AY224498 putative serine protease-like protein {Oryza sativa (japonica cultivar-group)}	4.7667	7.35113	5.99781	Down
245435_at	no_match	no_match	2.87799	4.95219	4.21111	Down
245447_at	AT4G16820	lipase class 3 family protein	2.22678	3.42513	2.29478	Down
245479_at	AT4G16140	proline-rich family protein	4.04538	6.97015	7.59354	Down
245504_at	AT4G15660	glutaredoxin family protein	6.7634	7.96437	2.29894	Down
245506_at	AT4G15700	glutaredoxin family protein	7.84083	9.08709	2.37226	Down
245533_at	AT4G15130	cholinephosphate cytidylyltransferase, putative / phosphorylcholine transferase, putative / CTP:phosphocholine cytidylyltransferase, putative	6.07778	8.86321	6.89438	Down
245540_at	AT4G15230	ATPDR2/PDR2 (PLEIOTROPIC DRUG RESISTANCE 2); ATPase, coupled to transmembrane movement of substances	2.5263	3.9587	2.69895	Down
245543_at	AT4G15260	UDP-glucoronosyl/UDP-glucosyl transferase family protein	5.02009	6.53254	2.85295	Down
245557_at	AT4G15410	UBX domain-containing protein	6.03108	7.37632	2.54073	Down
245563_at	AT4G14580	CIPK4 (CBL-INTERACTING PROTEIN KINASE 4); kinase	6.38758	8.21012	3.53704	Down
245627_at	AT1G56600	ATGOLS2 (ARABIDOPSIS THALIANA GALACTINOL SYNTHASE 2); transferase, transferring glycosyl groups / transferase, transferring hexosyl groups	3.88807	5.41347	2.87866	Down
245629_at	AT1G56580	similar to unknown protein [Arabidopsis thaliana] (TAIR:AT1G09310.1); similar to unknown [Populus trichocarpa] (GB:ABK94967.1); contains InterPro domain Protein of unknown function DUF538 (InterPro:IPR007493)	7.1073	9.12597	4.05209	Down
245637_at	AT1G25230	purple acid phosphatase family protein	9.51012	11.0549	2.91752	Down
245641_at	AT1G25370	similar to unknown protein [Arabidopsis thaliana] (TAIR:AT1G68340.1); similar to unnamed protein product [Vitis vinifera] (GB:CAO68084.1); contains InterPro domain Protein of unknown function DUF1639 (InterPro:IPR012438)	4.05309	5.96603	3.76576	Down
245662_at	AT1G28190	similar to unknown protein [Arabidopsis thaliana] (TAIR:AT5G12340.1); similar to unknown [Picea sitchensis] (GB:ABK21062.1)	6.25944	7.38607	2.18347	Down
245686_at	AT5G22060	ATJ2 (Arabidopsis thaliana DnaJ homologue 2)	8.84182	10.123	2.43031	Down
245699_at	AT5G04250	OTU-like cysteine protease family protein	4.89839	7.74663	7.20122	Down
245706_at	AT5G04310	pectate lyase family protein	8.02671	9.61303	3.00283	Down
245708_at	AT5G04310	pectate lyase family protein	5.07799	7.16896	4.26033	Down
245740_at	AT1G44100	AAP5 (amino acid permease 5); amino acid transmembrane transporter	6.88349	9.29934	5.33633	Down
245749_at	AT1G51090	heavy-metal-associated domain-containing protein	4.31276	7.25446	7.68317	Down
245770_at	AT1G30240	binding	4.6762	5.84624	2.25018	Down
245780_at	AT1G45688	similar to unknown protein [Arabidopsis thaliana] (TAIR:AT5G42860.1); similar to H0814G11.12 [Oryza sativa (indica cultivar-group)] (GB:CAJ86345.1); similar to CAA30379.1 protein [Oryza sativa] (GB:CAB53482.1)	7.46535	8.63338	2.24705	Down
245789_at	AT1G32090	early-responsive to dehydration protein-related / ERD protein-related	5.88082	7.04369	2.23903	Down
245809_at	AT1G58440	XF1 (SQUALENE EPOXIDASE 1); oxidoreductase	5.80169	7.2734	2.7735	Down
245816_at	AT1G26210	similar to unknown protein [Arabidopsis thaliana] (TAIR:AT1G68870.1)	2.90827	5.01217	4.29869	Down
245821_at	AT1G26270	phosphatidylinositol 3- and 4-kinase family protein	9.48941	10.6719	2.26975	Down
245824_at	AT1G57943	ATPUP17 (Arabidopsis thaliana purine permease 17)	5.44755	8.80209	10.2286	Down
245832_at	AT1G48850	EMB1144 (EMBRYO DEFECTIVE 1144); chorismate synthase	8.93254	11.0097	4.21962	Down
245853_at	AT5G13500	similar to unknown protein [Arabidopsis thaliana] (TAIR:AT5G25265.1); similar to unnamed protein product [Vitis vinifera] (GB:CAO42819.1)	6.15747	7.15991	2.00339	Down
245854_at	AT5G13490	AAC2 (ADP/ATP CARRIER 2); ATP:ADP antiporter/ binding	6.28947	8.22842	3.83426	Down
245859_at	AT5G28290	ATNEK3; kinase	3.61878	4.78714	2.24755	Down
245861_at	AT5G28300	trihelix DNA-binding protein, putative	2.42602	5.01504	6.01689	Down
245879_at	AT5G09420	ATTOC64-V/MTOM64 (ARABIDOPSIS THALIANA TRANSLOCON AT THE OUTER MEMBRANE OF CHLOROPLASTS 64-V); amidase	2.73515	3.84559	2.15911	Down
245904_at	AT5G11110	ATSPS2F/SPS1 (SUCROSE PHOSPHATE SYNTHASE 1); sucrose-phosphate synthase	3.64908	6.17737	5.76887	Down
245905_at	AT5G11090	serine-rich protein-related	7.91339	9.67999	3.40251	Down
245910_at	AT5G09410	EICBP.B (ETHYLENE INDUCED CALMODULIN BINDING PROTEIN); calmodulin binding / transcription regulator	3.4265	5.58167	4.45422	Down
245929_at	AT5G24760	alcohol dehydrogenase, putative	7.10242	9.28708	4.54621	Down
245951_at	AT5G19550	ASP2 (ASPARTATE AMINOTRANSFERASE 2)	9.07799	11.2424	4.4829	Down
245956_s_at	AT5G42020;AT5G28540	[AT5G42020, BIP (LUMINAL BINDING PROTEIN); ATP binding];[AT5G28540, BIP1; ATP binding]	9.8032	10.9135	2.15884	Down
245972_at	AT5G20680	similar to unknown protein [Arabidopsis thaliana] (TAIR:AT5G64020.1); similar to Os11g0241900 [Oryza sativa (japonica cultivar-group)] (GB:NP_001067587.1); similar to expressed protein [Oryza sativa (japonica cultivar-group)] (GB:ABA92327.1); contains InterPro domain Protein of unknown function DUF231, plant (InterPro:IPR004253)	4.52117	5.561	2.05599	Down
245987_at	AT5G13180	ANAC083 (Arabidopsis NAC domain containing protein 83); transcription factor	7.6554	9.1336	2.786	Down
246000_at	AT5G20820	auxin-responsive protein-related	5.75236	7.16539	2.66295	Down
246001_at	AT5G20790	similar to unknown protein [Arabidopsis thaliana] (TAIR:AT3G43110.1)	2.57773	3.76519	2.27751	Down
246005_at	AT5G08415	lipoic acid synthase family protein	4.75275	6.03085	2.4252	Down
246030_at	AT5G21105	L-ascorbate oxidase/ copper ion binding	8.65343	10.5569	3.7412	Down
246034_at	AT5G08350	GRAM domain-containing protein / ABA-responsive protein-related	9.88698	11.9647	4.22128	Down
246039_at	AT5G19480	similar to unknown protein [Arabidopsis thaliana] (TAIR:AT5G12230.1); similar to hypothetical protein OsI_037842 [Oryza sativa (indica cultivar-group)] (GB:EAY83883.1)	7.25156	8.57811	2.50802	Down
246042_at	AT5G19440	cinnamyl-alcohol dehydrogenase, putative (CAD)	9.69822	10.7603	2.08788	Down
246043_at	AT5G19380	similar to unknown protein [Arabidopsis thaliana] (TAIR:AT5G12170.2); similar to unnamed protein product [Vitis vinifera] (GB:CAO16866.1); contains domain Multidrug resistance efflux transporter EmrE (SSF103481)	4.13521	6.19149	4.15911	Down
246054_at	AT5G08360	similar to unknown protein [Arabidopsis thaliana] (TAIR:AT5G23380.1); similar to Os04g0528000 [Oryza sativa (japonica cultivar-group)] (GB:NP_001053372.1); similar to unnamed protein product [Vitis vinifera] (GB:CAO68101.1); similar to Os10g0494000 [Oryza sativa (japonica cultivar-group)] (GB:NP_001064942.1); contains InterPro domain Protein of unknown function DUF789 (InterPro:IPR008507)	4.95302	6.91364	3.89232	Down
246071_at	AT5G20150	SPX (SYG1/Pho81/XPR1) domain-containing protein	7.49684	10.3974	7.46722	Down
246082_at	AT5G20480	EFR (EF-TU RECEPTOR); ATP binding / kinase/ protein serine/threonine kinase	2.40949	3.82899	2.67492	Down
246097_at	AT5G20270	HHP1 (HEPTAHELICAL TRANSMEMBRANE PROTEIN1)	2.56917	4.35102	3.43866	Down
246125_at	AT5G19875	similar to unknown protein [Arabidopsis thaliana] (TAIR:AT2G31940.1); similar to hypothetical protein MtrDRAFT_AC155880g29v2 [Medicago truncatula] (GB:ABN08129.1)	5.23301	7.96612	6.64888	Down
246126_at	AT5G20070	ATNUDT19 (Arabidopsis thaliana Nudix hydrolase homolog 19); hydrolase	6.09151	7.81264	3.29695	Down
246137_at	AT5G28490	LSH1 (LIGHT-DEPENDENT SHORT HYPOCOTYLS 1)	5.33092	7.68178	5.10131	Down
246141_at	AT5G19920	transducin family protein / WD-40 repeat family protein	2.37739	3.84495	2.76554	Down
246146_at	AT5G20050	protein kinase family protein	7.45755	9.28423	3.54719	Down
246158_at	AT5G19855	similar to unnamed protein product [Vitis vinifera] (GB:CAO21907.1)	4.41629	6.34277	3.80126	Down
246189_at	AT5G20910	zinc finger (C3HC4-type RING finger) family protein	5.97678	7.03083	2.07635	Down
246198_at	AT4G36810	GGPS1 (GERANYLGERANYL PYROPHOSPHATE SYNTHASE 1); farnesyltranstransferase	6.30403	7.3931	2.12735	Down
246200_at	AT4G37240	similar to unknown protein [Arabidopsis thaliana] (TAIR:AT2G23690.1); similar to unnamed protein product [Vitis vinifera] (GB:CAO45438.1); similar to hypothetical protein [Vitis vinifera] (GB:CAN61825.1)	5.32804	7.89109	5.90956	Down
246201_at	AT4G36750	quinone reductase family protein	7.48378	8.8444	2.56795	Down
246212_at	AT4G36930	SPT (SPATULA); DNA binding / transcription factor	3.90824	5.44188	2.89515	Down
246214_at	AT4G36988;AT4G36990	[AT4G36988, CPuORF49 (Conserved peptide upstream open reading frame 49)];[AT4G36990, HSF4 (HEAT SHOCK FACTOR 4); DNA binding / transcription factor]	10.02	11.8993	3.67897	Down
246217_at	AT4G36920	AP2 (APETALA 2); transcription factor	5.8618	7.79768	3.8261	Down
246235_at	AT4G36830	GNS1/SUR4 membrane family protein	4.8406	7.39298	5.86603	Down
246238_at	AT4G36670	mannitol transporter, putative	9.59282	10.9302	2.52699	Down
246247_at	AT4G36640	SEC14 cytosolic factor family protein / phosphoglyceride transfer family protein	4.54428	5.88207	2.52764	Down
246249_at	AT4G36680	pentatricopeptide (PPR) repeat-containing protein	6.47873	8.17755	3.24634	Down
246250_at	AT4G36880	CP1 (CYSTEINE PROTEINASE1); cysteine-type peptidase	3.46975	5.6739	4.60801	Down
246266_at	AT1G31817	NFD3 (NUCLEAR FUSION DEFECTIVE 3); structural constituent of ribosome	4.99632	6.03181	2.04981	Down
246272_at	AT4G37150	esterase, putative	4.61999	8.36257	13.3853	Down
246309_at	AT3G51790	ATG1 (G1p-related protein)	5.41702	7.19731	3.43495	Down
246310_at	AT3G51895	SULTR3;1 (SULFATE TRANSPORTER 1); sulfate transmembrane transporter	3.20373	6.51677	9.93859	Down
246325_at	AT1G16540	ABA3/ATABA3/LOS5/SIR3 (ABA DEFICIENT 3); Mo-molybdopterin cofactor sulfurase/ selenocysteine lyase	2.84556	4.2102	2.57511	Down
246335_at	AT3G44880	ACD1 (ACCELERATED CELL DEATH 1)	4.73827	6.12838	2.62097	Down
246376_at	AT1G51950	IAA18 (indoleacetic acid-induced protein 18); transcription factor	7.26626	8.27457	2.01154	Down
246386_at	AT1G77410	BGAL16 (BETA-GALACTOSIDASE 16); beta-galactosidase	2.1505	3.54474	2.6285	Down
246389_at	AT1G77380	AAP3 (amino acid permease 3); amino acid transmembrane transporter	7.12199	10.0567	7.64613	Down
246395_at	AT1G58170	disease resistance-responsive protein-related / dirigent protein-related	3.83218	8.00307	18.012	Down
246405_at	AT1G57630	disease resistance protein (TIR class), putative	4.04626	7.32203	9.6851	Down
246417_at	AT5G16990	NADP-dependent oxidoreductase, putative	3.36726	6.32476	7.7678	Down
246418_at	AT5G16960	NADP-dependent oxidoreductase, putative	2.46685	3.99541	2.88496	Down
246422_at	AT5G17060	ATARFB1B; GTP binding	5.71363	7.18886	2.78028	Down
246440_at	AT5G17650	glycine/proline-rich protein	8.79518	10.1357	2.53235	Down
246445_at	AT5G17630	glucose-6-phosphate/phosphate translocator, putative	5.75099	6.75262	2.00227	Down
246458_at	AT5G16860	pentatricopeptide (PPR) repeat-containing protein	2.43315	4.19458	3.39034	Down
246463_at	AT5G16970	AT-AER (ALKENAL REDUCTASE); 2-alkenal reductase	3.15307	9.22756	67.3914	Down
246465_at	no_match	no_match	3.83465	6.01802	4.54213	Down
246466_at	AT5G17010	sugar transporter family protein	5.66221	6.6879	2.03593	Down
246468_at	AT5G17050	UDP-glucoronosyl/UDP-glucosyl transferase family protein	4.88122	6.0961	2.32121	Down
246481_s_at	AT5G15960;AT5G15970	[AT5G15960, KIN1];[AT5G15970, KIN2 (COLD-RESPONSIVE 6.6)]	12.8032	14.101	2.45857	Down
246488_at	AT5G16010	3-oxo-5-alpha-steroid 4-dehydrogenase family protein / steroid 5-alpha-reductase family protein	6.66012	11.9267	38.4942	Down
246498_at	AT5G16230	acyl-(acyl-carrier-protein) desaturase, putative / stearoyl-ACP desaturase, putative	4.33921	5.3969	2.08159	Down
246510_at	AT5G15410	DND1 (DEFENSE NO DEATH 1); calcium channel/ calmodulin binding / cation channel/ cyclic nucleotide binding / inward rectifier potassium channel	5.22096	7.17195	3.86639	Down
246511_at	AT5G15490	UDP-glucose 6-dehydrogenase, putative	7.3585	9.06087	3.25436	Down
246523_at	AT5G15850	COL1 (CONSTANS-LIKE 1); transcription factor/ zinc ion binding	2.46888	3.93883	2.77013	Down
246524_at	AT5G15860	ATPCME (PRENYLCYSTEINE METHYLESTERASE); prenylcysteine methylesterase	4.03474	5.19689	2.2379	Down
246525_at	AT5G15840	CO (CONSTANS); transcription factor/ zinc ion binding	2.65522	3.79608	2.20513	Down
246528_at	AT5G15640	mitochondrial substrate carrier family protein	6.25615	7.2712	2.02097	Down
246529_at	AT5G15730	serine/threonine protein kinase, putative	6.68384	7.85347	2.24954	Down
246553_at	AT5G15440	EDL1 (EID1-LIKE 1)	6.81592	7.96491	2.21758	Down
246555_at	AT5G15470	GAUT14 (Galacturonosyltransferase 14); polygalacturonate 4-alpha-galacturonosyltransferase/ transferase, transferring glycosyl groups / transferase, transferring hexosyl groups	5.11458	6.30119	2.27617	Down
246580_at	AT1G31770	ABC transporter family protein	6.25848	7.49651	2.35875	Down
246593_at	AT5G14790	binding	4.28865	5.71594	2.68941	Down
246597_at	AT5G14760	AO (L-ASPARTATE OXIDASE); L-aspartate oxidase	3.14051	7.21735	16.8753	Down
246607_at	AT5G35370	carbohydrate binding / kinase	4.7515	6.13046	2.6008	Down
246612_at	AT5G35320	similar to hypothetical protein [Vitis vinifera] (GB:CAN60849.1)	5.48464	7.70886	4.67257	Down
246627_s_at	AT2G45300;AT1G48860	[AT2G45300, 3-phosphoshikimate 1-carboxyvinyltransferase / 5-enolpyruvylshikimate-3-phosphate / EPSP synthase];[AT1G48860, 3-phosphoshikimate 1-carboxyvinyltransferase, putative / 5-enolpyruvylshikimate-3-phosphate, putative / EPSP synthase, putative]	9.29506	10.7363	2.71562	Down
246708_at	AT5G28150	similar to unknown protein [Arabidopsis thaliana] (TAIR:AT3G04860.1); similar to hypothetical protein [Vitis vinifera] (GB:CAN64151.1); contains InterPro domain Protein of unknown function DUF868, plant (InterPro:IPR008586)	6.20351	7.28392	2.11464	Down
246728_at	AT5G28040	transcription regulator	6.94662	8.18231	2.35494	Down
246733_at	AT5G27660	serine-type peptidase/ trypsin	3.00437	4.58135	2.98343	Down
246767_at	AT5G27395	P-P-bond-hydrolysis-driven protein transmembrane transporter	5.19051	6.5016	2.48128	Down
246772_at	AT5G27490	integral membrane Yip1 family protein	4.81734	5.97857	2.23648	Down
246779_at	AT5G27520	mitochondrial substrate carrier family protein	5.97824	7.47449	2.82108	Down
246790_at	AT5G27610	DNA binding / transcription factor	3.80982	5.0601	2.37889	Down
246831_at	AT5G26340	MSS1 (SUGAR TRANSPORT PROTEIN 13); carbohydrate transmembrane transporter/ hexose:hydrogen symporter/ high-affinity hydrogen:glucose symporter/ sugar:hydrogen ion symporter	5.317	7.87542	5.8906	Down
246839_at	AT5G26720	unknown protein	3.45489	4.80858	2.55564	Down
246861_at	AT5G25890	IAA28 (IAA-ALANINE RESISTANT 2); transcription factor	6.45906	8.48567	4.07446	Down
246884_at	AT5G26220	ChaC-like family protein	2.39074	5.78033	10.4802	Down
246908_at	AT5G25610	RD22 (RESPONSIVE TO DESSICATION 22)	2.52783	3.53457	2.00936	Down
246911_at	AT5G25810	TNY (TINY); DNA binding / transcription factor	3.41608	6.38992	7.85623	Down
246917_at	AT5G25280	serine-rich protein-related	7.33169	10.2028	7.31643	Down
246922_at	AT5G25110	CIPK25 (CBL-INTERACTING PROTEIN KINASE 25); kinase	3.59195	6.8653	9.6689	Down
246935_at	AT5G25350	EBF2 (EIN3-BINDING F BOX PROTEIN 2)	6.73516	8.44018	3.26033	Down
246936_at	AT5G25360	similar to unknown protein [Arabidopsis thaliana] (TAIR:AT4G32342.1); similar to unknown [Populus trichocarpa] (GB:ABK93715.1)	6.81976	8.05213	2.34952	Down
246943_at	AT5G25440	protein kinase family protein	6.12385	7.76501	3.11918	Down
246944_at	AT5G25450	ubiquinol-cytochrome C reductase complex 14 kDa protein, putative	5.14412	11.3355	73.0795	Down
246954_at	AT5G04830	similar to unknown [Populus trichocarpa x Populus deltoides] (GB:ABK96633.1); contains domain SSF54427 (SSF54427)	6.82321	8.28827	2.76076	Down
246976_s_at	AT5G24810	ABC1 family protein	5.94762	8.48928	5.82259	Down
246988_at	AT5G67340	armadillo/beta-catenin repeat family protein / U-box domain-containing protein	4.00461	5.41564	2.65927	Down
247005_at	AT5G67520	adenylylsulfate kinase, putative	5.99835	7.12717	2.1868	Down
247012_at	AT5G67580	ATTRB2/TRB2 (TELOMERE REPEAT BINDING FACTOR 2); DNA binding / transcription factor	4.24304	6.4546	4.63178	Down
247013_at	AT5G67480	BT4 (BTB AND TAZ DOMAIN PROTEIN 4); protein binding / transcription regulator	7.76142	9.21349	2.73601	Down
247024_at	AT5G66985	unknown protein	7.30923	9.66916	5.13345	Down
247044_at	AT5G66850	MAPKKK5 (Mitogen-activated protein kinase kinase kinase 5); kinase	5.03672	6.45175	2.66665	Down
247057_at	AT5G66770	scarecrow transcription factor family protein	4.58128	5.74525	2.24073	Down
247061_at	AT5G66780	similar to unknown [Ammopiptanthus mongolicus] (GB:AAW33981.1)	2.98436	4.44234	2.74723	Down
247069_at	AT5G66920	SKS17 (SKU5 Similar 17); copper ion binding / oxidoreductase	8.19129	9.39841	2.30877	Down
247095_at	AT5G66400	RAB18 (RESPONSIVE TO ABA 18)	2.99909	9.56824	94.9536	Down
247103_at	AT5G66610	zinc ion binding	2.92092	3.93236	2.01592	Down
247109_at	AT5G65870	ATPSK5 (PHYTOSULFOKINE 5 PRECURSOR); growth factor	4.48025	8.98014	22.6257	Down
247110_at	AT5G65830	leucine-rich repeat family protein	4.45301	6.10171	3.13551	Down
247128_at	AT5G66110	metal ion binding	2.7921	3.85075	2.08299	Down
247132_at	AT5G66200	armadillo/beta-catenin repeat family protein	7.00809	8.15537	2.21495	Down
247136_at	AT5G66170	similar to unknown protein [Arabidopsis thaliana] (TAIR:AT2G17850.1); similar to unnamed protein product [Vitis vinifera] (GB:CAO48196.1); contains InterPro domain Rhodanese-like (InterPro:IPR001763)	8.68866	10.1725	2.79683	Down
247138_at	AT5G66120	3-dehydroquinate synthase, putative	7.78148	9.97554	4.57589	Down
247145_at	AT5G65600	legume lectin family protein / protein kinase family protein	3.36997	4.49758	2.18496	Down
247147_at	AT5G65630	GTE7 (GLOBAL TRANSCRIPTION FACTOR GROUP E 7); DNA binding	7.16594	8.31888	2.22368	Down
247151_at	AT5G65640	BHLH093 (BETA HLH PROTEIN 93); DNA binding / transcription factor	5.26246	7.47185	4.62479	Down
247161_at	AT5G65810	similar to unknown protein [Arabidopsis thaliana] (TAIR:AT3G49720.1); similar to unknown protein [Arabidopsis thaliana] (TAIR:AT3G49720.2); similar to hypothetical protein [Vitis vinifera] (GB:CAN74732.1); contains domain S-adenosyl-L-methionine-dependent methyltransferases (SSF53335)	7.88623	10.1744	4.88445	Down
247165_at	AT5G65790	MYB68 (myb domain protein 68); DNA binding / transcription factor	5.74479	7.41221	3.17646	Down
247184_at	AT5G65450	ubiquitin carboxyl-terminal hydrolase family protein / zinc finger (MYND type) family protein	5.15853	6.91138	3.37022	Down
247189_at	AT5G65390	AGP7 (Arabinogalactan protein 7)	3.627	5.57689	3.86346	Down
247197_at	AT5G65240	leucine-rich repeat family protein / protein kinase family protein	6.71098	7.7673	2.07962	Down
247202_at	AT5G65270	AtRABA4a (Arabidopsis Rab GTPase homolog A4a); GTP binding	7.32913	8.98727	3.15609	Down
247214_at	AT5G64850	similar to unknown protein [Arabidopsis thaliana] (TAIR:AT5G09960.1); similar to 80C09_15 [Brassica rapa subsp. pekinensis] (GB:AAZ41826.1)	5.05798	7.4808	5.36219	Down
247229_at	AT5G65160	tetratricopeptide repeat (TPR)-containing protein	2.69344	4.44272	3.36191	Down
247239_at	AT5G64640	pectinesterase family protein	2.74201	4.39387	3.14238	Down
247248_at	AT5G64560	magnesium transporter CorA-like family protein (MRS2-2)	5.78145	6.78271	2.00175	Down
247251_at	AT5G64740	CESA6 (CELLULOSE SYNTHASE 6); transferase, transferring glycosyl groups	8.30327	9.49496	2.2842	Down
247264_at	AT5G64530	ANAC104/XND1 (Arabidopsis NAC domain containing protein 104); transcription factor	5.7144	8.06048	5.08442	Down
247265_at	AT5G64550;AT5G64552	[AT5G64550, loricrin-related];[AT5G64552, CPuORF22 (Conserved peptide upstream open reading frame 22)]	5.42644	6.66309	2.3565	Down
247283_at	AT5G64250	2-nitropropane dioxygenase family / NPD family	8.3482	10.5177	4.49864	Down
247284_at	AT5G64410	ATOPT4 (oligopeptide transporter 4); oligopeptide transporter	7.14658	8.98681	3.58068	Down
247293_at	AT5G64510	similar to unnamed protein product [Vitis vinifera] (GB:CAO49799.1)	2.50393	7.8403	40.4024	Down
247332_at	AT5G63440	similar to hypothetical protein [Vitis vinifera] (GB:CAN75279.1); contains InterPro domain Protein of unknown function DUF167 (InterPro:IPR003746)	4.00037	5.22222	2.33246	Down
247351_at	AT5G63790	ANAC102 (Arabidopsis NAC domain containing protein 102); transcription factor	9.36599	10.6222	2.38864	Down
247356_at	AT5G63800	BGAL6/MUM2 (MUCILAGE-MODIFIED 2); beta-galactosidase	4.56163	5.93229	2.58589	Down
247360_at	AT5G63450	CYP94B1 (cytochrome P450, family 94, subfamily B, polypeptide 1); oxygen binding	2.70877	5.85065	8.82677	Down
247378_at	AT5G63120	ethylene-responsive DEAD box RNA helicase, putative (RH30)	3.96419	5.75511	3.46037	Down
247380_at	AT5G63380	4-coumarate--CoA ligase family protein / 4-coumaroyl-CoA synthase family protein	4.76538	6.09907	2.52047	Down
247406_at	AT5G62920	ARR6 (RESPONSE REGULATOR 6); transcription regulator/ two-component response regulator	4.42651	8.13689	13.0899	Down
247431_at	AT5G62520	SRO5 (SIMILAR TO RCD ONE 5); NAD+ ADP-ribosyltransferase	9.10084	10.2238	2.17795	Down
247444_at	AT5G62630	HIPL2 (HIPL2 PROTEIN PRECURSOR); catalytic	8.57493	10.4836	3.75463	Down
247464_at	AT5G62070	IQD23 (IQ-domain 23); calmodulin binding	3.47949	7.8283	20.3762	Down
247478_at	AT5G62360	invertase/pectin methylesterase inhibitor family protein	8.40779	13.0411	24.8172	Down
247492_at	AT5G61890	AP2 domain-containing transcription factor family protein	2.43585	5.40984	7.85706	Down
247494_at	AT5G61790	calnexin 1 (CNX1)	8.86342	10.193	2.51325	Down
247498_at	AT5G61810	mitochondrial substrate carrier family protein	3.02044	5.16942	4.43515	Down
247517_at	AT5G61780	tudor domain-containing protein / nuclease family protein	8.54108	10.4083	3.64824	Down
247522_at	AT5G61340	similar to unknown protein [Arabidopsis thaliana] (TAIR:AT1G26650.1); similar to hypothetical protein [Vitis vinifera] (GB:CAN78131.1)	4.97628	7.04481	4.19459	Down
247524_at	AT5G61440	thioredoxin family protein	7.68286	9.62389	3.83979	Down
247532_at	AT5G61560	protein kinase family protein	3.78762	6.14397	5.12073	Down
247569_at	AT5G61240	protein binding	6.99826	8.99027	3.97791	Down
247585_at	AT5G60680	similar to unknown protein [Arabidopsis thaliana] (TAIR:AT3G45210.1); similar to unnamed protein product [Vitis vinifera] (GB:CAO21845.1); contains InterPro domain Protein of unknown function DUF584 (InterPro:IPR007608)	7.01866	8.38134	2.57162	Down
247595_at	AT5G60820	zinc finger (C3HC4-type RING finger) family protein	5.51793	6.58833	2.10002	Down
247597_at	AT5G60860	AtRABA1f (Arabidopsis Rab GTPase homolog A1f); GTP binding	4.16387	5.91812	3.37351	Down
247600_at	AT5G60890	ATMYB34/ATR1/MYB34 (ALTERED TRYPTOPHAN REGULATION, MYB DOMAIN PROTEIN 34); DNA binding / kinase/ transcription activator/ transcription factor	5.49599	6.55577	2.08461	Down
247625_at	AT5G60200	Dof-type zinc finger domain-containing protein	8.5035	9.71715	2.31925	Down
247633_at	AT5G60470	zinc finger (C2H2 type) family protein	2.14899	3.99386	3.5922	Down
247657_at	AT5G59845	gibberellin-regulated family protein	3.04988	5.53362	5.59345	Down
247666_at	AT5G60140	transcriptional factor B3 family protein	2.88806	4.7631	3.66811	Down
247679_at	AT5G59540	oxidoreductase, 2OG-Fe(II) oxygenase family protein	3.30978	6.66043	10.2011	Down
247691_at	AT5G59720	HSP18.2 (HEAT SHOCK PROTEIN 18.2)	3.6505	8.27602	24.6844	Down
247706_at	AT5G59480	haloacid dehalogenase-like hydrolase family protein	6.52666	8.40334	3.6723	Down
247707_at	AT5G59450	scarecrow-like transcription factor 11 (SCL11)	5.89985	7.50654	3.04553	Down
247712_at	AT5G59300	UBC7 (UBIQUITIN-CONJUGATING ENZYME 31); ubiquitin-protein ligase	7.57141	9.07508	2.83564	Down
247717_at	AT5G59320	LTP3 (LIPID TRANSFER PROTEIN 3); lipid binding	2.88552	6.73686	14.4334	Down
247718_at	AT5G59310	LTP4 (LIPID TRANSFER PROTEIN 4); lipid binding	2.75783	3.93585	2.26266	Down
247719_at	AT5G59305	similar to unknown [Populus trichocarpa] (GB:ABK94520.1)	6.41984	8.13052	3.27315	Down
247723_at	AT5G59220	protein phosphatase 2C, putative / PP2C, putative	3.39669	4.48318	2.12357	Down
247729_at	AT5G59530	2-oxoglutarate-dependent dioxygenase, putative	5.66103	7.44706	3.44865	Down
247751_at	AT5G59050	similar to unknown [Populus trichocarpa] (GB:ABK92460.1)	2.91773	4.50067	2.99579	Down
247754_at	AT5G59080	similar to unknown protein [Arabidopsis thaliana] (TAIR:AT5G02020.1); similar to unnamed protein product [Vitis vinifera] (GB:CAO15731.1)	9.59907	10.9811	2.60637	Down
247768_at	AT5G58900	myb family transcription factor	5.25874	8.0603	6.97194	Down
247774_at	AT5G58660	oxidoreductase, 2OG-Fe(II) oxygenase family protein	5.87483	8.00322	4.37228	Down
247776_at	AT5G58700	phosphoinositide-specific phospholipase C family protein	5.34665	8.17489	7.10208	Down
247779_at	AT5G58760	DDB2 (DAMAGED DNA-BINDING 2); nucleotide binding	2.94156	5.54108	6.06085	Down
247780_at	AT5G58770	dehydrodolichyl diphosphate synthase, putative / DEDOL-PP synthase, putative	2.68561	4.0703	2.61115	Down
247786_at	AT5G58600	PMR5 (POWDERY MILDEW RESISTANT 5)	4.35353	5.76505	2.66018	Down
247793_at	AT5G58650	PSY1 (PLANT PEPTIDE CONTAINING SULFATED TYROSINE 1)	8.68342	9.76209	2.11209	Down
247794_at	AT5G58670	ATPLC1 (PHOSPHOLIPASE C 1); phospholipase C	9.11869	10.8133	3.23683	Down
247827_at	AT5G58500	similar to unknown protein [Arabidopsis thaliana] (TAIR:AT1G07090.1); similar to unnamed protein product [Vitis vinifera] (GB:CAO21405.1); similar to hypothetical protein [Vitis vinifera] (GB:CAN60458.1); contains InterPro domain Protein of unknown function DUF640 (InterPro:IPR006936)	3.91784	8.44036	22.9834	Down
247838_at	AT5G57990	UBP23 (UBIQUITIN-SPECIFIC PROTEASE 23); ubiquitin-specific protease	8.53058	9.92384	2.62672	Down
247850_at	AT5G58150	leucine-rich repeat transmembrane protein kinase, putative	4.41287	6.55719	4.42083	Down
247851_at	AT5G58070	lipocalin, putative	8.94547	12.3134	10.3242	Down
247874_at	AT5G57710	heat shock protein-related	5.67	7.71362	4.12278	Down
247904_at	AT5G57390	AIL5 (AINTEGUMENTA-LIKE 5); DNA binding / transcription factor	4.0705	6.92395	7.22727	Down
247922_at	AT5G57500	transferase, transferring glycosyl groups	4.84378	8.59561	13.4714	Down
247930_at	AT5G57060	similar to unknown protein [Arabidopsis thaliana] (TAIR:AT4G26060.1); similar to unknown [Picea sitchensis] (GB:ABK23978.1); contains InterPro domain Channel forming colicin, C-terminal cytotoxic; (InterPro:IPR000293)	6.6037	7.60662	2.00406	Down
247934_at	AT5G57000	similar to unknown protein [Arabidopsis thaliana] (TAIR:AT1G72690.1); similar to unnamed protein product [Vitis vinifera] (GB:CAO65331.1)	3.9409	5.64362	3.25513	Down
247940_at	AT5G57190	PSD2 (PHOSPHATIDYLSERINE DECARBOXYLASE 2); phosphatidylserine decarboxylase	3.38585	6.09907	6.55783	Down
247946_at	AT5G57180	CIA2 (CHLOROPLAST IMPORT APPARATUS 2)	3.20217	6.1539	7.73672	Down
247949_at	AT5G57220	CYP81F2 (cytochrome P450, family 81, subfamily F, polypeptide 2); oxygen binding	7.7767	11.3992	12.3163	Down
247964_at	AT5G56600	PFN3/PRF3 (PROFILIN 3); actin binding	6.44602	7.67815	2.34914	Down
247982_at	AT5G56760	AtSerat1;1 (SERINE ACETYLTRANSFERASE 52); serine O-acetyltransferase	10.9329	12.2776	2.53973	Down
247989_at	AT5G56350	pyruvate kinase, putative	6.7164	8.80762	4.26109	Down
247992_at	AT5G56520	similar to unknown protein [Arabidopsis thaliana] (TAIR:AT1G55365.1)	3.85883	4.94027	2.11614	Down
247995_at	AT5G56160	transporter	3.13785	4.7702	3.10017	Down
247999_at	AT5G56150	UBC30 (UBIQUITIN-CONJUGATING ENZYME 30); ubiquitin-protein ligase	8.30397	9.74798	2.72078	Down
248017_at	AT5G56460	protein kinase, putative	6.90289	8.41781	2.85783	Down
248040_at	AT5G55970	zinc finger (C3HC4-type RING finger) family protein	6.1414	7.36199	2.33043	Down
248043_s_at	AT5G56010;AT5G56000	[AT5G56010, HSP81-3 (Heat shock protein 81-3); ATP binding];[AT5G56000, heat shock protein 81-4 (HSP81-4)]	11.5671	13.0872	2.86805	Down
248045_at	AT5G56030	HSP81-2 (EARLY-RESPONSIVE TO DEHYDRATION 8); ATP binding	9.49171	11.6524	4.47133	Down
248055_at	AT5G55830	lectin protein kinase, putative	3.77288	6.97666	9.21371	Down
248080_at	AT5G55380	membrane bound O-acyl transferase (MBOAT) family protein / wax synthase-related	3.32963	4.5378	2.31044	Down
248090_at	AT5G55090	MAPKKK15 (Mitogen-activated protein kinase kinase kinase 15); kinase	2.67284	3.99411	2.49886	Down
248100_at	AT5G55180	glycosyl hydrolase family 17 protein	8.23249	10.4452	4.6354	Down
248101_at	AT5G55200	co-chaperone grpE protein, putative	6.84398	7.93189	2.12565	Down
248118_at	AT5G55050	GDSL-motif lipase/hydrolase family protein	3.96673	8.19665	18.7643	Down
248134_at	AT5G54860	integral membrane transporter family protein	5.53206	7.0088	2.78321	Down
248136_at	AT5G54910	DEAD/DEAH box helicase, putative	4.27467	5.63793	2.57266	Down
248138_at	AT5G54960	PDC2 (PYRUVATE DECARBOXYLASE-2); pyruvate decarboxylase	7.75903	11.041	9.72674	Down
248139_at	AT5G54970	similar to unknown protein [Arabidopsis thaliana] (TAIR:AT4G26960.1)	4.71273	6.87087	4.46338	Down
248142_at	AT5G55040	DNA binding	6.54913	7.61411	2.09215	Down
248154_at	AT5G54400	methyltransferase	3.90795	7.20008	9.79558	Down
248175_at	AT5G54640	HTA1/RAT5 (RESISTANT TO AGROBACTERIUM TRANSFORMATION 5); DNA binding	6.0994	7.62004	2.86919	Down
248176_at	AT5G54650	Fh5 (FORMIN HOMOLOGY5); actin binding	5.10957	7.40481	4.90837	Down
248186_at	AT5G53880	similar to unknown [Populus trichocarpa] (GB:ABK92577.1)	8.83922	9.94719	2.15542	Down
248199_at	AT5G54170	similar to CP5 [Arabidopsis thaliana] (TAIR:AT1G64720.1); similar to putative nodule membrane protein [Medicago sativa] (GB:AAL57201.1); contains InterPro domain Lipid-binding START (InterPro:IPR002913)	7.57671	10.6071	8.17048	Down
248205_at	AT5G54300	similar to unknown protein [Arabidopsis thaliana] (TAIR:AT1G61260.1); similar to unnamed protein product [Vitis vinifera] (GB:CAO39207.1); contains InterPro domain Protein of unknown function DUF761, plant (InterPro:IPR008480)	5.17779	8.69178	11.4239	Down
248226_at	no_match	no_match	4.47184	6.77758	4.94421	Down
248227_at	AT5G53820	similar to unknown protein [Arabidopsis thaliana] (TAIR:AT5G38760.1); similar to pollen coat protein [Brassica oleracea] (GB:CAA63531.1); contains domain PTHR23241:SF11 (PTHR23241:SF11); contains domain PTHR23241 (PTHR23241)	6.10899	7.41386	2.47063	Down
248230_at	AT5G53830	VQ motif-containing protein	6.39873	8.64049	4.72972	Down
248236_at	AT5G53870	plastocyanin-like domain-containing protein	2.04008	3.29769	2.39099	Down
248243_at	AT5G53590;AT5G53588	[AT5G53590, auxin-responsive family protein];[AT5G53588, CPuORF50 (Conserved peptide upstream open reading frame 50)]	9.82028	11.2706	2.7327	Down
248252_at	AT5G53250	AGP22/ATAGP22 (ARABINOGALACTAN PROTEINS 22)	5.48918	9.03239	11.6577	Down
248253_at	AT5G53290	CRF3 (CYTOKININ RESPONSE FACTOR 3); DNA binding / transcription factor	3.54947	4.81306	2.40092	Down
248271_at	AT5G53420	similar to unknown protein [Arabidopsis thaliana] (TAIR:AT4G27900.1); similar to unknown protein [Arabidopsis thaliana] (TAIR:AT4G27900.2); similar to Os05g0595300 [Oryza sativa (japonica cultivar-group)] (GB:NP_001056514.1); similar to hypothetical protein OsI_020507 [Oryza sativa (indica cultivar-group)] (GB:EAY99274.1); contains InterPro domain CCT (InterPro:IPR010402)	3.95413	6.57523	6.15217	Down
248273_at	AT5G53500	WD-40 repeat family protein	2.24081	3.69031	2.73113	Down
248277_at	AT5G52860	ABC transporter family protein	1.84816	4.35289	5.67542	Down
248289_at	AT5G52880	F-box family protein	3.6299	4.66802	2.05355	Down
248300_at	AT5G53000	TAP46 (2A PHOSPHATASE ASSOCIATED PROTEIN OF 46 KD)	6.95353	8.0924	2.20209	Down
248305_at	AT5G52560	ATUSP (ARABIDOPSIS THALIANA UDP-SUGAR PYROPHOSPHORYLASE); UTP-monosaccharide-1-phosphate uridylyltransferase/ UTP:arabinose-1-phosphate uridylyltransferase/ UTP:galactose-1-phosphate uridylyltransferase/ UTP:glucose-1-phosphate uridylyltransferase/ UTP:xy	6.10281	7.31515	2.31714	Down
248328_at	AT5G52660	myb family transcription factor	4.80845	5.81891	2.01456	Down
248332_at	AT5G52640	HSP81-1 (HEAT SHOCK PROTEIN 81-1); ATP binding / unfolded protein binding	4.96663	12.169	147.272	Down
248337_at	AT5G52310	COR78 (COLD REGULATED 78)	9.25409	11.6133	5.13085	Down
248352_at	AT5G52300	LTI65/RD29B (RESPONSIVE TO DESSICATION 29B)	3.13464	8.32896	36.614	Down
248353_at	AT5G52320	CYP96A4 (cytochrome P450, family 96, subfamily A, polypeptide 4); oxygen binding	3.14633	4.23596	2.12819	Down
248358_at	AT5G52400	CYP715A1 (cytochrome P450, family 715, subfamily A, polypeptide 1); oxygen binding	2.7567	5.84308	8.49363	Down
248381_at	AT5G51830	pfkB-type carbohydrate kinase family protein	6.48711	7.96117	2.77802	Down
248382_at	AT5G51890	peroxidase	2.66995	3.91559	2.37124	Down
248391_at	AT5G52030	TraB protein-related	3.52336	4.71331	2.28146	Down
248393_at	AT5G52060	ATBAG1 (ARABIDOPSIS THALIANA BCL-2-ASSOCIATED ATHANOGENE 1); protein binding	7.75379	9.99601	4.73123	Down
248395_at	AT5G52120	ATPP2-A14 (Phloem protein 2-A14); carbohydrate binding	5.08719	7.18307	4.27487	Down
248424_at	AT5G51680	hydroxyproline-rich glycoprotein family protein	4.28653	8.1031	14.0897	Down
248426_at	AT5G51740	peptidase M48 family protein	6.02939	7.44842	2.67404	Down
248434_at	AT5G51440	23.5 kDa mitochondrial small heat shock protein (HSP23.5-M)	2.65218	8.64991	63.899	Down
248440_at	AT5G51260	acid phosphatase, putative	4.12394	5.4771	2.55472	Down
248451_at	AT5G51180	similar to unknown protein [Arabidopsis thaliana] (TAIR:AT4G25770.1); similar to unknown [Populus trichocarpa] (GB:ABK95234.1); contains InterPro domain Protein of unknown function DUF676, hydrolase-like (InterPro:IPR007751)	5.53858	6.75908	2.33027	Down
248462_at	AT5G50960	nucleotide-binding family protein	7.44742	8.53763	2.12905	Down
248463_at	AT5G51130	similar to unnamed protein product [Vitis vinifera] (GB:CAO65480.1); contains InterPro domain Methyltransferase type 12 (InterPro:IPR013217); contains InterPro domain Bicoid-interacting 3 (InterPro:IPR010675)	5.41576	7.1306	3.28261	Down
248466_at	AT5G50720	ATHVA22E (Arabidopsis thaliana HVA22 homologue E)	9.73469	10.8442	2.15777	Down
248467_at	AT5G50800	nodulin MtN3 family protein	2.0984	3.17117	2.10347	Down
248476_at	AT5G50890	similar to lipase class 3 family protein [Arabidopsis thaliana] (TAIR:AT2G05260.1); similar to unnamed protein product [Vitis vinifera] (GB:CAO69997.1); contains domain SSF53474 (SSF53474)	5.75658	6.94279	2.27554	Down
248485_at	AT5G51050	mitochondrial substrate carrier family protein	3.98035	6.02616	4.12907	Down
248496_at	AT5G50790	nodulin MtN3 family protein	2.73373	4.87935	4.42483	Down
248502_at	AT5G50450	zinc finger (MYND type) family protein	6.52526	7.62584	2.14441	Down
248537_at	AT5G50100	similar to PBng143 [Vigna radiata] (GB:BAB82450.1); contains InterPro domain Thioredoxin-like fold (InterPro:IPR012336); contains InterPro domain Putative thiol-disulphide oxidoreductase DCC (InterPro:IPR007263)	4.29944	6.42039	4.34981	Down
248545_at	AT5G50260	cysteine proteinase, putative	2.39706	4.05653	3.15899	Down
248563_at	AT5G49690	UDP-glucoronosyl/UDP-glucosyl transferase family protein	4.1625	6.72671	5.91433	Down
248564_at	AT5G49700	DNA-binding protein-related	4.77115	7.97828	9.23515	Down
248582_at	AT5G49910	cpHSC70-2 (HEAT SHOCK PROTEIN 70-7); ATP binding / unfolded protein binding	7.15988	9.61794	5.49479	Down
248607_at	AT5G49480	ATCP1 (CA2+-BINDING PROTEIN 1); calcium ion binding	7.31464	8.48144	2.24513	Down
248618_at	AT5G49620	AtMYB78 (myb domain protein 78); DNA binding / transcription factor	3.93667	7.71331	13.7051	Down
248620_at	AT5G49320	similar to unnamed protein product [Vitis vinifera] (GB:CAO44872.1); contains InterPro domain Protein of unknown function DUF1218 (InterPro:IPR009606)	4.12289	5.32831	2.30606	Down
248629_at	AT5G48970	mitochondrial substrate carrier family protein	6.65828	7.86231	2.30382	Down
248657_at	AT5G48570	peptidyl-prolyl cis-trans isomerase, putative / FK506-binding protein, putative	4.34444	11.6565	158.912	Down
248686_at	AT5G48540	33 kDa secretory protein-related	6.50992	8.48995	3.94504	Down
248693_at	AT5G48330	regulator of chromosome condensation (RCC1) family protein	4.60578	5.64654	2.05732	Down
248695_at	AT5G48350	nucleic acid binding	2.20121	5.29757	8.5526	Down
248704_at	AT5G48450	SKS3 (SKU5 Similar 3); copper ion binding	4.91714	8.1851	9.63287	Down
248721_at	AT5G47780	GAUT4 (Galacturonosyltransferase 4); polygalacturonate 4-alpha-galacturonosyltransferase/ transferase, transferring glycosyl groups	8.38714	9.66846	2.43062	Down
248765_at	AT5G47650	ATNUDT2 (Arabidopsis thaliana Nudix hydrolase homolog 2); ADP-ribose diphosphatase/ NAD binding / hydrolase	3.64053	5.77751	4.3984	Down
248769_at	AT5G47730	SEC14 cytosolic factor, putative / polyphosphoinositide-binding protein, putative	8.16457	9.36731	2.30176	Down
248774_at	AT5G47830	similar to hypothetical protein MtrDRAFT_AC150207g26v2 [Medicago truncatula] (GB:ABD32636.1)	6.44651	7.89383	2.72701	Down
248781_at	AT5G47870	similar to unknown protein [Arabidopsis thaliana] (TAIR:AT1G71310.2); similar to unknown protein [Arabidopsis thaliana] (TAIR:AT1G71310.1); similar to unknown [Populus trichocarpa] (GB:ABK95546.1)	5.533	6.97052	2.70855	Down
248787_at	AT5G47420	similar to unknown protein [Arabidopsis thaliana] (TAIR:AT4G17420.1); similar to hypothetical protein 31.t00054 [Brassica oleracea] (GB:ABD65092.1); contains InterPro domain Protein of unknown function DUF124 (InterPro:IPR002838); contains InterPro domain Tryptophan RNA-binding attenuator protein-like (InterPro:IPR016031)	5.58926	7.12605	2.90149	Down
248814_at	AT5G46910	transcription factor jumonji (jmj) family protein	6.44737	8.69049	4.73419	Down
248820_at	AT5G47060	senescence-associated protein-related	5.25713	9.21459	15.535	Down
248855_at	AT5G46590	ANAC096 (Arabidopsis NAC domain containing protein 96); transcription factor	5.55676	7.75813	4.59914	Down
248861_at	AT5G46700	TET1/TRN2 (TETRASPANIN2)	7.98512	9.12764	2.20766	Down
248862_at	AT5G46730	glycine-rich protein	8.0768	9.65849	2.99321	Down
248870_at	AT5G46710	zinc-binding family protein	5.64138	8.43866	6.9513	Down
248895_at	AT5G46330	FLS2 (FLAGELLIN-SENSITIVE 2); ATP binding / kinase/ protein binding / protein serine/threonine kinase/ transmembrane receptor protein serine/threonine kinase	5.38776	8.80774	10.7033	Down
248968_at	AT5G45280	pectinacetylesterase, putative	6.91292	8.01194	2.14208	Down
249015_at	AT5G44730	haloacid dehalogenase-like hydrolase family protein	6.55224	9.17491	6.15888	Down
249019_at	AT5G44780	similar to unknown protein [Arabidopsis thaliana] (TAIR:AT4G20020.2); similar to unknown protein [Arabidopsis thaliana] (TAIR:AT4G20020.1); similar to Os11g0216400 [Oryza sativa (japonica cultivar-group)] (GB:NP_001067510.1); similar to hypothetical protein OsI_034331 [Oryza sativa (indica cultivar-group)] (GB:EAY80372.1)	3.17581	4.34716	2.25223	Down
249037_at	AT5G44130	FLA13 (FASCICLIN-LIKE ARABINOGALACTAN PROTEIN 13 PRECURSOR)	5.78782	8.43909	6.28222	Down
249051_at	AT5G44390	FAD-binding domain-containing protein	4.205	5.41743	2.31728	Down
249059_at	AT5G44530	subtilase family protein	3.61708	4.68965	2.10318	Down
249063_at	AT5G44110	POP1	2.97098	6.18672	9.29038	Down
249067_at	AT5G43960	nuclear transport factor 2 (NTF2) family protein / RNA recognition motif (RRM)-containing protein	6.23553	7.42743	2.28453	Down
249068_at	AT5G43980	receptor-like protein kinase-related	4.35352	6.74726	5.2552	Down
249071_at	AT5G44050	MATE efflux family protein	6.52206	8.1067	2.99933	Down
249087_at	AT5G44210	ATERF-9/ATERF9/ERF9 (ERF domain protein 9); DNA binding / transcription factor/ transcription repressor	3.05573	4.28554	2.34537	Down
249095_at	AT5G43900	MYA2 (ARABIDOPSIS MYOSIN)	6.4981	7.50013	2.00281	Down
249125_at	AT5G43450	2-oxoglutarate-dependent dioxygenase, putative	2.63452	3.67616	2.05856	Down
249126_at	AT5G43380	TOPP6 (Type one serine/threonine protein phosphatase 6); protein serine/threonine phosphatase	4.91171	7.53342	6.15479	Down
249128_at	AT5G43440	2-oxoglutarate-dependent dioxygenase, putative	3.38019	4.74417	2.57394	Down
249138_at	AT5G43070	WPP1 (WPP domain protein 1)	2.79884	4.97784	4.52839	Down
249139_at	AT5G43170	AZF3 (ARABIDOPSIS ZINC-FINGER PROTEIN 3); nucleic acid binding / transcription factor/ zinc ion binding	8.04543	9.31739	2.4149	Down
249140_at	AT5G43190	F-box family protein (FBX6)	7.24821	8.8014	2.93464	Down
249147_at	AT5G43330	malate dehydrogenase, cytosolic, putative	4.08886	6.90977	7.06605	Down
249148_at	AT5G43260	chaperone protein dnaJ-related	6.12623	7.54598	2.67538	Down
249171_at	AT5G42940	zinc finger (C3HC4-type RING finger) family protein	8.83411	10.3509	2.86152	Down
249174_at	AT5G42900	similar to unknown protein [Arabidopsis thaliana] (TAIR:AT4G33980.1); similar to hypothetical protein [Vitis vinifera] (GB:CAN75496.1)	3.31959	5.07954	3.38688	Down
249188_at	AT5G42830	transferase family protein	5.61239	6.75136	2.20224	Down
249204_at	AT5G42570	similar to unknown protein [Arabidopsis thaliana] (TAIR:AT1G11905.1); similar to unnamed protein product [Vitis vinifera] (GB:CAO24012.1); contains InterPro domain B-cell receptor-associated 31-like; (InterPro:IPR008417)	7.88508	9.46705	2.99377	Down
249233_at	AT5G42150	electron carrier/ protein disulfide oxidoreductase	5.49322	7.86892	5.18985	Down
249234_at	AT5G42200	zinc finger (C3HC4-type RING finger) family protein	6.05884	8.72584	6.35107	Down
249248_at	AT5G42320	carboxypeptidase A	6.63521	7.69899	2.09041	Down
249255_at	AT5G41610	ATCHX18 (cation/hydrogen exchanger 18); monovalent cation:proton antiporter	5.13566	6.1955	2.08469	Down
249266_at	AT5G41670	6-phosphogluconate dehydrogenase family protein	7.88636	9.0649	2.26347	Down
249283_at	AT5G41800	amino acid transporter family protein	3.79697	7.71518	15.1182	Down
249308_at	AT5G41350	zinc finger (C3HC4-type RING finger) family protein	7.81453	9.55085	3.33185	Down
249325_at	AT5G40850	UPM1 (UROPHORPHYRIN METHYLASE 1); uroporphyrin-III C-methyltransferase	7.99058	9.26983	2.42713	Down
249384_at	AT5G39890	similar to unknown protein [Arabidopsis thaliana] (TAIR:AT5G15120.1); similar to unnamed protein product [Vitis vinifera] (GB:CAO14912.1); contains InterPro domain Protein of unknown function DUF1637 (InterPro:IPR012864)	7.9941	10.1311	4.39855	Down
249411_at	AT5G40390	SIP1 (SEED IMBIBITION 1-LIKE); galactinol-sucrose galactosyltransferase/ hydrolase, hydrolyzing O-glycosyl compounds	5.61134	6.90853	2.45751	Down
249426_at	AT5G39840	ATP-dependent RNA helicase, mitochondrial, putative	3.22282	4.32639	2.14886	Down
249437_at	AT5G39990	glycosyltransferase family 14 protein / core-2/I-branching enzyme family protein	4.24312	5.37171	2.18645	Down
249459_at	AT5G39580	peroxidase, putative	6.93867	8.59622	3.15479	Down
249469_at	AT5G39320	UDP-glucose 6-dehydrogenase, putative	8.02829	9.12518	2.13892	Down
249471_at	AT5G39360	EDL2 (EID1-LIKE 2)	5.2725	7.61372	5.06729	Down
249494_at	AT5G39050	transferase family protein	2.63221	7.83264	36.7694	Down
249528_at	AT5G38720	similar to hypothetical protein [Vitis vinifera] (GB:CAN75612.1); contains domain PTHR13191 (PTHR13191)	5.74327	6.85187	2.15636	Down
249575_at	AT5G37670	15.7 kDa class I-related small heat shock protein-like (HSP15.7-CI)	4.20967	6.07605	3.64615	Down
249580_at	AT5G37740	C2 domain-containing protein	9.24969	10.418	2.24752	Down
249581_at	AT5G37600	ATGSR1 (Arabidopsis thaliana glutamine synthase clone R1); glutamate-ammonia ligase	7.0837	8.19409	2.15903	Down
249619_at	AT5G37500	GORK (GATED OUTWARDLY-RECTIFYING K+ CHANNEL); cyclic nucleotide binding / inward rectifier potassium channel/ outward rectifier potassium channel	5.25611	6.2809	2.03466	Down
249702_at	AT5G35570	similar to unknown protein [Arabidopsis thaliana] (TAIR:AT2G37980.1); similar to Os09g0442900 [Oryza sativa (japonica cultivar-group)] (GB:NP_001063294.1); similar to unnamed protein product [Vitis vinifera] (GB:CAO15763.1); contains InterPro domain Protein of unknown function DUF246, plant (InterPro:IPR004348)	4.66404	6.2039	2.90767	Down
249734_at	AT5G24360	protein kinase family protein / Ire1 homolog-1 (IRE1-1)	5.73718	7.03313	2.45539	Down
249747_at	AT5G24600	similar to unknown protein [Arabidopsis thaliana] (TAIR:AT3G18215.1); similar to unnamed protein product [Vitis vinifera] (GB:CAO65983.1); contains InterPro domain Protein of unknown function DUF599 (InterPro:IPR006747)	6.06645	7.14137	2.10661	Down
249750_at	AT5G24570	unknown protein	2.94179	5.89581	7.74902	Down
249752_at	AT5G24660	similar to unknown protein [Arabidopsis thaliana] (TAIR:AT5G24655.1); similar to unknown protein [Brassica rapa subsp. pekinensis] (GB:AAQ92331.1)	3.42259	7.22499	13.952	Down
249763_at	AT5G24010	protein kinase family protein	5.04636	7.80487	6.76694	Down
249767_at	AT5G24090	acidic endochitinase (CHIB1)	4.41268	5.45974	2.0663	Down
249769_at	AT5G24120	SIGE (RNA polymerase sigma subunit E); DNA binding / DNA-directed RNA polymerase/ sigma factor/ transcription factor	3.6588	5.21307	2.93686	Down
249786_at	AT5G24310	ABIL3 (ABL INTERACTOR-LIKE PROTEIN 3)	7.47971	8.90105	2.67836	Down
249791_at	AT5G23810	AAP7 (amino acid permease 7); amino acid transmembrane transporter	2.50052	4.43398	3.81969	Down
249794_at	AT5G23530	ATCXE18 (ARABIDOPSIS THALIANA CARBOXYESTERASE 18); carboxylesterase	4.40491	7.37969	7.86136	Down
249806_at	AT5G23850	similar to unknown protein [Arabidopsis thaliana] (TAIR:AT3G48980.1); similar to unnamed protein product [Vitis vinifera] (GB:CAO17250.1); contains InterPro domain Protein of unknown function DUF821, CAP10-like (InterPro:IPR008539); contains InterPro domain Lipopolysaccharide-modifying protein (InterPro:IPR006598)	5.92866	8.1605	4.69733	Down
249807_at	AT5G23870	pectinacetylesterase family protein	4.27387	6.59908	5.01139	Down
249818_at	AT5G23860	TUB8 (tubulin beta-8)	7.40832	8.70378	2.45454	Down
249823_s_at	AT5G23350;AT5G23360	[AT5G23350, GRAM domain-containing protein / ABA-responsive protein-related];[AT5G23360, GRAM domain-containing protein / ABA-responsive protein-related]	6.32339	9.54607	9.3352	Down
249835_s_at	AT5G23490;AT5G23510	[AT5G23490, similar to unknown protein [Arabidopsis thaliana] (TAIR:AT5G08440.1); similar to unnamed protein product [Vitis vinifera] (GB:CAO67077.1)];[AT5G23510, similar to unknown protein [Arabidopsis thaliana] (TAIR:AT5G23490.1); similar to unnamed protein product [Vitis vinifera] (GB:CAO67077.1)]	8.78059	9.89242	2.16121	Down
249860_at	AT5G22860	serine carboxypeptidase S28 family protein	3.55953	6.79579	9.42346	Down
249874_at	AT5G23070	thymidine kinase, putative	4.8838	6.27275	2.61887	Down
249894_at	AT5G22580	Identical to Uncharacterized protein At5g22580 [Arabidopsis Thaliana] (GB:Q9FK81); similar to stable protein 1-related [Arabidopsis thaliana] (TAIR:AT3G17210.1); similar to hypothetical protein [Vitis vinifera] (GB:CAN68720.1); contains InterPro domain Dimeric alpha-beta barrel (InterPro:IPR011008); contains InterPro domain Stress responsive alpha-beta barrel (InterPro:IPR013097)	2.29785	5.18068	7.37594	Down
249922_at	AT5G19140	auxin/aluminum-responsive protein, putative	10.025	11.9187	3.71576	Down
249947_at	AT5G19200	short-chain dehydrogenase/reductase (SDR) family protein	4.67927	5.88796	2.31126	Down
249968_at	AT5G19070	similar to unknown protein [Arabidopsis thaliana] (TAIR:AT1G03260.1); similar to unnamed protein product [Vitis vinifera] (GB:CAO71095.1); contains InterPro domain SNARE associated Golgi protein (InterPro:IPR015414)	5.93534	7.01643	2.11563	Down
249970_at	AT5G19100	extracellular dermal glycoprotein-related / EDGP-related	3.91141	8.02259	17.2817	Down
249971_at	AT5G19110	extracellular dermal glycoprotein-related / EDGP-related	9.34566	10.8879	2.91253	Down
249984_at	AT5G18400	similar to unknown protein [Arabidopsis thaliana] (TAIR:AT5G18362.1); similar to unnamed protein product [Vitis vinifera] (GB:CAO15382.1); contains InterPro domain Protein of unknown function DUF689 (InterPro:IPR007785)	8.43531	9.45987	2.03433	Down
250015_at	AT5G18070	DRT101 (DNA-DAMAGE-REPAIR/TOLERATION 101); intramolecular transferase, phosphotransferases	5.55654	7.05425	2.82393	Down
250034_at	AT5G18280	ATAPY2 (APYRASE 2)	5.6069	6.66741	2.08567	Down
250045_at	AT5G17700	MATE efflux family protein	3.60071	9.19548	48.3276	Down
250054_at	AT5G17860	CAX7 (CALCIUM EXCHANGER 7); calcium:sodium antiporter/ cation:cation antiporter	3.60371	6.95739	10.2225	Down
250055_at	AT5G17770	ATCBR (NADH:CYTOCHROME B5 REDUCTASE 1)	9.55764	10.5669	2.01288	Down
250057_at	AT5G17840	chaperone protein dnaJ-related	8.37824	9.63245	2.38537	Down
250072_at	AT5G17210	similar to unknown protein [Arabidopsis thaliana] (TAIR:AT1G13380.1); similar to Os06g0114700 [Oryza sativa (japonica cultivar-group)] (GB:NP_001056606.1); similar to unnamed protein product [Vitis vinifera] (GB:CAO62222.1); contains InterPro domain Protein of unknown function DUF1218 (InterPro:IPR009606)	6.00448	7.84322	3.57697	Down
250074_at	AT5G17310	UTP--glucose-1-phosphate uridylyltransferase, putative / UDP-glucose pyrophosphorylase, putative / UGPase, putative	6.76108	8.11027	2.54769	Down
250097_at	AT5G17280	similar to Os09g0530900 [Oryza sativa (japonica cultivar-group)] (GB:NP_001063752.1); similar to unknown [Populus trichocarpa] (GB:ABK92656.1)	6.60172	7.77262	2.25153	Down
250110_at	AT5G15350	plastocyanin-like domain-containing protein	9.84838	11.2332	2.61143	Down
250129_at	AT5G16450	dimethylmenaquinone methyltransferase family protein	8.21672	9.32528	2.15631	Down
250147_at	AT5G14600	similar to unnamed protein product [Vitis vinifera] (GB:CAO14741.1); contains InterPro domain tRNA methyltransferase complex GCD14 subunit (InterPro:IPR014816)	3.98865	5.25365	2.40326	Down
250151_at	AT5G14570	ATNRT2.7 (ARABIDOPSIS THALIANA HIGH AFFINITY NITRATE TRANSPORTER 2.7); nitrate transmembrane transporter	2.51798	3.86989	2.55251	Down
250152_at	AT5G15120	similar to unknown protein [Arabidopsis thaliana] (TAIR:AT5G39890.1); similar to unnamed protein product [Vitis vinifera] (GB:CAO14912.1); contains InterPro domain Protein of unknown function DUF1637 (InterPro:IPR012864)	7.41181	9.31015	3.72785	Down
250160_at	AT5G15210	ATHB30/ZFHD3 (ZINC FINGER HOMEODOMAIN 3); DNA binding / transcription factor	3.36866	4.4355	2.09484	Down
250199_at	AT5G14180	MPL1 (MYZUS PERSICAE-INDUCED LIPASE 1); catalytic	3.99583	6.24902	4.76737	Down
250208_at	AT5G14000	ANAC084 (Arabidopsis NAC domain containing protein 84); transcription factor	4.60945	5.69954	2.12887	Down
250211_at	AT5G13880	similar to unknown protein [Arabidopsis thaliana] (TAIR:AT5G47920.1); similar to hypothetical protein [Vitis vinifera] (GB:CAN74736.1)	3.92067	5.52235	3.03496	Down
250213_at	AT5G13820	TBP1 (TELOMERIC DNA BINDING PROTEIN 1); DNA binding	4.56683	5.60888	2.05914	Down
250233_at	AT5G13460	IQD11 (IQ-domain 11); calmodulin binding	6.22833	7.35489	2.18337	Down
250279_at	AT5G13200	GRAM domain-containing protein / ABA-responsive protein-related	7.07499	9.64443	5.93577	Down
250287_at	AT5G13330	RAP2.6L (related to AP2 6L); DNA binding / transcription factor	4.27519	6.05129	3.42498	Down
250292_at	AT5G13220	JAS1/JAZ10/TIFY9 (JASMONATE-ZIM-DOMAIN PROTEIN 10)	7.71033	8.94389	2.35145	Down
250296_at	AT5G12020	HSP17.6II (17.6 KDA CLASS II HEAT SHOCK PROTEIN)	2.54887	8.93169	83.4487	Down
250304_at	AT5G12110	elongation factor 1B alpha-subunit 1 (eEF1Balpha1)	3.9364	7.62423	12.8868	Down
250337_at	AT5G11790	Ndr family protein	5.84662	7.78442	3.83121	Down
250344_at	AT5G11930	glutaredoxin family protein	3.03286	4.08522	2.07392	Down
250350_at	AT5G12010	similar to unknown protein [Arabidopsis thaliana] (TAIR:AT4G29780.1); similar to unnamed protein product [Vitis vinifera] (GB:CAO43835.1); contains domain PTHR22930 (PTHR22930)	6.98456	9.33966	5.11628	Down
250351_at	AT5G12030	AT-HSP17.6A (Arabidopsis thaliana heat shock protein 17.6A)	2.23621	10.1195	236.107	Down
250358_at	AT5G11740	AGP15 (ARABINOGALACTAN PROTEIN 15)	11.8441	12.9266	2.11762	Down
250365_at	AT5G11410	protein kinase family protein	3.00972	8.44899	43.3892	Down
250379_at	AT5G11590	TINY2 (TINY2); DNA binding / transcription factor	3.75423	7.03804	9.73929	Down
250380_at	AT5G11600	similar to unknown protein [Arabidopsis thaliana] (TAIR:AT1G19990.1); similar to unnamed protein product [Vitis vinifera] (GB:CAO44023.1)	4.96457	6.05804	2.13387	Down
250391_at	AT5G10850	transposable element gene	2.97264	4.23349	2.39636	Down
250413_at	AT5G11160	APT5 (ADENINE PHOSPHORIBOSYLTRANSFERASE 5); adenine phosphoribosyltransferase	5.94113	8.64522	6.51645	Down
250417_at	AT5G11230	phosphate translocator-related	5.30939	6.90551	3.02329	Down
250420_at	AT5G11260	HY5 (ELONGATED HYPOCOTYL 5); DNA binding / transcription factor	5.22733	9.31389	16.9893	Down
250426_at	AT5G10510	AIL6 (AINTEGUMENTA-LIKE 6); DNA binding / transcription factor	5.60987	6.73746	2.18494	Down
250446_at	AT5G10770	chloroplast nucleoid DNA-binding protein, putative	5.61297	7.63671	4.06637	Down
250448_at	AT5G10820	integral membrane transporter family protein	5.3542	7.59735	4.7343	Down
250449_at	AT5G10830	embryo-abundant protein-related	6.68419	8.34508	3.16212	Down
250464_at	AT5G10040	similar to unknown protein [Arabidopsis thaliana] (TAIR:AT5G65207.1); similar to 80A08_3 [Brassica rapa subsp. pekinensis] (GB:AAZ67588.1)	4.96143	11.4461	89.5498	Down
250486_at	AT5G09672;AT5G09670	[AT5G09672, CPuORF21 (Conserved peptide upstream open reading frame 21)];[AT5G09670, loricrin-related]	5.96426	7.06089	2.13854	Down
250502_at	AT5G09590	mtHSC70-2 (HEAT SHOCK PROTEIN 70); ATP binding / unfolded protein binding	6.90439	10.5419	12.4454	Down
250505_at	AT5G09870	CESA5 (CELLULOSE SYNTHASE 5); transferase, transferring glycosyl groups	6.19431	8.30719	4.32553	Down
250513_at	AT5G09890	protein kinase, putative	7.5124	8.78594	2.41754	Down
250543_at	AT5G08190	TATA-binding protein-associated phosphoprotein Dr1 protein, putative	6.24471	7.53808	2.45101	Down
250565_at	AT5G08000	E13L3 (GLUCAN ENDO-1,3-BETA-GLUCOSIDASE-LIKE PROTEIN 3)	3.30527	5.53311	4.68431	Down
250571_at	AT5G08200	peptidoglycan-binding LysM domain-containing protein	4.95134	6.80352	3.61045	Down
250582_at	AT5G07580	DNA binding / transcription factor	9.99125	11.1745	2.2708	Down
250624_at	AT5G07330	similar to unknown protein [Arabidopsis thaliana] (TAIR:AT1G63060.1); similar to unknown [Xerophyta humilis] (GB:AAT45004.1)	2.46224	5.08254	6.1488	Down
250630_at	AT5G07400	forkhead-associated domain-containing protein / FHA domain-containing protein	3.48713	4.72304	2.3553	Down
250633_at	AT5G07460	PMSR2 (PEPTIDEMETHIONINE SULFOXIDE REDUCTASE 2); peptide-methionine-(S)-S-oxide reductase	7.48999	9.28794	3.47727	Down
250646_at	AT5G06720	peroxidase, putative	6.80137	8.82324	4.06109	Down
250648_at	AT5G06760	late embryogenesis abundant group 1 domain-containing protein / LEA group 1 domain-containing protein	2.57321	7.32323	26.9092	Down
250657_at	AT5G07000	sulfotransferase family protein	2.41761	5.02537	6.09556	Down
250662_at	AT5G07010	sulfotransferase family protein	10.028	11.7196	3.23022	Down
250668_at	AT5G07020	proline-rich family protein	4.9476	6.60447	3.15332	Down
250670_at	AT5G06860	PGIP1 (POLYGALACTURONASE INHIBITING PROTEIN 1); protein binding	6.558	8.31661	3.38373	Down
250672_at	AT5G06910	ATJ6 (ARABIDOPSIS J-DOMAIN PROTEIN 6); heat shock protein binding / unfolded protein binding	4.91163	7.14379	4.69837	Down
250673_at	AT5G07070	CIPK2 (CBL-INTERACTING PROTEIN KINASE 2); kinase	4.97294	6.28348	2.48035	Down
250680_at	AT5G06570	hydrolase	8.07251	9.37015	2.45826	Down
250698_at	AT5G06810	mitochondrial transcription termination factor-related / mTERF-related	4.25708	5.4566	2.29663	Down
250702_at	AT5G06730	peroxidase, putative	7.02459	8.21325	2.27941	Down
250723_at	AT5G06300	carboxy-lyase	4.67085	8.73456	16.7224	Down
250738_at	AT5G05730	ASA1 (ANTHRANILATE SYNTHASE ALPHA SUBUNIT 1); anthranilate synthase	9.42699	10.7617	2.52216	Down
250743_at	AT5G05820	phosphate translocator-related	3.93136	5.2568	2.50609	Down
250777_at	AT5G05440	similar to unknown protein [Arabidopsis thaliana] (TAIR:AT2G38310.1); similar to unnamed protein product [Vitis vinifera] (GB:CAO48777.1); contains InterPro domain Bet v I allergen; (InterPro:IPR000916); contains InterPro domain Streptomyces cyclase/dehydrase (InterPro:IPR005031)	10.2949	11.3438	2.06896	Down
250793_at	AT5G05600	oxidoreductase, 2OG-Fe(II) oxygenase family protein	8.38499	11.1674	6.88006	Down
250826_at	AT5G05220	similar to hypothetical protein [Vitis vinifera] (GB:CAN82940.1)	2.7139	3.7759	2.08782	Down
250861_at	AT5G04740	ACT domain-containing protein	7.24566	8.82359	2.98541	Down
250875_at	AT5G04020	calmodulin-binding protein-related (PICBP)	4.93702	6.4134	2.78251	Down
250892_at	AT5G03760	ATCSLA09 (RESISTANT TO AGROBACTERIUM TRANSFORMATION 4); transferase, transferring glycosyl groups	2.94357	4.42508	2.7924	Down
250896_at	AT5G03560	nucleobase:cation symporter	5.34678	6.39694	2.07076	Down
250899_at	AT5G03340	(Cell division control protein 48 homolog E); ATPase	7.22147	8.31544	2.13462	Down
250909_at	AT5G03700	PAN domain-containing protein	8.13859	9.21865	2.11413	Down
250910_at	AT5G03720	AT-HSFA3 (Arabidopsis thaliana heat shock transcription factor A3); DNA binding / transcription factor	2.51922	4.85392	5.04445	Down
250914_at	AT5G03780	TRFL10 (TRF-LIKE 10); DNA binding	3.88957	5.06567	2.25965	Down
250916_at	AT5G03630	ATMDAR2; monodehydroascorbate reductase (NADH)	8.43527	9.49831	2.08932	Down
250917_at	AT5G03690	fructose-bisphosphate aldolase, putative	6.04945	7.70078	3.14123	Down
250930_at	AT5G03160	DNAJ heat shock N-terminal domain-containing protein	4.89126	6.07336	2.26906	Down
250934_at	AT5G03030	DNAJ heat shock N-terminal domain-containing protein	7.4496	9.46292	4.03711	Down
250939_at	AT5G03040	IQD2 (IQ-domain 2); calmodulin binding	5.69637	7.10454	2.65401	Down
250948_at	AT5G03490	UDP-glucoronosyl/UDP-glucosyl transferase family protein	5.14225	6.29425	2.22222	Down
250955_at	AT5G03190	CPuORF47 (Conserved peptide upstream open reading frame 47)	2.80948	5.0861	4.84543	Down
250978_at	AT5G03080	phosphatidic acid phosphatase-related / PAP2-related	6.27561	7.37204	2.13824	Down
250994_at	AT5G02490	heat shock cognate 70 kDa protein 2 (HSC70-2) (HSP70-2)	4.59788	8.22956	12.395	Down
250998_at	AT5G02620	ankyrin repeat family protein	5.1516	6.64504	2.8156	Down
251005_at	AT5G02590	chloroplast lumen common family protein	3.493	5.42394	3.81303	Down
251020_at	AT5G02270	ATNAP9 (Non-intrinsic ABC protein 9)	6.32686	8.69298	5.15552	Down
251023_at	AT5G02170	amino acid transporter family protein	3.14209	4.40745	2.40388	Down
251026_at	AT5G02200	FHL (FAR-RED-ELONGATED HYPOCOTYL1-LIKE); protein binding	5.00151	6.21438	2.31798	Down
251028_at	AT5G02230	haloacid dehalogenase-like hydrolase family protein	7.65222	10.0144	5.14141	Down
251035_at	AT5G02220	similar to unknown [Picea sitchensis] (GB:ABK23883.1); similar to hypothetical protein [Vitis vinifera] (GB:CAN70860.1)	3.8948	4.93978	2.06334	Down
251049_at	AT5G02430	WD-40 repeat family protein	2.84503	6.3495	11.3488	Down
251058_at	AT5G01790	unknown protein	2.98066	6.09105	8.63613	Down
251060_at	AT5G01820	ATSR1 (SERINE/THREONINE PROTEIN KINASE 1); kinase	5.44435	6.46813	2.03324	Down
251061_at	AT5G01830	armadillo/beta-catenin repeat family protein / U-box domain-containing protein	6.56936	7.64472	2.10724	Down
251091_at	AT5G01410	PDX1 (PYRIDOXINE BIOSYNTHESIS 1.3); protein heterodimerization/ protein homodimerization	9.4167	10.6033	2.27612	Down
251100_at	AT5G01670	aldose reductase, putative	5.82989	8.02978	4.59443	Down
251106_at	AT5G01500	mitochondrial substrate carrier family protein	5.5045	6.69548	2.28309	Down
251112_s_at	AT5G01320;AT5G01330	[AT5G01320, pyruvate decarboxylase, putative];[AT5G01330, PDC3 (PYRUVATE DECARBOXYLASE-3); pyruvate decarboxylase]	3.40468	5.04811	3.12407	Down
251114_at	AT5G01380	transcription factor	5.17461	8.16188	7.92968	Down
251141_at	AT5G01075	beta-galactosidase	2.66883	3.67097	2.00297	Down
251150_at	AT3G63120	CYCP1;1 (cyclin p1;1); cyclin-dependent protein kinase	7.10072	8.61518	2.85692	Down
251154_at	AT3G63110	ATIPT3 (Arabidopsis thaliana isopentenyltransferase 3); transferase, transferring alkyl or aryl (other than methyl) groups	8.61045	10.2744	3.16887	Down
251176_at	AT3G63380	calcium-transporting ATPase, plasma membrane-type, putative / Ca(2+)-ATPase, putative (ACA12)	3.68797	8.01627	20.0885	Down
251182_at	AT3G62600	DNAJ heat shock family protein	8.09487	9.36175	2.4064	Down
251190_at	AT3G62690	ATL5 (Arabidopsis T?xicos en Levadura 5); protein binding / zinc ion binding	4.5183	6.19769	3.20292	Down
251207_at	AT3G63050	similar to unknown protein [Arabidopsis thaliana] (TAIR:AT2G48075.1)	4.34858	5.42855	2.11399	Down
251218_at	AT3G62410	CP12-2	5.61057	8.05021	5.42504	Down
251229_at	AT3G62740	glycosyl hydrolase family 1 protein	8.72825	10.0133	2.43689	Down
251254_at	AT3G62270	anion exchange family protein	4.80258	6.20816	2.64924	Down
251308_at	AT3G61130	GAUT1/LGT1 (Galacturonosyltransferase 1); polygalacturonate 4-alpha-galacturonosyltransferase/ transferase, transferring glycosyl groups	5.66972	6.68331	2.01893	Down
251309_at	AT3G61220	short-chain dehydrogenase/reductase (SDR) family protein	5.61627	7.44027	3.54062	Down
251310_at	AT3G61150	HDG1 (HOMEODOMAIN GLABROUS1); DNA binding / transcription factor	3.86305	7.00835	8.8477	Down
251342_at	AT3G60690	auxin-responsive family protein	9.25353	10.2897	2.05076	Down
251356_at	AT3G61060	ATPP2-A13	10.326	11.6412	2.48833	Down
251365_at	AT3G61310	DNA-binding family protein	5.72789	7.54636	3.52708	Down
251368_at	AT3G61380	similar to unknown protein [Arabidopsis thaliana] (TAIR:AT2G45900.1); similar to {, related [Medicago truncatula] (GB:ABD32828.1); contains domain PTHR21726:SF4 (PTHR21726:SF4); contains domain PTHR21726 (PTHR21726)	5.58524	7.15838	2.97552	Down
251370_at	AT3G60450	similar to unknown protein [Arabidopsis thaliana] (TAIR:AT3G60440.1); similar to unnamed protein product [Vitis vinifera] (GB:CAO70569.1); contains InterPro domain Phosphoglycerate mutase (InterPro:IPR013078); contains InterPro domain PRIB5 (InterPro:IPR012398)	7.58759	10.5919	8.02397	Down
251372_at	AT3G60520	zinc ion binding	5.82198	7.40078	2.9872	Down
251375_at	AT3G60410	similar to unknown protein [Arabidopsis thaliana] (TAIR:AT1G25370.1); similar to unnamed protein product [Vitis vinifera] (GB:CAO41620.1); contains InterPro domain Protein of unknown function DUF1639 (InterPro:IPR012438)	4.74067	5.85098	2.15893	Down
251379_at	AT3G60680	similar to unknown protein [Arabidopsis thaliana] (TAIR:AT2G45260.1); similar to unnamed protein product [Vitis vinifera] (GB:CAO24509.1); contains InterPro domain Protein of unknown function DUF641, plant (InterPro:IPR006943)	4.94932	6.99523	4.12934	Down
251418_at	AT3G60440	similar to unknown protein [Arabidopsis thaliana] (TAIR:AT3G60450.1); similar to unnamed protein product [Vitis vinifera] (GB:CAO70569.1); contains InterPro domain Phosphoglycerate mutase (InterPro:IPR013078); contains InterPro domain PRIB5 (InterPro:IPR012398)	3.04955	4.2353	2.27482	Down
251422_at	AT3G60540	sec61beta family protein	3.86045	5.3922	2.89135	Down
251436_at	AT3G59900	(ARGOS); unknown protein	4.33638	9.65104	39.7991	Down
251437_at	AT3G59910	similar to unknown protein [Arabidopsis thaliana] (TAIR:AT2G44090.1); similar to unknown protein [Arabidopsis thaliana] (TAIR:AT2G44090.2); similar to hypothetical protein [Vitis vinifera] (GB:CAN70678.1); similar to unnamed protein product [Vitis vinifera] (GB:CAO46384.1); similar to hypothetical protein [Nicotiana tabacum] (GB:CAI84657.1); contains InterPro domain Ankyrin (InterPro:IPR002110)	6.58723	7.96751	2.60318	Down
251443_at	AT3G59940	kelch repeat-containing F-box family protein	7.13366	8.64423	2.84921	Down
251474_at	AT3G59630	diphthamide synthesis DPH2 family protein	3.41071	4.80773	2.63358	Down
251479_at	AT3G59700	ATHLECRK (ARABIDOPSIS THALIANA LECTIN-RECEPTOR KINASE); kinase	6.16772	7.20773	2.05625	Down
251482_s_at	AT3G59750;AT3G59740	[AT3G59750, receptor lectin kinase, putative];[AT3G59740, receptor lectin kinase 3 (lecRK3)]	3.57573	6.01435	5.42122	Down
251492_at	AT3G59280	TXR1 (THAXTOMIN A RESISTANT 1)	7.83595	8.94291	2.15392	Down
251505_at	AT3G59052;AT3G59050	[AT3G59052, CPuORF18 (Conserved peptide upstream open reading frame 18)];[AT3G59050, ATPAO3 (POLYAMINE OXIDASE 3); oxidoreductase]	4.77173	5.82037	2.06858	Down
251508_at	AT3G58970	magnesium transporter CorA-like family protein	5.9683	7.34659	2.59959	Down
251513_at	AT3G59220	PRN (PIRIN); calmodulin binding	2.60902	9.37343	108.715	Down
251535_at	AT3G58540	similar to unknown protein [Arabidopsis thaliana] (TAIR:AT5G06190.1)	3.42664	5.17907	3.36925	Down
251544_at	AT3G58790	GAUT15 (Galacturonosyltransferase 15); polygalacturonate 4-alpha-galacturonosyltransferase/ transferase, transferring glycosyl groups / transferase, transferring hexosyl groups	7.08974	9.77512	6.43249	Down
251558_at	AT3G57810	OTU-like cysteine protease family protein	4.8286	5.92514	2.1384	Down
251597_at	AT3G57750	protein kinase, putative	6.03555	7.30036	2.40296	Down
251601_at	AT3G57800	basic helix-loop-helix (bHLH) family protein	2.30897	4.74968	5.4291	Down
251603_at	AT3G57760	protein kinase family protein	5.88128	7.32683	2.72366	Down
251646_at	AT3G57780	similar to nucleolar protein gar2-related [Arabidopsis thaliana] (TAIR:AT2G42320.1); similar to nucleolar protein gar2-related [Arabidopsis thaliana] (TAIR:AT2G42320.2); similar to unnamed protein product [Vitis vinifera] (GB:CAO23533.1)	5.89189	7.68502	3.46567	Down
251658_at	AT3G57020	strictosidine synthase family protein	2.3958	4.56678	4.50329	Down
251659_at	AT3G57090	BIGYIN; binding	8.49356	9.58281	2.12763	Down
251668_at	AT3G57010	strictosidine synthase family protein	4.03042	6.46736	5.41492	Down
251683_at	AT3G57120	protein kinase family protein	5.31335	6.74293	2.69368	Down
251706_at	AT3G56620	integral membrane family protein / nodulin MtN21-related	3.71685	6.00678	4.8903	Down
251722_at	AT3G56200	amino acid transporter family protein	6.23248	7.4161	2.27146	Down
251732_at	AT3G56110	prenylated rab acceptor (PRA1) family protein	6.86185	7.89773	2.05035	Down
251751_at	AT3G55720	similar to unknown protein [Arabidopsis thaliana] (TAIR:AT5G05840.1); similar to unnamed protein product [Vitis vinifera] (GB:CAO69043.1); contains InterPro domain Protein of unknown function DUF620 (InterPro:IPR006873)	3.24225	8.48388	37.8345	Down
251752_at	AT3G55740	ProT2 (PROLINE TRANSPORTER 2); amino acid transmembrane transporter	4.02765	7.97603	15.4377	Down
251753_at	AT3G55760	similar to unknown protein [Arabidopsis thaliana] (TAIR:AT1G42430.1); similar to hypothetical protein [Trifolium pratense] (GB:BAE71279.1)	4.38674	7.45848	8.40784	Down
251757_at	AT3G55640	mitochondrial substrate carrier family protein	4.63464	5.89788	2.40035	Down
251763_at	AT3G55730	MYB109 (myb domain protein 109); DNA binding / transcription factor	4.06946	6.50213	5.39891	Down
251768_at	AT3G55940	phosphoinositide-specific phospholipase C, putative	4.3542	7.55465	9.19241	Down
251769_at	AT3G55950	protein kinase family protein	5.51109	7.22151	3.27257	Down
251770_at	AT3G55970	oxidoreductase, 2OG-Fe(II) oxygenase family protein	7.0492	9.80023	6.73197	Down
251771_at	AT3G56000	ATCSLA14 (Cellulose synthase-like A14); transferase, transferring glycosyl groups	4.89817	6.24617	2.54558	Down
251790_at	AT3G55470	C2 domain-containing protein	7.85156	9.1209	2.41051	Down
251806_at	AT3G55370	OBP3 (OBF-BINDING PROTEIN 3); DNA binding / transcription factor	4.90219	6.24676	2.53956	Down
251827_at	AT3G55120	A11/CFI/TT5 (TRANSPARENT TESTA 5); chalcone isomerase	2.31773	3.62628	2.47693	Down
251847_at	AT3G54640	TSA1 (TRYPTOPHAN SYNTHASE ALPHA CHAIN); tryptophan synthase	8.24142	10.2735	4.08991	Down
251858_at	AT3G54820	PIP2;5/PIP2D (plasma membrane intrinsic protein 2;5); water channel	6.71124	9.8173	8.61028	Down
251882_at	AT3G54140	proton-dependent oligopeptide transport (POT) family protein	7.16184	9.24703	4.24331	Down
251895_at	AT3G54420	ATEP3 (Arabidopsis thaliana chitinase class IV); chitinase	6.04651	8.92942	7.37639	Down
251899_at	AT3G54400	aspartyl protease family protein	6.22664	9.0802	7.22783	Down
251914_at	AT3G53930	protein kinase family protein	6.00121	7.48937	2.80531	Down
251922_at	AT3G54030	protein kinase family protein	6.32898	8.50695	4.52519	Down
251928_at	AT3G53980	protease inhibitor/seed storage/lipid transfer protein (LTP) family protein	11.6009	12.8347	2.35174	Down
251937_at	AT3G53400;AT3G53402	[AT3G53400, similar to CPuORF47 (Conserved peptide upstream open reading frame 47) [Arabidopsis thaliana] (TAIR:AT5G03190.1); similar to hypothetical protein MtrDRAFT_AC148995g28v2 [Medicago truncatula] (GB:ABD32814.1); contains domain S-adenosyl-L-methionine-dependent methyltransferases (SSF53335)];[AT3G53402, CPuORF46 (Conserved peptide upstream open reading frame 46)]	5.63773	6.87523	2.35789	Down
251939_at	AT3G53440	DNA binding	3.12551	4.6096	2.79741	Down
251970_at	AT3G53150	UGT73D1 (UDP-GLUCOSYL TRANSFERASE 73D1); UDP-glycosyltransferase	3.51318	5.22907	3.28499	Down
251971_at	AT3G53160	UGT73C7 (UDP-GLUCOSYL TRANSFERASE 73C7); UDP-glycosyltransferase/ transferase, transferring glycosyl groups	2.62882	3.87397	2.37043	Down
251975_at	AT3G53230	cell division cycle protein 48, putative / CDC48, putative	6.36163	8.55395	4.5704	Down
251984_at	AT3G53260	PAL2 (phenylalanine ammonia-lyase 2); phenylalanine ammonia-lyase	11.4578	12.7564	2.46001	Down
252002_at	AT3G52760	integral membrane Yip1 family protein	6.16044	7.19575	2.04955	Down
252003_at	AT3G52770	ZPR3 (LITTLE ZIPPER 3); protein binding	3.44177	4.53426	2.13241	Down
252016_at	AT3G52950	CBS domain-containing protein / octicosapeptide/Phox/Bemp1 (PB1) domain-containing protein	6.37808	7.52744	2.21815	Down
252032_at	AT3G52150	RNA recognition motif (RRM)-containing protein	7.38182	9.0295	3.13329	Down
252058_at	AT3G52470	harpin-induced family protein / HIN1 family protein / harpin-responsive family protein	8.05031	10.4132	5.14403	Down
252073_at	AT3G51750	unknown protein	2.66737	4.38384	3.28631	Down
252076_at	AT3G51660	macrophage migration inhibitory factor family protein / MIF family protein	3.29114	7.57576	19.4894	Down
252099_at	AT3G51250	senescence/dehydration-associated protein-related	5.4046	6.44503	2.05684	Down
252102_at	AT3G50970	LTI30 (LOW TEMPERATURE-INDUCED 30)	11.9599	13.7415	3.43794	Down
252121_at	AT3G51160	MUR1 (MURUS 1)	6.93611	8.50272	2.96208	Down
252123_at	AT3G51240	F3H (TRANSPARENT TESTA 6); naringenin 3-dioxygenase	2.34448	5.17276	7.10228	Down
252127_at	AT3G50960	PLP3A (PHOSDUCIN-LIKE PROTEIN 3 HOMOLOG)	5.27807	6.56521	2.44044	Down
252133_at	AT3G50900	similar to unknown protein [Arabidopsis thaliana] (TAIR:AT5G66490.1); similar to hypothetical protein [Thellungiella halophila] (GB:ABB45855.1)	5.31019	7.02682	3.28668	Down
252134_at	AT3G50910	similar to unknown protein [Arabidopsis thaliana] (TAIR:AT5G66480.1); similar to hypothetical protein [Thellungiella halophila] (GB:ABB45854.1)	7.23773	8.74615	2.84497	Down
252168_at	AT3G50440	hydrolase	5.09743	8.98535	14.804	Down
252173_at	AT3G50650	scarecrow-like transcription factor 7 (SCL7)	6.28045	7.61571	2.5232	Down
252202_at	AT3G50300	transferase family protein	2.64829	6.11134	11.0276	Down
252205_at	AT3G50350	similar to unknown protein [Arabidopsis thaliana] (TAIR:AT4G33985.1); similar to hypothetical protein [Vitis vinifera] (GB:CAN61779.1); contains InterPro domain Protein of unknown function DUF1685 (InterPro:IPR012881)	7.26338	8.78843	2.87797	Down
252206_at	AT3G50360	ATCEN2 (CENTRIN2); calcium ion binding	8.6441	9.83382	2.28108	Down
252210_at	AT3G50410	OBP1 (OBF BINDING PROTEIN 1); DNA binding / transcription factor	5.99641	7.39372	2.63409	Down
252212_at	AT3G50310	MAPKKK20 (Mitogen-activated protein kinase kinase kinase 20); kinase	2.55822	3.7595	2.29944	Down
252233_at	AT3G49690	ATMYB84/MYB84/RAX3 (myb domain protein 84); DNA binding / transcription factor	3.46921	4.83371	2.57487	Down
252234_at	AT3G49780	ATPSK4 (PHYTOSULFOKINE 4 PRECURSOR); growth factor	6.51465	9.64908	8.78129	Down
252255_at	AT3G49220	pectinesterase family protein	8.25379	10.5231	4.821	Down
252267_at	AT3G49640	FAD binding / catalytic/ tRNA dihydrouridine synthase	4.73796	5.81928	2.11596	Down
252320_at	AT3G48580	xyloglucan:xyloglucosyl transferase, putative / xyloglucan endotransglycosylase, putative / endo-xyloglucan transferase, putative	3.36773	6.44104	8.41702	Down
252324_at	AT3G48570	protein transport protein SEC61 gamma subunit, putative	6.14434	8.52619	5.21206	Down
252328_at	AT3G48570	protein transport protein SEC61 gamma subunit, putative	7.7473	9.96131	4.63962	Down
252343_at	AT3G48610	phosphoesterase family protein	3.96628	5.96911	4.00787	Down
252352_at	AT3G48185	unknown protein	6.2109	7.28026	2.0985	Down
252358_at	AT3G48425	endonuclease/exonuclease/phosphatase family protein	4.62227	5.66239	2.0564	Down
252363_at	AT3G48460	GDSL-motif lipase/hydrolase family protein	2.34249	5.51001	8.98499	Down
252364_at	AT3G48450	nitrate-responsive NOI protein, putative	7.01947	10.5486	11.5448	Down
252377_at	AT3G47960	proton-dependent oligopeptide transport (POT) family protein	9.86845	11.4233	2.93812	Down
252383_at	AT3G47780	ATATH6 (ABC2 homolog 6); ATPase, coupled to transmembrane movement of substances	4.3135	5.84724	2.89536	Down
252414_at	AT3G47420	glycerol-3-phosphate transporter, putative / glycerol 3-phosphate permease, putative	5.87962	7.88289	4.00908	Down
252419_at	AT3G47510	unknown protein	9.08839	10.3218	2.35124	Down
252421_at	AT3G47540	chitinase, putative	5.46331	7.43671	3.92691	Down
252423_at	AT3G47590	esterase/lipase/thioesterase family protein	5.42321	6.4727	2.0698	Down
252431_at	AT3G47700	MAG2 (MAIGO2)	4.48145	5.68762	2.30724	Down
252437_at	AT3G47380	invertase/pectin methylesterase inhibitor family protein	7.1346	11.3564	18.6586	Down
252475_s_at	AT5G59570;AT3G46640	[AT5G59570, myb family transcription factor];[AT3G46640, PCL1 (PHYTOCLOCK 1); DNA binding / transcription factor]	5.67241	7.34889	3.19647	Down
252478_at	AT3G46540	epsin N-terminal homology (ENTH) domain-containing protein / clathrin assembly protein-related	6.8321	9.86435	8.18083	Down
252481_at	AT3G46630	similar to defective chloroplasts and leaves protein-related / DCL protein-related [Arabidopsis thaliana] (TAIR:AT1G45230.1); similar to unnamed protein product [Vitis vinifera] (GB:CAO61399.1)	3.72141	5.41355	3.23137	Down
252515_at	AT3G46230	ATHSP17.4 (Arabidopsis thaliana heat shock protein 17.4)	3.6192	12.1698	374.958	Down
252533_at	AT3G46110	signal transducer	5.60928	8.08238	5.55236	Down
252607_at	AT3G44990	XTR8 (xyloglucan:xyloglucosyl transferase 8); hydrolase, acting on glycosyl bonds	5.50588	6.81147	2.47185	Down
252615_at	AT3G45230	hydroxyproline-rich glycoprotein family protein	5.62579	7.55106	3.79808	Down
252624_at	AT3G44735	PSK1 (PHYTOSULFOKINE 3 PRECURSOR); growth factor	7.23083	9.60996	5.20223	Down
252648_at	AT3G44630	disease resistance protein RPP1-WsB-like (TIR-NBS-LRR class), putative	5.36244	6.55194	2.28075	Down
252683_at	AT3G44380	similar to unknown protein [Arabidopsis thaliana] (TAIR:AT1G52330.1); similar to unnamed protein product [Vitis vinifera] (GB:CAO48726.1); contains InterPro domain Water Stress and Hypersensitive response (InterPro:IPR013990); contains InterPro domain Harpin-induced 1 (InterPro:IPR010847)	4.73592	7.02807	4.89786	Down
252692_at	AT3G43960	cysteine proteinase, putative	3.11461	4.24716	2.19247	Down
252711_at	AT3G43720	protease inhibitor/seed storage/lipid transfer protein (LTP) family protein	2.80662	5.19919	5.2509	Down
252746_at	AT3G43190	SUS4; UDP-glycosyltransferase/ sucrose synthase/ transferase, transferring glycosyl groups	8.53805	10.3792	3.583	Down
252816_at	AT3G42550	aspartyl protease family protein	2.29872	5.71327	10.6631	Down
252827_at	AT4G39950	CYP79B2 (cytochrome P450, family 79, subfamily B, polypeptide 2); oxygen binding	6.37418	8.11933	3.35229	Down
252831_at	AT4G39980	DHS1 (3-DEOXY-D-ARABINO-HEPTULOSONATE 7-PHOSPHATE SYNTHASE 1); 3-deoxy-7-phosphoheptulonate synthase	9.89612	11.7567	3.63164	Down
252854_at	AT4G39370	UBP27 (UBIQUITIN-SPECIFIC PROTEASE 27); ubiquitin-specific protease	4.10618	5.35051	2.36909	Down
252866_at	AT4G39840	similar to unnamed protein product [Vitis vinifera] (GB:CAO21162.1); similar to unnamed protein product [Vitis vinifera] (GB:CAO48661.1)	4.78019	7.11587	5.04789	Down
252870_at	AT4G39940	AKN2 (APS-KINASE 2); ATP binding / kinase/ transferase, transferring phosphorus-containing groups	5.33171	7.27566	3.84757	Down
252875_at	AT4G39990	ATGB3/ATRAB11G/ATRABA4B (GTP-BINDING PROTEIN 3); GTP binding	7.78542	8.84969	2.09112	Down
252879_at	AT4G39390	transporter-related	4.50655	5.53428	2.03882	Down
252880_at	AT4G39730	lipid-associated family protein	7.80035	9.15026	2.54897	Down
252885_at	AT4G39260	ATGRP8/GR-RBP8 (COLD, CIRCADIAN RHYTHM, AND RNA BINDING 1, GLYCINE-RICH PROTEIN 8); RNA binding	10.2044	12.4806	4.84381	Down
252886_at	AT4G39350	CESA2 (CELLULOSE SYNTHASE 2); cellulose synthase/ transferase, transferring glycosyl groups	7.77021	9.36834	3.02751	Down
252888_at	AT4G39210	APL3 (large subunit of AGP 3)	3.68746	4.91431	2.34056	Down
252905_at	AT4G39720	VQ motif-containing protein	3.26514	6.74404	11.1494	Down
252921_at	AT4G39030	EDS5 (ENHANCED DISEASE SUSCEPTIBILITY 5); antiporter/ transporter	6.52628	8.08396	2.94382	Down
252924_at	AT4G39070	zinc finger (B-box type) family protein	2.98202	4.92825	3.85366	Down
252929_at	AT4G38970	fructose-bisphosphate aldolase, putative	3.00167	4.48963	2.80491	Down
252939_at	AT4G39230	isoflavone reductase, putative	7.664	8.74795	2.11983	Down
252940_at	AT4G39270	leucine-rich repeat transmembrane protein kinase, putative	5.95892	7.64314	3.21366	Down
252946_at	AT4G39235	similar to unknown protein [Arabidopsis thaliana] (TAIR:AT3G05570.1); similar to unknown [Populus trichocarpa] (GB:ABK93095.1)	3.60214	4.82619	2.33601	Down
252950_at	AT4G38690	1-phosphatidylinositol phosphodiesterase-related	3.06045	4.80042	3.34029	Down
252952_at	AT4G38710	glycine-rich protein	7.03054	9.56162	5.78008	Down
252956_at	AT4G38580	ATFP6 (FARNESYLATED PROTEIN 6); metal ion binding	9.62846	10.7813	2.22349	Down
252973_s_at	AT4G38740	ROC1 (rotamase CyP 1); peptidyl-prolyl cis-trans isomerase	11.2574	12.698	2.71442	Down
252988_at	AT4G38410	dehydrin, putative	4.41617	7.27433	7.25088	Down
252989_at	AT4G38420	SKS9 (SKU5 Similar 9); copper ion binding / oxidoreductase	3.86179	6.46972	6.09631	Down
252997_at	AT4G38400	ATEXLA2 (ARABIDOPSIS THALIANA EXPANSIN-LIKE A2)	6.98004	10.0219	8.23558	Down
253021_at	AT4G38050	transmembrane transporter	3.89004	6.44417	5.87313	Down
253038_at	AT4G37790	HAT22 (homeobox-leucine zipper protein 22); transcription factor	8.45649	9.46876	2.01708	Down
253039_at	AT4G37760	SQE3 (SQUALENE EPOXIDASE 3); oxidoreductase	2.46815	5.53459	8.37702	Down
253043_at	AT4G37540	LBD39 (LOB DOMAIN-CONTAINING PROTEIN 39)	8.64612	9.86636	2.32985	Down
253046_at	AT4G37370	CYP81D8 (cytochrome P450, family 81, subfamily D, polypeptide 8); oxygen binding	6.0708	7.73458	3.16847	Down
253050_at	AT4G37450	AGP18 (Arabinogalactan protein 18)	5.07925	6.13676	2.08133	Down
253063_at	AT4G37640	ACA2 (CALCIUM ATPASE 2); calmodulin binding	7.34662	8.57077	2.33618	Down
253066_at	AT4G37770	ACS8 (1-Amino-cyclopropane-1-carboxylate synthase 8)	2.23719	3.23787	2.00094	Down
253073_at	AT4G37410	CYP81F4 (cytochrome P450, family 81, subfamily F, polypeptide 4); oxygen binding	10.5158	12.4964	3.94664	Down
253099_s_at	AT4G37530;AT4G37520	[AT4G37530, peroxidase, putative];[AT4G37520, peroxidase 50 (PER50) (P50) (PRXR2)]	8.41483	9.86263	2.72791	Down
253100_at	AT4G37400	CYP81F3 (cytochrome P450, family 81, subfamily F, polypeptide 3); oxygen binding	4.37517	7.23008	7.23459	Down
253101_at	AT4G37430	CYP91A2 (CYTOCHROME P450 MONOOXYGENASE 91A2); oxygen binding	3.61917	8.72262	34.3788	Down
253104_at	AT4G36010	pathogenesis-related thaumatin family protein	6.9054	9.74119	7.13931	Down
253130_at	AT4G35510	similar to unknown protein [Arabidopsis thaliana] (TAIR:AT2G17540.2); similar to unknown protein [Arabidopsis thaliana] (TAIR:AT2G17540.1); similar to unknown protein [Arabidopsis thaliana] (TAIR:AT2G17540.3); similar to hypothetical protein [Vitis vinifera] (GB:CAN70005.1)	5.29699	7.05235	3.37612	Down
253140_at	AT4G35480	RHA3B (RING-H2 finger A3B); protein binding / zinc ion binding	9.09099	12.0159	7.59449	Down
253165_at	AT4G35320	similar to unknown protein [Arabidopsis thaliana] (TAIR:AT2G17300.1); similar to hypothetical protein [Vitis vinifera] (GB:CAN78386.1)	3.84654	6.4263	5.97842	Down
253173_at	AT4G35110	similar to unknown protein [Arabidopsis thaliana] (TAIR:AT2G16900.1); contains InterPro domain Phospholipase-like, arabidopsis (InterPro:IPR007942)	5.73808	8.21239	5.55698	Down
253181_at	AT4G35180	LHT7 (LYS/HIS TRANSPORTER 7); amino acid transmembrane transporter	4.5305	7.51034	7.88894	Down
253203_at	AT4G34710	ADC2 (ARGININE DECARBOXYLASE 2)	10.9783	12.0422	2.09058	Down
253215_at	AT4G34950	nodulin family protein	5.92531	10.1366	18.5238	Down
253219_at	AT4G34990	AtMYB32 (myb domain protein 32); DNA binding / transcription factor	7.55072	9.52388	3.92627	Down
253245_at	AT4G34590;AT4G34588	[AT4G34590, GBF6 (ARABIDOPSIS THALIANA BASIC LEUCINE-ZIPPER 11); DNA binding / protein heterodimerization/ transcription factor];[AT4G34588, CPuORF2 (Conserved peptide upstream open reading frame 2)]	6.81921	9.74505	7.59917	Down
253264_at	AT4G33950	OST1/P44/SNRK2-6/SRK2E (OPEN STOMATA 1, SNF1-RELATED PROTEIN KINASE 2.6); calcium-dependent protein serine/threonine kinase/ kinase/ protein kinase	4.82864	7.23531	5.30248	Down
253268_s_at	AT4G34131;AT4G34135	[AT4G34131, UGT73B3 (UDP-GLUCOSYL TRANSFERASE 73B3); UDP-glycosyltransferase/ abscisic acid glucosyltransferase/ transferase, transferring hexosyl groups];[AT4G34135, UGT73B2; UDP-glucosyltransferase/ UDP-glycosyltransferase/ flavonol 3-O-glucosyltransferase]	7.53911	9.19949	3.16099	Down
253271_s_at	AT4G34470;AT4G34210	[AT4G34470, ASK12 (ARABIDOPSIS SKP1-LIKE 12); protein binding / ubiquitin-protein ligase];[AT4G34210, ASK11 (ARABIDOPSIS SKP1-LIKE 11); ubiquitin-protein ligase]	2.60955	4.07788	2.76702	Down
253277_at	AT4G34230	CAD5 (CINNAMYL ALCOHOL DEHYDROGENASE 5); cinnamyl-alcohol dehydrogenase	9.48809	11.6823	4.57625	Down
253298_at	AT4G33560	unknown protein	2.99134	9.98117	127.102	Down
253302_at	AT4G33660	unknown protein	3.32832	7.30521	15.7457	Down
253321_at	AT4G33910	oxidoreductase, 2OG-Fe(II) oxygenase family protein	8.09652	9.13241	2.05037	Down
253344_at	AT4G33550	lipid binding	5.19117	11.4111	74.5396	Down
253374_at	AT4G33140	similar to unnamed protein product [Vitis vinifera] (GB:CAO65164.1); contains domain SSF56784 (SSF56784); contains domain PD105831 (PD105831)	4.46011	5.62275	2.23866	Down
253382_at	AT4G33040	glutaredoxin family protein	2.71591	4.92749	4.63184	Down
253386_at	AT4G33030	SQD1 (sulfoquinovosyldiacylglycerol 1); UDPsulfoquinovose synthase	6.66841	8.57628	3.75255	Down
253391_at	AT4G32590	ferredoxin-related	3.40346	4.47313	2.09896	Down
253393_at	AT4G32690	GLB3 (2-on-2 hemoglobin like gene 3)	5.67819	7.38422	3.26263	Down
253416_at	AT4G33070	pyruvate decarboxylase, putative	6.69631	13.0494	81.748	Down
253422_at	AT4G32240	unknown protein	7.2867	8.3459	2.08377	Down
253425_at	AT4G32190	centromeric protein-related	6.79198	9.57875	6.90087	Down
253435_at	AT4G32400	SHS1 (SODIUM HYPERSENSITIVE 1); binding / transporter	6.15287	8.51489	5.14092	Down
253458_at	AT4G32070	octicosapeptide/Phox/Bem1p (PB1) domain-containing protein / tetratricopeptide repeat (TPR)-containing protein	6.19225	7.73796	2.91947	Down
253467_at	AT4G32140	similar to membrane protein [Arabidopsis thaliana] (TAIR:AT3G07080.1); similar to hypothetical protein [Vitis vinifera] (GB:CAN72310.1); contains InterPro domain Protein of unknown function DUF6, transmembrane; (InterPro:IPR000620)	6.93763	8.29466	2.56158	Down
253478_at	AT4G32350	similar to unknown protein [Arabidopsis thaliana] (TAIR:AT1G79910.1); similar to unnamed protein product [Vitis vinifera] (GB:CAO65537.1); contains InterPro domain Protein of unknown function DUF292, eukaryotic (InterPro:IPR005061)	5.04605	6.77783	3.32137	Down
253489_at	AT4G31780	MGD1 (MONOGALACTOSYLDIACYLGLYCEROL SYNTHASE 1, MONOGALACTOSYLDIACYLGLYCEROL SYNTHASE A); 1,2-diacylglycerol 3-beta-galactosyltransferase/ transferase, transferring glycosyl groups	8.4972	10.1236	3.08744	Down
253506_at	AT4G31980	similar to unknown protein [Arabidopsis thaliana] (TAIR:AT5G11290.1); similar to unnamed protein product [Vitis vinifera] (GB:CAO46056.1); similar to hypothetical protein [Vitis vinifera] (GB:CAN68458.1); contains InterPro domain Protein of unknown function DUF862, eukaryotic (InterPro:IPR008580); contains InterPro domain Protein of unknown function DUF247, plant (InterPro:IPR004158)	4.53986	6.1836	3.12473	Down
253551_at	AT4G30996	similar to unknown protein [Arabidopsis thaliana] (TAIR:AT2G24290.1); similar to H0311C03.8 [Oryza sativa (indica cultivar-group)] (GB:CAH67554.1); similar to Os04g0501800 [Oryza sativa (japonica cultivar-group)] (GB:NP_001053232.1); contains InterPro domain Protein of unknown function DUF1068 (InterPro:IPR010471)	9.06999	10.4597	2.62018	Down
253571_at	AT4G31000	calmodulin-binding protein	6.8705	8.23335	2.57192	Down
253573_at	AT4G31020	similar to unknown protein [Arabidopsis thaliana] (TAIR:AT2G24320.1); similar to unnamed protein product [Vitis vinifera] (GB:CAO22751.1); contains domain PTHR12277:SF8 (PTHR12277:SF8); contains domain PTHR12277 (PTHR12277); contains domain SSF53474 (SSF53474); contains domain G3DSA:3.40.50.1820 (G3DSA:3.40.50.1820)	5.18494	7.25995	4.21347	Down
253595_at	AT4G30830	similar to unknown protein [Arabidopsis thaliana] (TAIR:AT2G24140.1); similar to unnamed protein product [Vitis vinifera] (GB:CAO66637.1); contains InterPro domain Protein of unknown function DUF593 (InterPro:IPR007656)	3.54814	4.98613	2.70944	Down
253598_at	AT4G30800	40S ribosomal protein S11 (RPS11B)	4.91884	6.60968	3.22845	Down
253606_at	AT4G30530	defense-related protein, putative	10.4842	11.9952	2.85008	Down
253609_at	AT4G30190	AHA2 (Arabidopsis H(+)-ATPase 2); ATPase	9.80648	10.8707	2.09104	Down
253627_at	AT4G30650	hydrophobic protein, putative / low temperature and salt responsive protein, putative	10.0602	11.6041	2.91577	Down
253640_at	AT4G30630	similar to unknown protein [Arabidopsis thaliana] (TAIR:AT5G57910.1); similar to unnamed protein product [Vitis vinifera] (GB:CAO66657.1)	6.49865	7.98565	2.80305	Down
253664_at	AT4G30210	ATR2 (ARABIDOPSIS P450 REDUCTASE 2)	8.86082	10.5956	3.32836	Down
253687_at	AT4G29520	similar to unnamed protein product [Vitis vinifera] (GB:CAO65389.1); contains InterPro domain Saposin B (InterPro:IPR008139)	5.71033	7.20119	2.81056	Down
253689_at	AT4G29770	similar to unknown protein [Arabidopsis thaliana] (TAIR:AT4G29760.1)	2.44297	5.76979	10.034	Down
253712_at	AT4G29330	DER1 (DERLIN-1)	6.74935	7.93785	2.27916	Down
253751_at	AT4G29070	similar to unnamed protein product [Vitis vinifera] (GB:CAO16862.1); contains InterPro domain Phospholipase A2 (InterPro:IPR016090)	4.66318	6.35456	3.22966	Down
253768_at	AT4G28550	RabGAP/TBC domain-containing protein	4.33929	5.56706	2.34204	Down
253778_at	AT4G28480	DNAJ heat shock family protein	6.64971	8.62981	3.94521	Down
253799_at	AT4G28140	AP2 domain-containing transcription factor, putative	2.66336	4.19374	2.88861	Down
253809_at	AT4G28320	glycosyl hydrolase family 5 protein / cellulase family protein	3.03949	4.85164	3.51165	Down
253811_at	AT4G28190	ULT1 (ULTRAPETALA1); DNA binding / binding	6.23549	7.64542	2.65725	Down
253812_at	AT4G28240	wound-responsive protein-related	8.54101	9.91036	2.58355	Down
253814_at	AT4G28290	unknown protein	9.75946	12.0181	4.78549	Down
253818_at	AT4G28330	ATP binding / ATPase, coupled to transmembrane movement of substances	5.53063	7.20584	3.19364	Down
253819_at	AT4G28350	lectin protein kinase family protein	3.05405	7.63995	24.0156	Down
253828_at	AT4G27970	SLAH2 (SLAC1 HOMOLOGUE 2); transporter	9.47843	11.5425	4.18177	Down
253841_at	AT4G27830	glycosyl hydrolase family 1 protein	7.13296	8.26071	2.18517	Down
253861_at	AT4G27680	MSP1 protein, putative / intramitochondrial sorting protein, putative	6.41989	7.49559	2.10775	Down
253866_at	AT4G27480	glycosyltransferase family 14 protein / core-2/I-branching enzyme family protein	4.05949	5.41212	2.55377	Down
253868_at	AT4G27500	PPI1 (PROTON PUMP INTERACTOR 1)	10.9355	11.9865	2.07196	Down
253879_s_at	AT4G27560;AT4G27570	[AT4G27560, glycosyltransferase family protein];[AT4G27570, glycosyltransferase family protein]	5.30551	9.60515	19.6933	Down
253880_at	AT4G27590	copper-binding protein-related	2.37894	6.22455	14.3762	Down
253882_at	AT4G27650	PEL1 (PELOTA); translation release factor	6.96188	8.26601	2.46935	Down
253884_at	AT4G27670	HSP21 (HEAT SHOCK PROTEIN 21)	2.16156	6.65011	22.4487	Down
253887_at	AT4G27730	ATOPT6 (oligopeptide transporter 6); oligopeptide transporter	3.2941	6.41478	8.69795	Down
253890_s_at	AT4G27585;AT5G54100	[AT4G27585, band 7 family protein];[AT5G54100, band 7 family protein]	5.14898	6.69465	2.91938	Down
253891_at	AT4G27720	similar to unknown protein [Arabidopsis thaliana] (TAIR:AT1G64650.2); similar to unknown protein [Arabidopsis thaliana] (TAIR:AT1G64650.1); similar to unknown protein [Arabidopsis thaliana] (TAIR:AT3G49310.1); similar to unknown [Populus trichocarpa] (GB:ABK93582.1); similar to unnamed protein product [Vitis vinifera] (GB:CAO48607.1); similar to unnamed protein product [Vitis vinifera] (GB:CAO629…	7.91545	9.02586	2.15908	Down
253904_at	AT4G27140	2S seed storage protein 1 / 2S albumin storage protein / NWMU1-2S albumin 1	2.65562	4.30113	3.12859	Down
253948_at	AT4G26940	galactosyltransferase family protein	6.80939	8.27016	2.75256	Down
253949_at	AT4G26780	AR192; adenyl-nucleotide exchange factor/ chaperone binding / protein binding / protein homodimerization	3.63095	6.19435	5.91097	Down
253957_at	AT4G26320	AGP13 (ARABINOGALACTAN PROTEIN 13)	6.55028	8.96785	5.3427	Down
253965_at	AT4G26490	similar to unknown protein [Arabidopsis thaliana] (TAIR:AT5G56050.1); similar to hypothetical protein [Vitis vinifera] (GB:CAN70940.1); similar to unnamed protein product [Vitis vinifera] (GB:CAO66828.1); contains InterPro domain Harpin-induced 1 (InterPro:IPR010847)	3.29632	5.7231	5.37693	Down
253970_at	AT4G26510	uracil phosphoribosyltransferase / UMP pyrophosphorylase (UPT1)	4.50663	5.57705	2.10004	Down
253975_at	AT4G26600	nucleolar protein, putative	3.18035	4.23171	2.07247	Down
253987_at	AT4G26270	phosphofructokinase family protein	5.33475	9.26145	15.2074	Down
254020_at	AT4G25700	BETA-OHASE 1 (BETA-HYDROXYLASE 1); beta-carotene hydroxylase	5.19654	6.58722	2.62201	Down
254024_at	AT4G25780	pathogenesis-related protein, putative	2.30226	3.69237	2.621	Down
254025_at	AT4G25790	allergen V5/Tpx-1-related family protein	2.23065	8.41367	72.6567	Down
254042_at	AT4G25810	XTR6 (XYLOGLUCAN ENDOTRANSGLYCOSYLASE 6); hydrolase, acting on glycosyl bonds	10.6354	12.1448	2.84679	Down
254048_at	AT4G25680	similar to unknown protein [Arabidopsis thaliana] (TAIR:AT4G25660.1); similar to unnamed protein product [Vitis vinifera] (GB:CAO49475.1); contains InterPro domain Protein of unknown function DUF862, eukaryotic (InterPro:IPR008580)	6.66993	7.85158	2.26835	Down
254052_at	AT4G25280	adenylate kinase family protein	5.20127	6.28129	2.11407	Down
254059_at	AT4G25200	ATHSP23.6-MITO (MITOCHONDRION-LOCALIZED SMALL HEAT SHOCK PROTEIN 23.6)	2.60435	7.16373	23.5781	Down
254062_at	AT4G25380	zinc finger (AN1-like) family protein	2.35159	4.39134	4.11174	Down
254064_at	AT4G25410	basix helix-loop-helix (bHLH) family protein	4.86402	6.1362	2.41526	Down
254069_at	AT4G25434	ATNUDT10 (ARABIDOPSIS THALIANA NUDIX HYDROLASE HOMOLOG 10); catalytic	6.54075	8.26249	3.29835	Down
254081_at	AT4G25660	similar to unknown protein [Arabidopsis thaliana] (TAIR:AT4G25680.1); similar to unnamed protein product [Vitis vinifera] (GB:CAO49475.1); contains InterPro domain Protein of unknown function DUF862, eukaryotic (InterPro:IPR008580)	7.00776	8.96827	3.892	Down
254083_at	AT4G24920	protein transport protein SEC61 gamma subunit, putative	9.7037	11.3627	3.15787	Down
254085_at	AT4G24960	ATHVA22D (Arabidopsis thaliana HVA22 homologue D)	7.90567	11.8169	15.0453	Down
254099_at	AT4G25130	peptide methionine sulfoxide reductase, putative	5.88635	7.328	2.71632	Down
254110_at	AT4G25260	invertase/pectin methylesterase inhibitor family protein	3.20074	5.65388	5.47607	Down
254131_at	AT4G24740	AFC2 (ARABIDOPSIS FUS3-COMPLEMENTING GENE 1); kinase	7.63135	9.05593	2.68437	Down
254157_at	AT4G24220	VEP1 (VEIN PATTERNING 1); binding / catalytic	8.79804	10.3539	2.94003	Down
254160_at	AT4G24210	SLY1 (SLEEPY1)	7.71722	8.73449	2.02409	Down
254180_at	AT4G23930	similar to proline-rich family protein [Arabidopsis thaliana] (TAIR:AT1G64450.1); similar to unnamed protein product [Vitis vinifera] (GB:CAO69529.1); contains InterPro domain Harpin-induced 1 (InterPro:IPR010847)	3.78389	5.24288	2.74916	Down
254188_at	AT4G23920	UGE2 (UDP-D-GLUCOSE/UDP-D-GALACTOSE 4-EPIMERASE 2); UDP-glucose 4-epimerase/ protein dimerization	5.09755	6.21974	2.17678	Down
254190_at	AT4G23885	similar to unknown protein [Arabidopsis thaliana] (TAIR:AT5G24165.1); similar to unnamed protein product [Vitis vinifera] (GB:CAO69543.1)	7.47266	8.67965	2.30855	Down
254197_at	AT4G24040	ATTRE1/TRE1 (TREHALASE 1); alpha,alpha-trehalase/ trehalase	3.15593	6.73165	11.9233	Down
254200_at	AT4G24110	similar to unnamed protein product [Vitis vinifera] (GB:CAO62924.1)	8.37783	10.6147	4.71382	Down
254207_at	AT4G24060	Dof-type zinc finger domain-containing protein	8.21341	9.87958	3.17373	Down
254211_at	AT4G23570	SGT1A (Suppressor of G2 (Two) 1A); protein binding	8.64754	9.98899	2.53405	Down
254215_at	AT4G23700	ATCHX17 (CATION/H+ EXCHANGER 17); monovalent cation:proton antiporter	4.38808	5.46959	2.11625	Down
254218_at	AT4G23740	leucine-rich repeat transmembrane protein kinase, putative	4.70075	5.8874	2.27623	Down
254223_at	AT4G23730	aldose 1-epimerase family protein	7.20869	8.64211	2.70085	Down
254227_at	AT4G23630	BTI1 (VIRB2-INTERACTING PROTEIN 1)	10.3709	11.571	2.29755	Down
254234_at	AT4G23680	major latex protein-related / MLP-related	6.96558	9.65085	6.43203	Down
254248_at	AT4G23270	protein kinase family protein	7.26123	8.39466	2.19379	Down
254263_at	AT4G23493	unknown protein	2.84375	6.40872	11.8349	Down
254291_at	AT4G23010	ATUTR2/UTR2 (UDP-GALACTOSE TRANSPORTER 2)	7.12103	8.25323	2.19193	Down
254292_at	AT4G23030	MATE efflux protein-related	2.73979	4.59294	3.61289	Down
254306_at	AT4G22330	ATCES1; catalytic	8.92028	10.6156	3.2384	Down
254318_at	AT4G22530	embryo-abundant protein-related	3.46231	6.50874	8.26166	Down
254323_at	AT4G22620	auxin-responsive family protein	2.90588	7.79869	29.7086	Down
254326_at	AT4G22610	protease inhibitor/seed storage/lipid transfer protein (LTP) family protein	7.87152	9.35278	2.79193	Down
254333_at	AT4G22753	SMO1-3 (STEROL 4-ALPHA METHYL OXIDASE); catalytic	2.86068	4.45619	3.02203	Down
254343_at	AT4G21990	APR3 (APS REDUCTASE 3)	6.79086	8.6034	3.51259	Down
254352_at	AT4G22320	similar to unknown protein [Arabidopsis thaliana] (TAIR:AT5G55210.1); similar to unnamed protein product [Vitis vinifera] (GB:CAO23253.1)	3.76991	5.05858	2.44303	Down
254360_at	AT4G22340	phosphatidate cytidylyltransferase, putative / CDP-diglyceride synthetase, putative	6.0278	7.51304	2.79963	Down
254371_at	AT4G21760	BGLU47 (Beta-glucosidase 47); hydrolase, hydrolyzing O-glycosyl compounds	4.28681	6.06684	3.43433	Down
254377_at	AT4G21650	subtilase family protein	4.51152	6.73615	4.67393	Down
254380_at	no_match	no_match	2.36861	3.81701	2.72905	Down
254384_at	AT4G21870	26.5 kDa class P-related heat shock protein (HSP26.5-P)	7.61866	11.0765	10.9879	Down
254387_at	AT4G21850	methionine sulfoxide reductase domain-containing protein / SeIR domain-containing protein	9.24645	10.9961	3.36268	Down
254403_at	AT4G21323	subtilase family protein	2.2356	3.48464	2.37685	Down
254409_at	AT4G21400	protein kinase family protein	8.12236	9.20339	2.11555	Down
254410_at	AT4G21410	protein kinase family protein	8.53981	10.6826	4.41606	Down
254414_at	no_match	no_match	3.47812	6.7482	9.64695	Down
254432_at	AT4G20830	FAD-binding domain-containing protein	9.14252	10.2736	2.19027	Down
254453_at	AT4G21120	AAT1 (CATIONIC AMINO ACID TRANSPORTER 1); cationic amino acid transmembrane transporter	2.44502	6.09476	12.551	Down
254455_at	AT4G21140	similar to unknown protein [Arabidopsis thaliana] (TAIR:AT4G05400.1); similar to unknown protein [Arabidopsis thaliana] (TAIR:AT4G05400.2); similar to unnamed protein product [Vitis vinifera] (GB:CAO39711.1)	4.52225	5.70057	2.26314	Down
254460_at	AT4G21210	phosphoprotein phosphatase/ protein kinase	3.49815	4.82469	2.50801	Down
254468_at	AT4G20460	NAD-dependent epimerase/dehydratase family protein	4.1999	7.42421	9.34574	Down
254471_s_at	AT4G20500;AT4G20730	[AT4G20500, transposable element gene];[AT4G20730, transposable element gene]	2.85945	3.87997	2.02865	Down
254481_at	AT4G20480	similar to unknown protein [Arabidopsis thaliana] (TAIR:AT1G06810.1); similar to Os07g0637200 [Oryza sativa (japonica cultivar-group)] (GB:NP_001060400.1); similar to hypothetical protein OsI_026076 [Oryza sativa (indica cultivar-group)] (GB:EAZ04844.1); contains InterPro domain Protein of unknown function DUF537 (InterPro:IPR007491)	8.14931	9.21194	2.08874	Down
254487_at	AT4G20780	calcium-binding protein, putative	8.49338	10.3428	3.60354	Down
254536_at	AT4G19720	glycosyl hydrolase family 18 protein	3.88949	5.55554	3.17343	Down
254553_at	AT4G19530	disease resistance protein (TIR-NBS-LRR class), putative	4.47621	6.55065	4.21181	Down
254557_at	AT4G19140	similar to unnamed protein product [Vitis vinifera] (GB:CAO66715.1)	7.43071	8.46903	2.05383	Down
254563_at	AT4G19120	ERD3 (EARLY-RESPONSIVE TO DEHYDRATION 3)	7.41859	10.5607	8.82806	Down
254574_at	AT4G19430	unknown protein	2.41537	3.79326	2.59888	Down
254575_at	AT4G19460	glycosyl transferase family 1 protein	5.58375	9.16736	11.9887	Down
254579_at	AT4G19400	actin binding	7.16778	8.84778	3.20428	Down
254603_at	AT4G19050	mob1/phocein family protein	3.79142	4.91928	2.18534	Down
254610_at	AT4G18890	brassinosteroid signalling positive regulator-related	6.18383	7.34543	2.23705	Down
254652_at	AT4G18170	WRKY28 (WRKY DNA-binding protein 28); transcription factor	5.6418	7.46684	3.54316	Down
254656_at	AT4G18070	similar to unknown protein [Arabidopsis thaliana] (TAIR:AT1G29530.1)	9.97561	11.0405	2.09208	Down
254667_at	AT4G18280	glycine-rich cell wall protein-related	8.95716	12.6592	13.0141	Down
254691_at	AT4G17840	similar to unknown protein [Arabidopsis thaliana] (TAIR:AT2G35260.1); similar to hypothetical protein 40.t00061 [Brassica oleracea] (GB:ABD65174.1)	6.13522	7.23038	2.13637	Down
254698_at	AT4G17980	ANAC071 (Arabidopsis NAC domain containing protein 71); transcription factor	2.50059	3.69524	2.28891	Down
254702_at	AT4G17940	binding	7.8731	10.3299	5.48984	Down
254706_at	AT4G17950	DNA-binding family protein	5.48073	6.93908	2.74794	Down
254710_at	AT4G18050	PGP9 (P-GLYCOPROTEIN 9); ATPase, coupled to transmembrane movement of substances	6.65007	9.03273	5.21496	Down
254740_s_at	AT4G13930;AT4G13890	[AT4G13930, SHM4 (SERINE HYDROXYMETHYLTRANSFERASE 4); glycine hydroxymethyltransferase];[AT4G13890, SHM5 (SERINE HYDROXYMETHYLTRANSFERASE 5); glycine hydroxymethyltransferase]	9.33795	10.75	2.66123	Down
254744_at	AT4G13345	MEE55 (maternal effect embryo arrest 55)	4.05009	6.23958	4.56144	Down
254785_at	AT4G12730	FLA2	9.22767	11.0097	3.439	Down
254809_at	AT4G12410	auxin-responsive family protein	2.9177	6.16576	9.50088	Down
254812_at	AT4G12250	GAE5 (UDP-D-GLUCURONATE 4-EPIMERASE 5); catalytic	5.62939	6.76193	2.19244	Down
254839_at	AT4G12400	stress-inducible protein, putative	2.98348	10.0174	131.041	Down
254846_at	AT4G11830	PLDGAMMA2; phospholipase D	5.49056	7.42254	3.81579	Down
254850_at	AT4G12000	similar to unknown protein [Arabidopsis thaliana] (TAIR:AT4G22850.1); similar to unnamed protein product [Vitis vinifera] (GB:CAO63604.1); contains InterPro domain SNARE associated Golgi protein (InterPro:IPR015414)	3.28064	5.64326	5.14304	Down
254857_at	AT4G12120	SEC1B; protein transporter	5.27329	7.1562	3.68818	Down
254890_at	AT4G11600	ATGPX6 (GLUTATHIONE PEROXIDASE 6); glutathione peroxidase	8.14698	9.43613	2.44383	Down
254907_at	AT4G11190	disease resistance-responsive family protein / dirigent family protein	5.21345	8.36806	8.90496	Down
254920_at	AT4G11220	BTI2 (VIRB2-INTERACTING PROTEIN 2)	9.19589	10.2169	2.02935	Down
254922_at	AT4G11370	RHA1A (RING-H2 finger A1A); protein binding / zinc ion binding	3.88923	6.43053	5.82112	Down
254932_at	AT4G11120	translation elongation factor Ts (EF-Ts), putative	5.75443	6.92613	2.25278	Down
254975_at	AT4G10500	oxidoreductase, 2OG-Fe(II) oxygenase family protein	3.68364	7.6168	15.2756	Down
255011_at	AT4G10040	CYTC-2 (CYTOCHROME C-2); electron carrier	8.09597	10.0147	3.78086	Down
255012_at	AT4G10030	hydrolase, alpha/beta fold family protein	5.98879	7.24789	2.39348	Down
255021_at	AT4G10330	glycine-rich protein	5.95275	6.98025	2.03849	Down
255048_at	AT4G09600	GASA3 (GAST1 PROTEIN HOMOLOG 3)	2.61051	4.76658	4.45698	Down
255061_at	AT4G08930	ATAPRL6 (APR-LIKE 6)	4.00288	5.54	2.90215	Down
255062_at	AT4G08940	similar to unknown protein [Arabidopsis thaliana] (TAIR:AT4G01037.1); similar to hypothetical protein [Vitis vinifera] (GB:CAN62585.1); contains InterPro domain Protein of unknown function DUF860, plant (InterPro:IPR008578)	2.96586	4.1193	2.22445	Down
255077_at	AT4G09150	T-complex protein 11	6.8004	8.67927	3.67787	Down
255104_at	AT4G08685	SAH7	9.45217	10.6787	2.34005	Down
255110_at	AT4G08770	peroxidase, putative	7.71406	8.74038	2.03681	Down
255116_at	AT4G08850	leucine-rich repeat family protein / protein kinase family protein	7.40869	10.3836	7.86228	Down
255132_at	AT4G08170	inositol 1,3,4-trisphosphate 5/6-kinase family protein	4.77146	9.42768	25.2151	Down
255142_at	AT4G08390	SAPX; L-ascorbate peroxidase	7.59131	8.72372	2.19225	Down
255151_at	AT4G08180	oxysterol-binding family protein	6.05108	7.08832	2.0523	Down
255155_at	no_match	no_match	3.86883	4.87976	2.01521	Down
255230_at	AT4G05390	ATRFNR1 (ROOT FNR 1); oxidoreductase	7.5544	8.78659	2.34923	Down
255232_at	AT4G05330	AGD13 (ARF-GAP DOMAIN 13); ARF GTPase activator/ zinc ion binding	5.17562	6.18827	2.01762	Down
255243_at	AT4G05590	similar to unknown protein [Arabidopsis thaliana] (TAIR:AT4G22310.1); similar to unknown [Populus trichocarpa] (GB:ABK93494.1); contains InterPro domain Protein of unknown function UPF0041 (InterPro:IPR005336)	4.92425	6.09392	2.2496	Down
255250_at	AT4G05100	AtMYB74 (myb domain protein 74); DNA binding / transcription factor	2.32034	3.80169	2.79209	Down
255259_at	AT4G05020	NDB2 (NAD(P)H DEHYDROGENASE B2); disulfide oxidoreductase	4.33206	5.78871	2.7447	Down
255261_s_at	AT4G05120;AT4G05110	[AT4G05120, ENT3/FUR1 (FUDR RESISTANT 1); nucleoside transmembrane transporter];[AT4G05110, equilibrative nucleoside transporter, putative (ENT6)]	3.62857	8.40954	27.4926	Down
255284_at	AT4G04610	APR1 (PAPS REDUCTASE HOMOLOG 19)	5.44107	8.5099	8.39093	Down
255298_at	AT4G04840	methionine sulfoxide reductase domain-containing protein / SeIR domain-containing protein	2.34264	4.1897	3.59767	Down
255364_s_at	AT4G22240;AT4G04020	[AT4G22240, plastid-lipid associated protein PAP, putative];[AT4G04020, FIB (FIBRILLIN); structural molecule]	5.60143	8.43219	7.1145	Down
255381_at	AT4G03510	RMA1 (Ring finger protein with Membrane Anchor 1); protein binding / ubiquitin-protein ligase/ zinc ion binding	8.9856	10.1903	2.30488	Down
255412_at	AT4G02980	ABP1 (ENDOPLASMIC RETICULUM AUXIN BINDING PROTEIN 1)	6.11051	7.44467	2.52129	Down
255420_at	AT4G03240	ATFH/FH (FRATAXIN HOMOLOG)	5.16352	6.32343	2.23443	Down
255428_at	AT4G03390	SRF3 (STRUBBELIG-RECEPTOR FAMILY 3); ATP binding / kinase/ protein serine/threonine kinase	8.33591	10.167	3.55817	Down
255430_at	AT4G03320	TIC20-IV (TRANSLOCON AT THE INNER ENVELOPE MEMBRANE OF CHLOROPLASTS 20-IV); P-P-bond-hydrolysis-driven protein transmembrane transporter	6.24761	8.37495	4.36911	Down
255456_at	AT4G02920	similar to unknown protein [Arabidopsis thaliana] (TAIR:AT1G03340.1); similar to hypothetical protein MtrDRAFT_AC161864g5v2 [Medicago truncatula] (GB:ABE86673.1)	6.03215	9.25191	9.31632	Down
255457_at	AT4G02770	PSAD-1 (photosystem I subunit D-1)	6.87681	7.91986	2.06058	Down
255459_at	AT4G02890	UBQ14 (ubiquitin 14); protein binding	10.3865	11.5028	2.16787	Down
255462_at	AT4G02940	oxidoreductase, 2OG-Fe(II) oxygenase family protein	4.72149	7.12983	5.30863	Down
255485_at	AT4G02550	similar to unknown protein [Arabidopsis thaliana] (TAIR:AT4G02210.1); similar to unnamed protein product [Vitis vinifera] (GB:CAO64592.1)	3.60426	5.00825	2.64632	Down
255486_at	AT4G02600	ATMLO1/MLO1 (MILDEW RESISTANCE LOCUS O 1); calmodulin binding	7.53418	8.62406	2.12856	Down
255506_at	AT4G02130	GATL6/LGT10; polygalacturonate 4-alpha-galacturonosyltransferase/ transferase, transferring glycosyl groups / transferase, transferring hexosyl groups	5.61476	6.62369	2.01241	Down
255512_at	AT4G02195	SYP42 (SYNTAXIN OF PLANTS 41); SNAP receptor	6.67934	7.90224	2.33414	Down
255521_at	AT4G02280	SUS3; UDP-glycosyltransferase/ sucrose synthase/ transferase, transferring glycosyl groups	2.45286	5.94989	11.2905	Down
255525_at	AT4G02340	epoxide hydrolase, putative	5.85797	7.38636	2.88463	Down
255532_at	AT4G02170	similar to unknown protein [Arabidopsis thaliana] (TAIR:AT5G38700.1); similar to unnamed protein product [Vitis vinifera] (GB:CAO40081.1)	3.06829	5.23243	4.48199	Down
255536_at	AT4G01575	serine protease inhibitor, Kazal-type family protein	3.67532	6.59339	7.55831	Down
255543_at	AT4G01870	tolB protein-related	9.73326	11.1543	2.6778	Down
255571_at	AT4G01220	similar to RGXT1 (RHAMNOGALACTURONAN XYLOSYLTRANSFERASE 1), UDP-xylosyltransferase [Arabidopsis thaliana] (TAIR:AT4G01770.1); similar to putative alpha 1,3-xylosyltransferase [Linum usitatissimum] (GB:AAZ94713.1); contains InterPro domain Reticulon; (InterPro:IPR003388)	3.28924	4.76642	2.78404	Down
255577_at	AT4G01410	harpin-induced family protein / HIN1 family protein / harpin-responsive family protein	2.95899	4.07632	2.16946	Down
255588_at	AT4G01570	pentatricopeptide (PPR) repeat-containing protein	4.18882	5.30221	2.16353	Down
255594_at	AT4G01660	ABC1At (ARABIDOPSIS THALIANA ABC TRANSPORTER 1)	5.65721	7.61136	3.87488	Down
255595_at	AT4G01700	chitinase, putative	7.28429	8.96915	3.21511	Down
255599_at	AT4G01010	ATCNGC13 (cyclic nucleotide gated channel 13); calmodulin binding / cyclic nucleotide binding / ion channel	3.84184	5.30288	2.75307	Down
255608_at	AT4G01140	similar to unknown protein [Arabidopsis thaliana] (TAIR:AT3G08600.1); similar to unknown protein [Arabidopsis thaliana] (TAIR:AT4G23720.1); similar to unnamed protein product [Vitis vinifera] (GB:CAO45372.1); contains InterPro domain Protein of unknown function DUF1191 (InterPro:IPR010605)	2.52267	7.07254	23.4232	Down
255659_at	AT4G00895	ATP synthase delta chain-related	3.79314	4.87862	2.12208	Down
255677_at	AT4G00500	lipase class 3 family protein / calmodulin-binding heat-shock protein-related	6.13987	7.76404	3.08265	Down
255679_at	AT4G00520	acyl-CoA thioesterase family protein	5.45144	6.84272	2.62311	Down
255683_at	AT4G00570	malate oxidoreductase, putative	6.63251	7.74272	2.15877	Down
255690_at	AT4G00360	CYP86A2 (ABERRANT INDUCTION OF TYPE THREE GENES 1); oxygen binding	3.90084	4.93365	2.046	Down
255691_at	AT4G00370	ANTR2 (anion transporter 2); organic anion transmembrane transporter	1.97474	3.3611	2.61418	Down
255703_at	AT4G00040	chalcone and stilbene synthase family protein	6.07933	7.24348	2.24101	Down
255742_at	AT1G25560	AP2 domain-containing transcription factor, putative	9.08552	10.5883	2.83394	Down
255756_at	AT1G19940	ATGH9B5 (ARABIDOPSIS THALIANA GLYCOSYL HYDROLASE 9B5); hydrolase, hydrolyzing O-glycosyl compounds	2.47916	4.16894	3.22607	Down
255763_at	AT1G16730	similar to unknown [Picea sitchensis] (GB:ABK21208.1)	3.11165	4.78819	3.19659	Down
255773_at	AT1G18590	sulfotransferase family protein	5.14561	7.02627	3.68244	Down
255777_at	AT1G18630	GR-RBP6 (glycine-rich RNA-binding protein 6); RNA binding	6.06136	7.07797	2.02316	Down
255787_at	AT2G33590	cinnamoyl-CoA reductase family	7.28926	8.69552	2.65048	Down
255795_at	AT2G33380	RD20 (RESPONSIVE TO DESSICATION 20); calcium ion binding	2.22854	3.2528	2.03392	Down
255807_at	AT4G10270	wound-responsive family protein	6.35639	10.7193	20.577	Down
255810_at	AT4G10140	similar to unknown protein [Arabidopsis thaliana] (TAIR:AT1G33490.1); similar to unnamed protein product [Vitis vinifera] (GB:CAO44530.1)	6.88073	8.14452	2.40127	Down
255811_at	AT4G10250	ATHSP22.0 (Arabidopsis thaliana heat shock protein 22.0)	2.5606	6.78119	18.6434	Down
255818_at	AT2G33570	similar to unknown protein [Arabidopsis thaliana] (TAIR:AT5G44670.1); similar to unnamed protein product [Vitis vinifera] (GB:CAO66312.1); similar to hypothetical protein [Vitis vinifera] (GB:CAN76802.1); contains InterPro domain Protein of unknown function DUF23 (InterPro:IPR008166)	7.28302	8.76308	2.7896	Down
255881_at	AT1G67070	DIN9 (DARK INDUCIBLE 9); mannose-6-phosphate isomerase	4.98213	7.83672	7.233	Down
255883_at	AT1G20270	oxidoreductase, 2OG-Fe(II) oxygenase family protein	4.81848	7.98555	8.98219	Down
255891_at	AT1G17870	ATEGY3	2.88084	5.8173	7.65532	Down
255931_at	AT1G12710	ATPP2-A12 (PHLOEM PROTEIN 2-A12); carbohydrate binding	3.17435	5.96356	6.91248	Down
255934_at	AT1G12740	CYP87A2 (cytochrome P450, family 87, subfamily A, polypeptide 2); oxygen binding	2.50438	5.11374	6.10234	Down
255942_at	AT1G22360	ATUGT85A2 (UDP-GLUCOSYL TRANSFERASE 85A2); UDP-glycosyltransferase/ glucuronosyltransferase/ transferase, transferring glycosyl groups	8.81209	11.0219	4.62619	Down
255960_at	AT1G22140	similar to unnamed protein product [Vitis vinifera] (GB:CAO61756.1); contains domain PTHR12681 (PTHR12681)	7.84103	8.87164	2.04289	Down
255995_at	AT1G29750	RKF1 (RECEPTOR-LIKE KINASE IN FLOWERS 1); ATP binding / kinase/ protein serine/threonine kinase	5.86768	7.39924	2.89099	Down
256022_at	AT1G58360	AAP1 (AMINO ACID PERMEASE 1); amino acid transmembrane transporter	4.75465	5.85	2.13665	Down
256024_at	AT1G58340	ZF14; transporter	5.54047	6.85842	2.49312	Down
256033_at	AT1G07250	UDP-glucoronosyl/UDP-glucosyl transferase family protein	5.72681	7.55818	3.55874	Down
256073_at	AT1G18100	E12A11; phosphatidylethanolamine binding	2.86521	6.2385	10.3624	Down
256097_at	AT1G13670	unknown protein	4.11153	6.81426	6.51034	Down
256114_at	AT1G16850	unknown protein	4.78595	10.2778	44.9994	Down
256116_at	AT1G16858;AT1G16860	[AT1G16858, CPuORF55 (Conserved peptide upstream open reading frame 55)];[AT1G16860, merozoite surface protein-related]	6.50798	8.28367	3.42402	Down
256117_at	AT1G16840	similar to unknown protein [Arabidopsis thaliana] (TAIR:AT1G78890.1); similar to hypothetical protein OsI_027317 [Oryza sativa (indica cultivar-group)] (GB:EAZ06085.1)	6.78034	9.42712	6.26269	Down
256150_at	AT1G55120	ATFRUCT5 (BETA-FRUCTOFURANOSIDASE 5); hydrolase, hydrolyzing O-glycosyl compounds / levanase	6.66448	7.91626	2.38134	Down
256157_at	AT1G13580	LAG13 (LAG1 LONGEVITY ASSURANCE HOMOLOG 3)	2.76382	4.02607	2.3987	Down
256186_at	AT1G51680	4CL1 (4-COUMARATE:COA LIGASE 1); 4-coumarate-CoA ligase	9.61923	11.4445	3.54383	Down
256205_at	AT1G50890	binding	4.25925	6.36128	4.29314	Down
256210_at	AT1G50950	thioredoxin-related	3.78088	5.20749	2.68813	Down
256221_at	AT1G56300	DNAJ heat shock N-terminal domain-containing protein	2.37861	7.43293	33.2277	Down
256236_at	AT3G12350	F-box family protein	6.80246	7.83478	2.0453	Down
256245_at	AT3G12580	HSP70 (heat shock protein 70); ATP binding	6.12456	13.2493	139.559	Down
256250_at	AT3G11320	organic anion transmembrane transporter	4.4333	6.0105	2.9839	Down
256255_at	AT3G11280	myb family transcription factor	9.86652	10.908	2.05831	Down
256262_at	AT3G12150	similar to hypothetical protein [Vitis vinifera] (GB:CAN81264.1); contains domain PTHR13617 (PTHR13617); contains domain SSF53474 (SSF53474); contains domain G3DSA:3.40.50.1820 (G3DSA:3.40.50.1820); contains domain PTHR13617:SF1 (PTHR13617:SF1)	4.61349	6.15169	2.90431	Down
256275_at	AT3G12110	ACT11 (ACTIN-11); structural constituent of cytoskeleton	4.91978	6.59417	3.19185	Down
256279_at	AT3G12620	protein phosphatase 2C family protein / PP2C family protein	7.01422	8.02423	2.01393	Down
256285_at	AT3G12510	similar to At3g12510-like protein [Boechera stricta] (GB:ABB89768.1); contains domain PTHR11945 (PTHR11945); contains domain PTHR11945:SF13 (PTHR11945:SF13)	3.64383	6.25609	6.11462	Down
256310_at	AT1G30360	ERD4 (EARLY-RESPONSIVE TO DEHYDRATION 4)	10.7634	12.1817	2.67268	Down
256311_at	AT1G30330	ARF6 (AUXIN RESPONSE FACTOR 6); transcription factor	7.68341	8.75565	2.1027	Down
256319_at	AT1G35910	trehalose-6-phosphate phosphatase, putative	2.57486	3.83279	2.39153	Down
256340_at	AT1G72070	DNAJ heat shock N-terminal domain-containing protein	4.35686	6.04471	3.22176	Down
256363_at	AT1G66510	AAR2 protein family	4.30786	5.66505	2.56185	Down
256384_at	AT1G66660	seven in absentia (SINA) protein, putative	5.27733	6.7367	2.74987	Down
256409_at	AT1G66620	seven in absentia (SINA) protein, putative	3.5125	4.81515	2.46681	Down
256417_s_at	AT3G11170;AT5G05580	[AT3G11170, FAD7 (FATTY ACID DESATURASE 7); omega-3 fatty acid desaturase];[AT5G05580, FAD8 (FATTY ACID DESATURASE 8); omega-3 fatty acid desaturase]	7.62431	10.5663	7.68462	Down
256431_s_at	AT3G11010;AT5G27060	[AT3G11010, disease resistance family protein / LRR family protein];[AT5G27060, disease resistance family protein]	3.03082	4.62196	3.01288	Down
256443_at	AT3G10960	xanthine/uracil permease family protein	5.19131	8.26518	8.42026	Down
256450_at	AT1G75290	isoflavone reductase, putative	2.35334	4.01411	3.16187	Down
256453_at	AT1G75270	DHAR2; glutathione dehydrogenase (ascorbate)	6.69835	8.30742	3.05055	Down
256454_at	AT1G75280	isoflavone reductase, putative	8.7242	9.80296	2.11221	Down
256469_at	AT1G32540	LOL1 (LSD ONE LIKE 1)	2.7668	4.34836	2.99294	Down
256488_at	AT1G31470	NFD4 (NUCLEAR FUSION DEFECTIVE 4)	6.30433	7.36971	2.09272	Down
256518_at	AT1G66080	similar to hypothetical protein [Vitis vinifera] (GB:CAN77663.1); contains InterPro domain Protein of unknown function DUF775 (InterPro:IPR008493)	4.75253	6.77579	4.06499	Down
256523_at	AT1G66070	translation initiation factor-related	5.52908	6.75317	2.33608	Down
256529_at	AT1G33260	protein kinase family protein	3.32662	5.51189	4.54813	Down
256546_at	AT3G14820	carboxylesterase/ lipase	2.41259	4.67385	4.79408	Down
256570_at	AT3G19540	similar to unknown protein [Arabidopsis thaliana] (TAIR:AT1G49840.1); similar to unnamed protein product [Vitis vinifera] (GB:CAO70870.1); similar to hypothetical protein [Vitis vinifera] (GB:CAN68554.1); contains InterPro domain Protein of unknown function DUF620 (InterPro:IPR006873)	7.65589	9.04083	2.6116	Down
256575_at	AT3G14790	RHM3 (RHAMNOSE BIOSYNTHESIS 3); catalytic	6.14783	7.98916	3.58342	Down
256576_at	AT3G28210	PMZ; zinc ion binding	4.76407	8.84749	16.9525	Down
256578_at	AT3G28200	peroxidase, putative	7.69678	9.08582	2.61903	Down
256589_at	AT3G28740	cytochrome P450 family protein	2.22015	4.14442	3.79545	Down
256595_x_at	AT3G28530;AT1G36770	[AT3G28530, UDP-glucose 4-epimerase];[AT1G36770, transposable element gene]	4.48696	5.63547	2.21686	Down
256615_at	AT3G22250	UDP-glucoronosyl/UDP-glucosyl transferase family protein	3.26509	5.2971	4.08973	Down
256627_at	AT3G19970	similar to unknown protein [Arabidopsis thaliana] (TAIR:AT2G18245.1); similar to unnamed protein product [Vitis vinifera] (GB:CAO66476.1); contains InterPro domain Protein of unknown function DUF829, eukaryotic (InterPro:IPR008547)	4.43763	6.13146	3.23514	Down
256663_at	AT3G12050	Aha1 domain-containing protein	9.28746	10.44	2.22305	Down
256674_at	AT3G52360	similar to unknown protein [Arabidopsis thaliana] (TAIR:AT2G35850.1); similar to unnamed protein product [Vitis vinifera] (GB:CAO39911.1)	7.28039	8.46825	2.27815	Down
256720_at	AT2G34140	Dof-type zinc finger domain-containing protein	7.93747	9.16855	2.34743	Down
256722_at	AT2G34050	similar to unnamed protein product [Vitis vinifera] (GB:CAO66363.1); contains InterPro domain ATP11; (InterPro:IPR010591)	4.77374	6.0852	2.48192	Down
256725_at	AT2G34070	similar to unknown protein [Arabidopsis thaliana] (TAIR:AT1G29050.1); similar to unnamed protein product [Vitis vinifera] (GB:CAO48076.1); contains InterPro domain Protein of unknown function DUF231, plant (InterPro:IPR004253)	7.41801	8.6126	2.2888	Down
256745_at	AT3G29360	UDP-glucose 6-dehydrogenase, putative	9.20044	10.3459	2.21218	Down
256751_at	AT3G27170	CLC-B (chloride channel protein B); anion channel/ voltage-gated chloride channel	3.78235	8.15844	20.7652	Down
256757_at	AT3G25620	ABC transporter family protein	4.04061	6.44432	5.29162	Down
256779_at	AT3G13784	ATCWINV5 (ARABIDOPSIS THALIANA CELL WALL INVERTASE 5); hydrolase, hydrolyzing O-glycosyl compounds	2.64483	5.76554	8.69818	Down
256781_at	AT3G13650	disease resistance response	8.84065	10.6187	3.42955	Down
256833_at	AT3G22910	calcium-transporting ATPase, plasma membrane-type, putative / Ca(2+)-ATPase, putative (ACA13)	6.34157	9.15762	7.04234	Down
256839_at	AT3G22930	calmodulin, putative	5.93736	7.16733	2.34562	Down
256848_at	AT3G27960	kinesin light chain-related	8.42501	10.3055	3.68191	Down
256851_at	AT3G27930	similar to unnamed protein product [Vitis vinifera] (GB:CAO14767.1)	4.8224	6.44886	3.08755	Down
256853_at	AT3G18640	zinc finger protein-related	4.83635	6.35754	2.87028	Down
256865_at	AT3G23820	GAE6 (UDP-D-GLUCURONATE 4-EPIMERASE 6); catalytic	9.99794	12.7228	6.61111	Down
256877_at	AT3G26470	similar to ADR1-L1 (ADR1-LIKE 1), ATP binding / protein binding [Arabidopsis thaliana] (TAIR:AT4G33300.2); similar to ADR1-L1 (ADR1-LIKE 1), ATP binding / protein binding [Arabidopsis thaliana] (TAIR:AT4G33300.1); similar to unnamed protein product [Vitis vinifera] (GB:CAO61278.1); contains InterPro domain Disease resistance, plant (InterPro:IPR014011)	7.53982	8.82178	2.4317	Down
256878_at	AT3G26460	major latex protein-related / MLP-related	8.09981	9.31166	2.31636	Down
256880_at	AT3G26450	major latex protein-related / MLP-related	6.9857	8.77397	3.45399	Down
256917_at	AT3G18930	zinc finger (C3HC4-type RING finger) family protein	2.44597	3.88546	2.71225	Down
256948_at	AT3G18930	zinc finger (C3HC4-type RING finger) family protein	4.68345	6.48763	3.49229	Down
256964_at	AT3G13520	AGP12 (ARABINOGALACTAN PROTEIN 12)	10.1426	12.7583	6.12886	Down
256983_at	AT3G13470	chaperonin, putative	6.41252	8.29889	3.69704	Down
256991_at	AT3G28600	ATP binding / ATPase	2.8465	5.44788	6.06868	Down
256999_at	AT3G14200	DNAJ heat shock N-terminal domain-containing protein	6.6911	8.60154	3.75924	Down
257007_at	AT3G14205	phosphoinositide phosphatase family protein	6.38616	8.04618	3.1602	Down
257035_at	AT3G19270	CYP707A4 (cytochrome P450, family 707, subfamily A, polypeptide 4); oxygen binding	2.53018	6.70935	18.1157	Down
257037_at	AT3G19130	ATRBP47B (RNA-BINDING PROTEIN 47B); RNA binding	10.2782	11.7719	2.81616	Down
257074_at	AT3G19660	similar to unnamed protein product [Vitis vinifera] (GB:CAO49873.1)	8.34946	9.9528	3.03846	Down
257145_at	AT3G27320	hydrolase	4.3459	5.35352	2.01059	Down
257152_at	AT3G27310	PUX1 (PLANT UBX DOMAIN-CONTAINING PROTEIN 1)	7.13982	8.76053	3.07528	Down
257153_at	AT3G27220	kelch repeat-containing protein	5.4165	9.3307	15.0762	Down
257168_at	AT3G24430	HCF101 (HIGH-CHLOROPHYLL-FLUORESCENCE 101); ATP binding	2.7602	4.06912	2.47756	Down
257173_at	AT3G23810	SAHH2 (S-ADENOSYL-L-HOMOCYSTEINE (SAH) HYDROLASE 2); adenosylhomocysteinase	9.25014	10.9074	3.15415	Down
257185_at	AT3G13100	ATMRP7 (Arabidopsis thaliana multidrug resistance-associated protein 7)	5.48028	6.69486	2.32073	Down
257194_at	AT3G13110	AtSerat2;2 (SERINE ACETYLTRANSFERASE 1); serine O-acetyltransferase	10.3767	12.1316	3.37521	Down
257203_at	AT3G23730	xyloglucan:xyloglucosyl transferase, putative / xyloglucan endotransglycosylase, putative / endo-xyloglucan transferase, putative	2.74736	6.98712	18.8927	Down
257204_at	AT3G23805	RALFL24 (RALF-LIKE 24)	6.64104	9.42011	6.86411	Down
257213_at	AT3G15020	malate dehydrogenase (NAD), mitochondrial, putative	5.38382	6.86871	2.79895	Down
257226_at	AT3G27880	similar to unknown protein [Arabidopsis thaliana] (TAIR:AT1G23710.1); similar to hypothetical protein [Vitis vinifera] (GB:CAN61665.1); similar to unnamed protein product [Vitis vinifera] (GB:CAO14763.1); contains InterPro domain Protein of unknown function DUF1645 (InterPro:IPR012442)	5.87695	8.10005	4.66895	Down
257237_at	AT3G14890	phosphoesterase	6.37947	7.53871	2.2334	Down
257238_at	AT3G17430	phosphate translocator-related	5.51989	6.55462	2.04873	Down
257239_at	no_match	no_match	7.02036	8.35778	2.52698	Down
257249_at	AT3G24180	catalytic	7.82779	8.94205	2.16485	Down
257262_at	AT3G21890	zinc finger (B-box type) family protein	2.3214	3.66117	2.53112	Down
257311_at	AT3G26570	PHT2;1 (phosphate transporter 2;1)	4.87973	5.90671	2.03775	Down
257337_at	ATMG00060	Mitochondrial NADH dehydrogenase subunit 5. The gene is trans-spliced from the three different pre-cursors, NAD5a, NAD5b and NAD5c.	2.90276	3.97693	2.10551	Down
257338_s_at	ATMG00513;AT2G07711	[ATMG00513, Mitochondrial NADH dehydrogenase subunit 5. The gene is trans-spliced from three different pre-cursors, NAD5a, NAD5b and NAD5c.];[AT2G07711, pseudogene, similar to NADH dehydrogenase subunit 5, blastp match of 97% identity and 2.2e-244 P-value to GP|1066145|dbj|BAA07176.1||D37958 NADH dehydrogenase subunit 5 {Malus x domestica}]	5.21287	6.38392	2.25177	Down
257348_at	AT2G42140	VQ motif-containing protein	2.81472	4.6538	3.57782	Down
257373_at	AT2G43140	DNA binding / transcription factor	7.70358	8.9402	2.35645	Down
257382_at	AT2G40750	WRKY54 (WRKY DNA-binding protein 54); transcription factor	7.60385	9.10455	2.82981	Down
257401_at	AT1G23550	SRO2 (SIMILAR TO RCD ONE 2); NAD+ ADP-ribosyltransferase	3.13766	5.55661	5.34781	Down
257466_at	AT1G62840	similar to unknown protein [Arabidopsis thaliana] (TAIR:AT1G12320.1); similar to unnamed protein product [Vitis vinifera] (GB:CAO24498.1); contains InterPro domain Protein of unknown function DUF1442 (InterPro:IPR009902)	5.11594	7.63086	5.71567	Down
257483_at	AT1G49620	ICK5/ICN6/KRP7 (KIP-RELATED PROTEIN 7); cyclin binding / cyclin-dependent protein kinase inhibitor	2.72856	4.16223	2.70132	Down
257516_at	AT1G69040	ACR4 (ACT REPEAT 4); amino acid binding	6.47667	7.84807	2.58721	Down
257517_at	AT3G16330	similar to unknown protein [Arabidopsis thaliana] (TAIR:AT1G52140.1); similar to hypothetical protein [Vitis vinifera] (GB:CAN64915.1)	2.41601	6.77285	20.4899	Down
257519_at	AT3G01210	nucleic acid binding	6.4036	8.17125	3.40498	Down
257522_at	AT3G08990	yippee family protein	6.29392	7.55951	2.40425	Down
257540_at	AT3G21520	similar to unknown protein [Arabidopsis thaliana] (TAIR:AT3G21550.1); similar to unnamed protein product [Vitis vinifera] (GB:CAO71058.1); contains InterPro domain Protein of unknown function DUF679 (InterPro:IPR007770)	4.38609	6.4636	4.22078	Down
257571_at	AT3G16870	zinc finger (GATA type) family protein	4.63146	6.20084	2.96778	Down
257583_at	AT1G66480	PMI2 (plastid movement impaired 2)	7.35558	9.01942	3.16857	Down
257615_at	AT3G26510	octicosapeptide/Phox/Bem1p (PB1) domain-containing protein	8.88274	10.3067	2.68318	Down
257618_at	AT3G24715	ATP binding / protein kinase/ protein-tyrosine kinase	2.36489	3.70871	2.53822	Down
257641_s_at	AT3G25760;AT3G25770	[AT3G25760, AOC1 (ALLENE OXIDE CYCLASE 1)];[AT3G25770, AOC2 (ALLENE OXIDE CYCLASE 2)]	3.1518	8.76011	48.7831	Down
257643_at	AT3G25730	AP2 domain-containing transcription factor, putative	5.30232	10.0629	27.1063	Down
257646_at	AT3G25740	MAP1B (METHIONINE AMINOPEPTIDASE 1C); metalloexopeptidase	3.97722	6.12625	4.43529	Down
257650_at	AT3G16800	protein phosphatase 2C, putative / PP2C, putative	7.86039	9.10935	2.37669	Down
257662_at	AT3G13320	CAX2 (CATION EXCHANGER 2); calcium:hydrogen antiporter	7.36424	9.93875	5.95667	Down
257670_at	AT3G20340	Expression of the gene is downregulated in the presence of paraquat, an inducer of photoxidative stress.	7.35771	8.73675	2.60095	Down
257672_at	AT3G20300	extracellular ligand-gated ion channel	3.16599	5.63322	5.52978	Down
257675_at	AT3G20310	ATERF-7/ATERF7/ERF7 (ETHYLINE RESPONSE FACTOR7); DNA binding / protein binding / transcription factor/ transcription repressor	6.98193	8.31749	2.52372	Down
257686_at	AT3G12800	short-chain dehydrogenase/reductase (SDR) family protein	7.45907	8.51373	2.07723	Down
257718_at	AT3G18400	ANAC058 (Arabidopsis NAC domain containing protein 58); transcription factor	4.02078	5.55409	2.89448	Down
257719_at	AT3G18440	ATALMT9 (ALUMINUM-ACTIVATED MALATE TRANSPORTER 9); anion channel/	4.00239	5.62986	3.0897	Down
257721_at	AT3G18310	similar to hypothetical protein [Vitis vinifera] (GB:CAN64638.1)	4.19639	5.20341	2.00975	Down
257744_at	AT3G29230	pentatricopeptide (PPR) repeat-containing protein	4.21885	5.78053	2.95197	Down
257746_at	AT3G29200	CM1 (chorismate mutase 1); chorismate mutase	5.7728	8.15397	5.20959	Down
257754_at	AT3G18820	AtRABG3f/AtRab7B (Arabidopsis Rab GTPase homolog G3f); GTP binding	8.74992	10.5642	3.51683	Down
257758_at	AT3G22980	elongation factor Tu family protein	6.34356	7.37187	2.03963	Down
257774_at	AT3G29250	oxidoreductase	3.36311	4.73847	2.59432	Down
257788_at	AT3G27010	AT-TCP20 (ARABIDOPSIS THALIANA TEOSINTE BRANCHED 1, CYCLOIDEA, PCF (TCP)-DOMAIN FAMILY PROTEIN 20); transcription factor	3.59402	4.88614	2.44887	Down
257793_at	AT3G26960	similar to unknown protein [Arabidopsis thaliana] (TAIR:AT5G41050.1); similar to unnamed protein product [Vitis vinifera] (GB:CAO49052.1)	4.59451	6.83887	4.73826	Down
257805_at	AT3G18830	ATPLT5 (POLYOL TRANSPORTER 5); D-ribose transmembrane transporter/ D-xylose transmembrane transporter/ carbohydrate transmembrane transporter/ galactose transmembrane transporter/ glucose transmembrane transporter/ glycerol transmembrane transporter/ hydr	9.04979	10.3982	2.54638	Down
257816_at	AT3G25140	GAUT8/QUA1 (GALACTURONOSYLTRANSFERASE 8, QUASIMODO1); polygalacturonate 4-alpha-galacturonosyltransferase/ transferase, transferring glycosyl groups / transferase, transferring hexosyl groups	9.6238	11.0572	2.70089	Down
257822_at	AT3G25230	ROF1 (ROTAMASE FKBP 1); FK506 binding / calmodulin binding / peptidyl-prolyl cis-trans isomerase	7.44173	9.79187	5.09874	Down
257825_at	AT3G26700	protein kinase family protein	4.92489	6.55678	3.09918	Down
257844_at	AT3G28480	oxidoreductase, 2OG-Fe(II) oxygenase family protein	7.12931	9.45715	5.02053	Down
257874_at	AT3G17110	pseudogene, glycine-rich protein	6.84717	11.5225	25.5515	Down
257910_at	AT3G25580	thioredoxin-related	4.59844	6.29727	3.24638	Down
257912_at	AT3G25500	AFH1 (FORMIN HOMOLOGY 1); actin binding	6.36729	8.25349	3.6966	Down
257922_at	AT3G23150	ETR2 (ETHYLENE RESPONSE 2); receptor	6.66456	9.63936	7.86143	Down
257925_at	AT3G23170	similar to unknown protein [Arabidopsis thaliana] (TAIR:AT4G14450.1)	6.97544	8.67529	3.24867	Down
257932_at	AT3G17040	HCF107 (HIGH CHLOROPHYLL FLUORESCENT 107); binding	4.51848	5.71767	2.29611	Down
257939_at	AT3G19930	STP4 (SUGAR TRANSPORTER 4); carbohydrate transmembrane transporter/ sugar:hydrogen ion symporter	11.0529	12.2767	2.33575	Down
257949_at	AT3G21750	UDP-glucoronosyl/UDP-glucosyl transferase family protein	2.85715	4.57902	3.29863	Down
257970_at	AT3G27570	similar to unknown protein [Arabidopsis thaliana] (TAIR:AT5G40510.1); similar to unnamed protein product [Vitis vinifera] (GB:CAO14698.1); contains InterPro domain Thioredoxin-like fold (InterPro:IPR012336); contains InterPro domain Thioredoxin fold (InterPro:IPR012335); contains InterPro domain Sucraseferredoxin-like (InterPro:IPR009737)	6.61617	8.88641	4.82403	Down
257978_at	AT3G20860	ATNEK5; kinase	4.45107	5.85944	2.65437	Down
258024_at	AT3G19360	zinc finger (CCCH-type) family protein	4.07558	5.58102	2.83911	Down
258037_at	AT3G21230	4CL5 (4-COUMARATE:COA LIGASE 5); 4-coumarate-CoA ligase	6.46247	8.99435	5.78325	Down
258075_at	AT3G25900	ATHMT-1/HMT-1; homocysteine S-methyltransferase	6.43174	8.02604	3.01948	Down
258078_at	AT3G25870	similar to unknown protein [Arabidopsis thaliana] (TAIR:AT1G13360.1); similar to unknown [Populus trichocarpa] (GB:ABK92948.1)	4.66048	7.02531	5.15093	Down
258091_at	AT3G14560	unknown protein	5.73243	8.02164	4.88789	Down
258094_at	AT3G14690	CYP72A15 (cytochrome P450, family 72, subfamily A, polypeptide 15); oxygen binding	7.11256	9.61268	5.65731	Down
258101_at	AT3G23590	RFR1 (REF4-RELATED 1)	6.57077	9.42742	7.24332	Down
258106_at	AT3G23580	RNR2/RNR2A (RIBONUCLEOTIDE REDUCTASE 2A); ribonucleoside-diphosphate reductase	5.69161	7.09054	2.63705	Down
258108_at	AT3G23570	dienelactone hydrolase family protein	8.8013	9.86426	2.08922	Down
258114_at	AT3G14660	CYP72A13 (cytochrome P450, family 72, subfamily A, polypeptide 13); oxygen binding	5.6324	7.68224	4.14061	Down
258117_at	AT3G14700	similar to SART-1 family protein [Arabidopsis thaliana] (TAIR:AT5G16780.1); similar to hypothetical protein OsJ_006675 [Oryza sativa (japonica cultivar-group)] (GB:EAZ23192.1); similar to Os02g0511500 [Oryza sativa (japonica cultivar-group)] (GB:NP_001046936.1); similar to hypothetical protein OsI_007241 [Oryza sativa (indica cultivar-group)] (GB:EAY86008.1); contains InterPro domain SART-1 prote…	3.60079	4.98912	2.61775	Down
258133_at	AT3G24500	ATMBF1C/MBF1C (MULTIPROTEIN BRIDGING FACTOR 1C); DNA binding / transcription coactivator/ transcription factor	6.54207	11.6194	33.762	Down
258158_at	AT3G17790	ATACP5 (acid phosphatase 5); acid phosphatase/ protein serine/threonine phosphatase	3.19862	5.9462	6.71592	Down
258179_at	AT3G21690	MATE efflux family protein	6.46835	8.11504	3.13113	Down
258191_at	AT3G29100	VTI13 (vesicle transport v-SNARE 13); SNARE binding / receptor	3.25084	4.30193	2.0721	Down
258198_at	AT3G14020	CCAAT-binding transcription factor (CBF-B/NF-YA) family protein	2.85865	4.56441	3.26201	Down
258201_at	AT3G13910	similar to unknown protein [Arabidopsis thaliana] (TAIR:AT2G19460.1); similar to unknown [Populus trichocarpa] (GB:ABK95751.1)	7.48961	8.90712	2.67125	Down
258224_at	AT3G15670	late embryogenesis abundant protein, putative / LEA protein, putative	2.37679	5.91686	11.6324	Down
258240_at	AT3G27660	OLEO4 (OLEOSIN4)	4.17631	6.73209	5.87984	Down
258241_at	AT3G27650	LBD25 (LOB DOMAIN-CONTAINING PROTEIN 25)	6.76326	8.98562	4.66656	Down
258244_at	AT3G27770	similar to unknown protein [Arabidopsis thaliana] (TAIR:AT5G62960.1); similar to unnamed protein product [Vitis vinifera] (GB:CAO14740.1)	9.2663	11.3299	4.18023	Down
258245_at	AT3G29075	glycine-rich protein	10.2608	11.3369	2.10836	Down
258259_s_at	AT3G26820;AT3G26840	[AT3G26820, esterase/lipase/thioesterase family protein];[AT3G26840, esterase/lipase/thioesterase family protein]	5.17637	7.11515	3.83381	Down
258270_at	AT3G15650	phospholipase/carboxylesterase family protein	4.95284	8.56715	12.2466	Down
258276_at	AT3G15710	signal peptidase, putative	7.74898	8.96361	2.32082	Down
258282_at	AT3G26910	hydroxyproline-rich glycoprotein family protein	3.72565	5.34879	3.08046	Down
258287_at	AT3G15990	SULTR3;4; sulfate transmembrane transporter	5.31969	7.78941	5.53936	Down
258299_at	AT3G23410	alcohol oxidase-related	3.23789	6.03104	6.93141	Down
258321_at	AT3G22840	ELIP1 (EARLY LIGHT-INDUCABLE PROTEIN); chlorophyll binding	2.15393	6.74417	24.088	Down
258325_at	AT3G22830	AT-HSFA6B (Arabidopsis thaliana heat shock transcription factor A6B); DNA binding / transcription factor	2.64291	3.84678	2.30357	Down
258332_at	AT3G16180	proton-dependent oligopeptide transport (POT) family protein	3.35086	5.42027	4.19716	Down
258336_at	AT3G16050	A37 (PYRIDOXINE BIOSYNTHESIS 1.2); protein heterodimerization	7.14177	9.24448	4.29516	Down
258339_at	AT3G16120	dynein light chain, putative	2.82137	4.47156	3.13874	Down
258345_at	AT3G22845	emp24/gp25L/p24 protein-related	7.91981	9.25686	2.52635	Down
258347_at	AT3G17520	late embryogenesis abundant domain-containing protein / LEA domain-containing protein	2.45024	6.25139	13.9399	Down
258348_at	AT3G17710	F-box family protein	4.5846	6.45559	3.65782	Down
258349_at	AT3G17609	HYH (HY5-HOMOLOG); DNA binding / transcription factor	3.0548	6.47982	10.7407	Down
258383_at	AT3G15440	similar to zinc finger (C3HC4-type RING finger) family protein [Arabidopsis thaliana] (TAIR:AT3G15740.1)	5.76298	6.76744	2.00619	Down
258396_at	AT3G15460	brix domain-containing protein	3.9223	4.98245	2.08515	Down
258406_at	AT3G17611	rhomboid family protein / zinc finger protein-related	4.93124	7.53434	6.07588	Down
258415_at	AT3G17390	MTO3 (S-adenosylmethionine synthase 3); methionine adenosyltransferase	12.2059	13.6435	2.70865	Down
258425_at	AT3G16760	tetratricopeptide repeat (TPR)-containing protein	5.14984	6.73964	3.01007	Down
258430_at	AT3G16785	PLDP1 (PHOSPHOLIPASE D ZETA1); phospholipase D	6.57484	7.66449	2.12822	Down
258440_at	AT3G17250	protein phosphatase 2C-related / PP2C-related	5.1917	6.51737	2.50648	Down
258452_at	AT3G22370	AOX1A (alternative oxidase 1A); alternative oxidase	6.56753	8.40881	3.58327	Down
258468_at	AT3G06070	similar to unknown protein [Arabidopsis thaliana] (TAIR:AT5G19190.1); similar to unnamed protein product [Vitis vinifera] (GB:CAO71112.1)	2.68586	6.60503	15.1282	Down
258487_at	AT3G02550	LBD41 (LOB DOMAIN-CONTAINING PROTEIN 41)	10.0026	12.0078	4.01449	Down
258493_at	AT3G02555	similar to unknown protein [Arabidopsis thaliana] (TAIR:AT5G16110.1); similar to hypothetical protein [Cleome spinosa] (GB:ABD96883.1)	6.18356	7.51156	2.51053	Down
258496_at	AT3G02460	plant adhesion molecule, putative	6.81309	8.00824	2.28969	Down
258498_at	AT3G02480	ABA-responsive protein-related	3.12789	8.79679	50.8753	Down
258518_at	AT3G06570	kelch repeat-containing F-box family protein	4.63291	5.67176	2.05459	Down
258529_at	AT3G06740	zinc finger (GATA type) family protein	4.38691	5.95469	2.96449	Down
258567_at	AT3G04080	ATAPY1 (APYRASE 1); calmodulin binding	6.02005	7.02356	2.00488	Down
258571_at	AT3G04420	ANAC048 (Arabidopsis NAC domain containing protein 48); transcription factor	3.44245	5.24495	3.48824	Down
258584_at	AT3G04090	SIP1;1 (SMALL AND BASIC INTRINSIC PROTEIN 1A)	8.66093	9.66981	2.01234	Down
258592_at	AT3G04130	pentatricopeptide (PPR) repeat-containing protein	2.60713	3.66599	2.08328	Down
258595_at	AT3G04500	RNA recognition motif (RRM)-containing protein	5.76268	6.81072	2.06773	Down
258596_at	AT3G04510	similar to LSH1 (LIGHT-DEPENDENT SHORT HYPOCOTYLS 1) [Arabidopsis thaliana] (TAIR:AT5G28490.1); similar to unnamed protein product [Vitis vinifera] (GB:CAO65072.1); contains InterPro domain Protein of unknown function DUF640 (InterPro:IPR006936)	3.77944	6.84202	8.35469	Down
258602_at	AT3G02750	protein phosphatase 2C family protein / PP2C family protein	7.97991	9.04586	2.09355	Down
258604_at	AT3G02980	GCN5-related N-acetyltransferase (GNAT) family protein	3.62228	4.88192	2.39436	Down
258608_at	AT3G03020	unknown protein	5.14217	6.65069	2.84517	Down
258609_at	AT3G02910	Identical to UPF0131 protein At3g02910 [Arabidopsis Thaliana] (GB:Q9M8T3); similar to unknown protein [Arabidopsis thaliana] (TAIR:AT5G46720.1); similar to Os03g0854000 [Oryza sativa (japonica cultivar-group)] (GB:NP_001051934.1); similar to unknown [Picea sitchensis] (GB:ABK22133.1); contains InterPro domain Butirosin biosynthesis, BtrG-like (InterPro:IPR013024); contains InterPro domain Protein…	7.10414	10.6944	12.0444	Down
258616_at	AT3G02880	leucine-rich repeat transmembrane protein kinase, putative	9.24542	10.2975	2.07358	Down
258623_at	AT3G02790	zinc finger (C2H2 type) family protein	9.02062	10.1759	2.22735	Down
258631_at	AT3G07970	polygalacturonase, putative / pectinase, putative	3.66721	5.24761	2.99053	Down
258663_at	AT3G08670	similar to unknown protein [Arabidopsis thaliana] (TAIR:AT3G51540.1); similar to hypothetical protein [Vitis vinifera] (GB:CAN71240.1)	5.38706	6.54241	2.22738	Down
258665_at	AT3G08710	ATH9 (thioredoxin H-type 9); thiol-disulfide exchange intermediate	8.69116	9.79908	2.15536	Down
258670_at	AT3G08810	kelch repeat-containing F-box family protein	2.16414	4.23103	4.18981	Down
258677_at	AT3G08730	ATPK1 (P70 RIBOSOMAL S6 KINASE); kinase/ protein binding	8.94045	10.098	2.23084	Down
258678_at	AT3G08690	UBC11 (ubiquitin-conjugating enzyme 11); ubiquitin-protein ligase	7.82603	9.12699	2.46392	Down
258679_at	AT3G08590	2,3-biphosphoglycerate-independent phosphoglycerate mutase, putative / phosphoglyceromutase, putative	6.87599	8.81012	3.82146	Down
258691_at	AT3G08630	similar to alphavirus core protein family [Arabidopsis thaliana] (TAIR:AT3G08640.1); similar to unknown [Populus trichocarpa] (GB:ABK93697.1)	5.50703	6.56574	2.08307	Down
258699_at	AT3G09470	Identical to UNC93-like protein [Arabidopsis Thaliana] (GB:Q94AA1;GB:Q67XL1;GB:Q67Y57;GB:Q9SF56); similar to hypothetical protein [Vitis vinifera] (GB:CAN76819.1); contains InterPro domain Protein of unknown function DUF895, eukaryotic (InterPro:IPR010291); contains InterPro domain MFS general substrate transporter (InterPro:IPR016196)	7.93196	9.37079	2.71101	Down
258707_at	AT3G09480	histone H2B, putative	3.83374	6.04691	4.6369	Down
258716_at	AT3G09700	DNAJ heat shock N-terminal domain-containing protein	3.86725	5.12206	2.38635	Down
258719_at	AT3G09540	pectate lyase family protein	4.98712	8.13456	8.86083	Down
258751_at	AT3G05890	RCI2B (RARE-COLD-INDUCIBLE 2B)	5.60301	8.40943	6.99545	Down
258769_at	AT3G10870	hydrolase, alpha/beta fold family protein	3.63542	5.07388	2.7103	Down
258788_at	AT3G11780	MD-2-related lipid recognition domain-containing protein / ML domain-containing protein	8.20385	9.35473	2.22049	Down
258794_at	AT3G04710	ankyrin repeat family protein	5.18635	7.36068	4.51374	Down
258799_at	AT3G04770	RPSAB (40S RIBOSOMAL PROTEIN SA B); structural constituent of ribosome	5.72002	6.79128	2.10127	Down
258805_at	AT3G04010	glycosyl hydrolase family 17 protein	5.13496	7.80334	6.35716	Down
258809_at	AT3G04070	ANAC047 (Arabidopsis NAC domain containing protein 47); transcription factor	5.64396	8.86288	9.31089	Down
258811_at	AT3G03990	esterase/lipase/thioesterase family protein	8.80402	10.3607	2.94185	Down
258813_at	AT3G04060	ANAC046 (Arabidopsis NAC domain containing protein 46); transcription factor	2.70907	3.88835	2.26464	Down
258814_at	AT3G03980	short-chain dehydrogenase/reductase (SDR) family protein	5.06414	6.66313	3.0293	Down
258815_at	AT3G04000	short-chain dehydrogenase/reductase (SDR) family protein	6.35988	8.89427	5.79334	Down
258827_at	AT3G07150	similar to hypothetical protein [Vitis vinifera] (GB:CAN68821.1)	2.00487	3.16383	2.23296	Down
258830_at	AT3G07090	similar to unknown protein [Arabidopsis thaliana] (TAIR:AT5G25170.1); similar to unnamed protein product [Vitis vinifera] (GB:CAO46108.1); contains InterPro domain Protein of unknown function DUF862, eukaryotic (InterPro:IPR008580)	7.25864	10.476	9.3011	Down
258831_at	AT3G07080	membrane protein	4.91627	6.32262	2.65066	Down
258851_at	AT3G03190	ATGSTF11 (GLUTATHIONE S-TRANSFERASE F11); glutathione transferase	2.88439	4.70122	3.52308	Down
258871_at	AT3G03060	ATPase	2.91109	4.21197	2.46378	Down
258879_at	AT3G03270	universal stress protein (USP) family protein / early nodulin ENOD18 family protein	7.80831	10.9362	8.74147	Down
258880_at	AT3G06420	ATG8H (AUTOPHAGY 8H); microtubule binding	5.72545	7.51079	3.44699	Down
258887_at	AT3G05630	PLDP2 (PHOSPHOLIPASE D ZETA 2); phospholipase D	2.14627	3.90711	3.38896	Down
258890_at	AT3G05690	ATHAP2B/HAP2B/UNE8 (HEME ACTIVATOR PROTEIN (YEAST) HOMOLOG 2B); transcription factor	2.80647	5.60534	6.95898	Down
258899_at	AT3G05675	protein binding	4.67008	5.97726	2.47456	Down
258930_at	AT3G10040	transcription factor	5.14535	8.70443	11.7866	Down
258935_at	AT3G10120	similar to unknown protein [Arabidopsis thaliana] (TAIR:AT5G03890.1); similar to hypothetical protein [Vitis vinifera] (GB:CAN62766.1)	5.67682	8.83918	8.95297	Down
258943_at	AT3G10400	RNA recognition motif (RRM)-containing protein	3.19982	4.63015	2.69509	Down
258957_at	AT3G01420	ALPHA-DOX1 (ALPHA-DIOXYGENASE 1)	5.15651	6.3864	2.34548	Down
258975_at	AT3G01970	WRKY45 (WRKY DNA-binding protein 45); transcription factor	6.47974	7.68913	2.31241	Down
258979_at	AT3G09440	heat shock cognate 70 kDa protein 3 (HSC70-3) (HSP70-3)	8.1151	12.0138	14.9147	Down
258984_at	AT3G08970	DNAJ heat shock N-terminal domain-containing protein	2.08082	5.38309	9.86464	Down
258986_at	AT3G08910	DNAJ heat shock protein, putative	4.72122	5.90723	2.27523	Down
258987_at	AT3G08950	electron transport SCO1/SenC family protein	5.18736	6.66777	2.79028	Down
258996_at	AT3G01800	ribosome recycling factor family protein / ribosome releasing factor family protein	4.28267	5.64041	2.56282	Down
259018_at	AT3G07390	AIR12 (Auxin-Induced in Root cultures 12); extracellular matrix structural constituent	6.76056	8.67541	3.77077	Down
259020_at	AT3G07470	similar to unknown protein [Arabidopsis thaliana] (TAIR:AT3G07460.1); similar to unnamed protein product [Vitis vinifera] (GB:CAO17046.1); similar to hypothetical protein [Vitis vinifera] (GB:CAN74376.1); contains InterPro domain Protein of unknown function DUF538 (InterPro:IPR007493)	7.56351	8.59866	2.04933	Down
259033_at	AT3G09410	pectinacetylesterase family protein	5.57699	9.05963	11.1783	Down
259037_at	AT3G09350	armadillo/beta-catenin repeat family protein	5.60966	10.064	21.9222	Down
259040_at	AT3G09270	ATGSTU8 (Arabidopsis thaliana Glutathione S-transferase (class tau) 8); glutathione transferase	6.02673	7.04428	2.02448	Down
259043_at	AT3G03440	armadillo/beta-catenin repeat family protein	3.2337	4.31303	2.11306	Down
259072_at	AT3G11700	FLA18 (FASCICLIN-LIKE ARABINOGALACTAN PROTEIN 18 PRECURSOR)	7.57655	8.67051	2.1346	Down
259098_at	AT3G04790	ribose 5-phosphate isomerase-related	7.52043	9.048	2.883	Down
259102_at	AT3G11660	NHL1 (NDR1/HIN1-like 1)	6.55979	7.89092	2.51599	Down
259109_at	AT3G05580	serine/threonine protein phosphatase, putative	5.74462	7.73707	3.97913	Down
259130_at	AT3G02190	60S ribosomal protein L39 (RPL39B)	7.53463	8.58688	2.07376	Down
259134_at	AT3G05390	similar to unknown protein [Arabidopsis thaliana] (TAIR:AT4G01240.1); similar to unnamed protein product [Vitis vinifera] (GB:CAO17562.1); similar to hypothetical protein [Vitis vinifera] (GB:CAN77378.1); contains domain SSF53335 (SSF53335); contains domain PROKAR_LIPOPROTEIN (PS51257)	3.36974	6.02661	6.30663	Down
259146_at	AT3G10370	glycerol-3-phosphate dehydrogenase, putative	5.70105	7.02754	2.50793	Down
259167_at	AT3G01570	glycine-rich protein / oleosin	2.49125	3.7016	2.31393	Down
259169_at	AT3G03520	phosphoesterase family protein	8.34903	9.46278	2.16408	Down
259173_at	AT3G03640	GLUC (Beta-glucosidase homolog); hydrolase, hydrolyzing O-glycosyl compounds	6.66373	9.33034	6.34932	Down
259175_at	AT3G01560	proline-rich family protein	6.92555	8.52019	3.02021	Down
259191_at	AT3G01720	similar to unknown protein [Arabidopsis thaliana] (TAIR:AT5G13500.3); similar to unknown protein [Arabidopsis thaliana] (TAIR:AT5G13500.2); similar to unknown protein [Arabidopsis thaliana] (TAIR:AT5G13500.1); similar to unnamed protein product [Vitis vinifera] (GB:CAO14632.1); similar to predicted protein [Physcomitrella patens subsp. patens] (GB:EDQ59308.1); similar to predicted protein [Physco…	6.41333	7.50792	2.13552	Down
259205_at	AT3G09030	potassium channel tetramerisation domain-containing protein	4.65346	5.72354	2.09956	Down
259213_at	AT3G09010	protein kinase family protein	5.94176	7.01817	2.1088	Down
259214_at	AT3G09085	similar to unnamed protein product [Vitis vinifera] (GB:CAO15778.1)	5.86955	7.54061	3.18448	Down
259224_at	AT3G07800	thymidine kinase, putative	6.23947	7.51713	2.42445	Down
259226_at	AT3G07700	ABC1 family protein	6.74787	7.77847	2.04287	Down
259243_at	AT3G07565	DNA binding	6.68237	8.99222	4.95833	Down
259248_at	AT3G07770	ATP binding	7.05468	8.40847	2.55584	Down
259254_at	AT3G07630	ADT2 (AROGENATE DEHYDRATASE 2); arogenate dehydratase/ prephenate dehydratase	5.23654	6.33231	2.13728	Down
259297_at	AT3G05360	disease resistance family protein / LRR family protein	4.93856	6.38495	2.72525	Down
259307_at	AT3G05230	signal peptidase subunit family protein	6.11087	7.41525	2.46976	Down
259321_at	AT3G01040	GAUT13 (Galacturonosyltransferase 13); polygalacturonate 4-alpha-galacturonosyltransferase/ transferase, transferring glycosyl groups / transferase, transferring hexosyl groups	5.27031	6.66936	2.63729	Down
259325_at	AT3G05320	similar to unnamed protein product [Vitis vinifera] (GB:CAO44440.1)	5.09511	7.09119	3.98912	Down
259369_s_at	AT3G43890;AT1G69150	[AT3G43890, DC1 domain-containing protein];[AT1G69150, DC1 domain-containing protein]	3.41956	5.17144	3.36798	Down
259374_at	AT3G16280	DNA binding / transcription factor	5.02329	6.05112	2.03895	Down
259392_at	AT1G06380	ribosomal protein-related	4.74109	6.35786	3.06686	Down
259421_at	AT1G13910	leucine-rich repeat family protein	4.73905	6.42816	3.22457	Down
259422_at	AT1G13810	DNA binding / magnesium ion binding / nuclease	3.96684	5.05678	2.12865	Down
259423_at	AT1G13880	ELM2 domain-containing protein	6.72786	8.07901	2.55115	Down
259434_at	AT1G01490	heavy-metal-associated domain-containing protein	10.4343	11.5403	2.15254	Down
259436_at	AT1G01500	similar to unknown protein [Arabidopsis thaliana] (TAIR:AT1G19400.1); similar to unknown protein [Arabidopsis thaliana] (TAIR:AT1G19400.2); similar to unknown [Picea sitchensis] (GB:ABK24253.1); contains domain PTHR10996:SF1 (PTHR10996:SF1); contains domain PTHR10996 (PTHR10996)	3.88052	4.98334	2.14774	Down
259437_at	AT1G01540	protein kinase family protein	6.94644	8.41425	2.76603	Down
259442_at	AT1G02310	glycosyl hydrolase family protein 5 / cellulase family protein / (1-4)-beta-mannan endohydrolase, putative	5.12788	6.65327	2.87865	Down
259443_at	AT1G02360	chitinase, putative	7.34505	8.51952	2.25709	Down
259448_at	AT1G13790	XH/XS domain-containing protein / XS zinc finger domain-containing protein	2.31908	3.34285	2.03322	Down
259466_at	AT1G19050	ARR7 (RESPONSE REGULATOR 7); transcription regulator/ two-component response regulator	8.41562	9.91194	2.82121	Down
259516_at	AT1G20450	ERD10/LTI45 (EARLY RESPONSIVE TO DEHYDRATION 10)	11.8555	13.4729	3.06824	Down
259523_at	AT1G12500	phosphate translocator-related	6.60921	8.58399	3.93068	Down
259530_at	AT1G12450	similar to unknown protein [Arabidopsis thaliana] (TAIR:AT4G22850.1); similar to unnamed protein product [Vitis vinifera] (GB:CAO63604.1); contains InterPro domain SNARE associated Golgi protein (InterPro:IPR015414)	5.57312	7.22264	3.1373	Down
259552_at	AT1G21320	nucleic acid binding / nucleotide binding	2.25779	5.29363	8.20125	Down
259570_at	AT1G20440	COR47 (cold regulated 47)	11.6117	13.6868	4.21373	Down
259588_at	AT1G27930	similar to unknown protein [Arabidopsis thaliana] (TAIR:AT1G67330.1); similar to unknown [Populus trichocarpa] (GB:ABK93495.1); contains InterPro domain Protein of unknown function DUF579, plant (InterPro:IPR006514)	7.07709	8.51399	2.70737	Down
259592_at	AT1G27950	lipid transfer protein-related	3.66947	5.59199	3.79085	Down
259593_at	AT1G27970	NTF2B (NUCLEAR TRANSPORT FACTOR 2B); Ran GTPase binding / protein transporter	8.45537	9.91463	2.74967	Down
259595_at	AT1G28050	zinc finger (B-box type) family protein	4.72016	5.94082	2.33053	Down
259605_at	AT1G27910	U-box domain-containing protein	3.85076	7.32192	11.0898	Down
259606_at	AT1G27920	microtubule associated protein (MAP65/ASE1) family protein	5.16187	7.49507	5.03923	Down
259608_at	AT1G27960	ECT9 (evolutionarily conserved C-terminal region 9)	5.09147	6.64431	2.93393	Down
259611_at	AT1G52280	AtRABG3d (Arabidopsis Rab GTPase homolog G3d); GTP binding	6.62555	8.05645	2.69613	Down
259616_at	AT1G47960	C/VIF1 (CELL WALL / VACUOLAR INHIBITOR OF FRUCTOSIDASE 1); pectinesterase inhibitor	7.11177	9.40514	4.902	Down
259618_at	AT1G48000	MYB112 (myb domain protein 112); DNA binding / transcription factor	3.64957	6.45685	6.99965	Down
259642_at	AT1G69030	similar to BSD domain-containing protein [Arabidopsis thaliana] (TAIR:AT1G26300.1); similar to hypothetical protein [Vitis vinifera] (GB:CAN73547.1); contains InterPro domain BSD (InterPro:IPR005607)	7.10016	8.97362	3.66409	Down
259659_at	AT1G55170	similar to unknown protein [Arabidopsis thaliana] (TAIR:AT3G14750.1); similar to hypothetical protein [Vitis vinifera] (GB:CAN71449.1); contains InterPro domain Prefoldin (InterPro:IPR009053)	5.76077	6.90875	2.21603	Down
259664_at	AT1G55330	AGP21 (ARABINOGALACTAN PROTEIN 21)	10.6813	12.6531	3.9225	Down
259669_at	AT1G52340	ABA2 (ABA DEFICIENT 2); oxidoreductase	5.93846	7.24979	2.4817	Down
259672_at	AT1G68990	DNA-directed RNA polymerase, mitochondrial (RPOMT)	4.3291	5.43375	2.15048	Down
259681_at	AT1G77760	NIA1 (NITRATE REDUCTASE 1)	5.75977	9.8965	17.5907	Down
259701_at	AT1G77770	protein binding / zinc ion binding	6.06366	7.09358	2.04191	Down
259705_at	AT1G77450	ANAC032 (Arabidopsis NAC domain containing protein 32); transcription factor	6.43703	9.74598	9.9105	Down
259706_at	AT1G77540	Encodes a H3/H4 histone acetyltransferase. Belongs to the GNAT family, whose many members are involved in histone acetylation and chromatin remodeling, and are important for the regulation of cell growth and development.	5.70768	7.05361	2.54194	Down
259710_at	AT1G77670	aminotransferase class I and II family protein	5.66411	7.70196	4.10631	Down
259723_at	AT1G60960	IRT3 (Iron regulated transporter 3); cation transmembrane transporter/ metal ion transmembrane transporter	6.14576	9.11728	7.84363	Down
259724_at	AT1G60940	SNRK2-10/SNRK2.10/SRK2B (SNF1-RELATED PROTEIN KINASE 2.10); kinase	7.49677	8.51144	2.02043	Down
259735_at	AT1G64405	unknown protein	2.80069	4.20777	2.652	Down
259749_at	AT1G71100	RSW10 (RADIAL SWELLING 10); ribose-5-phosphate isomerase	5.82184	7.84912	4.07635	Down
259752_at	AT1G71040	LPR2 (LOW PHOSPHATE ROOT2); copper ion binding	7.49305	8.65202	2.23298	Down
259757_at	AT1G77510	ATPDIL1-2 (PDI-LIKE 1-2); protein disulfide isomerase	4.97597	6.44252	2.76361	Down
259758_s_at	AT1G77530;AT1G77520	[AT1G77530, O-methyltransferase family 2 protein];[AT1G77520, O-methyltransferase family 2 protein]	4.82896	5.96912	2.20405	Down
259768_at	AT1G29390	COR314-TM2 (cold regulated 314 thylakoid membrane 2)	6.42281	7.73658	2.48591	Down
259771_at	AT1G29470	dehydration-responsive protein-related	10.8804	13.3831	5.66743	Down
259789_at	AT1G29395	COR414-TM1 (cold regulated 414 thylakoid membrane 1)	5.52381	8.27057	6.71205	Down
259793_at	AT1G64380	AP2 domain-containing transcription factor, putative	3.01992	6.60608	12.01	Down
259832_at	AT1G69580	transcription factor	6.78269	8.26757	2.79893	Down
259834_at	AT1G69570	Dof-type zinc finger domain-containing protein	4.7187	5.98095	2.3987	Down
259846_at	AT1G72140	proton-dependent oligopeptide transport (POT) family protein	6.69097	9.53857	7.19801	Down
259859_at	AT1G68410	protein phosphatase 2C-related / PP2C-related	6.83298	9.09896	4.80981	Down
259864_at	AT1G72800	nuM1-related	5.75362	7.63215	3.677	Down
259875_s_at	AT1G76690;AT1G76680	[AT1G76690, OPR2 (12-oxophytodienoate reductase 2); 12-oxophytodienoate reductase];[AT1G76680, OPR1 (12-oxophytodienoate reductase 1); 12-oxophytodienoate reductase]	10.8029	12.204	2.64108	Down
259876_at	AT1G76700	DNAJ heat shock N-terminal domain-containing protein	6.0795	8.01639	3.82878	Down
259882_at	AT1G76670	transporter-related	8.01216	9.11089	2.14166	Down
259884_at	AT1G76390	armadillo/beta-catenin repeat family protein / U-box domain-containing protein	5.38846	6.85557	2.76469	Down
259887_at	AT1G76360	protein kinase, putative	6.66521	8.14051	2.78043	Down
259888_at	AT1G76350	RWP-RK domain-containing protein	3.56628	5.50946	3.84552	Down
259913_at	AT1G72660	developmentally regulated GTP-binding protein, putative	2.53445	4.39735	3.63737	Down
259971_at	AT1G76580	transcription factor	5.24153	7.00969	3.40619	Down
259980_at	AT1G76520	auxin efflux carrier family protein	7.89198	9.14327	2.38054	Down
260009_at	AT1G67950	RNA recognition motif (RRM)-containing protein	3.93843	4.94677	2.01159	Down
260023_at	AT1G30040	ATGA2OX2; gibberellin 2-beta-dioxygenase	6.13536	7.26634	2.19007	Down
260025_at	AT1G30070	SGS domain-containing protein	5.58356	9.43243	14.4087	Down
260028_at	AT1G29980	similar to unknown protein [Arabidopsis thaliana] (TAIR:AT2G34510.1); similar to unknown [Populus trichocarpa] (GB:ABK95079.1); contains InterPro domain Protein of unknown function DUF642 (InterPro:IPR006946); contains InterPro domain Galactose-binding like (InterPro:IPR008979)	7.34446	8.51554	2.25181	Down
260029_at	AT1G30000	glycoside hydrolase family 47 protein	5.8644	6.86827	2.00538	Down
260030_at	AT1G68880	ATBZIP (ARABIDOPSIS THALIANA BASIC LEUCINE-ZIPPER 8); DNA binding / transcription factor	6.44505	8.11735	3.18722	Down
260033_at	AT1G68760	ATNUDT1 (Arabidopsis thaliana Nudix hydrolase homolog 1); dihydroneopterin triphosphate pyrophosphohydrolase/ hydrolase	7.53354	9.46839	3.82339	Down
260039_at	AT1G68795	CLE12 (CLAVATA3/ESR-RELATED 12); receptor binding	2.6954	5.12514	5.38795	Down
260058_at	AT1G78100	F-box family protein	4.4897	5.91485	2.68542	Down
260059_at	AT1G78090	ATTPPB (TREHALOSE-6-PHOSPHATE PHOSPHATASE)	5.94917	7.1276	2.26329	Down
260061_at	AT1G73690	AT;CDKD;1/CAK3AT/CDKD1;1 (CYCLIN-DEPENDENT KINASE D1;1); kinase	2.26101	3.46108	2.29752	Down
260078_at	AT1G73790	similar to unknown protein [Arabidopsis thaliana] (TAIR:AT4G09550.1); similar to unknown [Populus trichocarpa] (GB:ABK92804.1)	6.90407	7.91919	2.02107	Down
260083_at	AT1G63220	C2 domain-containing protein	6.65335	7.66004	2.0093	Down
260087_at	AT1G73200	similar to unknown protein [Arabidopsis thaliana] (TAIR:AT1G17820.1); similar to unnamed protein product [Vitis vinifera] (GB:CAO62030.1); contains InterPro domain Pleckstrin-like (InterPro:IPR001849)	6.35669	7.38265	2.03631	Down
260100_at	AT1G73177	BNS (BONSAI)	5.92618	7.46363	2.90281	Down
260178_at	AT1G70720	invertase/pectin methylesterase inhibitor family protein	2.26989	3.77331	2.83514	Down
260190_at	AT1G67560	lipoxygenase family protein	8.41474	9.86645	2.73531	Down
260196_at	AT1G67570	similar to unknown protein [Arabidopsis thaliana] (TAIR:AT1G50630.1); similar to unnamed protein product [Vitis vinifera] (GB:CAO46672.1)	2.42072	3.54938	2.18655	Down
260214_at	AT1G74510	kelch repeat-containing F-box family protein	6.28243	7.33119	2.06875	Down
260226_at	AT1G74660	MIF1 (MINI ZINC FINGER 1); DNA binding / transcription factor	7.08324	8.12072	2.05264	Down
260232_at	AT1G74640	similar to unnamed protein product [Vitis vinifera] (GB:CAO64553.1); contains domain SSF53474 (SSF53474); contains domain G3DSA:3.40.50.1820 (G3DSA:3.40.50.1820)	4.43515	6.00484	2.9684	Down
260239_at	AT1G74360	leucine-rich repeat transmembrane protein kinase, putative	5.31573	7.79944	5.59332	Down
260248_at	AT1G74310	ATHSP101 (HEAT SHOCK PROTEIN 101); ATP binding / ATPase	4.5761	11.2733	103.765	Down
260252_at	AT1G74240	mitochondrial substrate carrier family protein	4.85565	6.25757	2.64254	Down
260257_at	AT1G74340	dolichol phosphate-mannose biosynthesis regulatory protein-related	6.83624	8.20152	2.57627	Down
260264_at	AT1G68500	similar to hypothetical protein [Vitis vinifera] (GB:CAN66643.1)	4.27221	9.11706	28.7373	Down
260276_at	AT1G80450	VQ motif-containing protein	3.28004	5.67906	5.27444	Down
260277_at	AT1G80520	similar to unknown protein [Arabidopsis thaliana] (TAIR:AT1G15760.1); similar to unnamed protein product [Vitis vinifera] (GB:CAO45007.1); contains InterPro domain Sterile alpha motif homology (InterPro:IPR010993)	2.77222	6.73704	15.6146	Down
260290_at	AT1G80510	amino acid transporter family protein	4.836	6.87338	4.10499	Down
260315_at	AT1G63820	similar to unknown protein [Arabidopsis thaliana] (TAIR:AT5G41380.1); similar to unnamed protein product [Vitis vinifera] (GB:CAO65933.1); contains InterPro domain CCT (InterPro:IPR010402)	2.77134	4.53978	3.40685	Down
260327_at	AT1G63840	zinc finger (C3HC4-type RING finger) family protein	9.71702	10.7525	2.04978	Down
260335_at	AT1G74000	SS3 (STRICTOSIDINE SYNTHASE 3)	3.73885	7.95262	18.5553	Down
260337_at	AT1G69310	WRKY57 (WRKY DNA-binding protein 57); transcription factor	4.85778	5.96875	2.1599	Down
260338_at	AT1G69250	nuclear transport factor 2 (NTF2) family protein / RNA recognition motif (RRM)-containing protein	6.79619	8.29303	2.82222	Down
260352_at	AT1G69295	beta-1,3-glucanase-related	6.7554	8.57352	3.52619	Down
260354_at	AT1G69330	zinc finger (C3HC4-type RING finger) family protein	2.83628	4.27399	2.7089	Down
260365_at	AT1G70630	similar to unknown protein [Arabidopsis thaliana] (TAIR:AT2G35610.1); similar to unnamed protein product [Vitis vinifera] (GB:CAO16099.1); contains InterPro domain Thioredoxin-like fold (InterPro:IPR012336); contains InterPro domain Reticulon; (InterPro:IPR003388)	2.84394	6.10607	9.59401	Down
260367_at	AT1G69760	similar to unknown protein [Arabidopsis thaliana] (TAIR:AT1G26920.1); similar to hypothetical protein [Ricinus communis] (GB:CAH56540.1)	4.65276	8.26504	12.2294	Down
260371_at	AT1G69690	TCP family transcription factor, putative	4.30218	6.47211	4.50001	Down
260386_at	AT1G74010	strictosidine synthase family protein	4.64778	9.05509	21.2195	Down
260387_at	AT1G74100	sulfotransferase family protein	9.10172	10.7346	3.10126	Down
260391_at	AT1G74020	SS2 (STRICTOSIDINE SYNTHASE 2); strictosidine synthase	8.13965	10.279	4.40552	Down
260397_at	AT1G69680	similar to unknown [Populus trichocarpa] (GB:ABK93471.1); contains InterPro domain Mog1/PsbP/DUF1795, alpha/beta/alpha sandwich (InterPro:IPR016124); contains InterPro domain Mog1/PsbP, alpha/beta/alpha sandwich (InterPro:IPR016123); contains InterPro domain Ran-interacting Mog1 protein (InterPro:IPR007681)	5.12974	7.21457	4.24224	Down
260401_at	AT1G69840	band 7 family protein	10.5721	11.6861	2.16441	Down
260405_at	AT1G69930	ATGSTU11 (Arabidopsis thaliana Glutathione S-transferase (class tau) 11); glutathione transferase	3.98192	6.32177	5.06248	Down
260406_at	AT1G69920	ATGSTU12 (Arabidopsis thaliana Glutathione S-transferase (class tau) 12); glutathione transferase	4.3444	6.55708	4.63535	Down
260408_at	AT1G69880	ATH8 (thioredoxin H-type 8); thiol-disulfide exchange intermediate	2.84144	6.9043	16.7126	Down
260418_s_at	AT1G69750;AT1G66590	[AT1G69750, cox19 family protein];[AT1G66590, cox19 family protein]	7.69046	8.98058	2.44548	Down
260423_at	AT1G72470	ATEXO70D1 (exocyst subunit EXO70 family protein D1); protein binding	4.30068	5.76755	2.76421	Down
260427_at	AT1G72430	auxin-responsive protein-related	6.58774	9.81409	9.35897	Down
260438_at	AT1G68290	ENDO 2 (ENDONUCLEASE 2); T/G mismatch-specific endonuclease/ endonuclease/ nucleic acid binding / single-stranded DNA specific endodeoxyribonuclease	3.07576	8.57126	45.1138	Down
260439_at	AT1G68340	similar to unknown protein [Arabidopsis thaliana] (TAIR:AT1G25370.1); similar to unnamed protein product [Vitis vinifera] (GB:CAO68084.1); contains InterPro domain Protein of unknown function DUF1639 (InterPro:IPR012438)	4.21463	6.1189	3.7432	Down
260446_at	AT1G72420	similar to auxin-induced-related / indole-3-acetic acid induced-related [Arabidopsis thaliana] (TAIR:AT1G17350.1); similar to hypothetical protein [Vitis vinifera] (GB:CAN61795.1); contains InterPro domain NADH:ubiquinone oxidoreductase complex I intermediate-associated protein 30 (InterPro:IPR013857)	4.89081	6.72112	3.55614	Down
260453_s_at	AT1G72510;AT2G09970	[AT1G72510, similar to unknown protein [Arabidopsis thaliana] (TAIR:AT2G09970.1); similar to hypothetical protein [Vitis vinifera] (GB:CAN73516.1); contains InterPro domain Protein of unknown function DUF1677, plant (InterPro:IPR012876)];[AT2G09970, similar to unknown protein [Arabidopsis thaliana] (TAIR:AT1G72510.1); similar to unknown protein [Arabidopsis thaliana] (TAIR:AT1G72510.2); similar t…	8.21008	10.0087	3.47899	Down
260455_at	AT1G72500	inter-alpha-trypsin inhibitor heavy chain-related	8.41234	10.5243	4.32265	Down
260468_at	AT1G11100	SNF2 domain-containing protein / helicase domain-containing protein / zinc finger protein-related	3.01438	6.24507	9.38717	Down
260481_at	AT1G10960	ATFD1 (FERREDOXIN 1); 2 iron, 2 sulfur cluster binding / electron carrier/ iron-sulfur cluster binding	3.29459	6.01198	6.57681	Down
260484_at	AT1G68360	zinc finger protein-related	5.55982	8.06169	5.6642	Down
260493_at	AT2G41830	cyclin-related	2.72404	5.3346	6.1074	Down
260501_at	AT2G41770	similar to unknown protein [Arabidopsis thaliana] (TAIR:AT3G57420.1); similar to unnamed protein product [Vitis vinifera] (GB:CAO23590.1); similar to hypothetical protein [Vitis vinifera] (GB:CAN82225.1); similar to unnamed protein product [Vitis vinifera] (GB:CAO40788.1)	5.81914	6.91123	2.13182	Down
260519_at	AT1G51540	similar to kelch repeat-containing protein [Arabidopsis thaliana] (TAIR:AT3G27220.1); similar to unnamed protein product [Vitis vinifera] (GB:CAO41666.1); contains InterPro domain Kelch repeat type 1 (InterPro:IPR006652); contains InterPro domain Kelch-type beta propeller (InterPro:IPR015915); contains InterPro domain Kelch repeat type 2 (InterPro:IPR011498); contains InterPro domain Kelch relate…	6.69915	7.82135	2.17678	Down
260522_x_at	AT2G41730	similar to unknown protein [Arabidopsis thaliana] (TAIR:AT5G24640.1); similar to unnamed protein product [Vitis vinifera] (GB:CAO14635.1)	3.56892	4.67534	2.15311	Down
260528_at	AT2G47260	WRKY23 (WRKY DNA-binding protein 23); transcription factor	7.25811	9.169	3.76041	Down
260541_at	AT2G43530	trypsin inhibitor, putative	9.38698	10.4369	2.07042	Down
260546_at	AT2G43520	ATTI2 (ARABIDOPSIS THALIANA TRYPSIN INHIBITOR PROTEIN 2); trypsin inhibitor	8.51028	11.1008	6.02303	Down
260550_at	AT2G43420	3-beta hydroxysteroid dehydrogenase/isomerase family protein	6.94661	8.0672	2.17436	Down
260551_at	AT2G43510	ATTI1 (ARABIDOPSIS THALIANA TRYPSIN INHIBITOR PROTEIN 1)	5.44772	9.49548	16.5384	Down
260562_at	AT2G43850	ankyrin protein kinase, putative (APK1)	5.92622	7.26327	2.52635	Down
260570_at	AT2G43710	SSI2 (fatty acid biosynthesis 2); acyl-[acyl-carrier-protein] desaturase	6.4919	7.98507	2.81507	Down
260602_at	AT1G55920	AtSerat2;1 (SERINE ACETYLTRANSFERASE 1)	8.17011	9.41444	2.36908	Down
260608_at	AT2G43870	polygalacturonase, putative / pectinase, putative	2.56667	3.57679	2.01408	Down
260623_at	AT1G08090	ATNRT2:1 (Arabidopsis thaliana high affinity nitrate transporter 2.1); nitrate transmembrane transporter	2.68694	4.79126	4.29994	Down
260648_at	AT1G08050	zinc finger (C3HC4-type RING finger) family protein	4.04984	6.24376	4.57545	Down
260656_at	AT1G19380	similar to unknown protein [Arabidopsis thaliana] (TAIR:AT5G65650.1); similar to unknown [Vitis pseudoreticulata] (GB:ABC69762.1); similar to unnamed protein product [Vitis vinifera] (GB:CAO61173.1); contains InterPro domain Protein of unknown function DUF1195 (InterPro:IPR010608)	10.451	11.5326	2.11632	Down
260674_at	AT1G19370	similar to unknown protein [Arabidopsis thaliana] (TAIR:AT1G75140.1); similar to unnamed protein product [Vitis vinifera] (GB:CAO61180.1); contains InterPro domain WD40 repeat-like (InterPro:IPR011046)	4.45919	5.88578	2.6881	Down
260676_at	AT1G19450	integral membrane protein, putative / sugar transporter family protein	5.94223	9.54693	12.1653	Down
260701_at	AT1G32330	ATHSFA1D (Arabidopsis thaliana heat shock transcription factor A1D); DNA binding / transcription factor	4.62682	5.69605	2.09831	Down
260714_at	AT1G14980	CPN10 (CHAPERONIN 10)	9.31	10.6964	2.61418	Down
260717_at	AT1G48120	calcineurin-like phosphoesterase family protein	4.21219	5.54348	2.51628	Down
260722_at	AT1G48040	protein serine/threonine phosphatase	2.49134	4.16597	3.19238	Down
260727_at	AT1G48100	glycoside hydrolase family 28 protein / polygalacturonase (pectinase) family protein	2.119	6.67502	23.5232	Down
260753_at	AT1G49230	zinc finger (C3HC4-type RING finger) family protein	3.83444	6.99232	8.92519	Down
260770_at	AT1G49200	zinc finger (C3HC4-type RING finger) family protein	3.97321	5.90784	3.82281	Down
260777_at	AT1G14560	mitochondrial substrate carrier family protein	5.08381	6.13508	2.07235	Down
260803_at	AT1G78340	ATGSTU22 (Arabidopsis thaliana Glutathione S-transferase (class tau) 22); glutathione transferase	5.06949	6.94882	3.67905	Down
260807_at	AT1G78310	VQ motif-containing protein	4.95777	6.79477	3.57268	Down
260832_at	AT1G06780	GAUT6 (Galacturonosyltransferase 6); polygalacturonate 4-alpha-galacturonosyltransferase/ transferase, transferring glycosyl groups	7.53739	8.76595	2.34334	Down
260840_at	AT1G29050	similar to unknown protein [Arabidopsis thaliana] (TAIR:AT2G34070.1); similar to unnamed protein product [Vitis vinifera] (GB:CAO48076.1); contains InterPro domain Protein of unknown function DUF231, plant (InterPro:IPR004253)	7.78555	9.68832	3.73931	Down
260843_at	AT1G29060	Identical to Bet1-like protein At1g29060 [Arabidopsis Thaliana] (GB:Q8L9S0;GB:Q9LP36); similar to unknown protein [Arabidopsis thaliana] (TAIR:AT4G14600.1); similar to unnamed protein product [Vitis vinifera] (GB:CAO61644.1); contains InterPro domain Target SNARE coiled-coil region (InterPro:IPR000727)	4.13549	6.06009	3.79631	Down
260847_s_at	AT1G17290;AT1G72330	[AT1G17290, ALAAT1 (ALANINE AMINOTRANSFERAS); alanine transaminase];[AT1G72330, ALAAT2 (ALANINE AMINOTRANSFERASE 2); alanine transaminase]	8.4019	10.6488	4.74677	Down
260869_at	AT1G43800	acyl-(acyl-carrier-protein) desaturase, putative / stearoyl-ACP desaturase, putative	4.37402	8.8318	21.9749	Down
260890_at	AT1G29090	peptidase C1A papain family protein	2.31025	8.89036	95.6779	Down
260903_at	AT1G02460	glycoside hydrolase family 28 protein / polygalacturonase (pectinase) family protein	3.16387	5.40362	4.72313	Down
260916_at	AT1G02475	similar to unknown protein [Arabidopsis thaliana] (TAIR:AT4G01883.1); similar to unnamed protein product [Vitis vinifera] (GB:CAO40177.1); contains InterPro domain Streptomyces cyclase/dehydrase (InterPro:IPR005031)	5.68599	6.70495	2.02645	Down
260939_at	AT1G45180	zinc finger (C3HC4-type RING finger) family protein	4.25293	5.28045	2.03851	Down
260956_at	AT1G06040	STO (SALT TOLERANCE); transcription factor/ zinc ion binding	9.3241	11.1279	3.49147	Down
260959_at	AT1G06050	similar to unknown protein [Arabidopsis thaliana] (TAIR:AT5G10750.1); similar to unnamed protein product [Vitis vinifera] (GB:CAO64823.1); contains InterPro domain Protein of unknown function DUF1336 (InterPro:IPR009769)	4.81185	5.85035	2.05408	Down
260969_at	AT1G12240	ATBETAFRUCT4/VAC-INV (VACUOLAR INVERTASE); beta-fructofuranosidase/ hydrolase, hydrolyzing O-glycosyl compounds	7.72123	9.38704	3.17292	Down
260978_at	AT1G53540	17.6 kDa class I small heat shock protein (HSP17.6C-CI) (AA 1-156)	2.58347	9.73346	142.024	Down
260985_at	AT1G53500	MUM4 (MUCILAGE-MODIFIED 4); catalytic	6.74218	8.92197	4.53086	Down
260993_at	AT1G12140	flavin-containing monooxygenase family protein / FMO family protein	7.04316	9.21022	4.49106	Down
261016_at	AT1G26560	glycosyl hydrolase family 1 protein	5.12574	9.91073	27.5693	Down
261038_at	AT1G17490	similar to unknown protein [Arabidopsis thaliana] (TAIR:AT1G72690.1); similar to unknown [Populus trichocarpa] (GB:ABK95773.1)	7.39709	8.60572	2.31117	Down
261060_at	AT1G17340	phosphoinositide phosphatase family protein	5.52223	6.68304	2.23583	Down
261065_at	AT1G07500	unknown protein	3.31588	5.12582	3.50629	Down
261069_at	AT1G07410	AtRABA2b (Arabidopsis Rab GTPase homolog A2b); GTP binding	4.07242	5.76489	3.23208	Down
261075_at	AT1G07280	binding	2.61599	3.86472	2.37633	Down
261076_at	AT1G07420	SMO2-2 (sterol 4-alpha-methyl-oxidase 2); C-4 methylsterol oxidase	4.89647	6.19704	2.46326	Down
261077_at	AT1G07430	protein phosphatase 2C, putative / PP2C, putative	3.58927	6.01516	5.37359	Down
261081_at	AT1G07350	transformer serine/arginine-rich ribonucleoprotein, putative	7.67137	9.67787	4.01806	Down
261084_at	AT1G07440	tropinone reductase, putative / tropine dehydrogenase, putative	2.35522	3.40017	2.06329	Down
261088_at	AT1G07590	pentatricopeptide (PPR) repeat-containing protein	3.82624	4.93121	2.15094	Down
261109_at	AT1G75450	CKX5 (CYTOKININ OXIDASE 5); cytokinin dehydrogenase	2.73125	4.03237	2.4642	Down
261117_at	AT1G75310	AUL1 (auxin-like 1 protein); heat shock protein binding	4.34392	5.51694	2.25483	Down
261123_at	AT1G62860	pseudogene of pentatricopeptide (PPR) repeat-containing protein	3.85377	5.03801	2.27244	Down
261125_at	AT1G04990	zinc finger (CCCH-type) family protein	3.03914	4.23878	2.29684	Down
261135_at	AT1G19610	LCR78/PDF1.4 (Low-molecular-weight cysteine-rich 78)	5.61035	7.66607	4.15753	Down
261152_at	AT1G04930	hydroxyproline-rich glycoprotein family protein	3.02036	4.1082	2.12555	Down
261155_at	AT1G04960	similar to bZIP family transcription factor [Arabidopsis thaliana] (TAIR:AT1G27000.1); similar to hypothetical protein [Vitis vinifera] (GB:CAN73938.1); contains InterPro domain Protein of unknown function DUF1664 (InterPro:IPR012458)	7.61736	8.70383	2.12353	Down
261167_at	AT1G04980	ATPDIL2-2 (PDI-LIKE 2-2); thiol-disulfide exchange intermediate	5.24396	6.38434	2.20439	Down
261170_at	AT1G04910	Identical to DUF246 domain-containing protein At1g04910 [Arabidopsis Thaliana] (GB:Q8W486;GB:Q56ZD6;GB:Q9MAT9); similar to unknown protein [Arabidopsis thaliana] (TAIR:AT1G22460.1); similar to unnamed protein product [Vitis vinifera] (GB:CAO65766.1); similar to Plant protein family protein, expressed [Oryza sativa (japonica cultivar-group)] (GB:ABA93715.2); similar to unnamed protein product [Vit…	6.00189	7.30489	2.4674	Down
261177_at	AT1G04770	male sterility MS5 family protein	5.88949	8.53138	6.24149	Down
261183_at	AT1G34550	EMB2756 (EMBRYO DEFECTIVE 2756)	4.81233	5.83654	2.03385	Down
261187_at	AT1G32860	glycosyl hydrolase family 17 protein	4.36189	6.09541	3.32539	Down
261191_at	AT1G32900	starch synthase, putative	2.5254	8.74818	74.6867	Down
261192_at	AT1G32870	ANAC013 (Arabidopsis NAC domain containing protein 13); transcription factor	3.41029	5.48701	4.21845	Down
261199_at	AT1G12950	MATE efflux family protein	4.01213	9.86716	57.8815	Down
261203_at	AT1G12845	similar to hypothetical protein MtrDRAFT_AC149131g9v2 [Medicago truncatula] (GB:ABD32556.1)	2.11394	3.17682	2.08911	Down
261240_at	AT1G32940	ATSBT3.5; subtilase	3.35553	4.51516	2.23401	Down
261261_at	AT1G26730	EXS family protein / ERD1/XPR1/SYG1 family protein	7.49379	10.136	6.24291	Down
261265_at	AT1G26800	zinc finger (C3HC4-type RING finger) family protein	7.01232	8.01754	2.00725	Down
261278_at	AT1G05800	lipase class 3 family protein	3.3311	4.83644	2.83891	Down
261306_at	AT1G48610	AT hook motif-containing protein	3.22913	4.44433	2.32172	Down
261334_at	AT1G44960	similar to unknown protein [Arabidopsis thaliana] (TAIR:AT1G03260.1); similar to unnamed protein product [Vitis vinifera] (GB:CAO68725.1); contains InterPro domain SNARE associated Golgi protein (InterPro:IPR015414)	3.63761	5.09829	2.75239	Down
261353_at	AT1G79600	ABC1 family protein	4.98888	6.02951	2.05712	Down
261356_at	AT1G79660	similar to unknown protein [Arabidopsis thaliana] (TAIR:AT1G16170.1); similar to unnamed protein product [Vitis vinifera] (GB:CAO23158.1)	9.30211	10.532	2.34557	Down
261365_at	AT1G53110	chorismate mutase	2.81142	4.05556	2.36878	Down
261378_at	AT1G18890	ATCDPK1; calmodulin-dependent protein kinase/ kinase/ protein kinase	7.48737	8.58172	2.13517	Down
261380_at	AT1G05400	similar to unknown protein [Arabidopsis thaliana] (TAIR:AT4G20480.1); similar to Os07g0637200 [Oryza sativa (japonica cultivar-group)] (GB:NP_001060400.1); similar to hypothetical protein OsI_026076 [Oryza sativa (indica cultivar-group)] (GB:EAZ04844.1); similar to unnamed protein product [Vitis vinifera] (GB:CAO40196.1); contains InterPro domain Protein of unknown function DUF537 (InterPro:IPR00…	3.11143	4.57708	2.76188	Down
261398_at	AT1G79610	sodium proton exchanger, putative (NHX6)	5.71579	7.11521	2.63796	Down
261412_at	AT1G07890	APX1 (ASCORBATE PEROXIDASE 1); L-ascorbate peroxidase	11.6439	12.8574	2.319	Down
261417_at	AT1G07700	thioredoxin family protein	5.66317	7.5154	3.6106	Down
261433_s_at	AT1G07670;AT1G07810	[AT1G07670, calcium-transporting ATPase];[AT1G07810, ECA1 (CALCIUM-TRANSPORTING ATPASE 1, ENDOPLASMIC RETICULUM-TYPE); calcium-transporting ATPase]	7.80499	9.09397	2.44355	Down
261434_at	AT1G07650	leucine-rich repeat transmembrane protein kinase, putative	4.86383	5.94914	2.12184	Down
261444_at	AT1G28490	SYP61 (SYNTAXIN OF PLANTS 61)	6.53783	7.60445	2.09451	Down
261448_at	AT1G21140	nodulin, putative	7.74949	10.1794	5.38862	Down
261449_at	AT1G21120	O-methyltransferase, putative	6.22592	9.48678	9.58552	Down
261450_s_at	AT1G21110;AT1G21120	[AT1G21110, O-methyltransferase, putative];[AT1G21120, O-methyltransferase, putative]	6.58435	9.07762	5.63051	Down
261453_at	AT1G21130	O-methyltransferase, putative	5.69781	7.64844	3.86542	Down
261455_at	AT1G21070	transporter-related	4.44333	5.99967	2.94106	Down
261474_at	AT1G14540	anionic peroxidase, putative	5.18406	6.36961	2.2745	Down
261481_at	AT1G14260	zinc finger (C3HC4-type RING finger) family protein	4.57728	6.81049	4.70178	Down
261485_at	AT1G14360	ATUTR3/UTR3 (UDP-GALACTOSE TRANSPORTER 3); pyrimidine nucleotide sugar transmembrane transporter	5.25646	7.27816	4.06062	Down
261492_at	AT1G14290	acid phosphatase, putative	6.56994	8.29837	3.31368	Down
261519_at	AT1G71810	ABC1 family protein	2.26709	3.46639	2.29628	Down
261522_at	AT1G71710	inositol polyphosphate 5-phosphatase, putative	4.18309	5.43084	2.3747	Down
261525_at	AT1G14330	kelch repeat-containing F-box family protein	7.20164	8.60427	2.64384	Down
261547_at	AT1G63500	protein kinase-related	5.85364	7.86755	4.03875	Down
261566_at	AT1G33230	similar to unknown protein [Arabidopsis thaliana] (TAIR:AT4G10430.1); similar to unknown protein [Arabidopsis thaliana] (TAIR:AT4G10430.3); similar to unnamed protein product [Vitis vinifera] (GB:CAO62852.1); contains InterPro domain TMPIT-like; (InterPro:IPR012926)	6.96803	8.01711	2.06921	Down
261567_at	AT1G33055	unknown protein	8.92889	10.6883	3.38572	Down
261570_at	AT1G01120	KCS1 (3-KETOACYL-COA SYNTHASE 1); acyltransferase	6.55967	8.75949	4.59422	Down
261594_at	AT1G33240	AT-GTL1 (Arabidopsis thaliana GT2-like 1); transcription factor	4.25779	5.95473	3.24213	Down
261607_at	AT1G49660	ATCXE5 (ARABIDOPSIS THALIANA CARBOXYESTERASE 5); carboxylesterase	7.77424	8.89214	2.17031	Down
261609_at	AT1G49740	phospholipase C	5.28389	6.57168	2.44154	Down
261610_at	AT1G49560	myb family transcription factor	4.47163	6.12771	3.15159	Down
261612_at	AT1G49710	FUT12 (fucosyltransferase 12); fucosyltransferase/ transferase, transferring glycosyl groups	5.92962	7.02074	2.1304	Down
261613_at	AT1G49720	ABF1 (ABSCISIC ACID RESPONSIVE ELEMENT-BINDING FACTOR 1); DNA binding / transcription activator/ transcription factor	3.67907	4.97395	2.45358	Down
261624_at	AT1G02000	GAE2 (UDP-D-GLUCURONATE 4-EPIMERASE 2); catalytic	3.89478	5.632	3.33392	Down
261626_at	AT1G01990	similar to chloroplast lumen common family protein [Arabidopsis thaliana] (TAIR:AT2G37400.1)	5.19437	6.25973	2.0927	Down
261649_at	AT1G27700	protein binding	4.88031	6.7886	3.75362	Down
261651_at	AT1G27760	interferon-related developmental regulator family protein / IFRD protein family	6.45919	9.20952	6.72869	Down
261658_at	AT1G50040	similar to unknown protein [Arabidopsis thaliana] (TAIR:AT3G19680.1); similar to unnamed protein product [Vitis vinifera] (GB:CAO61535.1); contains InterPro domain Protein of unknown function DUF1005 (InterPro:IPR010410)	5.64939	7.26972	3.07446	Down
261664_s_at	AT1G18320;AT3G10110	[AT1G18320, mitochondrial import inner membrane translocase subunit Tim17/Tim22/Tim23 family protein];[AT3G10110, MEE67 (maternal effect embryo arrest 67); P-P-bond-hydrolysis-driven protein transmembrane transporter]	4.77856	6.01681	2.35912	Down
261673_at	AT1G18280	protease inhibitor/seed storage/lipid transfer protein (LTP) family protein	2.76542	3.88212	2.16849	Down
261688_at	AT1G47380	protein phosphatase 2C-related / PP2C-related	5.19947	6.79361	3.01914	Down
261717_at	AT1G18400	BEE1 (BR ENHANCED EXPRESSION 1); transcription factor	2.60836	3.81811	2.31298	Down
261718_at	AT1G18390	protein kinase family protein	5.90647	6.93079	2.034	Down
261719_at	AT1G18380	Identical to Uncharacterized protein At1g18380 precursor [Arabidopsis Thaliana] (GB:Q5BQ05;GB:Q5Q0G6;GB:Q8RX30;GB:Q9LPQ6); similar to unknown protein [Arabidopsis thaliana] (TAIR:AT1G67025.1); similar to unnamed protein product [Vitis vinifera] (GB:CAO68096.1)	2.45713	3.73236	2.42036	Down
261726_at	AT1G76270	similar to unknown protein [Arabidopsis thaliana] (TAIR:AT1G20550.1); similar to axi 1 [Nicotiana tabacum] (GB:CAA56570.1); similar to unnamed protein product [Vitis vinifera] (GB:CAO62021.1); similar to unnamed protein product [Vitis vinifera] (GB:CAO47467.1); contains InterPro domain Protein of unknown function DUF246, plant (InterPro:IPR004348)	5.64826	7.14698	2.82591	Down
261727_at	AT1G76090	SMT3 (S-adenosyl-methionine-sterol-C-methyltransferase 3); S-adenosylmethionine-dependent methyltransferase	6.64101	8.22213	2.99202	Down
261728_at	AT1G76160	SKS5 (SKU5 Similar 5); copper ion binding / oxidoreductase	10.3153	11.4238	2.15616	Down
261751_at	AT1G76080	ATCDSP32/CDSP32 (CHLOROPLASTIC DROUGHT-INDUCED STRESS PROTEIN OF 32 KD); thiol-disulfide exchange intermediate	7.97826	10.9609	7.90406	Down
261758_at	AT1G08250	ADT6 (AROGENATE DEHYDRATASE 6); arogenate dehydratase/ prephenate dehydratase	4.2534	6.47648	4.66889	Down
261763_at	AT1G15520	ATPDR12/PDR12 (PLEIOTROPIC DRUG RESISTANCE 12); ATPase, coupled to transmembrane movement of substances	2.58413	4.74846	4.48257	Down
261769_at	AT1G76100	plastocyanin	4.79148	6.05779	2.40547	Down
261792_at	AT1G15950	CCR1 (CINNAMOYL COA REDUCTASE 1)	8.4472	9.68055	2.35112	Down
261795_at	AT1G16010	magnesium transporter CorA-like family protein (MRS2-1)	7.63679	9.32653	3.22598	Down
261822_at	AT1G11380	similar to unknown protein [Arabidopsis thaliana] (TAIR:AT5G05350.1); similar to Uncharacterized Cys-rich domain [Medicago truncatula] (GB:ABD32347.2); contains InterPro domain Protein of unknown function Cys-rich (InterPro:IPR006461)	7.35943	8.46467	2.15134	Down
261825_at	AT1G11545	xyloglucan:xyloglucosyl transferase, putative / xyloglucan endotransglycosylase, putative / endo-xyloglucan transferase, putative	6.01793	7.63121	3.05946	Down
261832_at	AT1G10650	protein binding / zinc ion binding	7.43535	8.8326	2.63399	Down
261838_at	AT1G16030	HSP70B (heat shock protein 70B); ATP binding	3.55911	8.68229	34.8524	Down
261851_at	AT1G50460	hexokinase, putative	7.77055	9.10951	2.52968	Down
261854_at	AT1G50670	OTU-like cysteine protease family protein	7.31926	8.79053	2.77268	Down
261899_at	AT1G80820	CCR2 (CINNAMOYL COA REDUCTASE)	8.79241	10.0554	2.39995	Down
261926_at	AT1G22530	PATL2; transporter	9.05837	10.434	2.59481	Down
261928_at	AT1G22480	plastocyanin-like domain-containing protein	2.26851	3.75184	2.79593	Down
261933_at	AT1G22410	2-dehydro-3-deoxyphosphoheptonate aldolase, putative / 3-deoxy-D-arabino-heptulosonate 7-phosphate synthase, putative / DAHP synthetase, putative	10.3383	12.1041	3.40058	Down
261979_at	AT1G37130	NIA2 (NITRATE REDUCTASE 2)	9.48472	12.1242	6.23101	Down
262001_at	AT1G33790	jacalin lectin family protein	8.3696	9.58975	2.32971	Down
262050_at	AT1G80130	binding	2.49774	6.24009	13.3832	Down
262052_at	AT1G80020	transposable element gene	5.49136	6.65948	2.2472	Down
262119_s_at	AT1G02930;AT1G02920	[AT1G02930, ATGSTF6 (EARLY RESPONSIVE TO DEHYDRATION 11); glutathione transferase];[AT1G02920, ATGSTF7 (GLUTATHIONE S-TRANSFERASE 11); glutathione transferase]	10.8805	12.1645	2.43519	Down
262124_at	AT1G59660	nucleoporin family protein	3.99756	5.62899	3.0982	Down
262128_at	AT1G52690	late embryogenesis abundant protein, putative / LEA protein, putative	3.12505	9.48475	82.1217	Down
262130_at	AT1G02890	AAA-type ATPase family protein	8.43137	9.89346	2.75508	Down
262131_at	AT1G02900	RALFL1 (RALF-LIKE 1)	9.25636	11.0231	3.40276	Down
262133_at	AT1G78000	SULTR1;2 (SULFATE TRANSPORTER 1;2); sulfate transmembrane transporter	7.65582	8.72472	2.09783	Down
262148_at	AT1G52560	26.5 kDa class I small heat shock protein-like (HSP26.5-P)	2.93784	8.49473	47.0748	Down
262154_at	AT1G52700	phospholipase/carboxylesterase family protein	4.14505	7.5792	10.8089	Down
262170_at	AT1G74940	senescence-associated protein-related	6.83413	9.41532	5.9843	Down
262180_at	AT1G78050	phosphoglycerate/bisphosphoglycerate mutase family protein	5.15416	7.23893	4.24207	Down
262219_at	AT1G74750	pentatricopeptide (PPR) repeat-containing protein	4.03485	5.84459	3.50577	Down
262220_at	AT1G74740	CPK30 (calcium-dependent protein kinase 30); calmodulin-dependent protein kinase/ kinase/ protein kinase	6.10535	8.41925	4.97225	Down
262254_at	AT1G53920	GLIP5 (GDSL-motif lipase 5); carboxylesterase	3.38791	7.174	13.7952	Down
262262_at	AT1G70782;AT1G70780	[AT1G70782, CPuORF28 (Conserved peptide upstream open reading frame 28)];[AT1G70780, similar to unknown protein [Arabidopsis thaliana] (TAIR:AT1G23150.1); similar to unnamed protein product [Vitis vinifera] (GB:CAO42314.1)]	9.69216	11.4839	3.4623	Down
262291_at	AT1G70790	C2 domain-containing protein	6.17073	9.58236	10.6415	Down
262303_at	AT1G70920	homeobox-leucine zipper protein, putative / HD-ZIP transcription factor, putative	6.64861	7.92239	2.41794	Down
262311_at	no_match	no_match	2.97656	4.34406	2.58022	Down
262315_at	AT1G70990	proline-rich family protein	2.6463	4.21891	2.97443	Down
262326_at	AT1G64140;AT1G64142	[AT1G64140, similar to loricrin-related [Arabidopsis thaliana] (TAIR:AT5G64550.1); similar to unknown [Populus trichocarpa x Populus deltoides] (GB:ABK96565.1); similar to unnamed protein product [Vitis vinifera] (GB:CAO65880.1)];[AT1G64142, CPuORF23 (Conserved peptide upstream open reading frame 23)]	8.41941	10.0251	3.04348	Down
262340_at	AT1G64100;AT1G64105	[AT1G64100, pentatricopeptide (PPR) repeat-containing protein];[AT1G64105, ANAC027 (Arabidopsis NAC domain containing protein 27); transcription factor]	5.71447	7.75832	4.12345	Down
262347_at	AT1G64110	AAA-type ATPase family protein	4.25591	7.88355	12.3603	Down
262354_at	AT1G64200	VHA-E3 (VACUOLAR H+-ATPASE SUBUNIT E ISOFORM 3); hydrogen ion transporting ATPase, rotational mechanism	8.56623	9.82203	2.38799	Down
262357_at	AT1G73040	jacalin lectin family protein	3.23392	5.6347	5.2809	Down
262369_at	AT1G73010	phosphoric monoester hydrolase	6.99646	8.67619	3.20367	Down
262402_at	AT1G49410	TOM6 (TRANSLOCASE OF THE OUTER MITOCHONDRIAL MEMBRANE 6)	7.49726	8.50971	2.01733	Down
262410_at	AT1G34770	MAGE-8 antigen-related	3.79257	4.83728	2.06296	Down
262452_at	AT1G11210	similar to unknown protein [Arabidopsis thaliana] (TAIR:AT1G11220.1); similar to cotton fiber expressed protein 1 [Gossypium hirsutum] (GB:AAC33276.1); contains InterPro domain Protein of unknown function DUF761, plant (InterPro:IPR008480)	6.52273	9.52531	8.01429	Down
262456_at	AT1G11260	STP1 (SUGAR TRANSPORTER 1); carbohydrate transmembrane transporter/ sugar:hydrogen ion symporter	11.7357	12.7478	2.01685	Down
262482_at	AT1G17020	SRG1 (SENESCENCE-RELATED GENE 1); oxidoreductase, acting on paired donors, with incorporation or reduction of molecular oxygen, 2-oxoglutarate as one donor, and incorporation of one atom each of oxygen into both donors	5.16945	7.41991	4.75836	Down
262488_at	AT1G21830	similar to unnamed protein product [Vitis vinifera] (GB:CAO61865.1)	7.13699	9.94346	6.99567	Down
262489_at	AT1G21830	similar to unnamed protein product [Vitis vinifera] (GB:CAO61865.1)	4.30652	6.21847	3.76318	Down
262496_at	AT1G21790	similar to unnamed protein product [Vitis vinifera] (GB:CAO61872.1); contains InterPro domain TRAM, LAG1 and CLN8 homology; (InterPro:IPR006634)	5.64373	7.41019	3.40219	Down
262507_at	AT1G11330	S-locus lectin protein kinase family protein	8.93812	10.2734	2.52319	Down
262518_at	AT1G17170	ATGSTU24 (ARABIDOPSIS THALIANA GLUTATHIONE S-TRANSFERASE (CLASS TAU) 24); glutathione transferase	5.09652	6.74096	3.12626	Down
262524_at	AT1G17070	D111/G-patch domain-containing protein	4.56645	6.14717	2.99121	Down
262531_at	AT1G17230	protein binding / protein kinase	6.3304	7.63936	2.47763	Down
262544_at	AT1G15420	similar to unnamed protein product [Vitis vinifera] (GB:CAO46050.1); contains InterPro domain Protein of unknown function NUC189, C-terminal (InterPro:IPR012979)	7.41393	9.54266	4.37331	Down
262572_at	AT1G15140	oxidoreductase NAD-binding domain-containing protein	5.5282	7.4905	3.89683	Down
262583_at	AT1G15110	phosphatidyl serine synthase family protein	6.13153	7.33714	2.30633	Down
262590_at	AT1G15100	RHA2A (RING-H2 finger A2A); protein binding / zinc ion binding	5.36639	8.64689	9.71692	Down
262601_at	AT1G15310	ATHSRP54A (Arabidopsis thaliana signal recognition particle 54kDa A); 7S RNA binding / GTP binding / mRNA binding	4.40188	5.57381	2.25313	Down
262607_at	AT1G13990	similar to unnamed protein product [Vitis vinifera] (GB:CAO68469.1)	7.05763	8.08948	2.04464	Down
262609_at	AT1G13930	similar to nodulin-related [Arabidopsis thaliana] (TAIR:AT2G03440.1); similar to hypothetical protein [Vitis vinifera] (GB:CAN63832.1)	9.14074	10.6141	2.77664	Down
262611_at	AT1G14060	similar to unknown protein [Arabidopsis thaliana] (TAIR:AT5G02210.1); similar to unnamed protein product [Vitis vinifera] (GB:CAO61574.1); similar to hypothetical protein [Vitis vinifera] (GB:CAN80057.1); contains InterPro domain GCK (InterPro:IPR012891)	5.32687	6.58489	2.39166	Down
262619_at	AT1G06550	enoyl-CoA hydratase/isomerase family protein	7.74999	8.86325	2.16334	Down
262620_at	AT1G06540	similar to unknown protein [Arabidopsis thaliana] (TAIR:AT2G30930.1)	2.4449	3.97606	2.89019	Down
262629_at	AT1G06460	ACD32.1 (ALPHA-CRYSTALLIN DOMAIN 31.2)	2.84733	4.03701	2.28102	Down
262656_at	AT1G14200	zinc finger (C3HC4-type RING finger) family protein	6.5489	8.4841	3.82432	Down
262660_at	AT1G14000	protein kinase family protein / ankyrin repeat family protein	7.98244	9.05703	2.10613	Down
262673_at	AT1G76060	EMB1793 (EMBRYO DEFECTIVE 1793); catalytic	5.28309	6.57623	2.4506	Down
262677_at	AT1G75860	similar to unknown protein [Arabidopsis thaliana] (TAIR:AT1G20100.1)	6.56652	8.32967	3.39438	Down
262691_at	AT1G62740	stress-inducible protein, putative	8.2143	10.2052	3.97491	Down
262694_at	AT1G62790	protease inhibitor/seed storage/lipid transfer protein (LTP) family protein	9.40298	10.5852	2.26928	Down
262741_at	AT1G28760	similar to unknown protein [Arabidopsis thaliana] (TAIR:AT5G67610.1); similar to unknown protein [Arabidopsis thaliana] (TAIR:AT5G67610.2); similar to unnamed protein product [Vitis vinifera] (GB:CAO18262.1)	4.61173	6.69679	4.24294	Down
262744_at	AT1G28680	transferase family protein	6.66079	8.59586	3.82395	Down
262756_at	AT1G16370	ATOCT6; carbohydrate transmembrane transporter/ sugar:hydrogen ion symporter	6.54046	7.75174	2.31542	Down
262760_at	AT1G10770	invertase/pectin methylesterase inhibitor family protein	2.3291	5.25127	7.57984	Down
262761_at	AT1G10720	BSD domain-containing protein	5.50393	6.55699	2.07493	Down
262788_at	AT1G10690	similar to unknown protein [Arabidopsis thaliana] (TAIR:AT1G60783.1); similar to hypothetical protein [Vitis vinifera] (GB:CAN59885.1)	2.69619	4.0803	2.61012	Down
262801_at	AT1G21010	similar to unknown protein [Arabidopsis thaliana] (TAIR:AT1G76600.1); similar to unnamed protein product [Vitis vinifera] (GB:CAO66314.1)	7.94184	9.65376	3.27596	Down
262821_at	AT1G11800	endonuclease/exonuclease/phosphatase family protein	3.66094	5.23136	2.96992	Down
262844_at	AT1G14890	pectinesterase inhibitor	10.5162	11.7763	2.39517	Down
262849_at	AT1G14710	hydroxyproline-rich glycoprotein family protein	6.87747	8.18538	2.47583	Down
262860_at	AT1G64810	APO1 (ACCUMULATION OF PHOTOSYSTEM ONE 1)	3.44071	4.46437	2.03308	Down
262884_at	AT1G64720	CP5	9.8199	11.7743	3.87544	Down
262885_at	AT1G64740	TUA1 (ALPHA-1 TUBULIN)	6.7956	9.47872	6.42242	Down
262887_at	AT1G14780	similar to unknown protein [Arabidopsis thaliana] (TAIR:AT4G24290.2); similar to unnamed protein product [Vitis vinifera] (GB:CAO42380.1); contains InterPro domain Membrane attack complex component/perforin/complement C9 (InterPro:IPR001862)	6.20162	9.01796	7.04375	Down
262910_at	AT1G59710	similar to unknown protein [Arabidopsis thaliana] (TAIR:AT1G27100.1); similar to unknown [Populus trichocarpa] (GB:ABK94560.1); contains InterPro domain Protein of unknown function DUF569 (InterPro:IPR007679); contains InterPro domain Actin-crosslinking proteins (InterPro:IPR008999)	5.80096	8.22449	5.3648	Down
262911_s_at	AT1G59860;AT1G07400	[AT1G59860, 17.6 kDa class I heat shock protein (HSP17.6A-CI)];[AT1G07400, 17.8 kDa class I heat shock protein (HSP17.8-CI)]	2.48453	10.4695	253.344	Down
262912_at	AT1G59740	proton-dependent oligopeptide transport (POT) family protein	8.21432	9.7194	2.83839	Down
262925_at	AT1G65730	YSL7 (YELLOW STRIPE LIKE 7); oligopeptide transporter	5.16155	6.41636	2.38636	Down
262933_at	AT1G65840	ATPAO4 (POLYAMINE OXIDASE 4); amine oxidase	6.64282	8.93149	4.88605	Down
262942_at	AT1G79450	LEM3 (ligand-effect modulator 3) family protein / CDC50 family protein	3.63088	4.75449	2.1789	Down
262959_at	AT1G54290	eukaryotic translation initiation factor SUI1, putative	7.04836	8.07273	2.03407	Down
262981_at	AT1G75590	auxin-responsive family protein	4.68502	6.79031	4.30284	Down
263007_at	AT1G54260	histone H1/H5 family protein	4.54188	6.18806	3.13004	Down
263015_at	AT1G23440	pyrrolidone-carboxylate peptidase family protein	7.23744	8.26422	2.03747	Down
263049_at	AT2G05260	lipase class 3 family protein	6.68498	7.70574	2.02899	Down
263064_at	AT2G18162;AT2G18160	[AT2G18162, CPuORF1 (Conserved peptide upstream open reading frame 1)];[AT2G18160, ATBZIP2/GBF5 (G-BOX BINDING FACTOR 5); DNA binding / protein heterodimerization/ transcription factor]	10.9414	12.1321	2.28263	Down
263073_at	AT2G17500	auxin efflux carrier family protein	5.21898	6.59477	2.5951	Down
263096_at	AT2G16060	AHB1 (ARABIDOPSIS HEMOGLOBIN 1)	9.53455	12.4454	7.52066	Down
263097_at	AT2G16070	PDV2 (PLASTID DIVISION2)	6.79165	8.0524	2.39621	Down
263098_at	AT2G16005	MD-2-related lipid recognition domain-containing protein / ML domain-containing protein	7.26366	8.89947	3.10763	Down
263120_at	AT1G78490	CYP708A3 (cytochrome P450, family 708, subfamily A, polypeptide 3); oxygen binding	8.40083	9.52823	2.18465	Down
263128_at	AT1G78600	zinc finger (B-box type) family protein	3.99379	6.39602	5.28618	Down
263137_at	AT1G78660	ATGGH1; gamma-glutamyl hydrolase	9.38973	10.4335	2.06167	Down
263147_at	AT1G53980	polyubiquitin-related	3.81432	4.90109	2.12399	Down
263150_at	AT1G54050	17.4 kDa class III heat shock protein (HSP17.4-CIII)	4.76993	10.4585	51.573	Down
263164_at	AT1G03070	glutamate binding /	2.44121	4.90895	5.53178	Down
263168_at	AT1G03020	glutaredoxin family protein	2.68023	3.84915	2.24843	Down
263184_at	AT1G05560	UGT1 (UDP-glucosyl transferase 75B1); UDP-glycosyltransferase/ transferase, transferring glycosyl groups	4.01241	5.6582	3.12919	Down
263207_at	AT1G10550	XTH33 (xyloglucan:xyloglucosyl transferase 33); hydrolase, acting on glycosyl bonds	4.26868	6.18573	3.7765	Down
263208_at	AT1G10480	ZFP5 (ZINC FINGER PROTEIN 5); nucleic acid binding / transcription factor/ zinc ion binding	6.80932	10.5416	13.29	Down
263210_at	AT1G10585	transcription factor	5.5134	8.01687	5.67049	Down
263222_at	AT1G30640	protein kinase, putative	5.70461	8.55115	7.19272	Down
263223_at	AT1G30630	coatomer protein epsilon subunit family protein / COPE family protein	8.42198	9.66471	2.36646	Down
263236_at	AT1G10470	ARR4 (RESPONSE REGULATOR 4); transcription regulator/ two-component response regulator	7.89258	8.91496	2.03127	Down
263249_at	AT2G31360	ADS2 (16:0DELTA9 ARABIDOPSIS DESATURASE 2); oxidoreductase	7.75954	10.2318	5.54929	Down
263250_at	AT2G31390	pfkB-type carbohydrate kinase family protein	10.6053	12.4099	3.49333	Down
263252_at	AT2G31380	STH (salt tolerance homologue); transcription factor/ zinc ion binding	4.61693	7.92406	9.89797	Down
263283_at	AT2G36090	F-box family protein	3.99789	5.23101	2.35074	Down
263297_at	AT2G15310	ATARFB1A (ADP-ribosylation factor B1A); GTP binding	4.54632	6.29064	3.35037	Down
263330_at	AT2G15320	leucine-rich repeat family protein	7.08032	8.80603	3.30744	Down
263374_at	AT2G20560	DNAJ heat shock family protein	4.31897	9.36064	32.938	Down
263396_at	AT2G31710	similar to unknown protein [Arabidopsis thaliana] (TAIR:AT1G05780.1); similar to unnamed protein product [Vitis vinifera] (GB:CAO41937.1)	5.62657	6.72827	2.14607	Down
263421_at	AT2G17230	phosphate-responsive 1 family protein	6.34473	9.13975	6.94045	Down
263429_at	AT2G22250	AAT/ATAAT/MEE17 (maternal effect embryo arrest 17); aspartate transaminase	7.2788	8.62373	2.54019	Down
263431_at	AT2G22170	lipid-associated family protein	8.54075	10.2254	3.21454	Down
263473_at	AT2G31750	UGT74D1 (UDP-GLUCOSYL TRANSFERASE 74D1); UDP-glycosyltransferase/ abscisic acid glucosyltransferase/ transferase, transferring glycosyl groups / transferase, transferring hexosyl groups	6.11079	7.48043	2.58405	Down
263474_at	AT2G31725	similar to unknown protein [Arabidopsis thaliana] (TAIR:AT1G05730.1); similar to hypothetical protein [Vitis vinifera] (GB:CAN73933.1); contains InterPro domain Protein of unknown function DUF842, eukaryotic (InterPro:IPR008560)	3.4523	4.79525	2.53669	Down
263482_at	AT2G03980	GDSL-motif lipase/hydrolase family protein	3.71346	5.00468	2.44735	Down
263483_at	AT2G04030	CR88 (EMBRYO DEFECTIVE 1956); ATP binding	6.60601	8.09488	2.8067	Down
263497_at	AT2G42540	COR15A (COLD-REGULATED 15A)	3.06465	9.05095	63.3952	Down
263509_s_at	ATMG00730;AT2G07687	[ATMG00730, Encodes cytochrome c oxidase subunit 3.];[AT2G07687, cytochrome c oxidase subunit 3]	3.03365	4.16817	2.19546	Down
263515_at	AT2G21640	similar to unknown protein [Arabidopsis thaliana] (TAIR:AT3G05570.1); similar to unknown protein [Arabidopsis thaliana] (TAIR:AT4G39235.1); similar to hypothetical protein OsI_027197 [Oryza sativa (indica cultivar-group)] (GB:EAZ05965.1)	3.78198	5.31825	2.90043	Down
263516_at	AT2G21600	ATRER1B (Arabidopsis thaliana endoplasmatic reticulum retrieval protein 1B)	7.953	9.08333	2.18908	Down
263537_at	AT2G24790	COL3 (CONSTANS-LIKE 3); protein binding / transcription factor/ zinc ion binding	6.69579	8.26872	2.97507	Down
263539_at	AT2G24850	TAT3 (TYROSINE AMINOTRANSFERASE 3); transaminase	3.66865	5.47854	3.50617	Down
263541_at	AT2G24860	chaperone protein dnaJ-related	5.90397	7.15419	2.37878	Down
263556_at	AT2G16365	F-box family protein	4.99885	7.32191	5.00392	Down
263579_at	AT2G17030	F-box family protein	5.34683	6.6887	2.53479	Down
263594_at	AT2G01880	ATPAP7/PAP7 (purple acid phosphatase 7); acid phosphatase/ protein serine/threonine phosphatase	4.64292	6.4481	3.49473	Down
263606_at	AT2G16280	very-long-chain fatty acid condensing enzyme, putative	6.51018	9.20447	6.47235	Down
263632_at	AT2G04795	similar to unknown protein [Arabidopsis thaliana] (TAIR:AT5G35732.1); similar to unnamed protein product [Vitis vinifera] (GB:CAO24128.1)	10.3339	11.7212	2.61581	Down
263662_at	AT1G04430	dehydration-responsive protein-related	10.2814	11.4874	2.30695	Down
263669_at	AT1G04400	CRY2 (CRYPTOCHROME 2)	9.58039	11.0218	2.7159	Down
263711_at	AT2G20630	protein phosphatase 2C, putative / PP2C, putative	8.68359	11.0372	5.11104	Down
263722_at	AT2G13650	GONST1 (GOLGI NUCLEOTIDE SUGAR TRANSPORTER 1); nucleotide-sugar transmembrane transporter	7.16895	8.38431	2.32199	Down
263754_at	AT2G21510	DNAJ heat shock N-terminal domain-containing protein	4.43468	5.45355	2.02633	Down
263757_at	AT2G21430	cysteine proteinase A494, putative / thiol protease, putative	4.12736	5.45355	2.50739	Down
263777_at	AT2G46450	ATCNGC12 (cyclic nucleotide gated channel 12); cyclic nucleotide binding / ion channel	8.1839	9.37116	2.2772	Down
263779_at	AT2G46340	SPA1 (SUPPRESSOR OF PHYA-105 1); signal transducer	5.49394	7.65021	4.45763	Down
263786_at	AT2G46370	JAR1 (JASMONATE RESISTANT 1)	8.8398	10.6894	3.6039	Down
263796_at	AT2G24540	AFR (ATTENUATED FAR-RED RESPONSE)	4.2568	7.12556	7.30435	Down
263798_at	AT2G24640	ubiquitin carboxyl-terminal hydrolase family protein / zinc finger (MYND type) family protein	4.18	5.37636	2.2916	Down
263807_at	AT2G04400	indole-3-glycerol phosphate synthase (IGPS)	7.94194	9.31544	2.59098	Down
263823_s_at	AT2G40340;AT2G40350	[AT2G40340, AP2 domain-containing transcription factor, putative (DRE2B)];[AT2G40350, DNA binding / transcription factor]	3.49686	5.65945	4.47715	Down
263836_at	AT2G40330	Bet v I allergen family protein	5.81468	8.09863	4.8701	Down
263838_at	AT2G36880	MAT3 (METHIONINE ADENOSYLTRANSFERASE 3); methionine adenosyltransferase	10.21	11.9214	3.27471	Down
263841_at	AT2G36870	xyloglucan:xyloglucosyl transferase, putative / xyloglucan endotransglycosylase, putative / endo-xyloglucan transferase, putative	6.51488	8.19022	3.19394	Down
263843_at	AT2G37020	DNA binding	5.60732	7.12482	2.86294	Down
263845_at	AT2G37040	PAL1 (PHE AMMONIA LYASE 1); phenylalanine ammonia-lyase	11.2554	12.607	2.55204	Down
263847_at	AT2G36970	UDP-glucoronosyl/UDP-glucosyl transferase family protein	3.04737	4.19901	2.22167	Down
263854_at	AT2G04430	ATNUDT5 (Arabidopsis thaliana Nudix hydrolase homolog 5); hydrolase	3.15233	4.59294	2.71436	Down
263875_at	AT2G21970	SEP2 (STRESS ENHANCED PROTEIN 2)	6.33625	7.83912	2.83405	Down
263881_at	AT2G21820	similar to hypothetical protein MtrDRAFT_AC155884g16v2 [Medicago truncatula] (GB:ABN08202.1)	3.62402	6.36947	6.70599	Down
263897_at	AT2G21940	shikimate kinase, putative	6.4436	7.46026	2.02322	Down
263921_at	AT2G36460	fructose-bisphosphate aldolase, putative	7.33026	10.7399	10.6266	Down
263922_s_at	AT2G36580;AT3G52990	[AT2G36580, pyruvate kinase, putative];[AT3G52990, pyruvate kinase, putative]	8.12188	9.50001	2.59932	Down
263923_at	AT2G36485	similar to pre-mRNA cleavage complex-related [Arabidopsis thaliana] (TAIR:AT4G04885.1); similar to unnamed protein product [Vitis vinifera] (GB:CAO15965.1); contains InterPro domain ENTH/VHS (InterPro:IPR008942)	3.94115	5.86465	3.79341	Down
263929_at	AT2G36310	inosine-uridine preferring nucleoside hydrolase family protein	8.18943	9.63595	2.72549	Down
263930_at	AT2G36300	integral membrane Yip1 family protein	7.33718	9.55596	4.655	Down
263948_at	AT2G35980	YLS9 (YELLOW-LEAF-SPECIFIC GENE 9)	6.53279	9.31515	6.87977	Down
263951_at	AT2G35960	NHL12 (NDR1/HIN1-like 12)	3.28896	4.76281	2.77761	Down
263959_at	AT2G36210	auxin-responsive family protein	2.71459	5.56878	7.23094	Down
263982_at	AT2G42860	unknown protein	2.11365	3.70675	3.01696	Down
263999_at	AT2G22370	similar to unnamed protein product [Vitis vinifera] (GB:CAO61240.1)	5.10078	6.63063	2.88757	Down
264003_at	AT2G22475	GEM	7.46047	9.09115	3.09658	Down
264005_at	AT2G22470	AGP2 (ARABINOGALACTAN-PROTEIN 2)	8.55487	11.1097	5.87598	Down
264019_at	AT2G21130	peptidyl-prolyl cis-trans isomerase / cyclophilin (CYP2) / rotamase	4.55822	8.0413	11.1818	Down
264032_at	AT2G03800	GEK1 (GEKO1)	6.468	7.46997	2.00274	Down
264053_at	AT2G22560	kinase interacting protein-related	4.21035	7.75947	11.7056	Down
264056_at	AT2G28510	Dof-type zinc finger domain-containing protein	5.68007	7.2702	3.01076	Down
264057_at	AT2G28550	RAP2.7/TOE1 (TARGET OF EAT1 1); DNA binding / transcription factor	3.68439	5.96061	4.84404	Down
264059_at	AT2G31305	similar to Protein phosphatase inhibitor [Medicago truncatula] (GB:ABN09808.1); contains InterPro domain Protein phosphatase inhibitor (InterPro:IPR011107)	4.43785	5.47079	2.04619	Down
264069_at	AT2G28000	CPN60A (chloroplast / 60 kDa chaperonin alpha subunit); ATP binding / protein binding / unfolded protein binding	8.41613	9.4593	2.06075	Down
264084_at	AT2G31240	tetratricopeptide repeat (TPR)-containing protein	4.59766	5.78128	2.27145	Down
264098_at	AT1G79260	Identical to Uncharacterized protein At1g79260 [Arabidopsis Thaliana] (GB:O64527); similar to hypothetical protein [Vitis vinifera] (GB:CAN83082.1); contains InterPro domain Region of unknown function DUF1794 (InterPro:IPR014878)	5.36889	6.92679	2.94424	Down
264114_at	AT2G31270	ATCDT1A/CDT1/CDT1A (ARABIDOPSIS HOMOLOG OF YEAST CDT1 A); cyclin-dependent protein kinase/ protein binding	2.74455	3.79073	2.06506	Down
264130_at	AT1G79160	similar to unknown protein [Arabidopsis thaliana] (TAIR:AT1G16500.1); similar to unnamed protein product [Vitis vinifera] (GB:CAO47911.1)	2.358	4.99264	6.21019	Down
264139_at	AT1G78940	protein kinase family protein	2.78935	4.1629	2.59107	Down
264150_at	AT1G02090	FUS5 (FUSCA 5); MAP kinase kinase	5.8074	6.90552	2.14076	Down
264153_at	AT1G65390	ATPP2-A5; carbohydrate binding	4.89233	6.93814	4.12905	Down
264186_at	AT1G54570	esterase/lipase/thioesterase family protein	2.67742	4.84222	4.48406	Down
264188_at	AT1G54690	G-H2AX/GAMMA-H2AX/H2AXB/HTA3; DNA binding	7.15403	9.33591	4.53746	Down
264195_at	AT1G22690	gibberellin-responsive protein, putative	2.64165	3.74529	2.14897	Down
264202_at	AT1G22810	AP2 domain-containing transcription factor, putative	3.68639	5.41239	3.30808	Down
264207_at	AT1G22750	similar to unnamed protein product [Vitis vinifera] (GB:CAO67528.1); contains InterPro domain Protein of unknown function DUF1475 (InterPro:IPR009943)	3.74591	4.89036	2.21063	Down
264211_at	AT1G22770	GI (GIGANTEA); binding	6.27403	8.09103	3.52349	Down
264213_at	AT1G65390	ATPP2-A5; carbohydrate binding	8.53402	9.85007	2.48984	Down
264255_at	AT1G09140	ATSRP30.1 (ARABIDOPSIS THALIANA SERINE/ARGININE PROTEIN 30.1); RNA binding	6.56106	8.80349	4.73194	Down
264264_at	AT1G09250	transcription factor	5.13506	6.41921	2.43539	Down
264266_at	AT1G09160	protein phosphatase 2C-related / PP2C-related	5.33218	6.64952	2.49206	Down
264291_at	AT1G78800	glycosyl transferase family 1 protein	6.06458	7.16021	2.13707	Down
264301_at	AT1G78780	pathogenesis-related family protein	7.05035	8.54876	2.82531	Down
264324_at	AT1G04160	XIB (Myosin-like protein XIB)	2.32653	4.31829	3.97721	Down
264331_at	AT1G04130	tetratricopeptide repeat (TPR)-containing protein	4.93102	5.94399	2.01806	Down
264354_s_at	AT1G03200;AT1G03240	[AT1G03200, similar to unknown protein [Arabidopsis thaliana] (TAIR:AT1G03240.1)];[AT1G03240, similar to unknown protein [Arabidopsis thaliana] (TAIR:AT1G03200.1)]	3.28211	4.59872	2.4908	Down
264363_at	AT1G03170	similar to unknown protein [Arabidopsis thaliana] (TAIR:AT4G02810.1); similar to unnamed protein product [Vitis vinifera] (GB:CAO22484.1)	2.15553	5.76292	12.188	Down
264374_at	AT2G25180	ARR12 (ARABIDOPSIS RESPONSE REGULATOR 12); transcription factor/ two-component response regulator	6.56245	7.56283	2.00053	Down
264379_at	AT2G25200	similar to unknown protein [Arabidopsis thaliana] (TAIR:AT5G11000.1); similar to unnamed protein product [Vitis vinifera] (GB:CAO44287.1); contains InterPro domain Protein of unknown function DUF868, plant (InterPro:IPR008586)	4.0849	6.89651	7.02069	Down
264380_at	AT2G25190	similar to unknown protein [Arabidopsis thaliana] (TAIR:AT4G31980.1); similar to unnamed protein product [Vitis vinifera] (GB:CAO44286.1); contains InterPro domain Protein of unknown function DUF862, eukaryotic (InterPro:IPR008580)	5.64996	7.49453	3.59145	Down
264400_at	AT1G61800	GPT2 (glucose-6-phosphate/phosphate translocator 2); antiporter/ glucose-6-phosphate transmembrane transporter	2.04262	5.55986	11.4498	Down
264402_at	AT2G25140	CLPB-M/CLPB4/HSP98.7 (HEAT SHOCK PROTEIN 98.7); ATP binding / ATPase	4.84543	7.33993	5.63532	Down
264415_at	AT1G43160	RAP2.6 (related to AP2 6); DNA binding / transcription factor	9.84611	12.0122	4.48805	Down
264419_s_at	AT1G43310;AT5G33320	[AT1G43310, triose phosphate/phosphate translocator-related];[AT5G33320, CUE1 (CAB UNDEREXPRESSED 1); antiporter/ triose-phosphate transmembrane transporter]	8.09401	9.24585	2.22198	Down
264435_at	AT1G10360	ATGSTU18 (GLUTATHIONE S-TRANSFERASE 29); glutathione transferase	4.51295	6.35084	3.57486	Down
264436_at	AT1G10370	ATGSTU17/ERD9/GST30/GST30B (EARLY-RESPONSIVE TO DEHYDRATION 9); glutathione transferase	3.20946	8.99831	55.2866	Down
264443_at	AT1G27385	similar to unnamed protein product [Vitis vinifera] (GB:CAO66165.1); contains InterPro domain Protein of unknown function DUF493 (InterPro:IPR007454)	5.67925	6.80277	2.17878	Down
264452_at	AT1G10270	GRP23 (GLUTAMINE-RICH PROTEIN23); binding	3.45822	5.25088	3.46453	Down
264463_at	AT1G10150	ATPP2-A10 (Phloem protein 2-A10); carbohydrate binding	8.62072	9.83313	2.31724	Down
264465_at	AT1G10230	ASK18 (ARABIDOPSIS SKP1-LIKE 18); protein binding / ubiquitin-protein ligase	4.65005	6.48325	3.56326	Down
264466_at	AT1G10380	similar to unknown protein [Arabidopsis thaliana] (TAIR:AT3G17350.1); similar to unnamed protein product [Vitis vinifera] (GB:CAO40998.1); contains domain PROKAR_LIPOPROTEIN (PS51257)	4.27809	5.56336	2.43729	Down
264470_at	AT1G67110	CYP735A2 (cytochrome P450, family 735, subfamily A, polypeptide 2); oxygen binding	7.88539	9.59224	3.26447	Down
264488_s_at	AT1G27330;AT1G27350	[AT1G27330, similar to unknown protein [Arabidopsis thaliana] (TAIR:AT1G27350.1); similar to membrane protein [Brassica juncea] (GB:AAT38818.1); contains InterPro domain Ribosome associated membrane RAMP4 (InterPro:IPR010580)];[AT1G27350, similar to unknown protein [Arabidopsis thaliana] (TAIR:AT1G27330.1); similar to membrane protein [Brassica juncea] (GB:AAT38818.1); contains InterPro domain Ri…	8.10599	9.69895	3.01667	Down
264515_at	AT1G10090	similar to RXW8 [Arabidopsis thaliana] (TAIR:AT1G58520.1); similar to hypothetical protein OsI_012954 [Oryza sativa (indica cultivar-group)] (GB:EAY91721.1); similar to hypothetical protein OsJ_011922 [Oryza sativa (japonica cultivar-group)] (GB:EAZ28439.1); similar to unnamed protein product [Vitis vinifera] (GB:CAO61522.1); contains InterPro domain Protein of unknown function DUF221; (InterPro:…	6.6505	8.29737	3.13153	Down
264516_at	AT1G10090	similar to RXW8 [Arabidopsis thaliana] (TAIR:AT1G58520.1); similar to hypothetical protein OsI_012954 [Oryza sativa (indica cultivar-group)] (GB:EAY91721.1); similar to hypothetical protein OsJ_011922 [Oryza sativa (japonica cultivar-group)] (GB:EAZ28439.1); similar to unnamed protein product [Vitis vinifera] (GB:CAO61522.1); contains InterPro domain Protein of unknown function DUF221; (InterPro:…	2.59641	3.89655	2.46253	Down
264519_at	AT1G10000	nucleic acid binding / ribonuclease H	2.79596	4.83036	4.09652	Down
264527_at	AT1G30760	FAD-binding domain-containing protein	5.16053	10.3256	35.8795	Down
264535_at	AT1G55690	SEC14 cytosolic factor family protein / phosphoglyceride transfer family protein	4.39363	6.45445	4.17223	Down
264537_at	AT1G55610	BRL1 (BRI 1 LIKE); kinase	5.80627	7.09954	2.45082	Down
264547_at	AT1G55620	CLC-F (CHLORIDE CHANNEL F); voltage-gated chloride channel	5.00353	6.10357	2.1436	Down
264560_at	AT1G55820	similar to GIP1 (GBF-INTERACTING PROTEIN 1) [Arabidopsis thaliana] (TAIR:AT3G13222.1); similar to hypothetical protein [Vitis vinifera] (GB:CAN73914.1); contains InterPro domain Protein of unknown function DUF1296 (InterPro:IPR009719)	3.14566	4.36139	2.32258	Down
264580_at	AT1G05340	similar to unknown protein [Arabidopsis thaliana] (TAIR:AT2G32210.1)	9.81591	10.9898	2.25613	Down
264583_at	AT1G05170	galactosyltransferase family protein	4.82414	6.76099	3.82869	Down
264644_at	AT1G08960	CAX11 (cation exchanger 11); cation:cation antiporter	3.89296	5.08354	2.28246	Down
264645_at	AT1G08940	phosphoglycerate/bisphosphoglycerate mutase family protein	10.0102	11.2648	2.38606	Down
264663_at	AT1G09970	leucine-rich repeat transmembrane protein kinase, putative	10.3012	11.6512	2.54908	Down
264668_at	AT1G09780	2,3-biphosphoglycerate-independent phosphoglycerate mutase, putative / phosphoglyceromutase, putative	9.6285	10.7164	2.12562	Down
264674_at	AT1G09815	POLD4; delta DNA polymerase	7.71321	8.93179	2.32719	Down
264692_at	AT1G70000	DNA-binding family protein	5.11758	7.28031	4.47764	Down
264699_at	AT1G69980	similar to unnamed protein product [Vitis vinifera] (GB:CAO40983.1)	6.34792	7.38413	2.05084	Down
264717_at	AT1G70140	ATFH8 (FORMIN 8); actin binding / actin filament binding / profilin binding	6.41552	9.09647	6.41277	Down
264726_at	AT1G22985	AP2 domain-containing transcription factor, putative	6.42279	7.50222	2.11321	Down
264741_at	AT1G62290	aspartyl protease family protein	3.32224	6.62808	9.88908	Down
264745_at	AT1G62180	APR2 (5'ADENYLYLPHOSPHOSULFATE REDUCTASE 2)	6.95025	8.37401	2.68284	Down
264746_at	AT1G62300	WRKY6 (WRKY DNA-binding protein 6); transcription factor	4.9395	6.21433	2.41971	Down
264749_at	AT1G22830	pentatricopeptide (PPR) repeat-containing protein	2.4702	3.6509	2.26686	Down
264767_at	AT1G61380	S-locus protein kinase, putative	3.15115	4.66282	2.8514	Down
264787_at	AT2G17840	ERD7 (EARLY-RESPONSIVE TO DEHYDRATION 7)	11.5332	12.7713	2.35881	Down
264789_at	AT2G17870	cold-shock DNA-binding family protein	8.98227	10.1259	2.2094	Down
264799_at	AT1G08550	NPQ1 (NON-PHOTOCHEMICAL QUENCHING 1)	3.83725	6.4623	6.16906	Down
264800_at	AT1G08800	similar to unknown protein [Arabidopsis thaliana] (TAIR:AT2G30690.1); similar to unnamed protein product [Vitis vinifera] (GB:CAO70635.1); contains InterPro domain Protein of unknown function DUF593 (InterPro:IPR007656)	6.64122	8.3724	3.31998	Down
264808_at	AT1G08770	prenylated rab acceptor (PRA1) family protein	6.089	7.39331	2.46966	Down
264814_at	AT2G17900	SDG37 (SET DOMAIN GROUP 37); zinc ion binding	3.45742	5.7048	4.7482	Down
264833_at	AT1G03590	protein phosphatase 2C family protein / PP2C family protein	5.83273	7.37471	2.91194	Down
264846_at	AT2G17850	similar to unknown protein [Arabidopsis thaliana] (TAIR:AT5G66170.2); similar to unnamed protein product [Vitis vinifera] (GB:CAO48196.1); contains InterPro domain Rhodanese-like (InterPro:IPR001763)	3.26783	10.1336	116.627	Down
264859_at	AT1G24280	G6PD3 (GLUCOSE-6-PHOSPHATE DEHYDROGENASE 3); glucose-6-phosphate dehydrogenase	4.55786	6.00526	2.72715	Down
264867_at	AT1G24150	ATFH4/FH4 (FORMIN HOMOLOGUE 4); actin binding / protein binding	3.84628	5.96448	4.34154	Down
264894_at	AT1G23040	hydroxyproline-rich glycoprotein family protein	5.38444	7.63979	4.7745	Down
264907_at	AT2G17280	phosphoglycerate/bisphosphoglycerate mutase family protein	4.8753	10.2484	41.4433	Down
264909_at	AT2G17300	similar to unknown protein [Arabidopsis thaliana] (TAIR:AT4G35320.1)	3.74665	5.97931	4.70001	Down
264910_at	AT1G61100	disease resistance protein (TIR class), putative	6.55265	7.63677	2.12008	Down
264947_at	AT1G77020	DNAJ heat shock N-terminal domain-containing protein	4.64787	6.25372	3.04375	Down
264951_at	AT1G76970	VHS domain-containing protein / GAT domain-containing protein	6.19234	7.20309	2.01496	Down
264953_at	AT1G77120	ADH1 (ALCOHOL DEHYDROGENASE 1)	10.1495	13.1787	8.16363	Down
264960_at	AT1G76930	ATEXT4 (EXTENSIN 4)	6.69801	7.7316	2.04712	Down
264968_at	AT1G67360	rubber elongation factor (REF) family protein	6.28385	8.5548	4.82639	Down
264974_at	AT1G27050	ATHB54 (ARABIDOPSIS THALIANA HOMEOBOX PROTEIN 54); nucleic acid binding / transcription factor	4.09792	5.76088	3.16666	Down
264990_at	AT1G27210	binding	4.55849	6.62201	4.18005	Down
265041_at	AT1G04070	TOM22-I (translocase of the outer mitochondrial membrane 22-I)	5.25874	6.50932	2.37937	Down
265057_at	AT1G52140	similar to unknown protein [Arabidopsis thaliana] (TAIR:AT3G16330.1); similar to hypothetical protein [Vitis vinifera] (GB:CAN64915.1)	4.85057	6.24858	2.63538	Down
265061_at	AT1G61640	ABC1 family protein	3.874	5.96802	4.26936	Down
265071_at	AT1G55520	TBP2 (TATA binding protein 2); DNA binding / RNA polymerase II transcription factor	6.69726	7.77829	2.11555	Down
265072_at	AT1G55580	LAS (LATERAL SUPPRESSOR); transcription factor	2.2627	4.45001	4.55455	Down
265078_at	AT1G55500	ECT4	5.98497	7.52293	2.90383	Down
265093_at	AT1G03905	ABC transporter family protein	5.05564	6.80939	3.37234	Down
265107_s_at	AT1G63380;AT1G62610	[AT1G63380, short-chain dehydrogenase/reductase (SDR) family protein];[AT1G62610, short-chain dehydrogenase/reductase (SDR) family protein]	4.15446	6.1747	4.0565	Down
265108_s_at	AT1G62620;AT1G63370	[AT1G62620, flavin-containing monooxygenase family protein / FMO family protein];[AT1G63370, flavin-containing monooxygenase family protein / FMO family protein]	2.37986	3.73382	2.55612	Down
265111_at	AT1G62510	protease inhibitor/seed storage/lipid transfer protein (LTP) family protein	2.44259	4.59832	4.45593	Down
265119_at	AT1G62570	flavin-containing monooxygenase family protein / FMO family protein	7.52973	9.67862	4.43484	Down
265121_at	AT1G62560	flavin-containing monooxygenase family protein / FMO family protein	2.64459	3.97395	2.51292	Down
265152_s_at	AT1G30940;AT1G30935	[AT1G30940, pseudogene, F-box protein -related, contains TIGRfam:TIGR01640 F-box protein interaction domain];[AT1G30935, pseudogene, F-box protein family, contains F-box domain Pfam:PF00646]	2.85609	4.13553	2.42744	Down
265182_at	AT1G23740	oxidoreductase, zinc-binding dehydrogenase family protein	5.18161	6.44959	2.40825	Down
265188_at	AT1G23800	ALDH2B7 (Aldehyde dehydrogenase 2B7); 3-chloroallyl aldehyde dehydrogenase/ aldehyde dehydrogenase (NAD)	8.52322	9.91365	2.62157	Down
265194_at	AT1G05010	EFE (ETHYLENE FORMING ENZYME)	7.94306	9.58092	3.11204	Down
265214_at	AT1G05000	tyrosine specific protein phosphatase family protein	4.11274	7.00175	7.4076	Down
265221_s_at	AT2G02000;AT2G02010	[AT2G02000, GAD3 (GLUTAMATE DECARBOXYLASE 3); calmodulin binding];[AT2G02010, GAD4 (GLUTAMATE DECARBOXYLASE 4); calmodulin binding]	5.65829	9.19344	11.5928	Down
265233_s_at	ATMG00590;AT2G07718	[ATMG00590, hypothetical protein];[AT2G07718, cytochrome b, putative]	5.14462	6.26123	2.16836	Down
265238_s_at	ATMG01270;AT2G07696	[ATMG01270, encodes a mitochondrial ribosomal protein S7, a constituent of the small subunit of the ribosomal complex];[AT2G07696, ribosomal protein S7 family protein]	4.88388	6.54351	3.15935	Down
265242_at	AT2G07705	unknown protein	2.69282	3.78968	2.13889	Down
265269_at	AT2G42950	similar to unknown protein [Arabidopsis thaliana] (TAIR:AT1G29820.1); similar to unknown protein [Arabidopsis thaliana] (TAIR:AT1G29820.2); similar to unnamed protein product [Vitis vinifera] (GB:CAO66903.1)	5.21175	7.61186	5.27841	Down
265283_at	AT2G20370	KAM1/MUR3 (MURUS 3); catalytic/ transferase, transferring glycosyl groups	4.96447	6.26581	2.46458	Down
265304_at	AT2G20350	AP2 domain-containing transcription factor, putative	3.17539	5.59038	5.33314	Down
265305_at	AT2G20340	tyrosine decarboxylase, putative	4.19731	6.51644	4.99031	Down
265306_at	AT2G20320	DENN (AEX-3) domain-containing protein	4.84253	6.03838	2.2908	Down
265354_at	AT2G16700	ADF5 (ACTIN DEPOLYMERIZING FACTOR 5); actin binding	9.08189	10.0831	2.00171	Down
265373_at	AT2G06510	replication protein, putative	4.55677	5.64036	2.11931	Down
265391_at	AT2G20810	GAUT10/LGT4 (Galacturonosyltransferase 10); polygalacturonate 4-alpha-galacturonosyltransferase/ transferase, transferring glycosyl groups / transferase, transferring hexosyl groups	5.77608	6.91916	2.20851	Down
265411_at	AT2G16630	proline-rich family protein	2.22931	4.2961	4.18953	Down
265414_at	AT2G16660	nodulin family protein	8.70483	11.3497	6.25426	Down
[truncated: 207 more rows]
