# Supplementary material for: CAMTA 1 regulates drought responses in Arabidopsis thaliana
Source: BMC Genomics. 2013 Apr 2;14:216. doi: 10.1186/1471-2164-14-216 (PMC3621073; doi:10.1186/1471-2164-14-216)
Supplement: Additional file 9 — List of CAMTA1 dependent genes of root tissue. List of root CAMTA1 dependent positively regulated genes (RCDPRG) sorted in accordance with its 2 recognition motif (MCGTGT; MCGCGB) (work sheet 1). List of root CAMTA1 dependent negatively regulated genes (RCDNRG) sorted in accordance with its 2 recognition motif (MCGTGT; MCGCGB) (work sheet 2). List of root CAMTA1 independent drought induced genes (RCIDIG) sorted in accordance with its 2 recognition motif (MCGTGT; MCGCGB) (work sheet 3). List of root CAMTA1 independent drought repressed genes (RCIDRG) sorted in accordance with its 2 recognition motif (MCGTGT; MCGCGB) (work sheet 4). [file 1471-2164-14-216-S9.xls]

## Sheet: work sheet 1
Additional file 9 - List of root CAMTA1 dependent positively regulated genes (RCDPRG) sorted in accordance with its 2 recognition motif (MCGTGT; MCGCGB)
			Comparison M1-D/M1-C (FC ≥ 2)	Comparison WT-D/WT-C (FC ≥ 2)	CAMTA recognition motif
Locus Identifier	Probe Set	Description	FC (M1-D/M1-C)	FC (WT-D/WT-C)	MCGTGT(40.2%)	MCGCGB(19.9%)	both
AT2G34430	267002_s_at	[AT2G34430, LHB1B1 (Photosystem II light harvesting complex gene 1.4); chlorophyll binding];[AT2G34420, LHB1B2 (Photosystem II light harvesting complex gene 1.5); chlorophyll binding]	x	9.80587	2	0	0
AT2G34420	267002_s_at	[AT2G34430, LHB1B1 (Photosystem II light harvesting complex gene 1.4); chlorophyll binding];[AT2G34420, LHB1B2 (Photosystem II light harvesting complex gene 1.5); chlorophyll binding]	x	9.80587	2	0	0
AT3G08940	258993_at	LHCB4.2 (LIGHT HARVESTING COMPLEX PSII); chlorophyll binding	x	9.48925	0	0	0
AT2G47450	245123_at	CAO (CHAOS); chromatin binding	x	7.34751	0	0	0
AT4G33050	253414_at	EDA39 (embryo sac development arrest 39); calmodulin binding	x	6.84972	0	0	0
AT2G01420	266300_at	PIN4 (PIN-FORMED 4); auxin:hydrogen symporter/ transporter	x	6.79671	1	0	0
AT1G28330	245668_at	DRM1 (DORMANCY-ASSOCIATED PROTEIN 1)	x	6.57712	1	0	0
AT1G72920	262382_at	disease resistance protein (TIR-NBS class), putative	x	6.55561	0	0	0
AT1G10070	264524_at	ATBCAT-2; branched-chain-amino-acid transaminase/ catalytic	x	6.53789	2	0	0
AT2G31810	263460_at	acetolactate synthase small subunit, putative	x	6.4331	1	3	1
AT5G54270	248151_at	LHCB3 (LIGHT-HARVESTING CHLOROPHYLL BINDING PROTEIN 3)	x	6.25394	0	0	0
AT1G08630	264777_at	THA1 (THREONINE ALDOLASE 1); aldehyde-lyase/ threonine aldolase	x	6.20183	1	0	0
AT2G05070	263345_s_at	[AT2G05070, LHCB2.2 (Photosystem II light harvesting complex gene 2.2); chlorophyll binding];[AT2G05100, LHCB2.1 (Photosystem II light harvesting complex gene 2.1); chlorophyll binding]	x	5.98223	1	0	0
AT2G05100	263345_s_at	[AT2G05070, LHCB2.2 (Photosystem II light harvesting complex gene 2.2); chlorophyll binding];[AT2G05100, LHCB2.1 (Photosystem II light harvesting complex gene 2.1); chlorophyll binding]	x	5.98223	0	0	0
AT1G76410	259982_at	ATL8; protein binding / zinc ion binding	x	5.71579	1	0	0
AT4G35770	253161_at	SEN1 (DARK INDUCIBLE 1)	x	5.70008	0	0	0
AT5G21170	246028_at	5'-AMP-activated protein kinase beta-2 subunit, putative	x	5.62188	0	0	0
AT1G29070	260898_at	ribosomal protein L34 family protein	x	5.60723	1	0	0
AT4G34030	253279_at	MCCB (3-METHYLCROTONYL-COA CARBOXYLASE); biotin carboxylase	x	5.52999	0	0	0
AT3G56940	251664_at	AT103 (DICARBOXYLATE DIIRON 1)	x	5.40317	1	1	1
AT1G29910	255997_s_at	[AT1G29910, CAB3 (CHLOROPHYLL A/B BINDING PROTEIN 3); chlorophyll binding];[AT1G29920, CAB2 (Chlorophyll a/b-binding protein 2); chlorophyll binding];[AT1G29930, CAB1 (CHLOROPHYLL A/B BINDING PROTEIN 1); chlorophyll binding]	x	5.36558	0	0	0
AT1G29920	255997_s_at	[AT1G29910, CAB3 (CHLOROPHYLL A/B BINDING PROTEIN 3); chlorophyll binding];[AT1G29920, CAB2 (Chlorophyll a/b-binding protein 2); chlorophyll binding];[AT1G29930, CAB1 (CHLOROPHYLL A/B BINDING PROTEIN 1); chlorophyll binding]	x	5.36558	0	0	0
AT1G29930	255997_s_at	[AT1G29910, CAB3 (CHLOROPHYLL A/B BINDING PROTEIN 3); chlorophyll binding];[AT1G29920, CAB2 (Chlorophyll a/b-binding protein 2); chlorophyll binding];[AT1G29930, CAB1 (CHLOROPHYLL A/B BINDING PROTEIN 1); chlorophyll binding]	x	5.36558	1	0	0
AT3G47470	252430_at	LHCA4 (Photosystem I light harvesting complex gene 4); chlorophyll binding	x	5.31225	2	0	0
AT2G06520	265374_at	PSBX (photosystem II subunit X)	x	5.16766	0	0	0
AT3G26580	257611_at	binding	x	5.00212	1	4	1
AT3G16520	257205_at	UDP-glucoronosyl/UDP-glucosyl transferase family protein	x	4.9819	1	0	0
AT1G12780	261211_at	UGE1 (UDP-D-GLUCOSE/UDP-D-GALACTOSE 4-EPIMERASE 1); UDP-glucose 4-epimerase/ protein dimerization	x	4.90967	1	0	0
AT5G40950	249331_at	RPL27; structural constituent of ribosome	x	4.90166	2	0	0
AT2G20260	265287_at	PSAE-2 (photosystem I subunit E-2); catalytic	x	4.80629	2	1	1
AT5G54080	248193_at	HGO (HOMOGENTISATE 1,2-DIOXYGENASE); homogentisate 1,2-dioxygenase	x	4.75476	0	0	0
AT1G72060	256337_at	serine-type endopeptidase inhibitor	x	4.71021	0	0	0
AT4G34138	253281_at	UGT73B1 (UDP-GLUCOSYL TRANSFERASE 73B1); UDP-glycosyltransferase/ abscisic acid glucosyltransferase	x	4.70077	1	0	0
AT1G50900	256215_at	similar to hypothetical protein [Vitis vinifera] (GB:CAN65357.1); similar to unnamed protein product [Vitis vinifera] (GB:CAO38995.1); contains InterPro domain Ankyrin (InterPro:IPR002110)	x	4.70026	0	0	0
AT4G14270	245602_at	Protein containing PAM2 motif which mediates interaction with the PABC domain of polyadenyl binding proteins.	x	4.66815	1	0	0
AT3G47340	252415_at	ASN1 (DARK INDUCIBLE 6)	x	4.66516	3	0	0
AT1G08380	261746_at	PSAO (photosystem I subunit O)	x	4.66345	0	0	0
AT4G27440	253871_at	PORB (PROTOCHLOROPHYLLIDE OXIDOREDUCTASE B); oxidoreductase/ protochlorophyllide reductase	x	4.6521	0	0	0
AT3G23080	257772_at	similar to unknown protein [Arabidopsis thaliana] (TAIR:AT4G14500.1); similar to unnamed protein product [Vitis vinifera] (GB:CAO71306.1); contains InterPro domain Lipid-binding START (InterPro:IPR002913)	x	4.61411	2	0	0
AT4G21810	254378_at	DER2.1 (DERLIN-2.1)	x	4.60703	0	2	0
AT5G58250	247862_at	similar to hypothetical protein [Vitis vinifera] (GB:CAN75840.1); contains domain PD020337 (PD020337)	x	4.5195	0	0	0
AT1G35210	245755_at	similar to unknown protein [Arabidopsis thaliana] (TAIR:AT1G22470.1); similar to hypothetical protein [Vitis vinifera] (GB:CAN82663.1)	x	4.49354	0	0	0
AT2G14170	263275_at	ALDH6B2 (Aldehyde dehydrogenase 6B2); 3-chloroallyl aldehyde dehydrogenase	x	4.48571	0	0	0
AT1G15820	259491_at	LHCB6 (LIGHT HARVESTING COMPLEX PSII); chlorophyll binding	x	4.43776	1	0	0
AT3G21055	256979_at	PSBTN (photosystem II subunit T)	x	4.39323	1	1	1
AT3G61160	251358_at	shaggy-related protein kinase beta / ASK-beta (ASK2)	x	4.38492	3	1	1
AT3G18960	256918_s_at	[AT3G18960, transcriptional factor B3 family protein];[AT4G01580, transcriptional factor B3 family protein]	x	4.37083	1	0	0
AT4G01580	256918_s_at	[AT3G18960, transcriptional factor B3 family protein];[AT4G01580, transcriptional factor B3 family protein]	x	4.37083	0	0	0
AT1G72910	262374_s_at	[AT1G72910, disease resistance protein (TIR-NBS class), putative];[AT1G72930, TIR (TOLL/INTERLEUKIN-1 RECEPTOR-LIKE); transmembrane receptor]	x	4.35729	0	0	0
AT1G72930	262374_s_at	[AT1G72910, disease resistance protein (TIR-NBS class), putative];[AT1G72930, TIR (TOLL/INTERLEUKIN-1 RECEPTOR-LIKE); transmembrane receptor]	x	4.35729	0	0	0
AT2G35410	266642_at	33 kDa ribonucleoprotein, chloroplast, putative / RNA-binding protein cp33, putative	x	4.33997	0	0	0
AT1G47128	245803_at	RD21 (RESPONSIVE TO DEHYDRATION 21); cysteine-type peptidase	x	4.33978	0	0	0
AT1G03130	263114_at	PSAD-2 (photosystem I subunit D-2)	x	4.32502	0	1	0
AT1G13700	256098_at	glucosamine/galactosamine-6-phosphate isomerase family protein	x	4.30545	0	0	0
AT1G19960	261221_at	similar to transmembrane receptor [Arabidopsis thaliana] (TAIR:AT2G32140.1)	x	4.26909	0	0	0
AT3G54890	251814_at	LHCA1; chlorophyll binding	x	4.18614	2	0	0
AT4G37550	253042_at	formamidase, putative / formamide amidohydrolase, putative	x	4.1777	0	0	0
AT4G39660	252855_at	AGT2 (ALANINE:GLYOXYLATE AMINOTRANSFERASE 2); alanine-glyoxylate transaminase	x	4.17131	3	0	0
AT2G40420	263827_at	amino acid transporter family protein	x	4.1372	0	0	0
AT2G45170	266106_at	AtATG8e (AUTOPHAGY 8E); microtubule binding	x	4.12983	3	0	0
AT1G52220	259838_at	similar to PSAP/PSI-P/PTAC8/TMP14 (THYLAKOID MEMBRANE PHOSPHOPROTEIN OF 14 KDA) [Arabidopsis thaliana] (TAIR:AT2G46820.2); similar to PSAP/PSI-P/PTAC8/TMP14 (THYLAKOID MEMBRANE PHOSPHOPROTEIN OF 14 KDA), DNA binding [Arabidopsis thaliana] (TAIR:AT2G46820.1); similar to unknown [Populus trichocarpa] (GB:ABK95860.1)	x	4.12586	0	0	0
AT5G19940	246154_at	plastid-lipid associated protein PAP-related / fibrillin-related	x	4.11552	0	2	0
AT4G32940	253358_at	GAMMA-VPE (Vacuolar processing enzyme gamma); cysteine-type endopeptidase	x	4.10789	1	0	0
AT4G10340	254970_at	LHCB5 (LIGHT HARVESTING COMPLEX OF PHOTOSYSTEM II 5); chlorophyll binding	x	4.05467	0	0	0
AT1G61520	265033_at	LHCA3 (Photosystem I light harvesting complex gene 3); chlorophyll binding	x	4.05033	0	0	0
AT2G02930	266746_s_at	[AT2G02930, ATGSTF3 (GLUTATHIONE S-TRANSFERASE 16); glutathione transferase];[AT4G02520, ATGSTF2 (Arabidopsis thaliana Glutathione S-transferase (class phi) 2); glutathione transferase]	x	4.0278	2	0	0
AT4G02520	266746_s_at	[AT2G02930, ATGSTF3 (GLUTATHIONE S-TRANSFERASE 16); glutathione transferase];[AT4G02520, ATGSTF2 (Arabidopsis thaliana Glutathione S-transferase (class phi) 2); glutathione transferase]	x	4.0278	0	0	0
AT1G21400	260900_s_at	[AT1G21400, 2-oxoisovalerate dehydrogenase, putative / 3-methyl-2-oxobutanoate dehydrogenase, putative / branched-chain alpha-keto acid dehydrogenase E1 alpha subunit, putative];[AT5G34780, dehydrogenase E1 component family protein]	x	4.02171	0	0	0
AT5G34780	260900_s_at	[AT1G21400, 2-oxoisovalerate dehydrogenase, putative / 3-methyl-2-oxobutanoate dehydrogenase, putative / branched-chain alpha-keto acid dehydrogenase E1 alpha subunit, putative];[AT5G34780, dehydrogenase E1 component family protein]	x	4.02171	0	0	0
AT1G03610	264836_at	similar to unknown protein [Arabidopsis thaliana] (TAIR:AT4G03420.1); similar to unnamed protein product [Vitis vinifera] (GB:CAO24103.1); contains InterPro domain Protein of unknown function DUF789 (InterPro:IPR008507)	x	4.01685	4	0	0
AT4G02410	255502_at	lectin protein kinase family protein	x	4.00901	2	0	0
AT5G16120	246507_at	hydrolase, alpha/beta fold family protein	x	4.00635	2	0	0
AT1G18460	261667_at	lipase family protein	x	3.98691	2	0	0
AT3G59400	251519_at	GUN4 (Genomes uncoupled 4)	x	3.9701	0	0	0
AT5G18840	249955_at	sugar transporter, putative	x	3.95742	0	0	0
AT1G55510	265070_at	BCDH BETA1 (BRANCHED-CHAIN ALPHA-KETO ACID DECARBOXYLASE E1 BETA SUBUNIT); 3-methyl-2-oxobutanoate dehydrogenase (2-methylpropanoyl-transferring)	x	3.92582	0	0	0
AT2G02710	267477_at	PAC motif-containing protein	x	3.92131	0	0	0
AT5G04490	250842_at	VTE5 (VITAMIN E PATHWAY GENE5); phosphatidate cytidylyltransferase/ phytol kinase	x	3.9053	0	0	0
AT1G19660	261144_s_at	[AT1G19660, wound-responsive family protein];[AT1G75380, wound-responsive protein-related]	x	3.90428	2	0	0
AT1G75380	261144_s_at	[AT1G19660, wound-responsive family protein];[AT1G75380, wound-responsive protein-related]	x	3.90428	2	0	0
AT5G55700	248029_at	BAM4/BMY6 (BETA-AMYLASE 4); beta-amylase	x	3.89155	0	0	0
AT5G23060	249876_at	similar to unknown protein [Arabidopsis thaliana] (TAIR:AT3G59780.1); similar to extracellular Ca2+ sensing receptor [Glycine max] (GB:ABY57763.1); contains InterPro domain Rhodanese-like (InterPro:IPR001763)	x	3.88065	0	0	0
AT1G28150	259591_at	Identical to UPF0426 protein At1g28150, chloroplast precursor [Arabidopsis Thaliana] (GB:Q9FZ89;GB:Q8LET5); similar to unknown [Populus trichocarpa] (GB:ABK94413.1)	x	3.86797	0	0	0
AT1G32470	260704_at	glycine cleavage system H protein, mitochondrial, putative	x	3.85457	0	1	0
AT1G60000	263736_at	29 kDa ribonucleoprotein, chloroplast, putative / RNA-binding protein cp29, putative	x	3.8506	0	0	0
AT3G06080	258472_at	similar to unknown protein [Arabidopsis thaliana] (TAIR:AT5G19160.1); similar to unnamed protein product [Vitis vinifera] (GB:CAO71110.1); contains InterPro domain Protein of unknown function DUF231, plant (InterPro:IPR004253)	x	3.84753	1	2	1
AT4G35750	253163_at	Rho-GTPase-activating protein-related	x	3.82135	0	0	0
AT1G67810	245193_at	Fe-S metabolism associated domain-containing protein	x	3.80094	0	1	0
AT5G49450	248606_at	[AT5G49450, ATBZIP1 (ARABIDOPSIS THALIANA BASIC LEUCINE-ZIPPER 1); DNA binding / protein heterodimerization/ transcription factor];[AT5G49448, CPuORF4 (Conserved peptide upstream open reading frame 4)]	x	3.7977	1	0	0
AT5G13090	245984_at	similar to unknown protein [Arabidopsis thaliana] (TAIR:AT1G24270.1); similar to unnamed protein product [Vitis vinifera] (GB:CAO68319.1); similar to hypothetical protein [Vitis vinifera] (GB:CAN73358.1)	x	3.78313	1	0	0
AT4G16750	245445_at	DRE-binding transcription factor, putative	x	3.7829	0	0	0
AT2G46220	266583_at	similar to unknown protein [Arabidopsis thaliana] (TAIR:AT1G79510.2); similar to unknown protein [Arabidopsis thaliana] (TAIR:AT1G16320.1); similar to unknown protein [Arabidopsis thaliana] (TAIR:AT1G79510.1); similar to unnamed protein product [Vitis vinifera] (GB:CAO39696.1); contains domain NTF2-like (SSF54427)	x	3.78149	0	1	0
AT4G02290	255517_at	ATGH9B13 (ARABIDOPSIS THALIANA GLYCOSYL HYDROLASE 9B13); hydrolase, hydrolyzing O-glycosyl compounds	x	3.77778	1	0	0
AT1G72940	262383_at	disease resistance protein (TIR-NBS class), putative	x	3.77245	0	0	0
AT1G13640	256071_at	phosphatidylinositol 3- and 4-kinase family protein	x	3.76057	1	0	0
AT1G75350	261119_at	EMB2184 (EMBRYO DEFECTIVE 2184); structural constituent of ribosome	x	3.75348	0	0	0
AT1G73655	260044_at	immunophilin / FKBP-type peptidyl-prolyl cis-trans isomerase family protein	x	3.74992	0	0	0
AT1G73480	245734_at	hydrolase, alpha/beta fold family protein	x	3.72618	2	1	1
AT4G01960	255553_at	similar to unknown protein [Arabidopsis thaliana] (TAIR:AT1G02380.1); similar to unnamed protein product [Vitis vinifera] (GB:CAO40142.1)	x	3.70112	0	0	0
AT2G30570	267526_at	PSBW (PHOTOSYSTEM II REACTION CENTER W)	x	3.68679	1	0	0
AT2G38600	266403_at	acid phosphatase class B family protein	x	3.67955	1	0	0
AT1G18270	261674_at	ketose-bisphosphate aldolase class-II family protein	x	3.67934	5	0	0
AT5G16820	246450_at	HSF3 (HEAT SHOCK FACTOR 3); DNA binding / transcription factor	x	3.6753	1	0	0
AT5G67030	247025_at	ABA1 (ABA DEFICIENT 1); zeaxanthin epoxidase	x	3.67404	2	0	0
AT2G39570	266984_at	ACT domain-containing protein	x	3.66409	4	0	0
AT5G27670	246735_at	HTA7; DNA binding	x	3.66405	4	1	1
AT1G72630	259863_at	ELF4-L2 (ELF4-LIKE 2)	x	3.63805	0	0	0
AT1G27320	264448_at	AHK3 (ARABIDOPSIS HISTIDINE KINASE 3)	x	3.62895	1	0	0
AT1G67980	260015_at	CCoAMT (caffeoyl-CoA 3-O-methyltransferase); caffeoyl-CoA O-methyltransferase	x	3.62831	0	0	0
AT2G23390	267130_at	similar to hypothetical protein OsI_015489 [Oryza sativa (indica cultivar-group)] (GB:EAY94256.1); similar to Os04g0442200 [Oryza sativa (japonica cultivar-group)] (GB:NP_001052881.1); contains InterPro domain Acyl-CoA N-acyltransferase (InterPro:IPR016181); contains InterPro domain Protein of unknown function DUF482 (InterPro:IPR007434)	x	3.61386	1	0	0
AT5G65220	247201_at	ribosomal protein L29 family protein	x	3.59085	0	1	0
AT2G43400	260536_at	ETFQO (ELECTRON-TRANSFER FLAVOPROTEIN:UBIQUINONE OXIDOREDUCTASE); catalytic/ electron acceptor	x	3.58832	2	0	0
AT2G14160	263281_at	nucleic acid binding	x	3.58406	0	0	0
AT1G69530	256299_at	ATEXPA1 (ARABIDOPSIS THALIANA EXPANSIN A1)	x	3.56662	1	0	0
AT1G21590	260924_at	protein kinase family protein	x	3.56342	1	0	0
AT4G00080	255695_at	UNE11 (unfertilized embryo sac 11); pectinesterase inhibitor	x	3.55216	0	1	0
AT1G09930	264659_at	ATOPT2 (oligopeptide transporter 2); oligopeptide transporter	x	3.54357	2	0	0
AT3G56950	251661_at	SIP2;1 (SMALL AND BASIC INTRINSIC PROTEIN 2); transporter	x	3.52829	0	0	0
AT3G62930	251195_at	glutaredoxin family protein	x	3.52817	0	0	0
AT3G51730	252075_at	saposin B domain-containing protein	x	3.52756	0	0	0
AT1G63800	260317_at	UBC5 (UBIQUITIN-CONJUGATING ENZYME 5); ubiquitin-protein ligase	x	3.51523	1	0	0
AT1G52230	259840_at	PSAH-2/PSAH2/PSI-H (PHOTOSYSTEM I SUBUNIT H-2)	x	3.51232	0	0	0
AT1G22740	264209_at	RAB7 (Ras-related protein 7); GTP binding	x	3.48758	0	0	0
AT4G39100	252925_at	SHL1 (SHORT LIFE)	x	3.47148	0	2	0
AT5G27920	246755_at	F-box family protein	x	3.43388	0	1	0
AT2G38470	267028_at	WRKY33 (WRKY DNA-binding protein 33); transcription factor	x	3.4209	1	0	0
AT3G62960	251197_at	glutaredoxin family protein	x	3.40983	0	1	0
AT5G25770	246909_at	similar to unnamed protein product [Vitis vinifera] (GB:CAO44054.1); contains domain PTHR10992 (PTHR10992); contains domain SSF53474 (SSF53474); contains domain G3DSA:3.40.50.1820 (G3DSA:3.40.50.1820)	x	3.37714	0	1	0
AT1G55450	265075_at	embryo-abundant protein-related	x	3.35872	0	0	0
AT1G03380	264828_at	AtATG18g (Arabidopsis thaliana homolog of yeast autophagy 18 (ATG18) g)	x	3.35465	0	0	0
AT2G18710	266018_at	SCY1 (SECY HOMOLOG 1); P-P-bond-hydrolysis-driven protein transmembrane transporter	x	3.34699	2	3	1
AT5G28750	245924_at	thylakoid assembly protein, putative	x	3.34572	0	0	0
AT5G18130	250028_at	similar to unknown protein [Arabidopsis thaliana] (TAIR:AT3G03870.2); similar to unknown [Medicago truncatula] (GB:ABK28852.1)	x	3.32461	0	0	0
AT3G45600	252591_at	TET3 (TETRASPANIN3)	x	3.31973	2	0	0
AT2G16400	263557_at	BLH7 (BELL1-LIKE HOMEODOMAIN 7); DNA binding / transcription factor	x	3.29565	2	0	0
AT1G04310	263653_at	ERS2 (ETHYLENE RESPONSE SENSOR 2); receptor	x	3.27799	0	0	0
AT1G80920	261901_at	J8; heat shock protein binding / unfolded protein binding	x	3.27585	0	0	0
AT1G72900	262381_at	disease resistance protein (TIR-NBS class), putative	x	3.27169	0	0	0
AT1G21600	262502_at	PTAC6 (PLASTID TRANSCRIPTIONALLY ACTIVE6)	x	3.26515	0	1	0
AT5G51350	248454_at	leucine-rich repeat transmembrane protein kinase, putative	x	3.2587	0	0	0
AT4G05180	255248_at	PSBQ/PSBQ-2/PSII-Q (PHOTOSYSTEM II SUBUNIT Q-2); calcium ion binding	x	3.25293	1	0	0
AT5G59960	247650_at	similar to unnamed protein product [Vitis vinifera] (GB:CAO21698.1)	x	3.24986	3	1	1
AT5G01600	251109_at	ATFER1 (FERRETIN 1); ferric iron binding	x	3.24552	2	1	1
AT4G16520	245391_at	ATG8F (AUTOPHAGY 8F); microtubule binding	x	3.24436	1	0	0
AT5G52960	248285_at	similar to unnamed protein product [Vitis vinifera] (GB:CAO69341.1)	x	3.24144	0	2	0
AT3G54210	251883_at	ribosomal protein L17 family protein	x	3.23534	1	0	0
AT5G58090	247845_at	glycosyl hydrolase family 17 protein	x	3.22479	1	1	1
AT4G36430	246228_at	peroxidase, putative	x	3.21771	0	0	0
AT5G18640	249999_at	lipase class 3 family protein	x	3.1963	0	0	0
AT3G28580	256989_at	AAA-type ATPase family protein	x	3.19393	0	0	0
AT3G59480	251491_at	pfkB-type carbohydrate kinase family protein	x	3.18258	0	0	0
AT3G60420	251400_at	similar to unknown protein [Arabidopsis thaliana] (TAIR:AT3G60450.1); similar to unnamed protein product [Vitis vinifera] (GB:CAO70569.1); contains InterPro domain Phosphoglycerate mutase (InterPro:IPR013078); contains InterPro domain PRIB5 (InterPro:IPR012398)	x	3.1776	0	0	0
AT3G61470	251325_s_at	[AT3G61470, LHCA2 (Photosystem I light harvesting complex gene 2); chlorophyll binding];[AT5G28450, chlorophyll A-B binding protein, chloroplast, putative / LHCI type II CAB, putative]	x	3.17026	1	0	0
AT5G28450	251325_s_at	[AT3G61470, LHCA2 (Photosystem I light harvesting complex gene 2); chlorophyll binding];[AT5G28450, chlorophyll A-B binding protein, chloroplast, putative / LHCI type II CAB, putative]	x	3.17026	0	1	0
AT1G43040	255754_at	auxin-responsive protein, putative	x	3.16118	0	0	0
AT1G08560	264802_at	SYP111 (syntaxin 111); SNAP receptor	x	3.14944	1	0	0
AT4G05150	255221_at	octicosapeptide/Phox/Bem1p (PB1) domain-containing protein	x	3.14521	0	0	0
AT1G76470	259975_at	cinnamoyl-CoA reductase	x	3.13773	0	0	0
AT5G28770	245925_at	BZO2H3 (ARABIDOPSIS THALIANA BASIC LEUCINE ZIPPER 63); DNA binding / protein heterodimerization/ transcription factor	x	3.13155	0	0	0
AT3G16140	258285_at	PSAH-1 (photosystem I subunit H-1)	x	3.13055	1	0	0
AT3G60370	251414_at	immunophilin / FKBP-type peptidyl-prolyl cis-trans isomerase family protein	x	3.12208	1	0	0
AT5G25220	246930_at	KNAT3 (KNOTTED1-LIKE HOMEOBOX GENE 3); transcription factor	x	3.1109	0	0	0
AT1G07040	256061_at	similar to unknown protein [Arabidopsis thaliana] (TAIR:AT1G27030.1); similar to unnamed protein product [Vitis vinifera] (GB:CAO41035.1)	x	3.10527	0	0	0
AT5G14700	250149_at	cinnamoyl-CoA reductase-related	x	3.09753	2	0	0
AT1G31330	262557_at	PSAF (photosystem I subunit F)	x	3.08616	0	1	0
AT5G53970	248207_at	aminotransferase, putative	x	3.07881	0	0	0
AT5G01530	251082_at	chlorophyll A-B binding protein CP29 (LHCB4)	x	3.07633	1	0	0
AT3G15780	258263_at	unknown protein	x	3.06254	2	0	0
AT1G72680	259911_at	cinnamyl-alcohol dehydrogenase, putative	x	3.04538	1	0	0
AT2G37220	265966_at	29 kDa ribonucleoprotein, chloroplast, putative / RNA-binding protein cp29, putative	x	3.04528	0	1	0
AT3G20410	257621_at	CPK9 (CALMODULIN-DOMAIN PROTEIN KINASE 9); calmodulin-dependent protein kinase/ kinase	x	3.00862	0	0	0
AT2G27830	266259_at	similar to pentatricopeptide (PPR) repeat-containing protein [Arabidopsis thaliana] (TAIR:AT4G22760.1); similar to hypothetical protein [Catharanthus roseus] (GB:CAC09928.1)	x	3.00351	1	0	0
AT5G11950	250346_at	Encodes a protein of unknown function. It has been crystallized and shown to be structurally almost identical to the protein encoded by At2G37210.	x	2.99853	1	0	0
AT1G79760	261345_at	DTA4 (DOWNSTREAM TARGET OF AGL15-4)	x	2.99812	1	2	1
AT4G27600	253858_at	pfkB-type carbohydrate kinase family protein	x	2.99377	0	2	0
AT5G01520	251084_at	zinc finger (C3HC4-type RING finger) family protein	x	2.99258	4	0	0
AT2G47400	260529_at	CP12-1 (CP12 domain-containing protein 1)	x	2.99085	1	0	0
AT2G22540	264054_at	SVP (SHORT VEGETATIVE PHASE); transcription factor	x	2.98715	0	0	0
AT3G06850	258527_at	DIN3/LTA1 (DARK INDUCIBLE 3); alpha-ketoacid dehydrogenase	x	2.97522	0	1	0
AT3G59040	251496_at	pentatricopeptide (PPR) repeat-containing protein	x	2.97368	1	0	0
AT1G60590	264931_at	polygalacturonase, putative / pectinase, putative	x	2.96603	0	0	0
AT2G22650	265318_at	FAD-dependent oxidoreductase family protein	x	2.95638	1	0	0
AT4G29190	253722_at	zinc finger (CCCH-type) family protein	x	2.9563	0	0	0
AT4G32290	253475_at	similar to unknown protein [Arabidopsis thaliana] (TAIR:AT5G25330.1); similar to unnamed protein product [Vitis vinifera] (GB:CAO44242.1); contains InterPro domain Protein of unknown function DUF266, plant (InterPro:IPR004949)	x	2.94916	0	0	0
AT4G34240	253237_at	ALDH3I1 (Aldehyde dehydrogenase 3I1); 3-chloroallyl aldehyde dehydrogenase/ aldehyde dehydrogenase (NAD)	x	2.94159	3	0	0
AT2G03890	263333_at	phosphatidylinositol 3- and 4-kinase family protein	x	2.93842	1	0	0
AT4G29820	253672_at	ATCFIM-25/CFIM-25 (ARABIDOPSIS HOMOLOG OF CFIM-25)	x	2.93836	1	0	0
AT2G41510	245108_at	ATCKX1/CKX1 (CYTOKININ OXIDASE/DEHYDROGENASE 1); cytokinin dehydrogenase	x	2.93817	0	0	0
AT2G20230	265284_at	similar to unknown protein [Arabidopsis thaliana] (TAIR:AT4G28770.1); similar to unknown [Populus trichocarpa] (GB:ABK93408.1); similar to unknown [Populus trichocarpa] (GB:ABK93560.1); contains InterPro domain CD9/CD37/CD63 antigen; (InterPro:IPR000301)	x	2.9246	0	0	0
AT4G23880	254178_at	unknown protein	x	2.91457	1	0	0
AT1G60730	264929_at	aldo/keto reductase family protein	x	2.914	0	0	0
AT1G50960	256211_at	ATGA2OX7 (GIBBERELLIN 2-OXIDASE 7); gibberellin 2-beta-dioxygenase/ gibberellin 20-oxidase	x	2.90183	1	0	0
AT1G55670	264545_at	PSAG	x	2.89925	0	0	0
AT5G54540	248120_at	similar to unknown protein [Arabidopsis thaliana] (TAIR:AT4G25170.1); similar to unknown [Populus trichocarpa] (GB:ABK93511.1); contains InterPro domain Uncharacterised conserved protein UCP012943 (InterPro:IPR016606)	x	2.89868	0	0	0
AT1G05070	265193_at	similar to unknown protein [Arabidopsis thaliana] (TAIR:AT2G32580.1); similar to unknown [Populus trichocarpa] (GB:ABK95314.1); contains InterPro domain Protein of unknown function DUF1068 (InterPro:IPR010471)	x	2.89014	0	0	0
AT2G43010	265248_at	PIF4 (PHYTOCHROME INTERACTING FACTOR 4); DNA binding / transcription factor	x	2.88561	2	2	1
AT1G05410	261387_at	similar to unknown protein [Arabidopsis thaliana] (TAIR:AT3G22520.1); similar to CDPK adapter protein 1 [Mesembryanthemum crystallinum] (GB:AAK69758.1)	x	2.87267	1	0	0
AT5G01990	251078_at	auxin efflux carrier family protein	x	2.87012	0	0	0
AT2G44480	267391_at	glycosyl hydrolase family 1 protein	x	2.86695	0	2	0
AT1G76590	259977_at	zinc-binding family protein	x	2.86482	2	0	0
AT4G23450	254210_at	zinc finger (C3HC4-type RING finger) family protein	x	2.85825	1	0	0
AT3G13040	257855_at	myb family transcription factor	x	2.85732	0	0	0
AT3G15360	258398_at	ATHM4 (Arabidopsis thioredoxin M-type 4); thiol-disulfide exchange intermediate	x	2.85318	1	0	0
AT4G26850	253922_at	VTC2 (VITAMIN C DEFECTIVE 2)	x	2.84409	0	0	0
AT1G54460	262984_at	similar to WDL1 (WVD2-LIKE 1) [Arabidopsis thaliana] (TAIR:AT3G04630.2); similar to WDL1 (WVD2-LIKE 1) [Arabidopsis thaliana] (TAIR:AT3G04630.3); similar to unknown [Populus trichocarpa] (GB:ABK95727.1); contains InterPro domain Targeting for Xklp2 (InterPro:IPR009675)	x	2.83376	0	0	0
AT5G38420	264474_s_at	[AT5G38420, ribulose bisphosphate carboxylase small chain 2B / RuBisCO small subunit 2B (RBCS-2B) (ATS2B)];[AT5G38430, ribulose bisphosphate carboxylase small chain 1B / RuBisCO small subunit 1B (RBCS-1B) (ATS1B)];[AT5G38410, ribulose bisphosphate carboxylase small chain 3B / RuBisCO small subunit 3B (RBCS-3B) (ATS3B)];[AT1G67090, RBCS1A; ribulose-bisphosphate carboxylase]	x	2.83097	0	0	0
AT5G38430	264474_s_at	[AT5G38420, ribulose bisphosphate carboxylase small chain 2B / RuBisCO small subunit 2B (RBCS-2B) (ATS2B)];[AT5G38430, ribulose bisphosphate carboxylase small chain 1B / RuBisCO small subunit 1B (RBCS-1B) (ATS1B)];[AT5G38410, ribulose bisphosphate carboxylase small chain 3B / RuBisCO small subunit 3B (RBCS-3B) (ATS3B)];[AT1G67090, RBCS1A; ribulose-bisphosphate carboxylase]	x	2.83097	0	2	0
AT5G38410	264474_s_at	[AT5G38420, ribulose bisphosphate carboxylase small chain 2B / RuBisCO small subunit 2B (RBCS-2B) (ATS2B)];[AT5G38430, ribulose bisphosphate carboxylase small chain 1B / RuBisCO small subunit 1B (RBCS-1B) (ATS1B)];[AT5G38410, ribulose bisphosphate carboxylase small chain 3B / RuBisCO small subunit 3B (RBCS-3B) (ATS3B)];[AT1G67090, RBCS1A; ribulose-bisphosphate carboxylase]	x	2.83097	0	0	0
AT1G67090	264474_s_at	[AT5G38420, ribulose bisphosphate carboxylase small chain 2B / RuBisCO small subunit 2B (RBCS-2B) (ATS2B)];[AT5G38430, ribulose bisphosphate carboxylase small chain 1B / RuBisCO small subunit 1B (RBCS-1B) (ATS1B)];[AT5G38410, ribulose bisphosphate carboxylase small chain 3B / RuBisCO small subunit 3B (RBCS-3B) (ATS3B)];[AT1G67090, RBCS1A; ribulose-bisphosphate carboxylase]	x	2.83097	0	0	0
AT3G46280	252511_at	protein kinase-related	x	2.82735	0	0	0
AT3G18030	257897_at	ATHAL3A (Arabidopsis thaliana Hal3-like protein A)	x	2.82606	1	0	0
AT4G24630	254142_at	receptor/ zinc ion binding	x	2.82536	1	0	0
AT1G55000	256353_at	peptidoglycan-binding LysM domain-containing protein	x	2.82515	0	1	0
AT1G29240	260884_at	similar to unknown protein [Arabidopsis thaliana] (TAIR:AT2G34170.1); similar to unnamed protein product [Vitis vinifera] (GB:CAO48048.1); contains InterPro domain Protein of unknown function DUF688 (InterPro:IPR007789)	x	2.82454	0	0	0
AT1G30810	264528_at	transcription factor jumonji (jmj) family protein / zinc finger (C5HC2 type) family protein	x	2.82439	0	2	0
AT1G76240	261772_at	similar to unknown protein [Arabidopsis thaliana] (TAIR:AT2G17080.1); similar to Os06g0725500 [Oryza sativa (japonica cultivar-group)] (GB:NP_001058623.1); similar to hypothetical protein OsI_023643 [Oryza sativa (indica cultivar-group)] (GB:EAZ02411.1); contains InterPro domain Protein of unknown function DUF241, plant (InterPro:IPR004320)	x	2.82211	1	1	1
AT1G13570	256133_at	F-box family protein	x	2.82043	0	0	0
AT4G14930	245330_at	acid phosphatase survival protein SurE, putative	x	2.81846	1	0	0
AT1G14410	261493_at	ATWHY1/PTAC1 (A. THALIANA WHIRLY 1); DNA binding / telomeric DNA binding	x	2.81421	0	0	0
AT3G60530	251373_at	zinc finger (GATA type) family protein	x	2.8104	0	0	0
AT2G31840	263488_at	similar to unknown protein [Arabidopsis thaliana] (TAIR:AT4G28590.1); similar to hypothetical protein [Vitis vinifera] (GB:CAN75809.1); contains InterPro domain Thioredoxin-like fold (InterPro:IPR012336)	x	2.81036	2	1	1
AT5G08540	250532_at	similar to unnamed protein product [Vitis vinifera] (GB:CAO65975.1)	x	2.80777	0	0	0
AT3G04350	258565_at	similar to unknown protein [Arabidopsis thaliana] (TAIR:AT5G18490.1); similar to unknown protein [Arabidopsis thaliana] (TAIR:AT5G43950.1); similar to unknown protein [Arabidopsis thaliana] (TAIR:AT1G04090.1); similar to hypothetical protein [Vitis vinifera] (GB:CAN77840.1); similar to hypothetical protein [Vitis vinifera] (GB:CAN61465.1); similar to unnamed protein product [Vitis vinifera] (GB:C…	x	2.80688	1	0	0
AT1G52320	259610_at	similar to unknown protein [Arabidopsis thaliana] (TAIR:AT5G25590.1); similar to unnamed protein product [Vitis vinifera] (GB:CAO45918.1); contains InterPro domain Protein of unknown function DUF632 (InterPro:IPR006867)	x	2.80296	0	0	0
AT1G30380	256309_at	PSAK (PHOTOSYSTEM I SUBUNIT K)	x	2.79017	0	0	0
AT1G79040	264092_at	PSBR (photosystem II subunit R)	x	2.78718	2	0	0
AT5G49470	248604_at	protein kinase family protein	x	2.78003	0	0	0
AT3G30390	256711_at	amino acid transporter family protein	x	2.77509	1	0	0
AT5G18850	249978_at	similar to hypothetical protein [Vitis vinifera] (GB:CAN63854.1)	x	2.76311	0	0	0
AT1G33560	256425_at	ADR1 (ACTIVATED DISEASE RESISTANCE 1)	x	2.76026	1	1	1
AT1G59830	262909_at	PP2A-1 (protein phosphatase 2A-2); protein serine/threonine phosphatase	x	2.75977	0	0	0
AT4G25050	254102_at	ACP4 (ACYL CARRIER PROTEIN 4)	x	2.75807	0	0	0
AT2G33430	255791_at	plastid developmental protein DAG, putative	x	2.75339	3	0	0
AT3G12610	256237_at	DRT100 (DNA-DAMAGE REPAIR/TOLERATION 100); protein binding	x	2.75187	0	0	0
AT1G24440	265023_at	protein binding / zinc ion binding	x	2.75095	0	0	0
AT4G12800	254790_at	PSAL (photosystem I subunit L)	x	2.74837	0	0	0
AT5G20380	246122_at	transporter-related	x	2.74337	1	0	0
AT1G80180	262049_at	similar to unknown protein [Arabidopsis thaliana] (TAIR:AT1G15400.2); similar to unknown protein [Arabidopsis thaliana] (TAIR:AT1G15400.3); similar to unknown protein [Arabidopsis thaliana] (TAIR:AT1G15400.1); similar to hypothetical protein MtrDRAFT_AC148340g12v2 [Medicago truncatula] (GB:ABD28396.1)	x	2.73814	0	0	0
AT5G36160	249688_at	aminotransferase-related	x	2.73594	0	0	0
AT2G40490	255826_at	HEME2; uroporphyrinogen decarboxylase	x	2.73585	0	1	0
AT4G12110	254860_at	SMO1-1 (STEROL-4ALPHA-METHYL OXIDASE 1-1); catalytic	x	2.73411	0	0	0
AT5G18630	250008_at	lipase class 3 family protein	x	2.72955	0	1	0
AT4G24770	254126_at	RBP31 (31-KDA RNA BINDING PROTEIN); RNA binding / poly(U) binding	x	2.72162	0	0	0
AT1G62960	261108_at	ACS10 (ACC SYNTHASE 10); 1-aminocyclopropane-1-carboxylate synthase	x	2.71737	0	0	0
AT4G28260	253805_at	similar to unnamed protein product [Vitis vinifera] (GB:CAO69726.1)	x	2.71242	0	0	0
AT3G59100	251499_at	ATGSL11 (GLUCAN SYNTHASE-LIKE 11); 1,3-beta-glucan synthase/ transferase, transferring glycosyl groups	x	2.70931	0	0	0
AT2G23980	266520_at	ATCNGC6 (CYCLIC NUCLEOTIDE GATED CHANNEL 6); calmodulin binding	x	2.7051	0	0	0
AT3G11810	265712_s_at	[AT3G11810, similar to unknown protein [Arabidopsis thaliana] (TAIR:AT2G03330.1); similar to hypothetical protein OsI_036713 [Oryza sativa (indica cultivar-group)] (GB:EAY82754.1)];[AT2G03330, similar to unknown protein [Arabidopsis thaliana] (TAIR:AT3G11810.1); similar to hypothetical protein OsI_036713 [Oryza sativa (indica cultivar-group)] (GB:EAY82754.1)]	x	2.70137	0	1	0
AT2G03330	265712_s_at	[AT3G11810, similar to unknown protein [Arabidopsis thaliana] (TAIR:AT2G03330.1); similar to hypothetical protein OsI_036713 [Oryza sativa (indica cultivar-group)] (GB:EAY82754.1)];[AT2G03330, similar to unknown protein [Arabidopsis thaliana] (TAIR:AT3G11810.1); similar to hypothetical protein OsI_036713 [Oryza sativa (indica cultivar-group)] (GB:EAY82754.1)]	x	2.70137	0	0	0
AT3G14570	258122_at	ATGSL04 (GLUCAN SYNTHASE-LIKE 4); 1,3-beta-glucan synthase/ transferase, transferring glycosyl groups	x	2.70047	0	0	0
AT5G67330	247001_at	ATNRAMP4 (Arabidopsis natural resistance-associated macrophage (NRAMP) protein 4); manganese ion transmembrane transporter/ metal ion transmembrane transporter	x	2.69945	2	1	1
AT4G24800	254089_at	MA3 domain-containing protein	x	2.69911	0	0	0
AT1G56210	256222_at	copper chaperone (CCH)-related	x	2.69902	0	0	0
AT1G80570	260272_at	F-box family protein (FBL14)	x	2.69837	2	1	1
AT1G48300	262238_at	similar to hypothetical protein [Vitis vinifera] (GB:CAN81152.1); contains InterPro domain Thioredoxin-like fold (InterPro:IPR012336)	x	2.69673	3	2	1
AT5G06130	250713_at	chaperone protein dnaJ-related	x	2.69308	1	0	0
AT3G62650	251189_at	binding	x	2.68719	0	0	0
AT1G44770	261324_at	similar to unknown protein [Arabidopsis thaliana] (TAIR:AT5G49710.3); similar to unknown protein [Arabidopsis thaliana] (TAIR:AT5G49710.1); similar to unnamed protein product [Vitis vinifera] (GB:CAO61851.1)	x	2.68663	0	1	0
AT1G80060	262067_at	similar to unknown protein [Arabidopsis thaliana] (TAIR:AT4G32270.1); similar to unnamed protein product [Vitis vinifera] (GB:CAO62709.1); contains InterPro domain Ubiquitin; (InterPro:IPR000626)	x	2.68311	2	1	1
AT3G49120	252291_s_at	[AT3G49120, ATPCB/ATPERX34/PERX34/PRXCB (PEROXIDASE 34); peroxidase];[AT3G49110, ATPCA/ATPRX33/PRX33/PRXCA (PEROXIDASE 33); peroxidase]	x	2.67934	0	0	0
AT3G49110	252291_s_at	[AT3G49120, ATPCB/ATPERX34/PERX34/PRXCB (PEROXIDASE 34); peroxidase];[AT3G49110, ATPCA/ATPRX33/PRX33/PRXCA (PEROXIDASE 33); peroxidase]	x	2.67934	3	0	0
AT5G10450	250439_at	GRF6 (G-BOX REGULATING FACTOR 6); protein phosphorylated amino acid binding	x	2.67781	0	1	0
AT5G54090	248189_at	DNA mismatch repair MutS family protein	x	2.67262	0	0	0
AT5G44190	249035_at	GLK2 (GOLDEN2-LIKE 2); DNA binding / transcription factor	x	2.67077	1	0	0
AT1G52250	257504_at	dynein light chain type 1 family protein	x	2.66866	1	0	0
AT1G29400	259769_at	AML5 (ARABIDOPSIS MEI2-LIKE PROTEIN 5); RNA binding	x	2.66755	1	0	0
AT3G22200	256765_at	POP2 (POLLEN-PISTIL INCOMPATIBILITY 2); 4-aminobutyrate transaminase	x	2.66679	2	0	0
AT3G12240	256289_s_at	[AT3G12240, SCPL15 (serine carboxypeptidase-like 15); serine carboxypeptidase];[AT3G12230, SCPL14 (serine carboxypeptidase-like 14); serine carboxypeptidase]	x	2.66224	0	0	0
AT3G12230	256289_s_at	[AT3G12240, SCPL15 (serine carboxypeptidase-like 15); serine carboxypeptidase];[AT3G12230, SCPL14 (serine carboxypeptidase-like 14); serine carboxypeptidase]	x	2.66224	0	0	0
AT1G63720	260243_at	similar to hydroxyproline-rich glycoprotein family protein [Arabidopsis thaliana] (TAIR:AT5G52430.1); similar to unknown [Thellungiella halophila] (GB:ABJ98061.1)	x	2.66205	2	0	0
AT5G26820	246847_at	ferroportin-related	x	2.66041	0	0	0
AT5G56180	247997_at	ATARP8 (ACTIN-RELATED PROTEIN 8); structural constituent of cytoskeleton	x	2.65899	6	0	0
AT1G57820	245828_at	ORTH2/VIM1 (VARIANT IN METHYLATION 1); DNA binding / chromatin binding / double-stranded methylated DNA binding / histone binding / methyl-CpG binding / methyl-CpNpG binding / methyl-CpNpN binding	x	2.65766	2	0	0
AT2G03540	265709_at	transposable element gene	x	2.65426	0	1	0
AT1G47900	259806_at	similar to unknown protein [Arabidopsis thaliana] (TAIR:AT1G19835.1); similar to unnamed protein product [Vitis vinifera] (GB:CAO48232.1); similar to hypothetical protein OsI_010472 [Oryza sativa (indica cultivar-group)] (GB:EAY89239.1); similar to hypothetical protein [Vitis vinifera] (GB:CAN60525.1); contains InterPro domain Protein of unknown function DUF869, plant (InterPro:IPR008587)	x	2.65149	0	0	0
AT5G42800	249215_at	DFR (DIHYDROFLAVONOL 4-REDUCTASE); dihydrokaempferol 4-reductase	x	2.6488	2	0	0
AT3G09210	259038_at	PTAC13 (PLASTID TRANSCRIPTIONALLY ACTIVE13); transcription elongation regulator	x	2.64756	0	0	0
AT2G15890	265478_at	MEE14 (maternal effect embryo arrest 14)	x	2.64483	2	0	0
AT2G46250	266589_at	myosin heavy chain-related	x	2.64149	0	0	0
AT3G06510	258512_at	SFR2 (SENSITIVE TO FREEZING 2); hydrolase, hydrolyzing O-glycosyl compounds	x	2.64061	2	0	0
AT1G74970	262172_at	RPS9 (RIBOSOMAL PROTEIN S9); structural constituent of ribosome	x	2.63932	0	0	0
AT5G18290	250025_at	SIP1;2 (SMALL AND BASIC INTRINSIC PROTEIN1B)	x	2.63914	0	0	0
AT3G26650	257807_at	GAPA (GLYCERALDEHYDE 3-PHOSPHATE DEHYDROGENASE A SUBUNIT); glyceraldehyde-3-phosphate dehydrogenase	x	2.63522	0	0	0
AT1G72820	262355_at	mitochondrial substrate carrier family protein	x	2.63221	2	0	0
AT2G40300	263831_at	ATFER4 (FERRITIN 4); ferric iron binding	x	2.6306	2	1	1
AT5G65110	247176_at	ACX2 (ACYL-COA OXIDASE 2); acyl-CoA oxidase	x	2.62617	4	2	1
AT3G55390	251795_at	integral membrane family protein	x	2.62579	1	0	0
AT2G36000	263946_at	mitochondrial transcription termination factor-related / mTERF-related	x	2.62394	0	0	0
AT2G04550	263862_at	IBR5 (INDOLE-3-BUTYRIC ACID RESPONSE 5); protein tyrosine/serine/threonine phosphatase	x	2.61972	0	0	0
AT1G66890	245761_at	similar to 50S ribosomal protein-related [Arabidopsis thaliana] (TAIR:AT5G16200.1); similar to hypothetical protein [Vitis vinifera] (GB:CAN81684.1)	x	2.61646	1	0	0
AT1G67280	264970_at	lactoylglutathione lyase, putative / glyoxalase I, putative	x	2.61297	0	0	0
AT1G20693	256091_at	HMGB2 (HIGH MOBILITY GROUP B 2); transcription factor	x	2.59835	0	0	0
AT1G80280	260297_at	hydrolase, alpha/beta fold family protein	x	2.59693	0	0	0
AT2G24100	265999_at	similar to unknown protein [Arabidopsis thaliana] (TAIR:AT4G30780.1); similar to unnamed protein product [Vitis vinifera] (GB:CAO66612.1)	x	2.59255	2	1	1
AT1G53400	260589_at	similar to unknown protein [Arabidopsis thaliana] (TAIR:AT5G45740.1); similar to unknown [Brassica rapa] (GB:ABL97984.1); contains domain PTHR13609 (PTHR13609)	x	2.58695	0	0	0
AT3G10250	259153_at	similar to unknown protein [Arabidopsis thaliana] (TAIR:AT5G04090.2); similar to unnamed protein product [Vitis vinifera] (GB:CAO63062.1); contains InterPro domain Conserved hypothetical protein CHP01589, plant (InterPro:IPR006476)	x	2.58631	2	0	0
AT1G74470	260236_at	geranylgeranyl reductase	x	2.58505	1	0	0
AT1G05840	261253_at	aspartyl protease family protein	x	2.58022	0	1	0
AT4G14030	245285_s_at	[AT4G14030, selenium-binding protein, putative];[AT4G14040, EDA38 (embryo sac development arrest 38); selenium binding]	x	2.57901	1	0	0
AT4G14040	245285_s_at	[AT4G14030, selenium-binding protein, putative];[AT4G14040, EDA38 (embryo sac development arrest 38); selenium binding]	x	2.57901	1	0	0
AT5G13510	245852_at	ribosomal protein L10 family protein	x	2.57715	0	0	0
AT5G01920	251068_at	STN8 (state transition 8); kinase	x	2.57504	0	0	0
AT5G12900	250265_at	similar to unknown protein [Arabidopsis thaliana] (TAIR:AT1G12330.1); similar to unnamed protein product [Vitis vinifera] (GB:CAO21950.1); contains domain Spectrin repeat (SSF46966)	x	2.57246	0	0	0
AT5G53160	248302_at	similar to unknown protein [Arabidopsis thaliana] (TAIR:AT4G27920.1); similar to unnamed protein product [Vitis vinifera] (GB:CAO69376.1); similar to hypothetical protein [Vitis vinifera] (GB:CAN64668.1); contains InterPro domain Bet v I allergen; (InterPro:IPR000916)	x	2.556	0	0	0
AT5G58375	247817_at	similar to unknown protein [Arabidopsis thaliana] (TAIR:AT5G14602.1); similar to unnamed protein product [Vitis vinifera] (GB:CAO21327.1); contains domain PTHR12133 (PTHR12133)	x	2.55457	0	0	0
AT1G19600	261136_at	pfkB-type carbohydrate kinase family protein	x	2.55326	0	0	0
AT4G39090	252927_at	RD19 (RESPONSIVE TO DEHYDRATION 19); cysteine-type peptidase	x	2.54709	2	0	0
AT5G23330	249827_at	riboflavin biosynthesis protein-related	x	2.54613	0	0	0
AT5G44250	249064_at	similar to unknown protein [Arabidopsis thaliana] (TAIR:AT2G15695.1); similar to unnamed protein product [Vitis vinifera] (GB:CAO61325.1); contains InterPro domain Protein of unknown function DUF829, eukaryotic (InterPro:IPR008547)	x	2.54452	0	1	0
AT2G18890	266946_at	protein kinase family protein	x	2.54289	0	0	0
AT3G18035	258141_at	HON4; DNA binding	x	2.54178	1	0	0
AT3G06750	258535_at	hydroxyproline-rich glycoprotein family protein	x	2.53398	4	1	1
AT3G48210	252351_at	similar to unnamed protein product [Vitis vinifera] (GB:CAO64278.1); contains InterPro domain Kinetochore-Ndc80 subunit Spc25 (InterPro:IPR013255)	x	2.52682	0	1	0
AT4G21280	254398_at	PSBQ/PSBQ-1/PSBQA; calcium ion binding	x	2.52148	1	0	0
AT2G25070	264376_at	protein phosphatase 2C, putative / PP2C, putative	x	2.52118	0	0	0
AT1G76460	259984_at	RNA recognition motif (RRM)-containing protein	x	2.51616	0	1	0
AT4G11360	254919_at	RHA1B (RING-H2 finger A1B); protein binding / zinc ion binding	x	2.51473	0	0	0
AT5G25490	246891_at	zinc finger (Ran-binding) family protein	x	2.51021	0	0	0
AT3G15357	258397_at	unknown protein	x	2.50949	5	1	1
AT5G66570	247073_at	OE33/OEE1/OEE33/PSBO-1/PSBO1 (OXYGEN-EVOLVING ENHANCER 33); oxygen evolving/ poly(U) binding	x	2.50833	1	0	0
AT5G16480	250124_at	tyrosine specific protein phosphatase family protein	x	2.50803	1	0	0
AT3G13175	257191_at	similar to unnamed protein product [Vitis vinifera] (GB:CAO45116.1)	x	2.50714	0	1	0
AT1G80190	262043_at	PSF1	x	2.50529	0	0	0
AT4G28703	253737_at	similar to unknown protein [Arabidopsis thaliana] (TAIR:AT3G04300.1); similar to unnamed protein product [Vitis vinifera] (GB:CAO44490.1); similar to Os04g0509400 [Oryza sativa (japonica cultivar-group)] (GB:NP_001053279.1); similar to OSJNBb0065L13.6 [Oryza sativa (japonica cultivar-group)] (GB:CAE03363.1); contains InterPro domain RmlC-like jelly roll fold (InterPro:IPR014710); contains InterPr…	x	2.50046	1	0	0
AT5G47110	248828_at	lil3 protein, putative	x	2.49938	3	0	0
AT1G14910	262856_at	epsin N-terminal homology (ENTH) domain-containing protein	x	2.4988	0	0	0
AT2G02310	266232_at	ATPP2-B6 (Phloem protein 2-B6); carbohydrate binding	x	2.49468	3	0	0
AT3G03150	258845_at	similar to unknown protein [Arabidopsis thaliana] (TAIR:AT5G17165.1); similar to seed specific protein Bn15D1B [Brassica napus] (GB:AAP37967.1)	x	2.49453	2	4	1
AT3G56400	251705_at	WRKY70 (WRKY DNA-binding protein 70); transcription factor	x	2.49316	0	0	0
AT4G38280	245134_s_at	[AT4G38280, similar to unknown protein [Arabidopsis thaliana] (TAIR:AT2G45250.1); similar to unknown [Populus trichocarpa] (GB:ABK93717.1)];[AT2G45250, similar to unknown protein [Arabidopsis thaliana] (TAIR:AT4G38280.1); similar to unknown [Populus trichocarpa] (GB:ABK93717.1)]	x	2.49286	0	0	0
AT2G45250	245134_s_at	[AT4G38280, similar to unknown protein [Arabidopsis thaliana] (TAIR:AT2G45250.1); similar to unknown [Populus trichocarpa] (GB:ABK93717.1)];[AT2G45250, similar to unknown protein [Arabidopsis thaliana] (TAIR:AT4G38280.1); similar to unknown [Populus trichocarpa] (GB:ABK93717.1)]	x	2.49286	0	0	0
AT4G16800	245446_at	enoyl-CoA hydratase, putative	x	2.49171	2	0	0
AT1G32060	255720_at	PRK (PHOSPHORIBULOKINASE); ATP binding / phosphoribulokinase/ protein binding	x	2.48919	2	0	0
AT2G44150	267184_at	ASHH3 (HISTONE-LYSINE N-METHYLTRANSFERASE ASHH3)	x	2.48638	1	0	0
AT4G20000	254524_at	VQ motif-containing protein	x	2.48388	0	0	0
AT3G14600	258090_at	60S ribosomal protein L18A (RPL18aC)	x	2.47936	1	1	1
AT1G06650	262638_at	2-oxoglutarate-dependent dioxygenase, putative	x	2.47911	0	0	0
AT2G17040	263584_at	ANAC036 (Arabidopsis NAC domain containing protein 36); transcription factor	x	2.47795	2	0	0
AT1G32360	260652_at	zinc finger (CCCH-type) family protein	x	2.4754	1	0	0
AT5G03280	250928_at	EIN2 (ETHYLENE INSENSITIVE 2); transporter	x	2.47234	0	0	0
AT2G27290	265628_at	similar to unnamed protein product [Vitis vinifera] (GB:CAO48682.1); contains InterPro domain Protein of unknown function DUF1279 (InterPro:IPR009688)	x	2.47046	0	0	0
AT1G66330	260137_at	senescence-associated family protein	x	2.46796	0	0	0
AT2G39530	266967_at	integral membrane protein, putative	x	2.46245	0	0	0
AT1G77000	264957_at	ATSKP2;2/SKP2B (ARABIDOPSIS HOMOLOG OF HOMOLOG OF HUMAN SKP2 2); ubiquitin-protein ligase	x	2.4565	2	0	0
AT3G54500	251869_at	similar to dentin sialophosphoprotein-related [Arabidopsis thaliana] (TAIR:AT5G64170.1); similar to dentin sialophosphoprotein-related [Arabidopsis thaliana] (TAIR:AT5G64170.2); similar to conserved hypothetical protein [Medicago truncatula] (GB:ABD28297.1)	x	2.45129	0	0	0
AT1G71500	259896_at	Rieske (2Fe-2S) domain-containing protein	x	2.44647	1	2	1
AT3G23290	256942_at	similar to unknown protein [Arabidopsis thaliana] (TAIR:AT2G31160.1); similar to unknown [Populus trichocarpa] (GB:ABK96211.1); contains InterPro domain Protein of unknown function DUF640 (InterPro:IPR006936)	x	2.44396	0	0	0
AT5G12130	250315_at	PDE149 (PIGMENT DEFECTIVE 149)	x	2.44396	0	0	0
AT4G21450	254425_at	vesicle-associated membrane family protein / VAMP family protein	x	2.44339	2	0	0
AT1G56200	256223_at	EMB1303 (EMBRYO DEFECTIVE 1303)	x	2.4407	0	1	0
AT1G68570	262281_at	proton-dependent oligopeptide transport (POT) family protein	x	2.43932	0	0	0
AT3G07540	259021_at	formin homology 2 domain-containing protein / FH2 domain-containing protein	x	2.4339	0	0	0
AT5G14510	250183_at	armadillo/beta-catenin repeat family protein	x	2.43126	0	0	0
AT5G10970	250396_at	zinc finger (C2H2 type) family protein	x	2.42891	0	1	0
AT5G63200	247364_at	tetratricopeptide repeat (TPR)-containing protein	x	2.42882	0	0	0
AT1G79210	264140_at	20S proteasome alpha subunit B, putative	x	2.42823	0	1	0
AT2G46030	266604_at	UBC6 (UBIQUITIN-CONJUGATING ENZYME 6); ubiquitin-protein ligase	x	2.42384	2	0	0
AT3G05100	259300_at	similar to hypothetical protein [Vitis vinifera] (GB:CAN76021.1); contains InterPro domain Methyltransferase type 12 (InterPro:IPR013217)	x	2.42338	0	0	0
AT2G21240	263413_at	ATBPC4/BBR/BPC4/BPC4 (BASIC PENTACYSTEINE 4); DNA binding / transcription factor	x	2.42123	1	0	0
AT2G17640	264594_at	AtSerat3;1 (SERINE ACETYLTRANSFERASE-106); acetyltransferase/ serine O-acetyltransferase	x	2.41949	0	0	0
AT1G03680	264845_at	ATHM1 (Arabidopsis thioredoxin M-type 1); thiol-disulfide exchange intermediate	x	2.41946	0	1	0
AT4G17695	245302_at	KAN3 (KANADI 3); DNA binding / transcription factor	x	2.40873	0	0	0
AT5G13080	245976_at	WRKY75 (WRKY DNA-BINDING PROTEIN 75); transcription factor	x	2.40866	3	0	0
AT1G26665	261272_at	similar to RNA polymerase II mediator complex protein-related [Arabidopsis thaliana] (TAIR:AT5G41910.1); similar to unnamed protein product [Vitis vinifera] (GB:CAO62915.1); contains domain PTHR13345:SF2 (PTHR13345:SF2); contains domain PD331788 (PD331788); contains domain PTHR13345 (PTHR13345)	x	2.40671	1	0	0
AT3G48520	252368_at	CYP94B3 (cytochrome P450, family 94, subfamily B, polypeptide 3); oxygen binding	x	2.40612	2	0	0
AT1G60140	264246_at	ATTPS10 (TREHALOSE PHOSPHATE SYNTHASE); transferase, transferring glycosyl groups / trehalose-phosphatase	x	2.40576	0	0	0
AT3G01650	259178_at	RGLG1 (RING DOMAIN LIGASE1); protein binding / zinc ion binding	x	2.40428	0	0	0
AT2G39800	251775_s_at	[AT2G39800, P5CS1 (DELTA1-PYRROLINE-5-CARBOXYLATE SYNTHASE 1)];[AT3G55610, P5CS2 (DELTA 1-PYRROLINE-5-CARBOXYLATE SYNTHASE 2); catalytic/ glutamate 5-kinase/ glutamate-5-semialdehyde dehydrogenase/ oxidoreductase]	x	2.40189	1	1	1
AT3G55610	251775_s_at	[AT2G39800, P5CS1 (DELTA1-PYRROLINE-5-CARBOXYLATE SYNTHASE 1)];[AT3G55610, P5CS2 (DELTA 1-PYRROLINE-5-CARBOXYLATE SYNTHASE 2); catalytic/ glutamate 5-kinase/ glutamate-5-semialdehyde dehydrogenase/ oxidoreductase]	x	2.40189	0	0	0
AT4G24350	254150_at	phosphorylase family protein	x	2.3951	1	0	0
AT4G25940	254032_at	epsin N-terminal homology (ENTH) domain-containing protein	x	2.38876	0	0	0
AT3G56010	251744_at	similar to hypothetical protein [Vitis vinifera] (GB:CAN79918.1); similar to unnamed protein product [Vitis vinifera] (GB:CAO41393.1)	x	2.3865	0	1	0
AT3G49140	252290_at	binding	x	2.38605	0	0	0
AT1G75420	261112_at	glycosyl transferase family 1 protein	x	2.38505	0	0	0
AT3G53460	251956_at	CP29 (chloroplast 29 kDa ribonucleoprotein); RNA binding / poly(U) binding	x	2.38457	0	0	0
AT3G27020	257789_at	YSL6 (YELLOW STRIPE LIKE 6); oligopeptide transporter	x	2.38382	2	0	0
AT1G13270	259363_at	MAP1C (METHIONINE AMINOPEPTIDASE 1B); metalloexopeptidase	x	2.38327	0	0	0
AT2G18940	266951_at	pentatricopeptide (PPR) repeat-containing protein	x	2.3811	1	0	0
AT1G60950	259727_at	FED A (FERREDOXIN 2); 2 iron, 2 sulfur cluster binding / electron carrier/ iron-sulfur cluster binding	x	2.37756	1	0	0
AT3G25070	257868_at	RIN4 (RPM1 INTERACTING PROTEIN 4); protein binding	x	2.37448	0	0	0
AT4G28830	253762_at	methyltransferase	x	2.37381	0	0	0
AT2G45850	266929_at	DNA-binding family protein	x	2.373	0	2	0
AT1G75410	261120_at	BLH3; DNA binding / transcription factor	x	2.37283	0	1	0
AT3G04320	258586_s_at	[AT3G04320, endopeptidase inhibitor];[AT3G04330, trypsin and protease inhibitor family protein / Kunitz family protein]	x	2.37085	1	0	0
AT3G04330	258586_s_at	[AT3G04320, endopeptidase inhibitor];[AT3G04330, trypsin and protease inhibitor family protein / Kunitz family protein]	x	2.37085	0	0	0
AT2G03390	265707_at	uvrB/uvrC motif-containing protein	x	2.36965	0	1	0
AT3G13740	256786_at	URF 4-related	x	2.36534	1	0	0
AT1G08750	264810_at	GPI-anchor transamidase, putative	x	2.36439	0	0	0
AT1G76050	262672_at	pseudouridine synthase family protein	x	2.36217	0	0	0
AT1G56500	259603_at	haloacid dehalogenase-like hydrolase family protein	x	2.3616	0	0	0
AT2G04890	263633_at	SCL21 (SCARECROW-LIKE 21); transcription factor	x	2.36106	0	0	0
AT1G71695	261518_at	peroxidase 12 (PER12) (P12) (PRXR6)	x	2.35782	0	1	0
AT3G54510	251870_at	early-responsive to dehydration protein-related / ERD protein-related	x	2.35572	0	0	0
AT5G13140	245980_at	similar to unknown protein [Arabidopsis thaliana] (TAIR:AT3G26960.1); similar to unknown [Euphorbia pulcherrima] (GB:ABO43960.1); contains InterPro domain Pollen Ole e 1 allergen and extensin (InterPro:IPR006041)	x	2.35448	0	0	0
AT5G03310	250940_at	auxin-responsive family protein	x	2.35295	0	0	0
AT1G68070	260008_at	zinc finger (C3HC4-type RING finger) family protein	x	2.35106	0	0	0
AT1G67910	259996_at	similar to unknown protein [Arabidopsis thaliana] (TAIR:AT1G24577.1); similar to unknown [Populus trichocarpa] (GB:ABK93048.1)	x	2.35041	1	0	0
AT4G37180	246215_at	myb family transcription factor	x	2.3502	1	2	1
AT2G36900	263839_at	MEMB11 (Golgi SNARE protein membrin 11); SNAP receptor	x	2.34664	1	0	0
AT3G26300	256870_at	CYP71B34 (cytochrome P450, family 71, subfamily B, polypeptide 34); oxygen binding	x	2.34351	1	0	0
AT5G08260	250517_at	SCPL35 (serine carboxypeptidase-like 35); serine carboxypeptidase	x	2.34337	1	0	0
AT2G29570	266297_at	PCNA2 (PROLIFERATING CELL NUCLEAR ANTIGEN 2); DNA binding / DNA polymerase processivity factor	x	2.34041	1	0	0
AT2G45440	245145_at	DHDPS2 (DIHYDRODIPICOLINATE SYNTHASE); dihydrodipicolinate synthase	x	2.33892	0	1	0
AT3G17100	257894_at	transcription factor	x	2.33837	1	0	0
AT3G20570	257093_at	plastocyanin-like domain-containing protein	x	2.33474	2	1	1
AT5G51910	248385_at	TCP family transcription factor, putative	x	2.33224	0	0	0
AT3G47250	252462_at	similar to unknown protein [Arabidopsis thaliana] (TAIR:AT3G47200.1); similar to unknown protein [Arabidopsis thaliana] (TAIR:AT3G47200.2); similar to unnamed protein product [Vitis vinifera] (GB:CAO15956.1); contains InterPro domain Protein of unknown function DUF247, plant (InterPro:IPR004158)	x	2.33117	0	2	0
AT5G42720	249214_at	glycosyl hydrolase family 17 protein	x	2.33001	1	0	0
AT4G15520	245562_at	tRNA/rRNA methyltransferase (SpoU) family protein	x	2.32833	0	0	0
AT3G02740	258615_at	aspartyl protease family protein	x	2.32813	0	0	0
AT3G03590	259171_at	SWIB complex BAF60b domain-containing protein	x	2.32425	0	0	0
AT2G33450	255850_at	50S ribosomal protein L28, chloroplast (CL28)	x	2.32334	1	0	0
AT1G55805	264546_at	BolA-like family protein	x	2.32184	0	0	0
AT1G17050	262526_at	SPS2 (SOLANESYL DIPHOSPHATE SYNTHASE 2); dimethylallyltranstransferase/ trans-octaprenyltranstransferase	x	2.32073	1	0	0
AT1G49170	260760_at	similar to unknown protein [Arabidopsis thaliana] (TAIR:AT5G63440.3); similar to unknown protein [Arabidopsis thaliana] (TAIR:AT5G63440.2); similar to hypothetical protein [Vitis vinifera] (GB:CAN83055.1); contains InterPro domain Protein of unknown function DUF167 (InterPro:IPR003746)	x	2.31848	0	0	0
AT4G33400	253357_at	dem protein-related / defective embryo and meristems protein-related	x	2.31503	0	0	0
AT1G19680	261140_at	protein binding / zinc ion binding	x	2.31483	0	0	0
AT1G78010	262189_at	tRNA modification GTPase, putative	x	2.31481	0	0	0
AT4G02800	255460_at	similar to unknown protein [Arabidopsis thaliana] (TAIR:AT1G30050.1); similar to Os04g0228100 [Oryza sativa (japonica cultivar-group)] (GB:NP_001052288.1); similar to H0209A05.2 [Oryza sativa (indica cultivar-group)] (GB:CAH66085.1)	x	2.31479	0	0	0
AT2G18250	265324_at	ATCOAD (4-PHOSPHOPANTETHEINE ADENYLYLTRANSFERASE); nucleotidyltransferase/ pantetheine-phosphate adenylyltransferase	x	2.31411	0	0	0
AT5G19010	249964_at	MPK16 (mitogen-activated protein kinase 16); MAP kinase	x	2.31277	0	2	0
AT5G18120	250030_at	ATAPRL7 (APR-LIKE 7)	x	2.31243	0	1	0
AT1G73805	260046_at	calmodulin binding	8.81645	13.5833	0	0	0
AT3G15620	258227_at	UVR3 (UV REPAIR DEFECTIVE 4)	x	2.30662	1	1	1
AT1G08680	264796_at	ZIGA4 (ARF GAP-LIKE ZINC FINGER-CONTAINING PROTEIN ZIGA4); DNA binding	x	2.30506	0	1	0
AT1G78770	264293_at	cell division cycle family protein	x	2.30494	1	0	0
AT3G55450	251789_at	protein kinase, putative	x	2.30355	0	0	0
AT5G23760	249811_at	heavy-metal-associated domain-containing protein	x	2.30351	1	0	0
AT4G25900	254040_at	aldose 1-epimerase family protein	x	2.30128	0	0	0
AT5G63520	247390_at	Identical to F-box/LRR-repeat protein At5g63520 [Arabidopsis Thaliana] (GB:Q9FMV0;GB:Q8GX97); similar to unknown [Populus trichocarpa x Populus deltoides] (GB:ABK96301.1); contains InterPro domain Cyclin-like F-box (InterPro:IPR001810)	x	2.29973	1	2	1
AT1G67400	264991_s_at	[AT1G67400, similar to phagocytosis and cell motility protein ELMO1-related [Arabidopsis thaliana] (TAIR:AT3G43400.1); similar to phagocytosis and cell motility protein ELMO1, putative, expressed [Oryza sativa (japonica cultivar-group)] (GB:ABA93689.2); contains InterPro domain Engulfment and cell motility, ELM; (InterPro:IPR006816)];[AT3G43400, phagocytosis and cell motility protein ELMO1-relate…	x	2.29296	0	0	0
AT3G43400	264991_s_at	[AT1G67400, similar to phagocytosis and cell motility protein ELMO1-related [Arabidopsis thaliana] (TAIR:AT3G43400.1); similar to phagocytosis and cell motility protein ELMO1, putative, expressed [Oryza sativa (japonica cultivar-group)] (GB:ABA93689.2); contains InterPro domain Engulfment and cell motility, ELM; (InterPro:IPR006816)];[AT3G43400, phagocytosis and cell motility protein ELMO1-relate…	x	2.29296	0	0	0
AT2G26280	267373_at	CID7; ATP binding / damaged DNA binding	x	2.28993	1	0	0
AT5G64940	247232_at	ATATH13 (ABC2 homolog 13)	x	2.2899	1	0	0
AT5G19860	245913_at	similar to unknown protein [Arabidopsis thaliana] (TAIR:AT1G55265.1); similar to unnamed protein product [Vitis vinifera] (GB:CAO23444.1); contains InterPro domain Protein of unknown function DUF538 (InterPro:IPR007493)	x	2.28982	0	0	0
AT4G26400	253958_at	zinc finger (C3HC4-type RING finger) family protein	x	2.28874	0	0	0
AT3G15850	258250_at	FAD5 (FATTY ACID DESATURASE 5); oxidoreductase	x	2.28723	1	0	0
AT5G16650	250079_at	DNAJ heat shock N-terminal domain-containing protein	x	2.28345	0	0	0
AT5G42310	249247_at	pentatricopeptide (PPR) repeat-containing protein	x	2.28184	1	0	0
AT2G36670	265206_at	aspartyl protease family protein	x	2.28144	2	0	0
AT5G35970	249677_at	DNA-binding protein, putative	x	2.27867	1	0	0
AT1G77500	259734_at	similar to unknown protein [Arabidopsis thaliana] (TAIR:AT1G21740.1); similar to unnamed protein product [Vitis vinifera] (GB:CAO61884.1); contains InterPro domain Protein of unknown function DUF632 (InterPro:IPR006867); contains InterPro domain Protein of unknown function DUF630 (InterPro:IPR006868)	x	2.2765	2	1	1
AT1G78820	264279_s_at	[AT1G78820, curculin-like (mannose-binding) lectin family protein / PAN domain-containing protein];[AT1G78830, curculin-like (mannose-binding) lectin family protein]	x	2.27581	1	0	0
AT1G78830	264279_s_at	[AT1G78820, curculin-like (mannose-binding) lectin family protein / PAN domain-containing protein];[AT1G78830, curculin-like (mannose-binding) lectin family protein]	x	2.27581	1	0	0
AT4G03280	255435_at	PETC (PHOTOSYNTHETIC ELECTRON TRANSFER C)	x	2.27579	0	1	0
AT5G49660	248590_at	leucine-rich repeat transmembrane protein kinase, putative	x	2.27504	0	0	0
AT1G77700	259674_at	pathogenesis-related thaumatin family protein	x	2.27488	2	0	0
AT5G53320	248254_at	leucine-rich repeat transmembrane protein kinase, putative	x	2.2736	0	0	0
AT1G45976	245781_at	SBP1 (S-RIBONUCLEASE BINDING PROTEIN 1); protein binding / zinc ion binding	x	2.27252	1	1	1
AT1G20810	256088_at	immunophilin / FKBP-type peptidyl-prolyl cis-trans isomerase family protein	x	2.27021	1	0	0
AT2G43800	260565_at	formin homology 2 domain-containing protein / FH2 domain-containing protein	x	2.26872	0	0	0
AT1G08460	261720_at	HDA08 (histone deacetylase 8); histone deacetylase	x	2.26795	2	1	1
AT5G62340	247477_at	invertase/pectin methylesterase inhibitor family protein	x	2.2643	0	0	0
AT5G06280	250735_at	similar to hypothetical protein [Vitis vinifera] (GB:CAN67410.1)	x	2.26219	1	0	0
AT3G01480	259193_at	CYP38 (CYCLOPHILIN 38); peptidyl-prolyl cis-trans isomerase	x	2.26218	1	1	1
AT1G16080	261793_at	similar to unknown [Populus trichocarpa] (GB:ABK94042.1)	x	2.26039	1	0	0
AT5G05940	250756_at	ATROPGEF5/ROPGEF5 (KINASE PARTNER PROTEIN-LIKE); Rho guanyl-nucleotide exchange factor/	x	2.25924	0	0	0
AT5G63630	247335_at	DEAD box RNA helicase, putative	x	2.25811	1	1	1
AT3G13360	257660_at	WIP3 (WPP-DOMAIN INTERACTING PROTEIN 3)	x	2.25727	0	0	0
AT1G49510	262394_at	EMB1273 (EMBRYO DEFECTIVE 1273)	x	2.25533	0	0	0
AT4G12460	254817_at	oxysterol binding	x	2.25527	2	0	0
AT1G53990	263198_at	GLIP3 (GDSL-motif lipase 3); carboxylesterase/ lipase	x	2.25376	1	0	0
AT1G35420	260106_at	dienelactone hydrolase family protein	x	2.25279	0	0	0
AT4G13600	254719_at	glycosyl hydrolase family protein 17	x	2.25085	1	0	0
AT2G16740	265357_at	UBC29 (UBIQUITIN-CONJUGATING ENZYME 29); ubiquitin-protein ligase	x	2.24742	1	0	0
AT4G08110	255181_at	transposable element gene	x	2.24336	1	0	0
AT4G21350	254405_at	B80/PUB8 (PLANT U-BOX8); binding / protein binding / ubiquitin-protein ligase/ zinc ion binding	x	2.23944	1	0	0
AT3G11550	259291_at	integral membrane family protein	x	2.23889	0	0	0
AT4G23410	254258_at	TET5 (TETRASPANIN5)	x	2.23793	1	0	0
AT4G05060	255258_at	vesicle-associated membrane family protein / VAMP family protein	x	2.23756	0	0	0
AT3G57520	251642_at	ATSIP2 (ARABIDOPSIS THALIANA SEED IMBIBITION 2); hydrolase, hydrolyzing O-glycosyl compounds	x	2.2359	2	0	0
AT4G28750	253738_at	PSAE-1 (PSA E1 KNOCKOUT); catalytic	x	2.23513	2	0	0
AT5G41340	249299_at	UBC4 (UBIQUITIN CONJUGATING ENZYME 4); ubiquitin-protein ligase	x	2.23194	1	1	1
AT2G41310	266372_at	ATRR3 (RESPONSE REGULATOR 3); transcription regulator	x	2.23094	1	0	0
AT5G15510	246557_at	similar to unknown protein [Arabidopsis thaliana] (TAIR:AT3G01015.1); similar to unnamed protein product [Vitis vinifera] (GB:CAO15061.1); contains InterPro domain Targeting for Xklp2 (InterPro:IPR009675)	x	2.22727	2	0	0
AT3G08760	258683_at	ATSIK; kinase	x	2.22662	0	0	0
AT4G20030	254504_at	RNA recognition motif (RRM)-containing protein	x	2.22527	0	0	0
AT2G46200	266593_at	similar to unnamed protein product [Vitis vinifera] (GB:CAO39689.1)	x	2.22509	1	1	1
AT1G44830	261327_at	AP2 domain-containing transcription factor TINY, putative	x	2.22282	1	1	1
AT4G25500	254073_at	ATRSP35 (Arabidopsis thaliana arginine/serine-rich splicing factor 35); RNA binding	x	2.22282	0	0	0
AT3G50760	252179_at	GATL2 (Galacturonosyltransferase-like 2); polygalacturonate 4-alpha-galacturonosyltransferase/ transferase, transferring glycosyl groups / transferase, transferring hexosyl groups	x	2.22101	2	0	0
AT2G42300	265880_at	basic helix-loop-helix (bHLH) family protein	x	2.21826	0	0	0
AT2G01120	262201_at	ATORC4/ORC4 (ORIGIN RECOGNITION COMPLEX SUBUNIT 4); protein binding	x	2.21813	0	0	0
AT2G33610	255846_at	ATSWI3B (Arabidopsis thaliana switching protein 3B); DNA binding	x	2.21265	1	0	0
AT5G67250	247033_at	SKIP2 (SKP1 INTERACTING PARTNER 2); ubiquitin-protein ligase	x	2.21105	2	1	1
AT2G07170	266427_at	binding	x	2.20776	0	1	0
AT3G24570	258127_at	peroxisomal membrane 22 kDa family protein	x	2.20564	1	0	0
AT1G50420	261866_at	SCL3 (SCARECROW-LIKE 3); transcription factor	x	2.20496	0	0	0
AT5G28060	246730_at	40S ribosomal protein S24 (RPS24B)	x	2.203	1	2	1
AT2G26500	245044_at	cytochrome b6f complex subunit (petM), putative	x	2.20248	2	0	0
AT5G40670	249373_at	PQ-loop repeat family protein / transmembrane family protein	x	2.20243	0	0	0
AT3G11590	259240_at	similar to unknown protein [Arabidopsis thaliana] (TAIR:AT5G22310.1); similar to unnamed protein product [Vitis vinifera] (GB:CAO15858.1); contains domain Bcr-Abl oncoprotein oligomerization domain (SSF69036)	x	2.20189	1	0	0
AT1G58807	245219_at	[AT1G58807, disease resistance protein (CC-NBS-LRR class), putative / PRM1 homolog, putative];[AT1G59124, disease resistance protein (CC-NBS-LRR class), putative / PRM1 homolog, putative]	x	2.19786	1	1	1
AT1G59124	245219_at	[AT1G58807, disease resistance protein (CC-NBS-LRR class), putative / PRM1 homolog, putative];[AT1G59124, disease resistance protein (CC-NBS-LRR class), putative / PRM1 homolog, putative]	x	2.19786	1	1	1
AT1G79630	261400_at	protein phosphatase 2C family protein / PP2C family protein	x	2.19751	1	0	0
AT5G38110	249544_at	ASF1B/SGA01/SGA1 (ANTI- SILENCING FUNCTION 1B)	x	2.19606	0	0	0
AT1G47530	262432_at	ripening-responsive protein, putative	x	2.19414	1	0	0
AT2G45980	266923_at	similar to unknown protein [Arabidopsis thaliana] (TAIR:AT4G00355.2); similar to unknown protein [Arabidopsis thaliana] (TAIR:AT4G00355.3); similar to unknown protein [Arabidopsis thaliana] (TAIR:AT4G00355.1); similar to unknown [Populus trichocarpa] (GB:ABK94390.1)	x	2.19394	1	1	1
AT4G13250	254764_at	short-chain dehydrogenase/reductase (SDR) family protein	x	2.18981	4	0	0
AT4G14500	245269_at	similar to unknown protein [Arabidopsis thaliana] (TAIR:AT3G23080.1); similar to unnamed protein product [Vitis vinifera] (GB:CAO71306.1); contains InterPro domain Lipid-binding START (InterPro:IPR002913)	x	2.18939	1	2	1
AT1G26910	263686_at	60S ribosomal protein L10 (RPL10B)	x	2.1879	1	0	0
AT3G06483	258902_at	PDK (PYRUVATE DEHYDROGENASE KINASE); ATP binding / pyruvate dehydrogenase (acetyl-transferring) kinase	x	2.18741	0	0	0
AT2G42070	267533_at	ATNUDT23 (Arabidopsis thaliana Nudix hydrolase homolog 23); hydrolase	x	2.18616	1	0	0
AT5G02630	250999_at	similar to unknown protein [Arabidopsis thaliana] (TAIR:AT5G18520.1); similar to unknown protein [Arabidopsis thaliana] (TAIR:AT3G09570.1); similar to unnamed protein product [Vitis vinifera] (GB:CAO18079.1); contains InterPro domain Transmembrane receptor, eukaryota; (InterPro:IPR009637)	x	2.18578	2	0	0
AT3G51850	246301_at	CPK13 (calcium-dependent protein kinase 13); calmodulin-dependent protein kinase/ kinase	x	2.18575	0	0	0
AT5G11840	250340_at	similar to unknown protein [Arabidopsis thaliana] (TAIR:AT5G67370.1); similar to unnamed protein product [Vitis vinifera] (GB:CAO43828.1); contains InterPro domain Protein of unknown function DUF1230 (InterPro:IPR009631)	x	2.18572	2	0	0
AT2G03730	264040_at	ACR5 (ACT Domain Repeat 5)	x	2.18313	0	0	0
AT4G10925	254953_at	F-box family protein	x	2.18097	0	0	0
AT5G42870	249168_at	lipin family protein	x	2.17967	0	0	0
AT5G50200	248551_at	WR3 (WOUND-RESPONSIVE 3); nitrate transmembrane transporter	x	2.17924	0	0	0
AT5G35560	249703_at	DENN (AEX-3) domain-containing protein	x	2.17832	0	0	0
AT5G32450	246170_at	RNA recognition motif (RRM)-containing protein	x	2.1767	0	0	0
AT1G44000	259460_at	similar to unknown protein [Arabidopsis thaliana] (TAIR:AT4G11911.1); similar to hypothetical protein [Vitis vinifera] (GB:CAN81476.1)	x	2.17638	1	0	0
AT4G28025	253825_at	similar to unnamed protein product [Vitis vinifera] (GB:CAO66511.1); contains domain Chlorophyll a-b binding protein (SSF103511)	x	2.17515	0	0	0
AT1G68830	260036_at	STN7 (STT7 HOMOLOG STN7); kinase/ protein kinase	x	2.17301	1	0	0
AT3G27420	257712_at	similar to unknown protein [Arabidopsis thaliana] (TAIR:AT5G40600.1); similar to unnamed protein product [Vitis vinifera] (GB:CAO14664.1)	x	2.17068	3	0	0
AT4G37190	246278_at	similar to Os03g0240900 [Oryza sativa (japonica cultivar-group)] (GB:NP_001049512.1); similar to Os12g0586400 [Oryza sativa (japonica cultivar-group)] (GB:NP_001067157.1); similar to hypothetical protein OsI_037654 [Oryza sativa (indica cultivar-group)] (GB:EAY83695.1); contains InterPro domain Tubulin/FtsZ, GTPase; (InterPro:IPR003008)	x	2.17067	0	0	0
AT1G06570	262635_at	PDS1 (PHYTOENE DESATURATION 1)	x	2.16972	3	0	0
AT5G46150	248885_at	LEM3 (ligand-effect modulator 3) family protein / CDC50 family protein	x	2.16861	1	0	0
AT1G50170	262417_at	ATSIRB; sirohydrochlorin ferrochelatase	x	2.1686	1	0	0
AT3G60300	251403_at	RWD domain-containing protein	x	2.1659	1	0	0
AT2G35320	266547_at	ATEYA (ARABIDOPSIS THALIANA EYES ABSENT HOMOLOG); protein tyrosine phosphatase, metal-dependent	x	2.1635	1	1	1
AT5G23120	249875_at	HCF136 (High chlorophyll fluorescence 136)	x	2.16333	4	0	0
AT4G36390	246237_at	radical SAM domain-containing protein / TRAM domain-containing protein	x	2.16059	0	0	0
AT1G43700	260813_at	VIP1 (VIRE2-INTERACTING PROTEIN 1); transcription factor	x	2.16	0	0	0
AT1G08570	264779_at	thioredoxin family protein	x	2.15996	0	0	0
AT2G41700	260496_at	ATPase, coupled to transmembrane movement of substances / amino acid transmembrane transporter	x	2.15866	0	0	0
AT5G35170	246651_at	adenylate kinase family protein	x	2.1577	0	0	0
AT5G08650	250531_at	GTP-binding protein LepA, putative	x	2.15762	0	0	0
AT5G08520	250524_at	myb family transcription factor	x	2.1568	0	0	0
AT5G35200	246653_at	epsin N-terminal homology (ENTH) domain-containing protein	x	2.15664	0	0	0
AT3G55250	251810_at	similar to unnamed protein product [Vitis vinifera] (GB:CAO14780.1)	x	2.15635	2	0	0
AT1G14040	262649_at	ATP binding / ATPase, coupled to transmembrane movement of substances	x	2.15635	0	2	0
AT2G47910	266483_at	CRR6 (CHLORORESPIRATORY REDUCTION 6)	x	2.15292	0	0	0
AT4G36050	253126_at	endonuclease/exonuclease/phosphatase family protein	x	2.15286	1	1	1
AT1G22850	264728_at	similar to unknown protein [Arabidopsis thaliana] (TAIR:AT1G03260.1); similar to unnamed protein product [Vitis vinifera] (GB:CAO44594.1); contains InterPro domain SNARE associated Golgi protein (InterPro:IPR015414)	x	2.1522	2	1	1
AT5G05250	250828_at	similar to unknown protein [Arabidopsis thaliana] (TAIR:AT3G56360.1); similar to unnamed protein product [Vitis vinifera] (GB:CAO41488.1)	x	2.15194	1	0	0
AT3G14990	257216_at	4-methyl-5(b-hydroxyethyl)-thiazole monophosphate biosynthesis protein, putative	x	2.15141	5	0	0
AT3G18290	257062_at	EMB2454 (EMBRYO DEFECTIVE 2454); protein binding / zinc ion binding	x	2.15066	1	0	0
AT3G24190	257253_at	ABC1 family protein	x	2.14982	0	0	0
AT2G32500	267057_at	similar to unknown protein [Arabidopsis thaliana] (TAIR:AT2G31670.1); similar to unnamed protein product [Vitis vinifera] (GB:CAO63710.1); contains InterPro domain Dimeric alpha-beta barrel (InterPro:IPR011008); contains InterPro domain Stress responsive alpha-beta barrel (InterPro:IPR013097)	x	2.14925	0	0	0
AT3G48690	252315_at	ATCXE12 (ARABIDOPSIS THALIANA CARBOXYESTERASE 12); carboxylesterase	x	2.14896	2	1	1
AT2G37180	265444_s_at	[AT2G37180, RD28 (plasma membrane intrinsic protein 2;3); water channel];[AT2G37170, PIP2B (plasma membrane intrinsic protein 2;2); water channel]	x	2.14881	0	0	0
AT2G37170	265444_s_at	[AT2G37180, RD28 (plasma membrane intrinsic protein 2;3); water channel];[AT2G37170, PIP2B (plasma membrane intrinsic protein 2;2); water channel]	x	2.14881	1	0	0
AT1G06180	260784_at	ATMYB13 (myb domain protein 13); DNA binding / transcription factor	x	2.14516	0	0	0
AT2G22420	264001_at	peroxidase 17 (PER17) (P17)	x	2.14379	0	0	0
AT2G42750	263985_at	DNAJ heat shock N-terminal domain-containing protein	x	2.14253	2	0	0
AT2G37190	265445_at	60S ribosomal protein L12 (RPL12A)	x	2.14104	1	0	0
AT2G41370	266369_at	BOP2 (BLADE ON PETIOLE2); protein binding	x	2.14102	0	0	0
AT3G19900	257965_at	similar to unknown [Picea sitchensis] (GB:ABK25235.1)	x	2.14013	0	0	0
AT3G49160	252300_at	pyruvate kinase family protein	x	2.13926	1	1	1
AT4G38370	252995_at	phosphoglycerate/bisphosphoglycerate mutase family protein	x	2.13685	0	0	0
AT1G80640	259860_at	protein kinase family protein	x	2.13596	0	0	0
AT3G28690	257016_at	protein kinase, putative	x	2.1358	0	1	0
AT5G43020	249184_at	leucine-rich repeat transmembrane protein kinase, putative	x	2.13559	0	0	0
AT3G47160	252464_at	protein binding / zinc ion binding	x	2.13554	1	1	1
AT2G26430	245043_at	RCY1 (ARGININE-RICH CYCLIN 1); cyclin-dependent protein kinase regulator	x	2.1322	0	0	0
AT1G07530	261062_at	scarecrow-like transcription factor 14 (SCL14)	x	2.13196	0	0	0
AT4G23810	254231_at	WRKY53 (WRKY DNA-binding protein 53); DNA binding / protein binding / transcription activator/ transcription factor	x	2.12927	0	0	0
AT1G54780	264185_at	thylakoid lumen 18.3 kDa protein	x	2.12917	0	0	0
AT4G13100	254803_at	zinc finger (C3HC4-type RING finger) family protein	x	2.12838	1	0	0
AT1G16310	262751_at	cation efflux family protein	x	2.12837	0	0	0
AT3G28130	257272_at	nodulin MtN21 family protein	x	2.12808	0	0	0
AT1G07970	260678_at	similar to hypothetical protein [Vitis vinifera] (GB:CAN63581.1); similar to unnamed protein product [Vitis vinifera] (GB:CAO21815.1); contains domain PTHR21780 (PTHR21780)	x	2.12791	0	2	0
AT1G52980	261314_at	GTP-binding family protein	x	2.12534	0	0	0
AT5G24620	249748_at	thaumatin-like protein, putative	x	2.12534	0	0	0
AT2G18170	263065_at	ATMPK7 (MAP KINASE 7); MAP kinase/ kinase	x	2.12382	1	0	0
AT4G21390	254408_at	B120; protein kinase/ sugar binding	x	2.12365	0	0	0
AT1G43130	264422_at	LCV2 (LIKE COV 2)	x	2.11924	1	0	0
AT4G03120	255431_at	proline-rich family protein	x	2.11891	0	0	0
AT1G63440	261551_at	HMA5 (HEAVY METAL ATPASE 5); ATPase, coupled to transmembrane movement of ions, phosphorylative mechanism	x	2.11627	1	0	0
AT5G22270	249941_at	similar to unknown protein [Arabidopsis thaliana] (TAIR:AT5G06270.1); similar to unnamed protein product [Vitis vinifera] (GB:CAO15841.1); similar to hypothetical protein [Vitis vinifera] (GB:CAN79170.1)	x	2.11622	1	0	0
AT5G18620	249997_at	CHR17 (CHROMATIN REMODELING FACTOR17); DNA-dependent ATPase	x	2.11495	0	0	0
AT4G26670	253981_at	mitochondrial import inner membrane translocase subunit Tim17/Tim22/Tim23 family protein	x	2.11487	0	0	0
AT4G13200	254760_at	Identical to Uncharacterized protein At4g13200, chloroplast precursor [Arabidopsis Thaliana] (GB:Q8LDV3;GB:Q9SVQ7); similar to unknown [Picea sitchensis] (GB:ABK25970.1); similar to unknown [Picea sitchensis] (GB:ABK22042.1)	x	2.11423	0	0	0
AT5G67130	247036_at	phospholipase C	x	2.11338	0	0	0
AT5G63510	247330_at	GAMMA CAL1 (GAMMA CARBONIC ANHYDRASE LIKE 1); carbonate dehydratase	x	2.10774	0	0	0
AT4G30860	253599_at	ASHR3 (ASH1-RELATED 3); protein binding / zinc ion binding	x	2.10728	0	0	0
AT3G45100	252617_at	SETH2; transferase, transferring glycosyl groups	x	2.1071	0	0	0
AT2G20142	265597_at	transmembrane receptor	x	2.10625	0	0	0
AT4G31530	253530_at	binding / catalytic/ coenzyme binding	x	2.10201	0	0	0
AT3G11100	256413_at	transcription factor	x	2.10075	3	0	0
AT5G45020	248977_at	similar to unknown protein [Arabidopsis thaliana] (TAIR:AT4G19880.1); similar to Intracellular chloride channel [Medicago truncatula] (GB:ABC75353.2); contains InterPro domain Thioredoxin-like fold (InterPro:IPR012336); contains InterPro domain Glutathione S-transferase, C-terminal-like (InterPro:IPR010987); contains InterPro domain Glutathione S-transferase, C-terminal (InterPro:IPR004046); cont…	x	2.09812	0	0	0
AT1G43670	260837_at	fructose-1,6-bisphosphatase, putative / D-fructose-1,6-bisphosphate 1-phosphohydrolase, putative / FBPase, putative	x	2.09797	1	0	0
AT5G37055	249650_at	ATSWC6	x	2.09768	0	1	0
AT1G80560	260285_at	3-isopropylmalate dehydrogenase, chloroplast, putative	x	2.09655	0	0	0
AT1G77480	259733_at	nucellin protein, putative	x	2.09539	2	2	1
AT1G80400	260330_at	zinc finger (C3HC4-type RING finger) family protein	x	2.09482	0	0	0
AT1G79190	264128_at	binding	x	2.09224	0	0	0
AT2G37860	266079_at	LCD1 (LOWER CELL DENSITY 1)	x	2.09208	2	0	0
AT5G13950	250232_at	similar to unknown protein [Arabidopsis thaliana] (TAIR:AT3G45830.1); similar to hypothetical protein [Vitis vinifera] (GB:CAN68271.1)	x	2.09138	0	0	0
AT1G03470	264821_at	kinase interacting family protein	x	2.09052	0	0	0
AT5G02800	250984_at	protein kinase family protein	x	2.08844	0	0	0
AT5G46410	248901_at	NLI interacting factor (NIF) family protein	x	2.08841	3	1	1
AT3G54150	251884_at	embryo-abundant protein-related	x	2.08749	0	0	0
AT4G13530	254722_at	similar to unknown protein [Arabidopsis thaliana] (TAIR:AT4G10080.1); similar to unknown protein [Oryza sativa (japonica cultivar-group)] (GB:BAD82228.1)	x	2.08714	2	1	1
AT1G74730	262168_at	similar to unknown [Populus trichocarpa x Populus deltoides] (GB:ABK96654.1); contains InterPro domain Protein of unknown function DUF1118 (InterPro:IPR009500)	x	2.08615	0	0	0
AT3G15630	258225_at	similar to unknown protein [Arabidopsis thaliana] (TAIR:AT1G52720.1); similar to unnamed protein product [Vitis vinifera] (GB:CAO46032.1); similar to hypothetical protein [Vitis vinifera] (GB:CAN71657.1)	x	2.08534	1	0	0
AT1G06390	259396_at	GSK1 (GSK3/SHAGGY-LIKE PROTEIN KINASE 1); kinase	x	2.08328	0	1	0
AT3G03920	259347_at	Gar1 RNA-binding region family protein	x	2.08197	0	0	0
AT4G23220	254255_at	protein kinase family protein	x	2.08119	2	1	1
AT2G26510	245046_at	PDE135 (PIGMENT DEFECTIVE EMBRYO 135); transmembrane transporter	x	2.08058	0	0	0
AT2G23310	245083_at	ATRER1C1 (Arabidopsis thaliana endoplasmatic reticulum retrieval protein 1C)	x	2.07939	0	0	0
AT1G02850	262118_at	glycosyl hydrolase family 1 protein	x	2.07856	1	0	0
AT5G51600	248413_at	PLE (PLEIADE)	x	2.07672	0	0	0
AT1G15020	260740_at	ATQSOX1/QSO2 (QUIESCIN-SULFHYDRYL OXIDASE 1); thiol-disulfide exchange intermediate	x	2.07657	0	0	0
AT3G12930	257856_at	similar to unknown [Populus trichocarpa] (GB:ABK94112.1); contains InterPro domain Iojap-related protein (InterPro:IPR004394)	x	2.07394	0	0	0
AT5G14780	246595_at	FDH (FORMATE DEHYDROGENASE); NAD binding / binding / catalytic/ cofactor binding / oxidoreductase, acting on the CH-OH group of donors, NAD or NADP as acceptor	x	2.07391	1	0	0
AT5G66360	247089_at	ribosomal RNA adenine dimethylase family protein	x	2.07386	0	0	0
AT3G18690	257751_at	MKS1 (MAP KINASE SUBSTRATE 1)	x	2.07226	0	0	0
AT5G22920	249862_at	zinc finger (C3HC4-type RING finger) family protein	x	2.07122	0	0	0
AT1G06010	260946_at	unknown protein	x	2.07079	0	0	0
AT1G61550	265062_at	S-locus protein kinase, putative	x	2.06898	0	0	0
AT5G58430	247811_at	ATEXO70B1 (exocyst subunit EXO70 family protein B1); protein binding	x	2.06791	0	1	0
AT1G24140	264866_at	matrixin family protein	x	2.06712	0	0	0
AT1G28440	261498_at	HSL1 (HAESA-LIKE 1); ATP binding / kinase/ protein serine/threonine kinase	x	2.06509	0	0	0
AT1G74680	262223_at	exostosin family protein	x	2.0644	0	0	0
AT3G04560	258801_at	similar to unnamed protein product [Vitis vinifera] (GB:CAO65029.1)	x	2.06353	0	0	0
AT1G52740	260154_at	HTA9; DNA binding	x	2.06278	0	0	0
AT1G36060	263194_at	AP2 domain-containing transcription factor, putative	x	2.06214	0	0	0
AT1G70660	260180_at	MMZ2/UEV1B (MMS ZWEI HOMOLOGE 2); protein binding / ubiquitin-protein ligase	x	2.06162	0	0	0
AT1G80380	260284_at	phosphoribulokinase/uridine kinase-related	x	2.05929	0	0	0
AT1G48840	245831_at	similar to unknown protein [Arabidopsis thaliana] (TAIR:AT3G18350.1); similar to unnamed protein product [Vitis vinifera] (GB:CAO68070.1); similar to unknown protein [Oryza sativa (japonica cultivar-group)] (GB:AAT01350.1); similar to hypothetical protein [Vitis vinifera] (GB:CAN84081.1); contains InterPro domain Protein of unknown function DUF639 (InterPro:IPR006927)	x	2.05849	3	0	0
AT1G32990	261190_at	PRPL11 (PLASTID RIBOSOMAL PROTEIN L11); structural constituent of ribosome	x	2.05654	0	0	0
AT1G64355	259738_at	similar to unnamed protein product [Vitis vinifera] (GB:CAO65822.1)	x	2.05562	1	0	0
AT1G78890	264306_at	similar to unknown protein [Arabidopsis thaliana] (TAIR:AT1G16840.4); similar to unknown protein [Arabidopsis thaliana] (TAIR:AT1G16840.3); similar to unknown protein [Arabidopsis thaliana] (TAIR:AT1G16840.1); similar to unnamed protein product [Vitis vinifera] (GB:CAO15554.1)	x	2.05553	0	0	0
AT1G08980	264653_at	ATAMI1 (AMIDASE-LIKE PROTEIN 1); amidase	x	2.0546	0	1	0
AT4G37020	246204_at	similar to unnamed protein product [Vitis vinifera] (GB:CAO71839.1); contains domain PTHR10967:SF2 (PTHR10967:SF2); contains domain PTHR10967 (PTHR10967)	x	2.05373	0	0	0
AT2G01860	263593_at	EMB975 (EMBRYO DEFECTIVE 975)	x	2.05263	0	0	0
AT5G40470	249359_at	similar to F-box family protein (FBL4) [Arabidopsis thaliana] (TAIR:AT4G15475.1); similar to unnamed protein product [Vitis vinifera] (GB:CAO14707.1); contains InterPro domain Leucine-rich repeat 2 (InterPro:IPR013101)	x	2.05052	0	0	0
AT1G17860	255904_at	trypsin and protease inhibitor family protein / Kunitz family protein	x	2.04677	1	1	1
AT5G20830	245998_at	SUS1 (SUCROSE SYNTHASE 1); UDP-glycosyltransferase/ sucrose synthase	x	2.04634	0	0	0
AT1G80350	260289_at	ERH3 (ECTOPIC ROOT HAIR 3); ATP binding / nucleoside-triphosphatase/ nucleotide binding	x	2.04629	0	0	0
AT1G09520	264509_at	similar to PHD finger family protein [Arabidopsis thaliana] (TAIR:AT3G17460.1); similar to hypothetical protein [Vitis vinifera] (GB:CAN65744.1); similar to unnamed protein product [Vitis vinifera] (GB:CAO17348.1)	x	2.04543	4	0	0
AT4G01040	255603_at	glycosyl hydrolase family 18 protein	x	2.04519	0	0	0
AT4G15930	245525_at	dynein light chain, putative	x	2.04516	0	0	0
AT5G51410	248403_at	LUC7 N_terminus domain-containing protein	x	2.04456	0	1	0
AT3G61490	251317_at	glycoside hydrolase family 28 protein / polygalacturonase (pectinase) family protein	x	2.04334	0	0	0
AT3G42725	252763_at	similar to unknown [Olimarabidopsis pumila] (GB:ABA18101.1); contains domain PROKAR_LIPOPROTEIN (PS51257)	x	2.0422	1	0	0
AT1G03420	264824_at	transposable element gene	x	2.0414	0	1	0
AT5G42520	249199_at	ATBPC6/BBR/BPC6/BPC6 (BASIC PENTACYSTEINE 6); DNA binding / transcription factor	x	2.0404	0	0	0
AT5G21160	246031_at	La domain-containing protein / proline-rich family protein	x	2.04026	0	1	0
AT4G29050	253747_at	lectin protein kinase family protein	x	2.03934	0	0	0
AT2G20100	265577_at	ethylene-responsive family protein	x	2.03928	0	0	0
AT1G79360	264124_at	ATOCT2 (ARABIDOPSIS THALIANA ORGANIC CATION/CARNITINE TRANSPORTER2); carbohydrate transmembrane transporter/ sugar:hydrogen ion symporter	x	2.03919	0	1	0
AT1G12410	259521_at	CLPR2 (Clp protease proteolytic subunit 2); endopeptidase Clp	x	2.03882	1	0	0
AT4G01150	255567_at	Identical to Uncharacterized protein At4g01150, chloroplast precursor [Arabidopsis Thaliana] (GB:O04616;GB:Q38835); similar to unknown protein [Arabidopsis thaliana] (TAIR:AT4G38100.1); similar to unknown [Populus trichocarpa] (GB:ABK95729.1)	x	2.038	0	0	0
AT2G41300	266425_at	strictosidine synthase	x	2.03692	1	0	0
AT1G33970	255980_at	avirulence-responsive protein, putative / avirulence induced gene protein, putative / AIG protein, putative	x	2.03656	0	1	0
AT4G13660	254726_at	pinoresinol-lariciresinol reductase, putative	x	2.03643	0	0	0
AT5G14920	246550_at	gibberellin-regulated family protein	x	2.03507	0	0	0
AT1G32120	245788_at	similar to unknown protein [Arabidopsis thaliana] (TAIR:AT4G16050.1); similar to unknown protein [Arabidopsis thaliana] (TAIR:AT1G51538.1); similar to unnamed protein product [Vitis vinifera] (GB:CAO49973.1); similar to hypothetical protein [Vitis vinifera] (GB:CAN68559.1); contains InterPro domain Protein of unknown function DUF716 (InterPro:IPR006904); contains InterPro domain Protein of unknow…	x	2.03485	1	1	1
AT4G03150	255436_at	similar to unnamed protein product [Vitis vinifera] (GB:CAO22424.1)	x	2.03459	0	0	0
AT2G31230	264083_at	ATERF15 (ETHYLENE-RESPONSIVE ELEMENT BINDING FACTOR 15); DNA binding / transcription activator/ transcription factor	x	2.03415	2	0	0
AT1G33490	256424_at	similar to unknown protein [Arabidopsis thaliana] (TAIR:AT4G10140.1); similar to unnamed protein product [Vitis vinifera] (GB:CAO44530.1)	x	2.03302	1	0	0
AT2G26670	267617_at	HY1 (HEME OXYGENASE 1)	x	2.03209	0	0	0
AT3G22190	256822_at	IQD5 (IQ-domain 5); calmodulin binding	x	2.03177	1	1	1
AT5G66750	247056_at	CHR01/DDM1 (DECREASED DNA METHYLATION 1); helicase	x	2.03105	1	0	0
AT4G17370	245418_at	oxidoreductase family protein	x	2.03091	0	0	0
AT3G26900	258281_at	shikimate kinase family protein	x	2.0304	0	2	0
AT2G37600	267174_at	60S ribosomal protein L36 (RPL36A)	x	2.0297	0	0	0
AT3G17000	257893_at	UBC32 (UBIQUITIN-CONJUGATING ENZYME 32); ubiquitin-protein ligase	x	2.0294	1	0	0
AT5G10600	250423_s_at	[AT5G10600, CYP81K2 (cytochrome P450, family 81, subfamily K, polypeptide 2); oxygen binding];[AT5G10610, CYP81K1 (cytochrome P450, family 81, subfamily K, polypeptide 1); oxygen binding]	x	2.0278	0	0	0
AT5G10610	250423_s_at	[AT5G10600, CYP81K2 (cytochrome P450, family 81, subfamily K, polypeptide 2); oxygen binding];[AT5G10610, CYP81K1 (cytochrome P450, family 81, subfamily K, polypeptide 1); oxygen binding]	x	2.0278	0	0	0
AT1G67820	245194_at	protein phosphatase 2C, putative / PP2C, putative	x	2.02568	0	0	0
AT3G62300	251256_at	agenet domain-containing protein	x	2.02328	1	0	0
AT1G32550	256468_at	ferredoxin family protein	x	2.0216	5	0	0
AT2G14910	266614_at	similar to amine oxidase/ copper ion binding / quinone binding [Arabidopsis thaliana] (TAIR:AT5G14970.1); similar to unnamed protein product [Vitis vinifera] (GB:CAO70864.1)	x	2.02064	1	0	0
AT2G19740	266700_at	60S ribosomal protein L31 (RPL31A)	x	2.01993	0	0	0
AT5G10400	250433_at	histone H3	x	2.0193	0	1	0
AT3G54620	251848_at	ATBZIP25/BZO2H4 (ARABIDOPSIS THALIANA BASIC LEUCINE ZIPPER 25); protein heterodimerization/ transcription factor	x	2.01907	1	0	0
AT3G60610	264221_s_at	[AT3G60610, pseudogene, putative pre-mRNA processing ribonucleoprotein, similar to U4/U6 snRNP-associated 61 kDa protein (Homo sapiens) GI:18249847; contains Pfam profile PF01798: Putative snoRNA binding domain; blastp match of 63% identity and 1.9e-143 P-value to GP|24059931|dbj|BAC21394.1||AP004010 putative U4/U6 snRNP-associated 61 kDa protein {Oryza sativa (japonica cultivar-group)}];[AT1G601…	x	2.01867	0	1	0
AT1G60170	264221_s_at	[AT3G60610, pseudogene, putative pre-mRNA processing ribonucleoprotein, similar to U4/U6 snRNP-associated 61 kDa protein (Homo sapiens) GI:18249847; contains Pfam profile PF01798: Putative snoRNA binding domain; blastp match of 63% identity and 1.9e-143 P-value to GP|24059931|dbj|BAC21394.1||AP004010 putative U4/U6 snRNP-associated 61 kDa protein {Oryza sativa (japonica cultivar-group)}];[AT1G601…	x	2.01867	0	2	0
AT1G13940	262663_at	similar to unknown protein [Arabidopsis thaliana] (TAIR:AT1G69360.1); similar to hypothetical protein [Vitis vinifera] (GB:CAN65039.1); contains InterPro domain Protein of unknown function DUF863, plant (InterPro:IPR008581)	x	2.0184	1	0	0
AT5G42440	249221_at	protein kinase family protein	x	2.01789	2	0	0
AT3G19390	258005_at	cysteine proteinase, putative / thiol protease, putative	x	2.01716	3	0	0
AT3G20660	256697_at	ATOCT4 (ARABIDOPSIS THALIANA ORGANIC CATION/CARNITINE TRANSPORTER4); carbohydrate transmembrane transporter/ sugar:hydrogen ion symporter	x	2.01627	0	1	0
AT1G71830	261521_at	SERK1 (SOMATIC EMBRYOGENESIS RECEPTOR-LIKE KINASE 1); kinase	x	2.01606	0	0	0
AT1G07070	256065_at	60S ribosomal protein L35a (RPL35aA)	x	2.01556	0	0	0
AT5G18110	250033_at	NCBP (NOVEL CAP-BINDING PROTEIN); RNA binding / translation initiation factor	x	2.0148	0	0	0
AT1G13250	259358_at	GATL3 (Galacturonosyltransferase-like 3); polygalacturonate 4-alpha-galacturonosyltransferase/ transferase, transferring glycosyl groups / transferase, transferring hexosyl groups	x	2.01438	1	0	0
AT3G12530	256284_at	PSF2	x	2.0143	1	0	0
AT1G09280	264265_at	similar to rhodanese-like domain-containing protein [Arabidopsis thaliana] (TAIR:AT2G40760.1); similar to Os12g0563400 [Oryza sativa (japonica cultivar-group)] (GB:NP_001067036.1); similar to hypothetical protein [Vitis vinifera] (GB:CAN64715.1); similar to unnamed protein product [Vitis vinifera] (GB:CAO17408.1); contains InterPro domain Protein of unknown function DUF341 (InterPro:IPR005645); c…	x	2.01427	0	0	0
AT4G33540	253343_at	metallo-beta-lactamase family protein	x	2.01406	4	0	0
AT4G38640	252959_at	choline transporter-related	x	2.01379	0	0	0
AT1G71730	261508_at	similar to unknown [Brassica rapa] (GB:ABL97948.1)	x	2.01226	0	0	0
AT3G14610	258110_at	CYP72A7 (cytochrome P450, family 72, subfamily A, polypeptide 7); oxygen binding	x	2.01173	0	0	0
AT4G22950	254286_at	AGL19 (AGAMOUS-LIKE 19); transcription factor	x	2.01022	0	0	0
AT3G14190	257005_at	similar to unknown protein [Arabidopsis thaliana] (TAIR:AT5G12360.1)	x	2.01002	1	0	0
AT1G11730	262808_at	galactosyltransferase family protein	x	2.00802	0	0	0
AT5G03420	250946_at	dentin sialophosphoprotein-related	x	2.00733	1	0	0
AT4G18400	254626_at	similar to hypothetical protein [Vitis vinifera] (GB:CAN62206.1)	x	2.00478	1	0	0
AT3G24560	258136_at	RSY3 (RASPBERRY 3)	x	2.00367	0	0	0
AT1G11310	262455_at	MLO2 (MILDEW RESISTANCE LOCUS O 2); calmodulin binding	x	2.003	1	0	0
AT1G76560	259976_at	CP12-3	x	2.00272	0	0	0
AT1G31930	246312_at	XLG3 (EXTRA-LARGE GTP-BINDING PROTEIN 3); signal transducer	x	2.00163	0	2	0
AT2G20490	263371_at	EDA27/NOP10 (embryo sac development arrest 27); RNA binding	x	2.00129	2	0	0
AT1G63680	260292_at	ATMURE/PDE316 (PIGMENT DEFECTIVE EMBRYO); ATP binding / ligase	x	2.00121	0	0	0
AT4G09800	255000_at	RPS18C (S18 RIBOSOMAL PROTEIN); structural constituent of ribosome	x	2.00096	0	2	0
AT1G30515	261807_at	unknown protein	x	2.00065	0	0	0
AT5G66210	247137_at	CPK28 (calcium-dependent protein kinase 28); calmodulin-dependent protein kinase	2.43269	2.0235	0	0	0
AT4G25740	254049_at	40S ribosomal protein S10 (RPS10A)	2.43558	2.01708	0	0	0
AT1G75660	262923_at	XRN3 (5'-3' exoribonuclease 3); 5'-3' exoribonuclease	2.5138	2.08758	0	0	0
AT3G46690	252484_at	UDP-glucoronosyl/UDP-glucosyl transferase family protein	2.52988	2.00285	1	0	0
AT1G13590	256158_at	ATPSK1 (PHYTOSULFOKINE 1 PRECURSOR); growth factor	2.53219	2.08459	0	1	0
AT1G23340	263042_at	similar to unknown protein [Arabidopsis thaliana] (TAIR:AT1G70550.2); similar to unknown protein [Arabidopsis thaliana] (TAIR:AT1G70550.1); similar to putative carboxyl-terminal proteinase [Gossypium hirsutum] (GB:AAK84952.2); contains InterPro domain Protein of unknown function DUF239, plant (InterPro:IPR004314)	2.581	2.05323	0	0	0
AT3G13190	257181_at	myosin heavy chain-related	2.59982	2.03748	0	0	0
AT1G58290	256020_at	HEMA1; glutamyl-tRNA reductase	2.65885	2.04728	2	0	0
AT3G47080	252467_at	binding	2.69348	2.2392	1	2	1
AT1G15910	261837_s_at	[AT1G15910, XH/XS domain-containing protein / XS zinc finger domain-containing protein];[AT4G00380, XH/XS domain-containing protein / XS zinc finger domain-containing protein]	2.69754	2.14396	0	0	0
AT4G00380	261837_s_at	[AT1G15910, XH/XS domain-containing protein / XS zinc finger domain-containing protein];[AT4G00380, XH/XS domain-containing protein / XS zinc finger domain-containing protein]	2.69754	2.14396	1	0	0
AT5G47710	248767_at	C2 domain-containing protein	2.70658	2.03285	0	1	0
AT2G43750	260566_at	OASB (O-ACETYLSERINE (THIOL) LYASE B); cysteine synthase	2.70745	2.14377	0	0	0
AT3G23070	257759_at	similar to unknown protein [Arabidopsis thaliana] (TAIR:AT4G14510.1); similar to hypothetical protein [Vitis vinifera] (GB:CAN79523.1); similar to unnamed protein product [Vitis vinifera] (GB:CAO71295.1); similar to CRM family member 3 [Zea mays] (GB:NP_001106061.1); contains InterPro domain CRS1/YhbY (InterPro:IPR001890)	2.71238	2.25212	0	0	0
AT4G18465	254675_at	RNA helicase, putative	2.71614	2.11921	1	0	0
AT4G22720	254273_at	glycoprotease M22 family protein	2.73675	2.16733	0	0	0
AT2G42570	263496_at	similar to unknown protein [Arabidopsis thaliana] (TAIR:AT2G31110.2); similar to unknown [Pisum sativum] (GB:ABA29158.1); contains InterPro domain Protein of unknown function DUF231, plant (InterPro:IPR004253)	2.74251	2.27149	1	0	0
AT2G25880	266655_at	ATAUR2 (ATAURORA2); histone serine kinase(H3-S10 specific) / kinase	2.74425	2.21802	2	1	1
AT2G01830	263599_at	WOL (WOODEN LEG)	2.75424	2.11034	0	0	0
AT5G59520	247678_at	ZIP2 (ZINC TRANSPORTER 2 PRECURSOR); transferase, transferring glycosyl groups / zinc ion transmembrane transporter	2.75809	2.08549	0	0	0
AT4G03210	255433_at	XTH9 (XYLOGLUCAN ENDOTRANSGLUCOSYLASE/HYDROLASE 9); hydrolase, acting on glycosyl bonds	2.77109	2.01709	1	0	0
AT5G49460	248608_at	ACLB-2 (ATP-citrate lyase B-2)	2.77381	2.18634	1	1	1
AT3G20150	257115_at	kinesin motor family protein	2.77756	2.04275	0	0	0
AT1G57990	245866_s_at	[AT1G57990, ATPUP18 (Arabidopsis thaliana purine permease 18); purine transmembrane transporter];[AT1G57980, purine permease-related]	2.77842	2.22826	1	1	1
AT1G57980	245866_s_at	[AT1G57990, ATPUP18 (Arabidopsis thaliana purine permease 18); purine transmembrane transporter];[AT1G57980, purine permease-related]	2.77842	2.22826	0	0	0
AT2G18750	266019_at	calmodulin-binding protein	2.78946	2.06024	0	0	0
AT4G29890	253701_at	choline monooxygenase, putative (CMO-like)	2.79496	2.19209	0	0	0
AT1G61010	259717_at	CPSF73-I; protein binding	2.79692	2.06542	0	1	0
AT5G43700	249109_at	ATAUX2-11 (indoleacetic acid-induced protein 4); transcription factor	2.80597	2.10459	0	0	0
AT3G19515	258027_at	binding	2.80603	2.17813	1	0	0
AT2G41620	245116_at	nucleoporin interacting component family protein	2.82388	2.03356	0	0	0
AT3G47000	252445_at	glycosyl hydrolase family 3 protein	2.84847	2.23496	1	2	1
AT1G58080	245867_at	ATATP-PRT1 (ATP PHOSPHORIBOSYL TRANSFERASE)	2.85347	2.10343	0	0	0
AT1G70830	262312_at	MLP28 (MLP-LIKE PROTEIN 28)	2.85438	2.08749	0	1	0
AT3G66658	256246_at	ALDH22a1 (ALDEHYDE DEHYDROGENASE 22A1); 3-chloroallyl aldehyde dehydrogenase	2.856	2.01661	2	0	0
AT3G23830	256890_at	GR-RBP4/GRP4 (GLYCINE-RICH RNA-BINDING PROTEIN 4); RNA binding / double-stranded DNA binding / single-stranded DNA binding	2.85807	2.23342	0	0	0
AT2G42810	263990_at	PAPP5/PP5 (PROTEIN PHOSPHATASE 5); phosphoprotein phosphatase/ protein binding / protein serine/threonine phosphatase	2.87022	2.32779	0	0	0
AT5G57510	247913_at	unknown protein	2.87332	2.24735	2	0	0
AT5G16710	246454_at	DHAR3 (DEHYDROASCORBATE REDUCTASE 1); glutathione dehydrogenase (ascorbate)	2.87369	2.12643	1	0	0
AT1G13730	256070_at	nuclear transport factor 2 (NTF2) family protein / RNA recognition motif (RRM)-containing protein	2.87814	2.36343	0	0	0
AT5G58860	247765_at	CYP86A1 (cytochrome P450, family 86, subfamily A, polypeptide 1); oxygen binding	2.88007	2.05765	1	0	0
AT1G63100	259686_at	scarecrow transcription factor family protein	2.88321	2.29498	0	0	0
AT5G24690	246959_at	similar to RER1 (RETICULATA-RELATED 1) [Arabidopsis thaliana] (TAIR:AT5G22790.1); similar to unnamed protein product [Vitis vinifera] (GB:CAO24736.1)	2.89834	2.36254	0	0	0
AT2G21850	257432_at	protein binding / zinc ion binding	2.89903	2.04907	0	0	0
AT2G02850	267472_at	ARPN (PLANTACYANIN); copper ion binding	2.8991	2.38615	0	0	0
AT3G51270	252147_at	ATP binding / protein serine/threonine kinase	2.91734	2.11413	0	1	0
AT5G45490	248943_s_at	[AT5G45490, disease resistance protein-related];[AT5G45440, disease resistance protein-related]	2.92297	2.22635	1	0	0
AT5G45440	248943_s_at	[AT5G45490, disease resistance protein-related];[AT5G45440, disease resistance protein-related]	2.92297	2.22635	1	0	0
AT5G48360	248696_at	formin homology 2 domain-containing protein / FH2 domain-containing protein	2.9354	2.25885	0	0	0
AT1G23830	265132_at	similar to unknown protein [Arabidopsis thaliana] (TAIR:AT1G23840.1); similar to unnamed protein product [Vitis vinifera] (GB:CAO14801.1)	2.9417	2.31083	0	1	0
AT5G12410	245180_at	THUMP domain-containing protein	2.9447	2.25095	0	1	0
AT3G46580	252480_at	MBD5 (methyl-CpG-binding domain 5); DNA binding	2.96075	2.13635	0	0	0
AT4G25880	254045_at	APUM6 (ARABIDOPSIS PUMILIO 6); RNA binding	2.97016	2.11007	1	0	0
AT1G28070	259583_at	protein binding	2.97037	2.28323	1	3	1
AT3G51820	246308_at	ATG4/CHLG/G4 (CHLOROPHYLL SYNTHASE); chlorophyll synthetase	2.97812	2.01085	0	0	0
AT2G37470	265960_at	histone H2B, putative	2.98111	2.07171	0	0	0
AT4G34600	253246_at	similar to unknown protein [Arabidopsis thaliana] (TAIR:AT2G16385.1)	2.98808	2.24006	1	0	0
AT5G64100	247297_at	peroxidase, putative	2.98933	2.43405	0	0	0
AT3G06370	258907_at	NHX4 (sodium proton exchanger 4); sodium:hydrogen antiporter	2.9894	2.35941	0	0	0
AT1G28400	261500_at	similar to unknown protein [Arabidopsis thaliana] (TAIR:AT2G33850.1); similar to unknown [Brassica napus] (GB:AAC06020.1)	2.99342	2.13241	0	0	0
AT4G38770	252971_at	PRP4 (PROLINE-RICH PROTEIN 4)	3.0009	2.47793	0	0	0
AT3G54750	251852_at	similar to unnamed protein product [Vitis vinifera] (GB:CAO48944.1); contains domain PTHR12972 (PTHR12972)	3.00529	2.13305	0	0	0
AT2G25060	264377_at	plastocyanin-like domain-containing protein	3.00572	2.3496	0	0	0
AT5G30510	246673_at	RPS1 (ribosomal protein S1); RNA binding	3.0081	2.28305	1	0	0
AT4G39900	252852_at	similar to unnamed protein product [Vitis vinifera] (GB:CAO67041.1)	3.01947	2.47164	0	0	0
AT5G53580	248242_at	aldo/keto reductase family protein	3.03865	2.16377	0	0	0
AT3G04640	258792_at	glycine-rich protein	3.03877	2.26024	0	0	0
AT2G46830	266719_at	CCA1 (CIRCADIAN CLOCK ASSOCIATED 1); transcription factor	3.0392	2.20811	0	0	0
AT5G02260	250992_at	ATEXPA9 (ARABIDOPSIS THALIANA EXPANSIN A9)	3.03987	2.1982	0	2	0
AT2G19990	265586_at	PR-1-LIKE (PATHOGENESIS-RELATED PROTEIN-1-LIKE)	3.04846	2.16037	0	0	0
AT5G16610	250104_at	similar to unnamed protein product [Vitis vinifera] (GB:CAO44747.1)	3.05024	2.03966	0	0	0
AT1G74460	260234_at	GDSL-motif lipase/hydrolase family protein	3.05253	2.38435	1	0	0
AT1G77130	264476_at	PGSIP2 (PLANT GLYCOGENIN-LIKE STARCH INITIATION PROTEIN 2); transferase, transferring glycosyl groups	3.06513	2.09419	1	1	1
AT1G77060	264954_at	mutase family protein	3.06777	2.46591	0	0	0
AT3G52400	252053_at	SYP122 (syntaxin 122); SNAP receptor	3.07001	2.43775	1	1	1
AT4G28640	253791_at	IAA11 (indoleacetic acid-induced protein 11); transcription factor	3.07985	2.02688	2	0	0
AT5G65530	247170_at	protein kinase, putative	3.08775	2.39989	0	0	0
AT3G09220	259036_at	LAC7 (laccase 7); copper ion binding / oxidoreductase	3.09327	2.22853	1	0	0
AT3G62030	251305_at	ROC4 (ROTAMASE CYP 4); peptidyl-prolyl cis-trans isomerase	3.10405	2.18215	0	0	0
AT3G49750	252248_at	leucine-rich repeat family protein	3.10473	2.16299	1	1	1
AT1G05470	261382_at	endonuclease/exonuclease/phosphatase family protein	3.11103	2.45882	0	0	0
AT1G20310	255884_at	similar to unknown protein [Arabidopsis thaliana] (TAIR:AT1G76070.1); similar to hypothetical protein [Vitis vinifera] (GB:CAN83887.1)	3.11615	2.39741	0	1	0
AT3G50780	252185_at	protein binding	3.11813	2.45293	0	0	0
AT3G56690	246295_at	CIP111 (CAM INTERACTING PROTEIN 111); ATPase/ calmodulin binding	3.11839	2.20702	0	0	0
AT5G43620	256356_s_at	[AT5G43620, S-locus protein-related];[AT1G66500, zinc finger (C2H2-type) family protein]	3.11851	2.03501	0	2	0
AT1G66500	256356_s_at	[AT5G43620, S-locus protein-related];[AT1G66500, zinc finger (C2H2-type) family protein]	3.11851	2.03501	1	2	1
AT4G25450	254068_at	ATNAP8 (Arabidopsis thaliana non-intrinsic ABC protein 8); ATPase, coupled to transmembrane movement of substances	3.1203	2.16397	0	0	0
AT4G17610	245404_at	tRNA/rRNA methyltransferase (SpoU) family protein	3.13326	2.02185	2	2	1
AT1G54360	263001_at	TAF6B1/TAF6B2/TAF6B3/TAF6B4 (TBP-ASSOCIATED FACTOR 6B1); RNA polymerase II transcription factor/ transcription initiation factor	3.13802	2.07863	0	0	0
AT3G17840	258159_at	RLK902 (receptor-like kinase 902); ATP binding / kinase/ protein serine/threonine kinase	3.13826	2.51715	0	0	0
AT2G26980	266313_at	CIPK3 (CBL-INTERACTING PROTEIN KINASE 3); kinase/ protein kinase	3.15125	2.48779	0	0	0
AT2G31900	263470_at	XIF (Myosin-like protein XIF)	3.15228	2.23169	0	0	0
AT1G50560	261878_at	CYP705A25 (cytochrome P450, family 705, subfamily A, polypeptide 25); oxygen binding	3.16203	2.05317	1	0	0
AT5G05160	250820_at	leucine-rich repeat transmembrane protein kinase, putative	3.18179	2.1419	0	0	0
AT1G48600	261309_at	[AT1G48598, CPuORF31 (Conserved peptide upstream open reading frame 31)];[AT1G48600, phosphoethanolamine N-methyltransferase 2, putative (NMT2)]	3.19006	2.25064	0	0	0
AT3G61190	251336_at	BAP1 (BON ASSOCIATION PROTEIN 1)	3.19238	2.05608	0	2	0
AT5G23460	249838_at	unknown protein	3.19389	2.58324	1	0	0
AT5G62790	247401_at	DXR (1-DEOXY-D-XYLULOSE 5-PHOSPHATE REDUCTOISOMERASE)	3.19605	2.18945	0	0	0
AT2G16750	265405_at	protein kinase family protein	3.20002	2.56072	0	0	0
AT5G55540	248059_at	TRN1 (TORNADO 1)	3.20084	2.10207	0	0	0
AT1G66940	255856_at	protein kinase-related	3.21173	2.39092	0	0	0
AT3G25130	257815_at	similar to unnamed protein product [Vitis vinifera] (GB:CAO15235.1)	3.22494	2.6246	0	0	0
AT3G45710	252537_at	proton-dependent oligopeptide transport (POT) family protein	3.23366	2.26494	0	0	0
AT3G57050	251666_at	CBL (CYSTATHIONINE BETA-LYASE)	3.23902	2.25935	1	0	0
AT4G37390	262099_s_at	[AT4G37390, YDK1 (YADOKARI 1); indole-3-acetic acid amido synthetase];[AT1G59500, GH3.4; indole-3-acetic acid amido synthetase]	3.24016	2.60677	1	0	0
AT1G59500	262099_s_at	[AT4G37390, YDK1 (YADOKARI 1); indole-3-acetic acid amido synthetase];[AT1G59500, GH3.4; indole-3-acetic acid amido synthetase]	3.24016	2.60677	1	0	0
AT1G16880	256115_at	uridylyltransferase-related	3.24207	2.1728	0	0	0
AT5G03200	250931_at	zinc finger (C3HC4-type RING finger) family protein	3.24481	2.52054	0	0	0
AT1G11860	264394_at	aminomethyltransferase, putative	3.25498	2.08574	0	0	0
AT1G33170	261593_at	dehydration-responsive family protein	3.26398	2.60471	1	0	0
AT2G41640	245119_at	similar to unknown protein [Arabidopsis thaliana] (TAIR:AT3G57380.1); similar to glycosyltransferase [Medicago truncatula] (GB:CAI30145.1); contains InterPro domain Protein of unknown function DUF563 (InterPro:IPR007657)	3.26817	2.55075	1	1	1
AT1G30600	263219_at	subtilase family protein	3.27838	2.35396	0	0	0
AT4G29360	253729_at	glycosyl hydrolase family 17 protein	3.27932	2.6594	0	0	0
AT1G25500	255728_at	choline transporter-related	3.28273	2.63911	0	0	0
AT2G24610	263795_at	ATCNGC14 (cyclic nucleotide gated channel 14); calmodulin binding / cyclic nucleotide binding / ion channel	3.28386	2.17711	1	0	0
AT3G62100	251246_at	IAA30 (indoleacetic acid-induced protein 30); transcription factor	3.28714	2.08028	4	1	1
AT1G04550	264605_at	IAA12 (AUXIN-INDUCED PROTEIN 12); transcription factor	3.29024	2.52506	0	0	0
AT1G44110	245739_at	CYCA1;1 (CYCLIN A1;1); cyclin-dependent protein kinase regulator	3.30532	2.68349	0	0	0
AT5G09520	250541_at	hydroxyproline-rich glycoprotein family protein	3.3105	2.55065	1	0	0
AT4G35040	253171_at	bZIP transcription factor family protein	3.31104	2.63307	0	0	0
AT1G68710	262275_at	haloacid dehalogenase-like hydrolase family protein	3.33183	2.00396	0	0	0
AT1G06560	262618_at	NOL1/NOP2/sun family protein	3.35269	2.31169	0	0	0
AT1G50240	262467_at	armadillo/beta-catenin repeat family protein	3.35681	2.57321	0	0	0
AT4G39640	252906_at	GGT1 (GAMMA-GLUTAMYL TRANSPEPTIDASE 1); gamma-glutamyltransferase/ glutathione gamma-glutamylcysteinyltransferase	3.36082	2.04476	1	1	1
AT2G06850	266215_at	EXGT-A1 (ENDOXYLOGLUCAN TRANSFERASE); hydrolase, acting on glycosyl bonds	3.39042	2.50116	0	0	0
AT3G55980	251745_at	zinc finger (CCCH-type) family protein	3.39301	2.12273	0	3	0
AT3G17170	257891_at	RFC3 (REGULATOR OF FATTY-ACID COMPOSITION 3); structural constituent of ribosome	3.42021	2.20517	0	0	0
AT2G02500	267220_at	ISPD (2-C-METHYL-D-ERYTHRITOL 4-PHOSPHATE CYTIDYLTRANSFERASE)	3.42723	2.38408	0	0	0
AT4G32330	253424_at	similar to unknown protein [Arabidopsis thaliana] (TAIR:AT2G25480.1); similar to unknown [Populus trichocarpa] (GB:ABK95344.1); contains InterPro domain Targeting for Xklp2 (InterPro:IPR009675)	3.43338	2.17726	0	0	0
AT3G03670	259197_at	peroxidase, putative	3.43834	2.06915	0	0	0
AT1G01670	261588_at	U-box domain-containing protein	3.44138	2.45914	1	0	0
AT5G44480	249057_at	DUR (DEFECTIVE UGE IN ROOT); catalytic	3.4414	2.46985	0	0	0
AT1G43580	262725_at	similar to unnamed protein product [Vitis vinifera] (GB:CAO43621.1); contains domain PTHR21290 (PTHR21290)	3.45245	2.85303	1	0	0
AT1G72200	259854_at	zinc finger (C3HC4-type RING finger) family protein	3.45915	2.01482	0	0	0
AT4G15900	245358_at	PRL1 (PLEIOTROPIC REGULATORY LOCUS 1); nucleotide binding	3.47862	2.59736	0	0	0
AT1G43910	259507_at	AAA-type ATPase family protein	3.48056	2.58203	0	0	0
AT3G43540	252724_at	similar to unknown protein [Arabidopsis thaliana] (TAIR:AT5G47860.1); similar to unnamed protein product [Vitis vinifera] (GB:CAO43917.1); contains InterPro domain Protein of unknown function DUF1350 (InterPro:IPR010765)	3.48257	2.26276	0	0	0
AT4G12390	254810_at	PME1; pectinesterase inhibitor	3.49603	2.82339	0	0	0
AT5G37260	249606_at	CIR1/RVE2 (CIRCADIAN 1); DNA binding / transcription factor	3.49725	2.91026	1	1	1
AT2G37080	265464_at	myosin heavy chain-related	3.51344	2.40692	2	0	0
AT1G73660	260073_at	protein kinase family protein	3.51395	2.47129	1	0	0
AT3G06210	257580_at	binding	3.52188	2.2908	1	1	1
AT4G36000	253123_at	pathogenesis-related thaumatin family protein	3.53755	2.02727	1	2	1
AT1G05880	261249_at	zinc ion binding	3.5393	2.33503	1	0	0
AT1G09850	264687_at	XBCP3 (XYLEM BARK CYSTEINE PEPTIDASE 3); cysteine-type peptidase	3.54429	2.88498	2	1	1
AT4G25170	254057_at	similar to unknown protein [Arabidopsis thaliana] (TAIR:AT5G61490.1); similar to unnamed protein product [Vitis vinifera] (GB:CAO60860.1); contains InterPro domain Uncharacterised conserved protein UCP012943 (InterPro:IPR016606)	3.54678	2.84106	1	0	0
AT5G66640	247071_at	LIM domain-containing protein-related	3.54699	2.35145	0	1	0
AT5G50250	248552_at	31 kDa ribonucleoprotein, chloroplast, putative / RNA-binding protein RNP-T, putative / RNA-binding protein 1/2/3, putative / RNA-binding protein cp31, putative	3.55425	2.00862	0	1	0
AT1G20823	256093_at	zinc finger (C3HC4-type RING finger) family protein	3.56276	2.57956	1	0	0
AT1G49480	262400_at	RTV1 (RELATED TO VERNALIZATION1 1); DNA binding / transcription factor	3.56388	2.7323	0	0	0
AT1G13340	259410_at	similar to unknown protein [Arabidopsis thaliana] (TAIR:AT1G34220.2); similar to unknown [Carica papaya] (GB:ABS01355.1); contains InterPro domain Protein of unknown function DUF292, eukaryotic (InterPro:IPR005061)	3.57236	2.32074	1	1	1
AT2G44180	267189_at	MAP2A (METHIONINE AMINOPEPTIDASE 2A); methionyl aminopeptidase	3.57384	2.9184	0	1	0
AT4G23750	254235_at	CRF2 (CYTOKININ RESPONSE FACTOR 2); DNA binding / transcription factor	3.57772	2.63604	3	0	0
AT2G01180	265737_at	ATPAP1 (PHOSPHATIDIC ACID PHOSPHATASE 1); phosphatidate phosphatase	3.57884	2.28294	0	2	0
AT2G18560	265929_s_at	[AT2G18560, UDP-glucoronosyl/UDP-glucosyl transferase family protein];[AT2G18570, UDP-glucoronosyl/UDP-glucosyl transferase family protein]	3.57973	2.00718	1	0	0
AT2G18570	265929_s_at	[AT2G18560, UDP-glucoronosyl/UDP-glucosyl transferase family protein];[AT2G18570, UDP-glucoronosyl/UDP-glucosyl transferase family protein]	3.57973	2.00718	0	0	0
AT4G28220	253810_at	NDB1 (NAD(P)H DEHYDROGENASE B1); NADH dehydrogenase/ disulfide oxidoreductase	3.59266	2.69108	0	0	0
AT2G24570	263797_at	WRKY17 (WRKY DNA-binding protein 17); transcription factor	3.61221	2.09176	0	0	0
AT2G30080	267304_at	ZIP6 (ZINC TRANSPORTER 6 PRECURSOR); cation transmembrane transporter	3.61327	2.60592	2	1	1
AT1G68020	260010_at	ATTPS6 (Arabidopsis thaliana trehalose phosphatase/synthase 6); transferase, transferring glycosyl groups / trehalose-phosphatase	3.62232	2.72561	0	0	0
AT4G30520	253620_at	leucine-rich repeat family protein / protein kinase family protein	3.62236	2.40424	0	0	0
AT5G52920	248283_at	PKP-BETA1/PKP1/PKP2 (PLASTIDIC PYRUVATE KINASE 1); pyruvate kinase	3.62448	2.46843	0	1	0
AT4G19100	254612_at	similar to unknown protein [Arabidopsis thaliana] (TAIR:AT5G52780.1); similar to hypothetical protein [Vitis vinifera] (GB:CAN79943.1)	3.62888	2.73281	1	0	0
AT3G60550	251423_at	CYCP3;2 (cyclin p3;2); cyclin-dependent protein kinase	3.64337	2.26966	1	0	0
AT1G66970	255852_at	glycerophosphoryl diester phosphodiesterase family protein	3.66595	2.70253	0	0	0
AT5G19150	249925_at	carbohydrate kinase family	3.66801	2.36783	0	0	0
AT2G28070	266158_at	ABC transporter family protein	3.672	2.68656	0	0	0
AT3G51330	252098_at	aspartyl protease family protein	3.67906	2.11193	0	0	0
AT4G14130	245325_at	XTR7 (XYLOGLUCAN ENDOTRANSGLYCOSYLASE 7); hydrolase, acting on glycosyl bonds	3.6832	2.93051	0	0	0
AT4G14770	245576_at	tesmin/TSO1-like CXC domain-containing protein	3.68662	3.01941	0	0	0
AT4G27270	253909_at	quinone reductase family protein	3.75956	2.30296	0	1	0
AT3G17510	258350_at	CIPK1 (CBL-INTERACTING PROTEIN KINASE 1); kinase	3.76035	2.38212	1	0	0
AT3G06140	256400_at	zinc finger (C3HC4-type RING finger) family protein	3.79595	3.09183	1	0	0
AT1G80050	262039_at	APT2 (ADENINE PHOSPHORIBOSYL TRANSFERASE 2); adenine phosphoribosyltransferase	3.79844	2.77689	0	0	0
AT2G39930	267356_at	ATISA1/ISA1 (ISOAMYLASE 1); alpha-amylase/ isoamylase	3.81145	2.55925	1	1	1
AT5G44550	249061_at	integral membrane family protein	3.81952	2.30109	0	0	0
AT5G10560	250444_at	glycosyl hydrolase family 3 protein	3.83007	3.06039	1	0	0
AT2G47860	266507_at	phototropic-responsive NPH3 family protein	3.83024	2.75881	1	0	0
AT5G35630	249710_at	GS2 (GLUTAMINE SYNTHETASE 2); glutamate-ammonia ligase	3.83374	2.48424	0	0	0
AT3G08720	258682_at	ATPK19 (ARABIDOPSIS THALIANA PROTEIN KINASE 19); kinase	3.83761	2.35371	3	1	1
AT3G46620	252474_at	zinc finger (C3HC4-type RING finger) family protein	3.85059	2.13578	2	0	0
AT1G74400	260224_at	pentatricopeptide (PPR) repeat-containing protein	3.85897	2.11198	0	2	0
AT2G41010	267069_at	ATCAMBP25 (ARABIDOPSIS THALIANA CALMODULIN (CAM)-BINDING PROTEIN OF 25 KDA); calmodulin binding	3.86116	3.1705	2	2	1
AT2G25080	264383_at	ATGPX1 (GLUTATHIONE PEROXIDASE 1); glutathione peroxidase	3.86506	2.82176	0	0	0
AT2G43330	260543_at	ATINT1 (INOSITOL TRANSPORTER 1); carbohydrate transmembrane transporter/ sugar:hydrogen ion symporter	3.88109	2.78782	3	2	1
AT2G41560	245117_at	ACA4 (AUTO-INHIBITED CA(2+)-ATPASE, ISOFORM 4); calcium-transporting ATPase/ calmodulin binding	3.90894	2.57873	0	0	0
AT2G35600	266637_at	BRXL1 (BREVIS RADIX like 1)	3.91315	2.54937	1	0	0
AT1G28480	261443_at	GRX480; thiol-disulfide exchange intermediate	3.91671	2.39942	1	0	0
AT5G17820	250059_at	peroxidase 57 (PER57) (P57) (PRXR10)	3.94532	2.5358	0	0	0
AT2G47140	266737_at	short-chain dehydrogenase/reductase (SDR) family protein	3.95243	2.22256	3	1	1
AT4G08310	255128_at	similar to unknown protein [Arabidopsis thaliana] (TAIR:AT1G44780.2); similar to unnamed protein product [Vitis vinifera] (GB:CAO61850.1)	3.96119	3.00955	0	0	0
AT1G73090	262370_at	similar to unnamed protein product [Vitis vinifera] (GB:CAO23197.1)	3.99854	2.67972	1	0	0
AT5G01020	251122_at	protein kinase family protein	4.00291	2.76989	1	1	1
AT1G69360	260361_at	similar to unknown protein [Arabidopsis thaliana] (TAIR:AT1G26620.1); similar to hypothetical protein [Vitis vinifera] (GB:CAN65039.1); contains InterPro domain Protein of unknown function DUF863, plant (InterPro:IPR008581)	4.00344	2.57601	0	0	0
AT5G08240	250575_at	similar to unknown protein [Arabidopsis thaliana] (TAIR:AT5G23160.1)	4.00449	3.24987	2	0	0
AT2G47160	263319_at	BOR1 (REQUIRES HIGH BORON 1); anion exchanger	4.01116	2.65334	0	0	0
AT3G23430	258293_at	PHO1 (PHOSPHATE 1)	4.02786	2.94651	2	0	0
AT4G11320	254915_s_at	[AT4G11320, cysteine proteinase, putative];[AT4G11310, cysteine proteinase, putative]	4.04136	2.83376	2	0	0
AT4G11310	254915_s_at	[AT4G11320, cysteine proteinase, putative];[AT4G11310, cysteine proteinase, putative]	4.04136	2.83376	1	0	0
AT4G11130	254933_at	RDR2 (RNA-DEPENDENT RNA POLYMERASE 2); RNA-directed RNA polymerase	4.05099	2.56049	0	0	0
AT3G48410	252357_at	hydrolase, alpha/beta fold family protein	4.05625	3.21675	1	0	0
AT3G26550	257617_at	DC1 domain-containing protein	4.06731	3.17177	0	0	0
AT5G10540	250441_at	peptidase M3 family protein / thimet oligopeptidase family protein	4.06998	2.60614	0	0	0
AT4G35090	253174_at	CAT2 (CATALASE 2); catalase	4.07881	2.64224	1	0	0
AT1G28110	259599_at	SCPL45; serine carboxypeptidase	4.10048	2.75674	0	0	0
AT1G15890	259495_at	disease resistance protein (CC-NBS-LRR class), putative	4.13546	2.55944	0	0	0
AT3G18660	257757_at	PGSIP1 (PLANT GLYCOGENIN-LIKE STARCH INITIATION PROTEIN 1); transferase, transferring glycosyl groups	4.13978	2.01227	0	0	0
AT4G16265	245367_at	DNA-directed RNA polymerase II, putative	4.16208	2.78968	1	0	0
AT1G17430	261032_at	hydrolase, alpha/beta fold family protein	4.17203	2.98127	2	0	0
AT4G31840	253480_at	plastocyanin-like domain-containing protein	4.17935	3.23941	2	0	0
AT5G06800	250697_at	myb family transcription factor	4.1832	3.11146	0	0	0
AT3G07200	258823_at	zinc finger (C3HC4-type RING finger) family protein	4.19282	2.65215	0	0	0
AT1G11130	262451_at	SUB (STRUBBELIG); protein binding	4.19328	2.13287	0	0	0
AT3G14415	258359_s_at	[AT3G14415, (S)-2-hydroxy-acid oxidase, peroxisomal, putative / glycolate oxidase, putative / short chain alpha-hydroxy acid oxidase, putative];[AT3G14420, (S)-2-hydroxy-acid oxidase, peroxisomal, putative / glycolate oxidase, putative / short chain alpha-hydroxy acid oxidase, putative]	4.21168	3.28414	0	1	0
AT3G14420	258359_s_at	[AT3G14415, (S)-2-hydroxy-acid oxidase, peroxisomal, putative / glycolate oxidase, putative / short chain alpha-hydroxy acid oxidase, putative];[AT3G14420, (S)-2-hydroxy-acid oxidase, peroxisomal, putative / glycolate oxidase, putative / short chain alpha-hydroxy acid oxidase, putative]	4.21168	3.28414	1	0	0
AT5G47820	248773_at	FRA1 (FRAGILE FIBER 1); microtubule motor	4.21904	3.38408	0	0	0
AT5G50375	248511_at	CPI1 (CYCLOPROPYL ISOMERASE)	4.22544	2.66209	0	0	0
AT1G79880	260160_at	La domain-containing protein	4.24	3.18687	0	0	0
AT1G14380	261479_at	IQD28; calmodulin binding	4.24086	3.22259	0	0	0
AT3G27210	257154_at	Identical to Uncharacterized protein At3g27210 (Y-2) [Arabidopsis Thaliana] (GB:Q9LK32); similar to unknown protein [Arabidopsis thaliana] (TAIR:AT5G40860.1); similar to unnamed protein product [Vitis vinifera] (GB:CAO14583.1)	4.24432	3.12687	2	0	0
AT3G11650	259071_at	NHL2 (NDR1/HIN1-like 2)	4.24468	3.1647	0	1	0
AT1G33840	257473_at	similar to unknown protein [Arabidopsis thaliana] (TAIR:AT5G01750.2); similar to unnamed protein product [Vitis vinifera] (GB:CAO48825.1); contains InterPro domain Protein of unknown function DUF567 (InterPro:IPR007612)	4.24772	2.32463	1	0	0
AT3G52290	256671_at	IQD3 (IQ-domain 3); calmodulin binding	4.26816	2.68268	0	0	0
AT1G63940	260325_at	monodehydroascorbate reductase, putative	4.27161	2.52198	0	0	0
AT4G35020	253225_at	ARAC3/ATROP6/RHO1PS/ROP6 (rho-related protein from plants 6); GTP binding / GTPase	4.27624	3.05944	0	1	0
AT3G59490	251490_at	similar to unnamed protein product [Vitis vinifera] (GB:CAO64819.1)	4.27966	3.46557	2	0	0
AT1G47290	261685_at	AT3BETAHSD/D1 (3BETA-HYDROXYSTEROID-DEHYDROGENASE/DECARBOXYLASE ISOFORM 1); 3-beta-hydroxy-delta5-steroid dehydrogenase/ sterol-4-alpha-carboxylate 3-dehydrogenase (decarboxylating)	4.30473	2.24596	0	0	0
AT2G45830	266917_at	DTA2 (DOWNSTREAM TARGET OF AGL15 2)	4.31107	2.43754	0	2	0
AT3G23190	257924_at	lesion inducing protein-related	4.32527	2.95504	0	0	0
AT3G19580	257022_at	AZF2 (ARABIDOPSIS ZINC-FINGER PROTEIN 2); nucleic acid binding / transcription factor/ zinc ion binding	4.33258	2.90051	0	2	0
AT3G50740	252183_at	UGT72E1 (UDP-glucosyl transferase 72E1); UDP-glycosyltransferase/ coniferyl-alcohol glucosyltransferase/ transferase, transferring glycosyl groups	4.3432	2.34833	0	0	0
AT3G11930	258727_at	universal stress protein (USP) family protein	4.35995	2.16418	0	0	0
AT5G53550	248276_at	YSL3 (YELLOW STRIPE LIKE 3); oligopeptide transporter	4.36261	3.23296	0	0	0
AT2G01440	266347_at	ATP-dependent helicase	4.3723	2.98981	1	0	0
AT5G01890	251075_at	leucine-rich repeat transmembrane protein kinase, putative	4.39085	3.01023	0	0	0
AT5G25830	246913_at	zinc finger (GATA type) family protein	4.39093	2.6211	0	0	0
AT1G47670	262434_at	amino acid transporter family protein	4.39371	2.57736	0	0	0
AT3G13510	256960_at	similar to unknown protein [Arabidopsis thaliana] (TAIR:AT1G55360.1); similar to unknown protein [Arabidopsis thaliana] (TAIR:AT5G56530.1); similar to unnamed protein product [Vitis vinifera] (GB:CAO22094.1); similar to unknown [Populus trichocarpa] (GB:ABK93966.1); similar to hypothetical protein [Vitis vinifera] (GB:CAN72570.1); contains InterPro domain Protein of unknown function DUF239, plant…	4.4009	3.33311	3	0	0
AT4G26620	253980_at	sucrase-related	4.4021	2.86149	0	0	0
AT3G06440	258853_at	galactosyltransferase family protein	4.41157	2.83277	0	0	0
AT4G28706	253740_at	pfkB-type carbohydrate kinase family protein	4.42302	2.53342	1	0	0
AT1G12930	261208_at	importin-related	4.42703	2.62777	0	0	0
AT1G01060	261569_at	LHY (LATE ELONGATED HYPOCOTYL); DNA binding / transcription factor	4.43917	2.20802	2	0	0
AT1G11540	261846_at	similar to unknown protein [Arabidopsis thaliana] (TAIR:AT1G61740.1); similar to unnamed protein product [Vitis vinifera] (GB:CAO38814.1); contains domain Multidrug efflux transporter AcrB transmembrane domain (SSF82866); contains domain ATP-DEPENDENT PROTEASE (CEREBLON) (PTHR14255)	4.44789	2.07452	0	0	0
AT5G55170	248092_at	SUM3 (SMALL UBIQUITIN-LIKE MODIFIER 3)	4.4535	2.62981	0	0	0
AT3G47210	252458_at	similar to unknown protein [Arabidopsis thaliana] (TAIR:AT3G47250.1); similar to unknown protein [Arabidopsis thaliana] (TAIR:AT3G47250.3); similar to unknown protein [Arabidopsis thaliana] (TAIR:AT3G47250.2); similar to unnamed protein product [Vitis vinifera] (GB:CAO15956.1); contains InterPro domain Protein of unknown function DUF247, plant (InterPro:IPR004158)	4.45724	2.26601	0	0	0
AT3G51740	252078_at	IMK2 (INFLORESCENCE MERISTEM RECEPTOR-LIKE KINASE 2); ATP binding / kinase/ protein serine/threonine kinase	4.46093	3.38286	2	0	0
AT1G74440	260211_at	similar to unknown protein [Arabidopsis thaliana] (TAIR:AT1G18720.1); similar to unknown [Populus trichocarpa] (GB:ABK94463.1); similar to hypothetical protein [Vitis vinifera] (GB:CAN69808.1); contains InterPro domain Protein of unknown function DUF962 (InterPro:IPR009305)	4.4801	2.38655	0	0	0
AT3G47010	252446_at	hydrolase, hydrolyzing O-glycosyl compounds	4.49077	2.0549	1	3	1
AT3G54790	251853_at	armadillo/beta-catenin repeat family protein / U-box domain-containing protein	4.49171	3.40618	0	0	0
AT5G48800	248674_at	phototropic-responsive NPH3 family protein	4.49429	3.05504	0	1	0
AT5G01240	251133_at	amino acid permease, putative	4.49534	3.46522	0	0	0
AT1G18970	259481_at	GLP4 (GERMIN-LIKE PROTEIN 4); manganese ion binding / metal ion binding / nutrient reservoir	4.51111	3.66082	0	3	0
AT4G39570	252903_at	kelch repeat-containing F-box family protein	4.51269	3.49234	1	0	0
AT3G23910	256902_s_at	[AT3G23910, similar to unknown protein [Arabidopsis thaliana] (TAIR:AT3G24255.1); similar to unnamed protein product [Vitis vinifera] (GB:CAO43499.1)];[AT3G24255, similar to unknown protein [Arabidopsis thaliana] (TAIR:AT3G23910.1); similar to unnamed protein product [Vitis vinifera] (GB:CAO43499.1); contains InterPro domain RNA-directed DNA polymerase (reverse transcriptase), related (InterPro:I…	4.5236	2.29546	1	0	0
AT3G24255	256902_s_at	[AT3G23910, similar to unknown protein [Arabidopsis thaliana] (TAIR:AT3G24255.1); similar to unnamed protein product [Vitis vinifera] (GB:CAO43499.1)];[AT3G24255, similar to unknown protein [Arabidopsis thaliana] (TAIR:AT3G23910.1); similar to unnamed protein product [Vitis vinifera] (GB:CAO43499.1); contains InterPro domain RNA-directed DNA polymerase (reverse transcriptase), related (InterPro:I…	4.5236	2.29546	1	0	0
AT4G36180	253078_at	leucine-rich repeat family protein	4.52448	2.86075	0	0	0
AT2G37660	267172_at	binding / catalytic/ coenzyme binding	4.53742	3.35305	0	0	0
AT4G16650	245438_at	similar to unknown protein [Arabidopsis thaliana] (TAIR:AT1G76270.1); similar to hypothetical protein [Vitis vinifera] (GB:CAN66567.1); similar to OSIGBa0122F23.8 [Oryza sativa (indica cultivar-group)] (GB:CAH67151.1); similar to OSJNBa0010H02.2 [Oryza sativa (japonica cultivar-group)] (GB:CAE01682.2); contains InterPro domain Protein of unknown function DUF246, plant (InterPro:IPR004348)	4.54154	2.88885	1	0	0
AT5G47800	248772_at	phototropic-responsive NPH3 family protein	4.56046	2.94182	0	0	0
AT1G05260	264577_at	RCI3 (RARE COLD INDUCIBLE GENE 3); peroxidase	4.59829	2.63059	1	0	0
AT3G25250	257840_at	AGC2-1 (OXIDATIVE SIGNAL-INDUCIBLE1); kinase	4.60895	3.48982	1	1	1
AT5G58300	247856_at	leucine-rich repeat transmembrane protein kinase, putative	4.62006	2.9423	1	1	1
AT5G20950	246184_at	glycosyl hydrolase family 3 protein	4.63987	2.77358	0	0	0
AT5G13980	250203_at	glycosyl hydrolase family 38 protein	4.64073	3.02035	0	1	0
AT3G62260	251259_at	protein phosphatase 2C, putative / PP2C, putative	4.64938	2.68968	6	3	1
AT1G30110	256192_at	diadenosine 5',5'''-P1,P4-tetraphosphate hydrolase, putative	4.65016	3.37034	2	0	0
AT1G48480	261308_at	RKL1 (Receptor-like kinase 1); ATP binding / kinase/ protein serine/threonine kinase	4.65558	2.35481	0	0	0
AT2G24600	263800_at	ankyrin repeat family protein	4.6559	3.23753	0	2	0
AT2G39650	267623_at	similar to unknown protein [Arabidopsis thaliana] (TAIR:AT4G14620.1); similar to unnamed protein product [Vitis vinifera] (GB:CAO69213.1); contains InterPro domain Protein of unknown function DUF506, plant (InterPro:IPR006502)	4.65714	3.14759	0	1	0
AT2G25680	265897_at	MOT1 (MOLYBDATE TRANSPORTER 1); molybdate ion transmembrane transporter/ sulfate transmembrane transporter	4.67253	2.53334	0	0	0
AT5G42630	249206_at	ATS/KAN4 (ABERRANT TESTA SHAPE); DNA binding / transcription factor	4.67567	2.50524	0	1	0
AT5G48500	248685_at	similar to unknown protein [Arabidopsis thaliana] (TAIR:AT2G10930.1)	4.688	3.85619	0	0	0
AT1G80830	261895_at	NRAMP1 (NRAMP metal ion transporter 1); manganese ion transmembrane transporter/ metal ion transmembrane transporter	4.71287	3.02754	0	0	0
AT3G20250	257122_at	APUM5 (ARABIDOPSIS PUMILIO 5); RNA binding	4.72837	3.02737	1	0	0
AT1G09750	264672_at	chloroplast nucleoid DNA-binding protein-related	4.7477	3.65396	0	0	0
AT2G01670	265872_at	ATNUDT17 (Arabidopsis thaliana Nudix hydrolase homolog 17); hydrolase	4.7531	3.23082	1	0	0
AT1G12070	264395_at	Rho GDP-dissociation inhibitor family protein	4.81113	2.6441	0	0	0
AT4G34160	253270_at	CYCD3/CYCD3;1/D3 (CYCLIN D3;1); cyclin-dependent protein kinase regulator/ protein binding	4.82863	3.41352	0	0	0
AT2G38090	267141_at	myb family transcription factor	4.8309	3.51196	0	0	0
AT1G20700	256081_at	WOX14 (WUSCHEL RELATED HOMEOBOX 14); DNA binding / transcription factor	4.84087	3.68803	0	0	0
AT2G44500	267393_at	similar to unknown protein [Arabidopsis thaliana] (TAIR:AT3G07900.1); similar to unnamed protein product [Vitis vinifera] (GB:CAO15104.1); contains InterPro domain Protein of unknown function DUF246, plant (InterPro:IPR004348)	4.87993	2.57264	0	1	0
AT3G19100	257024_at	calcium-dependent protein kinase, putative / CDPK, putative	4.88054	3.62573	0	0	0
AT1G77690	259680_at	amino acid permease, putative	4.88084	2.04852	2	0	0
AT5G59550	247708_at	zinc finger (C3HC4-type RING finger) family protein	4.89229	2.92331	3	0	0
AT1G64400	259737_at	long-chain-fatty-acid--CoA ligase, putative / long-chain acyl-CoA synthetase, putative	4.90137	3.94068	0	0	0
AT1G49030	260752_at	similar to unknown protein [Arabidopsis thaliana] (TAIR:AT3G18460.1); similar to unnamed protein product [Vitis vinifera] (GB:CAO68031.1); contains InterPro domain Protein of unknown function Cys-rich (InterPro:IPR006461)	4.95499	2.97186	0	0	0
AT2G25250	263613_at	similar to unknown protein [Arabidopsis thaliana] (TAIR:AT4G32020.1)	4.99169	2.25962	1	1	1
AT4G34410	253259_at	AP2 domain-containing transcription factor, putative	5.00743	2.43569	4	0	0
AT4G28460	253796_at	unknown protein	5.0082	2.91157	0	2	0
AT4G38480	252994_at	transducin family protein / WD-40 repeat family protein	5.02408	2.39501	0	0	0
AT3G50660	252184_at	DWF4 (DWARF 4)	5.02987	2.10014	1	1	1
AT3G24240	257244_at	leucine-rich repeat transmembrane protein kinase, putative	5.03163	2.29149	0	0	0
AT2G25460	265618_at	similar to unknown protein [Arabidopsis thaliana] (TAIR:AT5G04860.1); similar to hypothetical protein [Vitis vinifera] (GB:CAN68625.1); contains InterPro domain C2 calcium-dependent membrane targeting (InterPro:IPR000008)	5.0498	3.83114	4	2	1
AT4G12690	254787_at	similar to unknown protein [Arabidopsis thaliana] (TAIR:AT2G04220.1); similar to unnamed protein product [Vitis vinifera] (GB:CAO41124.1); contains InterPro domain Protein of unknown function DUF868, plant (InterPro:IPR008586)	5.05724	2.82025	1	0	0
AT5G15180	250157_at	peroxidase, putative	5.06912	3.384	3	0	0
AT5G18240	250031_at	MYR1 (MYB-RELATED PROTEIN 1); transcription factor	5.07825	2.88862	0	0	0
AT3G62160	251249_at	transferase family protein	5.08497	3.2237	2	0	0
AT4G14560	245397_at	IAA1 (INDOLE-3-ACETIC ACID INDUCIBLE); transcription factor	5.14761	2.19855	0	1	0
AT5G05460	250775_at	hydrolase, acting on glycosyl bonds	5.16829	3.25476	2	0	0
AT2G43610	260557_at	glycoside hydrolase family 19 protein	5.17134	2.34852	0	1	0
AT3G01260	259264_at	aldose 1-epimerase family protein	5.23008	2.75216	0	0	0
AT1G08320	261815_at	bZIP family transcription factor	5.23483	3.10059	0	0	0
AT5G05690	250752_at	CPD (CABBAGE 3); oxygen binding	5.30734	3.58318	0	0	0
AT4G26760	253947_at	microtubule associated protein (MAP65/ASE1) family protein	5.30861	2.67041	3	0	0
AT5G47220	248794_at	ATERF-2/ATERF2/ERF2 (ETHYLENE RESPONSE FACTOR 2); DNA binding / transcription activator/ transcription factor	5.32365	3.53658	1	0	0
AT1G04680	264611_at	pectate lyase family protein	5.33439	2.95959	1	0	0
AT1G19025	259473_at	DNA cross-link repair protein-related	5.40342	3.51515	1	1	1
AT4G29780	253643_at	similar to unknown protein [Arabidopsis thaliana] (TAIR:AT5G12010.1); similar to unnamed protein product [Vitis vinifera] (GB:CAO43835.1); contains domain PTHR22930 (PTHR22930)	5.40426	3.20857	0	4	0
AT1G32640	261713_at	ATMYC2 (JASMONATE INSENSITIVE 1); DNA binding / transcription factor	5.42001	2.7282	1	1	1
AT4G40010	252872_at	SNRK2-7/SNRK2.7/SRK2F (SNF1-RELATED PROTEIN KINASE 2.7); kinase	5.44945	2.32591	1	0	0
AT4G23180	254256_at	CRK10 (CYSTEINE-RICH RLK10); kinase	5.45221	3.67253	0	1	0
AT2G16980	266526_at	tetracycline transporter	5.48489	3.13841	0	0	0
AT1G73600	259842_at	[AT1G73602, CPuORF32 (Conserved peptide upstream open reading frame 32)];[AT1G73600, phosphoethanolamine N-methyltransferase]	5.51772	2.89317	0	0	0
AT3G43610	246329_at	tubulin binding	5.53048	2.23084	0	0	0
AT1G01190	261574_at	CYP78A8 (cytochrome P450, family 78, subfamily A, polypeptide 8); oxygen binding	5.55554	4.23104	0	0	0
AT1G30720	263216_s_at	[AT1G30720, FAD-binding domain-containing protein];[AT1G30730, FAD-binding domain-containing protein]	5.60701	4.41092	0	2	0
AT1G30730	263216_s_at	[AT1G30720, FAD-binding domain-containing protein];[AT1G30730, FAD-binding domain-containing protein]	5.60701	4.41092	0	3	0
AT4G23800	254233_at	high mobility group (HMG1/2) family protein	5.63604	4.14694	1	0	0
AT2G22660	265344_at	similar to glycine-rich protein [Arabidopsis thaliana] (TAIR:AT4G37900.1); similar to unnamed protein product [Vitis vinifera] (GB:CAO44607.1); similar to unnamed protein product [Vitis vinifera] (GB:CAO17179.1); similar to unnamed protein product [Vitis vinifera] (GB:CAO38708.1); contains InterPro domain Protein of unknown function DUF1399 (InterPro:IPR009836)	5.64894	3.95495	1	0	0
AT5G19750	245937_at	peroxisomal membrane 22 kDa family protein	5.68547	2.80286	0	1	0
AT3G52110	252089_at	similar to hypothetical protein OsI_009975 [Oryza sativa (indica cultivar-group)] (GB:EAY88742.1); similar to Os03g0174200 [Oryza sativa (japonica cultivar-group)] (GB:NP_001049125.1)	5.691	4.40588	1	1	1
AT3G12830	257690_at	auxin-responsive family protein	5.71783	4.63884	0	0	0
AT1G54440	262996_at	3'-5' exonuclease/ nucleic acid binding	5.72175	3.25493	0	0	0
AT5G19340	246063_at	similar to unknown protein [Arabidopsis thaliana] (TAIR:AT3G05980.1); similar to hypothetical protein [Vitis vinifera] (GB:CAN75979.1)	5.74036	3.61879	2	0	0
AT2G45430	245139_at	DNA-binding protein-related	5.77726	3.12972	0	0	0
AT5G41750	249264_s_at	[AT5G41750, disease resistance protein (TIR-NBS-LRR class), putative];[AT5G41740, disease resistance protein (TIR-NBS-LRR class), putative]	5.82813	4.69132	0	0	0
AT5G41740	249264_s_at	[AT5G41750, disease resistance protein (TIR-NBS-LRR class), putative];[AT5G41740, disease resistance protein (TIR-NBS-LRR class), putative]	5.82813	4.69132	0	2	0
AT1G70940	262263_at	PIN3 (PIN-FORMED 3); auxin:hydrogen symporter/ transporter	5.8459	3.57111	0	0	0
AT5G51820	248380_at	PGM (PHOSPHOGLUCOMUTASE)	5.87252	2.51539	1	0	0
AT3G56370	251714_at	leucine-rich repeat transmembrane protein kinase, putative	5.88111	3.0916	3	0	0
AT3G43790	252707_at	ZIFL2 (ZINC INDUCED FACILITATOR-LIKE 2); carbohydrate transmembrane transporter/ sugar:hydrogen ion symporter	5.91489	2.9031	1	0	0
AT5G03940	250884_at	FFC (FIFTY-FOUR CHLOROPLAST HOMOLOGUE); 7S RNA binding / GTP binding / mRNA binding	5.9327	3.47593	0	1	0
AT2G42690	263987_at	lipase, putative	5.95263	3.54024	1	0	0
AT5G19240	249918_at	Identical to Uncharacterized GPI-anchored protein At5g19240 precursor [Arabidopsis Thaliana] (GB:Q84VZ5;GB:Q8H7A4); similar to unknown protein [Arabidopsis thaliana] (TAIR:AT5G19230.1); similar to unknown [Populus trichocarpa] (GB:ABK94712.1)	5.98222	3.60342	0	1	0
AT2G14510	257387_s_at	[AT2G14510, leucine-rich repeat protein kinase, putative];[AT2G14440, leucine-rich repeat protein kinase, putative]	6.01318	2.27331	1	0	0
AT2G14440	257387_s_at	[AT2G14510, leucine-rich repeat protein kinase, putative];[AT2G14440, leucine-rich repeat protein kinase, putative]	6.01318	2.27331	1	0	0
AT1G03820	265083_at	similar to E6-4 [Gossypium hirsutum] (GB:AAY43793.1); similar to E6-3 [Gossypium hirsutum] (GB:AAY43792.1); similar to E6 (GB:AAB03081.1)	6.0206	3.81229	2	0	0
AT1G28130	259596_at	GH3.17; indole-3-acetic acid amido synthetase	6.04424	3.17157	0	0	0
AT3G28340	256633_at	GATL10 (Galacturonosyltransferase-like 10); polygalacturonate 4-alpha-galacturonosyltransferase/ transferase, transferring hexosyl groups	6.07569	2.58946	0	1	0
AT4G14890	245347_at	ferredoxin family protein	6.08514	4.7762	0	1	0
AT1G12580	259484_at	PEPKR1 (PHOSPHOENOLPYRUVATE CARBOXYLASE-RELATED KINASE 1); kinase	6.09951	3.08133	1	0	0
AT3G51710	252072_at	curculin-like (mannose-binding) lectin family protein / PAN domain-containing protein	6.10652	3.17156	0	0	0
AT3G56480	251688_at	myosin heavy chain-related	6.11953	4.60061	0	1	0
AT5G22250	249928_at	CCR4-NOT transcription complex protein, putative	6.1252	3.26307	1	0	0
AT1G31050	265160_at	transcription factor	6.13037	2.34705	0	0	0
AT1G12010	264346_at	1-aminocyclopropane-1-carboxylate oxidase, putative / ACC oxidase, putative	6.13562	2.10962	0	0	0
AT5G16310	250126_at	UCH1; ubiquitin thiolesterase	6.13895	4.4434	0	0	0
AT4G27657	253859_at	similar to unknown protein [Arabidopsis thaliana] (TAIR:AT4G27652.1)	6.16324	2.65911	2	1	1
AT5G37450	249617_at	leucine-rich repeat transmembrane protein kinase, putative	6.17758	2.71364	0	2	0
AT3G59680	251477_at	similar to hypothetical protein [Vitis vinifera] (GB:CAN69676.1)	6.21854	4.27295	0	0	0
AT1G65500	264635_at	similar to unknown protein [Arabidopsis thaliana] (TAIR:AT1G65486.1)	6.24964	4.30866	2	0	0
AT2G41820	260494_at	leucine-rich repeat transmembrane protein kinase, putative	6.26513	4.19238	1	0	0
AT1G73270	260093_at	SCPL6 (serine carboxypeptidase-like 6); serine carboxypeptidase	6.2667	3.57145	0	0	0
AT5G48940	248626_at	leucine-rich repeat transmembrane protein kinase, putative	6.26903	2.63966	0	0	0
AT3G23890	256864_at	TOPII (TOPOISOMERASE II); ATP binding / DNA binding / DNA topoisomerase (ATP-hydrolyzing)	6.29091	3.98944	0	0	0
AT3G02840	258606_at	immediate-early fungal elicitor family protein	6.31334	3.14984	2	3	1
AT3G23400	258295_at	plastid-lipid associated protein PAP / fibrillin family protein	6.35351	4.95449	2	1	1
AT3G50060	252193_at	MYB77; DNA binding / transcription factor	6.36231	3.53156	2	2	1
AT4G18370	254669_at	DEG5/DEGP5/HHOA (DEGP PROTEASE 5); serine-type peptidase/ trypsin	6.37478	4.53982	0	0	0
AT3G45310	252622_at	cysteine proteinase, putative	6.43353	3.63264	2	0	0
AT3G10080	258938_at	germin-like protein, putative	6.48604	4.52069	0	0	0
AT1G02810	262105_at	pectinesterase family protein	6.49002	3.46389	1	1	1
AT3G48040	252375_at	ARAC8/ATROP10/ROP10 (rho-related protein from plants 10); GTP binding / GTPase	6.49432	4.76388	0	0	0
AT3G28860	257137_at	ATMDR11/ATPGP19/MDR1/MDR11/PGP19 (P-GLYCOPROTEIN 19); ATPase, coupled to transmembrane movement of substances / auxin efflux transmembrane transporter	6.56866	2.90074	0	0	0
AT3G46330	252554_s_at	[AT3G46330, MEE39 (maternal effect embryo arrest 39); kinase];[AT3G45920, receptor protein kinase-related]	6.60776	3.09833	0	0	0
AT3G45920	252554_s_at	[AT3G46330, MEE39 (maternal effect embryo arrest 39); kinase];[AT3G45920, receptor protein kinase-related]	6.60776	3.09833	0	0	0
AT3G46900	252502_at	COPT2 (Copper transporter 2); copper ion transmembrane transporter	6.67532	3.82756	0	0	0
AT3G61430	251324_at	PIP1A (PLASMA MEMBRANE INTRINSIC PROTEIN 1A); water channel	6.68068	3.61142	0	0	0
AT2G37460	265962_at	nodulin MtN21 family protein	6.70234	5.54505	0	0	0
AT4G31875	253454_at	unknown protein	6.77067	3.25683	1	0	0
AT3G18710	257748_at	U-box domain-containing protein	6.84724	4.15168	2	0	0
AT2G43820	260567_at	GT/UGT74F2 (UDP-GLUCOSYLTRANSFERASE 74F2); UDP-glucosyltransferase/ UDP-glycosyltransferase/ transferase, transferring glycosyl groups / transferase, transferring hexosyl groups	7.01177	4.56676	0	0	0
AT1G21440	260902_at	mutase family protein	7.04439	2.96349	1	0	0
AT5G48900	248681_at	pectate lyase family protein	7.0581	5.45	0	0	0
AT2G28310	265570_at	similar to unknown protein [Arabidopsis thaliana] (TAIR:AT1G08040.1); similar to unknown protein [Arabidopsis thaliana] (TAIR:AT1G08040.2); similar to unnamed protein product [Vitis vinifera] (GB:CAO21860.1); contains InterPro domain Protein of unknown function DUF707 (InterPro:IPR007877)	7.08146	3.5984	0	0	0
AT1G67750	245196_at	pectate lyase family protein	7.12419	5.27426	0	0	0
AT4G01390	255621_at	meprin and TRAF homology domain-containing protein / MATH domain-containing protein	7.13554	3.93248	0	0	0
AT4G11280	254926_at	ACS6 (1-AMINOCYCLOPROPANE-1-CARBOXYLIC ACID (ACC) SYNTHASE 6)	7.23544	4.55565	0	0	0
AT1G27770	261650_at	ACA1 (autoinhibited Ca2+ -ATPase 1); calcium-transporting ATPase/ calmodulin binding	7.25174	2.95379	0	2	0
AT1G59590	262072_at	ZCF37	7.32151	3.88185	1	0	0
AT1G14190	262655_s_at	[AT1G14190, glucose-methanol-choline (GMC) oxidoreductase family protein];[AT1G14185, glucose-methanol-choline (GMC) oxidoreductase family protein]	7.32657	3.41365	0	0	0
AT1G14185	262655_s_at	[AT1G14190, glucose-methanol-choline (GMC) oxidoreductase family protein];[AT1G14185, glucose-methanol-choline (GMC) oxidoreductase family protein]	7.32657	3.41365	0	0	0
AT3G15680	258222_at	zinc finger (Ran-binding) family protein	7.3843	3.87142	1	0	0
AT2G05050	266834_s_at	[AT2G05050, pseudogene, protein phosphatase 2C, blastp match of 65% identity and 8.1e-74 P-value to GP|30013681|gb|AAP03883.1||AY220484 Avr9/Cf-9 rapidly elicited protein 284 {Nicotiana tabacum}];[AT3G27140, protein phosphatase 2C, putative / PP2C, putative];[AT4G08260, protein phosphatase 2C, putative / PP2C, putative];[AT2G30020, protein phosphatase 2C, putative / PP2C, putative]	7.38944	2.93697	2	0	0
AT3G27140	266834_s_at	[AT2G05050, pseudogene, protein phosphatase 2C, blastp match of 65% identity and 8.1e-74 P-value to GP|30013681|gb|AAP03883.1||AY220484 Avr9/Cf-9 rapidly elicited protein 284 {Nicotiana tabacum}];[AT3G27140, protein phosphatase 2C, putative / PP2C, putative];[AT4G08260, protein phosphatase 2C, putative / PP2C, putative];[AT2G30020, protein phosphatase 2C, putative / PP2C, putative]	7.38944	2.93697	2	0	0
AT4G08260	266834_s_at	[AT2G05050, pseudogene, protein phosphatase 2C, blastp match of 65% identity and 8.1e-74 P-value to GP|30013681|gb|AAP03883.1||AY220484 Avr9/Cf-9 rapidly elicited protein 284 {Nicotiana tabacum}];[AT3G27140, protein phosphatase 2C, putative / PP2C, putative];[AT4G08260, protein phosphatase 2C, putative / PP2C, putative];[AT2G30020, protein phosphatase 2C, putative / PP2C, putative]	7.38944	2.93697	3	0	0
AT2G30020	266834_s_at	[AT2G05050, pseudogene, protein phosphatase 2C, blastp match of 65% identity and 8.1e-74 P-value to GP|30013681|gb|AAP03883.1||AY220484 Avr9/Cf-9 rapidly elicited protein 284 {Nicotiana tabacum}];[AT3G27140, protein phosphatase 2C, putative / PP2C, putative];[AT4G08260, protein phosphatase 2C, putative / PP2C, putative];[AT2G30020, protein phosphatase 2C, putative / PP2C, putative]	7.38944	2.93697	2	0	0
AT2G29340	266265_at	short-chain dehydrogenase/reductase (SDR) family protein	7.50341	2.6425	1	0	0
AT2G14290	265632_at	F-box family protein	7.54761	3.29833	2	0	0
AT2G21020	265435_s_at	[AT2G21020, pseudogene, major intrinsic protein (MIP) family, contains Pfam profile: MIP PF00230; blastp match of 61% identity and 1.8e-40 P-value to PIR|S01444|S01444 nodulin-26 precursor - soybean];[AT1G31885, transporter]	7.58352	3.84922	1	0	0
AT1G31885	265435_s_at	[AT2G21020, pseudogene, major intrinsic protein (MIP) family, contains Pfam profile: MIP PF00230; blastp match of 61% identity and 1.8e-40 P-value to PIR|S01444|S01444 nodulin-26 precursor - soybean];[AT1G31885, transporter]	7.58352	3.84922	0	0	0
AT1G44800	261335_at	nodulin MtN21 family protein	7.60839	5.01907	2	0	0
AT5G62710	247441_at	leucine-rich repeat family protein / protein kinase family protein	7.60996	2.76649	2	0	0
AT5G61480	247527_at	leucine-rich repeat transmembrane protein kinase, putative	7.79541	4.61561	0	1	0
AT1G23840	265189_at	similar to unknown protein [Arabidopsis thaliana] (TAIR:AT1G23830.1); similar to unnamed protein product [Vitis vinifera] (GB:CAO14801.1)	7.80083	4.99723	1	0	0
AT1G72230	259801_at	plastocyanin-like domain-containing protein	7.8769	3.67187	0	0	0
AT1G72520	260399_at	lipoxygenase, putative	7.9222	3.42991	1	1	1
AT5G10580	250438_at	similar to unknown protein [Arabidopsis thaliana] (TAIR:AT4G31330.1); similar to hypothetical protein [Vitis vinifera] (GB:CAN79714.1); contains InterPro domain Protein of unknown function DUF599 (InterPro:IPR006747)	8.04624	2.45898	0	0	0
AT1G76800	259871_at	nodulin, putative	8.17614	4.38685	0	0	0
AT3G20820	257974_at	leucine-rich repeat family protein	8.24182	6.32016	0	0	0
AT1G14480	261476_at	protein binding	8.43227	3.38155	2	0	0
AT3G26330	256875_at	CYP71B37 (cytochrome P450, family 71, subfamily B, polypeptide 37); oxygen binding	8.60097	5.32749	0	0	0
AT2G36690	265208_at	oxidoreductase, 2OG-Fe(II) oxygenase family protein	8.63028	5.88106	0	0	0
AT1G22500	261927_at	zinc finger (C3HC4-type RING finger) family protein	8.6305	4.86594	1	0	0
AT5G59680	247685_at	leucine-rich repeat protein kinase, putative	8.66648	4.08301	0	0	0
AT3G46880	252501_at	similar to unknown protein [Arabidopsis thaliana] (TAIR:AT5G59080.1)	8.83384	6.76548	0	1	0
AT2G22980	267265_at	SCPL13; serine carboxypeptidase	8.83963	3.79121	0	0	0
AT4G37890	253011_at	EDA40 (embryo sac development arrest 40); protein binding / ubiquitin-protein ligase/ zinc ion binding	8.99019	7.2664	1	0	0
AT2G37450	265967_at	nodulin MtN21 family protein	9.03781	6.89908	0	0	0
AT4G24570	254120_at	mitochondrial substrate carrier family protein	9.10369	3.26434	1	2	1
AT5G56100	248050_at	glycine-rich protein / oleosin	9.15016	5.57934	2	0	0
AT1G72950	262384_at	disease resistance protein (TIR-NBS class), putative	9.16062	6.58787	2	0	0
AT2G27590	266262_at	similar to unnamed protein product [Vitis vinifera] (GB:CAO48766.1); contains domain SSF53335 (SSF53335)	9.17553	6.5935	0	0	0
AT1G67710	245186_at	ARR11 (RESPONSE REGULATOR 11); transcription factor/ two-component response regulator	9.25862	5.6006	0	0	0
AT2G41810	260495_at	similar to unknown protein [Arabidopsis thaliana] (TAIR:AT2G41800.1); similar to unnamed protein product [Vitis vinifera] (GB:CAO23583.1); contains InterPro domain Protein of unknown function DUF642 (InterPro:IPR006946); contains InterPro domain Galactose-binding like (InterPro:IPR008979)	9.25882	3.09433	1	0	0
AT1G28370	261470_at	ATERF11/ERF11 (ERF domain protein 11); DNA binding / transcription factor/ transcription repressor	9.34831	4.35783	2	1	1
AT1G23710	265184_at	similar to unknown protein [Arabidopsis thaliana] (TAIR:AT1G70420.1); similar to unnamed protein product [Vitis vinifera] (GB:CAO66069.1); contains InterPro domain Protein of unknown function DUF1645 (InterPro:IPR012442)	9.53016	7.79003	2	3	1
AT4G31910	253483_at	transferase family protein	9.55644	2.7638	0	0	0
AT1G75820	262728_at	CLV1 (CLAVATA 1); ATP binding / kinase/ protein serine/threonine kinase	9.57859	2.54534	0	0	0
AT3G24290	257162_s_at	[AT3G24290, ammonium transporter, putative];[AT3G24300, AMT1;3/ATAMT1;3 (AMMONIUM TRANSPORTER 1;3); ammonium transmembrane transporter]	9.60356	6.75756	0	0	0
AT3G24300	257162_s_at	[AT3G24290, ammonium transporter, putative];[AT3G24300, AMT1;3/ATAMT1;3 (AMMONIUM TRANSPORTER 1;3); ammonium transmembrane transporter]	9.60356	6.75756	0	0	0
AT2G19110	267488_at	HMA4 (Heavy metal ATPase 4); cadmium-transporting ATPase	9.76839	5.9674	0	0	0
AT3G24660	256899_at	TMKL1 (TRANSMEMBRANE KINASE-LIKE 1); ATP binding / kinase/ protein serine/threonine kinase	9.86725	7.89932	0	0	0
AT1G49470	262396_at	similar to unknown protein [Arabidopsis thaliana] (TAIR:AT1G55230.1); similar to hypothetical protein [Vitis vinifera] (GB:CAN63047.1); contains InterPro domain Protein of unknown function DUF716 (InterPro:IPR006904)	9.89588	2.94673	0	0	0
AT1G32970	261215_at	subtilase family protein	9.95344	6.64633	0	0	0
AT3G25930	258080_at	universal stress protein (USP) family protein	9.9536	4.95666	1	0	0
AT5G54510	248163_at	DFL1/GH3.6 (DWARF IN LIGHT 1); indole-3-acetic acid amido synthetase	10.0291	6.65653	0	0	0
AT4G20110	254500_at	vacuolar sorting receptor, putative	10.0564	6.14848	1	1	1
AT5G14880	246591_at	potassium transporter, putative	10.1734	7.02015	0	0	0
AT3G26760	258253_at	short-chain dehydrogenase/reductase (SDR) family protein	10.3645	7.29797	1	0	0
AT4G27260	253908_at	GH3.5/WES1; indole-3-acetic acid amido synthetase	10.4156	8.14959	0	0	0
AT5G45310	248969_at	similar to unnamed protein product [Vitis vinifera] (GB:CAO63757.1)	10.5274	5.81114	1	0	0
AT1G49570	261606_at	peroxidase, putative	10.711	5.27115	0	0	0
AT5G24410	249729_at	glucosamine/galactosamine-6-phosphate isomerase-related	10.9306	3.39564	0	0	0
AT4G01430	255575_at	nodulin MtN21 family protein	11.0276	2.99729	1	0	0
AT1G66020	256515_at	terpene synthase/cyclase family protein	11.1493	3.23959	1	0	0
AT2G31085	266477_at	CLE6 (CLAVATA3/ESR-RELATED 6); receptor binding	11.2748	9.29978	0	0	0
AT5G03570	250952_at	iron-responsive transporter-related	11.3457	4.40196	0	0	0
AT2G30210	267307_at	LAC3 (laccase 3); copper ion binding / oxidoreductase	11.489	4.75744	1	0	0
AT5G65970	247116_at	MLO10 (MILDEW RESISTANCE LOCUS O 10); calmodulin binding	11.6616	7.64091	1	0	0
AT1G47655	262443_at	Dof-type zinc finger domain-containing protein	12.0377	9.14315	2	0	0
AT1G75500	262951_at	nodulin MtN21 family protein	12.0443	3.97834	1	0	0
AT2G16970	266525_at	MEE15 (maternal effect embryo arrest 15); tetracycline transporter	12.0728	3.83202	0	1	0
AT4G15340	245258_at	ATPEN1 (Arabidopsis thaliana pentacyclic triterpene synthase 1); catalytic/ lyase	12.1473	2.24109	0	0	0
AT1G12610	255937_at	DDF1 (DWARF AND DELAYED FLOWERING 1); DNA binding / transcription factor	12.1912	5.49503	0	2	0
AT5G19530	245947_at	ACL5 (ACAULIS 5)	12.41	5.38578	0	1	0
AT1G73590	259845_at	PIN1 (PIN-FORMED 1); transporter	12.4362	5.36852	1	0	0
AT1G33760	261984_at	AP2 domain-containing transcription factor, putative	12.4526	4.18916	0	0	0
AT3G24450	256621_at	copper-binding family protein	12.4662	8.68785	0	0	0
AT5G28650	246104_at	WRKY74 (WRKY DNA-binding protein 74); transcription factor	12.7811	6.07408	0	0	0
AT5G58680	247789_at	armadillo/beta-catenin repeat family protein	12.8852	5.4921	0	0	0
AT4G15390	245555_at	transferase family protein	12.9094	7.3789	0	0	0
AT2G21050	264025_at	amino acid permease, putative	12.975	3.73749	0	0	0
AT2G44840	266821_at	ATERF13/EREBP (ETHYLENE-RESPONSIVE ELEMENT BINDING FACTOR 13); DNA binding / transcription factor	13.3076	7.26204	0	1	0
AT3G27540	257999_at	glycosyl transferase family 17 protein	13.3558	5.34921	0	2	0
AT3G45660	252589_s_at	[AT3G45660, proton-dependent oligopeptide transport (POT) family protein];[AT3G45650, NAXT1 (NITRATE EXCRETION TRANSPORTER1); nitrate efflux transmembrane transporter/ transporter]	13.584	11.0521	0	0	0
AT3G45650	252589_s_at	[AT3G45660, proton-dependent oligopeptide transport (POT) family protein];[AT3G45650, NAXT1 (NITRATE EXCRETION TRANSPORTER1); nitrate efflux transmembrane transporter/ transporter]	13.584	11.0521	0	0	0
AT3G56810	246346_at	unknown protein	13.8228	7.97512	1	0	0
AT5G38700	249522_at	similar to unknown protein [Arabidopsis thaliana] (TAIR:AT4G02170.1); similar to unnamed protein product [Vitis vinifera] (GB:CAO40081.1)	14.2364	2.60993	2	2	1
AT1G72240	259850_at	similar to unknown protein [Arabidopsis thaliana] (TAIR:AT1G22470.1)	14.2632	10.9696	0	0	0
AT5G64870	247208_at	similar to unknown protein [Arabidopsis thaliana] (TAIR:AT5G25250.1); similar to unknown protein [Arabidopsis thaliana] (TAIR:AT5G25260.1); similar to 80C09_16 [Brassica rapa subsp. pekinensis] (GB:AAZ41827.1); contains domain PTHR13806:SF3 (PTHR13806:SF3); contains domain PTHR13806 (PTHR13806)	14.3525	3.86033	2	2	1
AT2G29330	266276_at	TRI (TROPINONE REDUCTASE); oxidoreductase	15.3086	8.34353	2	0	0
AT1G73540	245777_at	ATNUDT21 (Arabidopsis thaliana Nudix hydrolase homolog 21); hydrolase	15.3427	5.45373	3	4	1
AT4G17340	245399_at	DELTA-TIP2/TIP2;2 (tonoplast intrinsic protein 2;2); water channel	15.5805	5.96564	0	0	0
AT1G74450	260227_at	similar to unknown protein [Arabidopsis thaliana] (TAIR:AT1G18740.1); similar to unnamed protein product [Vitis vinifera] (GB:CAO43630.1); contains InterPro domain Protein of unknown function DUF793 (InterPro:IPR008511)	15.8425	4.82974	2	0	0
AT5G45080	248979_at	ATPP2-A6 (Phloem protein 2-A6); transmembrane receptor	15.9019	4.09402	1	0	0
AT4G00910	255648_at	similar to unknown protein [Arabidopsis thaliana] (TAIR:AT1G08440.1); similar to unnamed protein product [Vitis vinifera] (GB:CAO14409.1); contains InterPro domain Protein of unknown function UPF0005 (InterPro:IPR006214)	15.9033	4.44823	0	0	0
AT1G73510	245779_at	unknown protein	16.0792	9.15428	0	0	0
AT4G12470	254818_at	protease inhibitor/seed storage/lipid transfer protein (LTP) family protein	16.1017	4.73152	0	0	0
AT4G20230	254512_at	terpene synthase/cyclase family protein	18.2374	2.43217	0	0	0
AT1G11080	260475_at	SCPL31 (serine carboxypeptidase-like 31); serine carboxypeptidase	19.2254	7.30999	0	0	0
AT1G50050	261657_at	pathogenesis-related protein, putative	19.4834	8.60258	0	0	0
AT3G01190	259276_at	peroxidase 27 (PER27) (P27) (PRXR7)	20.4181	9.88241	0	0	0
AT5G23020	249867_at	IMS2/MAM-L/MAM3 (METHYLTHIOALKYMALATE SYNTHASE-LIKE); 2-isopropylmalate synthase/ methylthioalkylmalate synthase	21.2242	2.99741	0	0	0
AT3G29410	256736_at	terpene synthase/cyclase family protein	21.5493	6.71254	0	0	0
AT1G06160	260783_at	ethylene-responsive factor, putative	22.2733	15.6122	0	0	0
AT3G19710	257021_at	BCAT4 (BRANCHED-CHAIN AMINOTRANSFERASE4); catalytic/ methionine-oxo-acid transaminase	22.7917	4.32453	0	0	0
AT3G05950	258746_at	germin-like protein, putative	23.9656	7.11477	0	0	0
AT5G23010	249866_at	MAM1 (2-isopropylmalate synthase 3); 2-isopropylmalate synthase	25.6378	11.6502	0	0	0
AT1G49860	259813_at	ATGSTF14 (Arabidopsis thaliana Glutathione S-transferase (class phi) 14); glutathione transferase	27.7574	14.2248	2	0	0
AT3G62040	251298_at	hydrolase	28.1877	4.40778	0	0	0
AT4G08290	255129_at	nodulin MtN21 family protein	29.1374	13.7054	4	0	0
AT5G47450	248790_at	AtTIP2;3 (Arabidopsis thaliana tonoplast intrinsic protein 2;3); water channel	29.6777	17.2111	0	0	0
AT1G74930	262211_at	ORA47; DNA binding / transcription factor	35.6851	13.0306	1	2	1
AT4G33720	253301_at	pathogenesis-related protein, putative	36.6758	19.0245	2	0	0
AT1G62280	264734_at	SLAH1 (SLAC1 HOMOLOGUE 1); transporter	47.8786	20.6791	1	0	0
AT1G19210	256009_at	AP2 domain-containing transcription factor, putative	57.9738	18.4684	2	2	1
AT4G25470	254075_at	CBF2 (FREEZING TOLERANCE QTL 4); DNA binding / transcription activator/ transcription factor	65.6599	33.1962	0	1	0
AT2G28780	266222_at	similar to unknown protein [Arabidopsis thaliana] (TAIR:AT3G09450.1); similar to unnamed protein product [Vitis vinifera] (GB:CAO21693.1)	75.9365	12.4184	1	0	0
AT3G02850	258629_at	SKOR (stelar K+ outward rectifier); cyclic nucleotide binding / outward rectifier potassium channel	144.963	68.4186	1	0	0
AT1G32450	260693_at	proton-dependent oligopeptide transport (POT) family protein	215.046	72.6846	0	0	0

## Sheet: work sheet 2
Additional file 9 - List of root CAMTA1 dependent negatively regulated genes (RCDNRG) sorted in accordance with its 2 recognition motif (MCGTGT; MCGCGB)
			Comparison M1-D/M1-C (FC ≥ 2)	Comparison WT-D/WT-C (FC ≥ 2)	CAMTA recognition motif
Locus Identifier	Probe Set	Description	FC (M1D/M1C)	FC (WTD/WTC)	MCGTGT(41.7%)	MCGCGB(25.5%)	Both motif
AT5G02240	251038_at	binding / catalytic/ coenzyme binding	x	-2.00014	0	0	0
AT5G38150	249546_at	PMI15 (plastid movement impaired 15)	x	-2.00424	1	0	0
AT3G22740	258322_at	HMT3 (Homocysteine S-methyltransferase 3); homocysteine S-methyltransferase	x	-2.00495	1	0	0
AT1G12620	255938_at	pentatricopeptide (PPR) repeat-containing protein	x	-2.00511	0	0	0
AT4G31730	253510_at	GDU1 (GLUTAMINE DUMPER 1)	x	-2.00642	0	0	0
AT5G57230	247950_at	similar to unknown [Populus trichocarpa x Populus deltoides] (GB:ABK96632.1); contains InterPro domain Thioredoxin-like fold (InterPro:IPR012336)	x	-2.00873	0	0	0
AT4G30200	253610_at	similar to VIN3 (VERNALIZATION INSENSITIVE 3), protein binding / zinc ion binding [Arabidopsis thaliana] (TAIR:AT5G57380.1); similar to unnamed protein product [Vitis vinifera] (GB:CAO43227.1); contains InterPro domain Fibronectin, type III-like fold (InterPro:IPR008957); contains InterPro domain Fibronectin, type III (InterPro:IPR003961)	x	-2.00913	3	0	0
AT5G06000	250758_at	EIF3G2 (eukaryotic translation initiation factor 3G2); RNA binding / translation initiation factor	x	-2.00953	0	0	0
AT5G21060	246027_at	homoserine dehydrogenase family protein	x	-2.01006	1	2	1
AT1G52400	259640_at	BGL1 (BETA-GLUCOSIDASE HOMOLOG 1); hydrolase, hydrolyzing O-glycosyl compounds	x	-2.01268	0	0	0
AT4G37910	253013_at	MTHSC70-1 (mitochondrial heat shock protein 70-1); ATP binding / unfolded protein binding	x	-2.01334	2	1	1
AT5G11730	250357_at	similar to unknown protein [Arabidopsis thaliana] (TAIR:AT5G25970.1); similar to hypothetical protein [Vitis vinifera] (GB:CAN70606.1); contains InterPro domain Protein of unknown function DUF266, plant (InterPro:IPR004949)	x	-2.01519	0	1	0
AT5G05760	250740_at	SYP31 (T-SNARE SED 5); SNAP receptor	x	-2.01896	1	0	0
AT4G12290	254833_s_at	[AT4G12290, copper amine oxidase, putative];[AT4G12280, copper amine oxidase family protein]	x	-2.02079	0	0	0
AT4G12280	254833_s_at	[AT4G12290, copper amine oxidase, putative];[AT4G12280, copper amine oxidase family protein]	x	-2.02079	2	0	0
AT1G15430	262571_at	similar to zinc ion binding [Arabidopsis thaliana] (TAIR:AT1G80220.1); similar to Os01g0612600 [Oryza sativa (japonica cultivar-group)] (GB:NP_001043557.1); similar to hypothetical protein OsI_002789 [Oryza sativa (indica cultivar-group)] (GB:EAY74942.1); contains InterPro domain Protein of unknown function DUF1644 (InterPro:IPR012866)	x	-2.02203	2	1	1
AT5G23840	249814_at	MD-2-related lipid recognition domain-containing protein / ML domain-containing protein	x	-2.02478	0	0	0
AT3G16150	258338_at	L-asparaginase, putative / L-asparagine amidohydrolase, putative	x	-2.02489	0	0	0
AT2G39420	266977_at	esterase/lipase/thioesterase family protein	x	-2.03218	2	1	1
AT3G01810	258997_at	similar to nucleolar protein gar2-related [Arabidopsis thaliana] (TAIR:AT2G42320.1); similar to nucleolar protein gar2-related [Arabidopsis thaliana] (TAIR:AT2G42320.2); similar to unnamed protein product [Vitis vinifera] (GB:CAO46641.1); similar to unnamed protein product [Vitis vinifera] (GB:CAO14589.1)	x	-2.0341	0	1	0
AT3G05650	258894_at	disease resistance family protein	x	-2.03556	0	1	0
AT3G26810	258311_at	AFB2 (AUXIN SIGNALING F-BOX 2); auxin binding / ubiquitin-protein ligase	x	-2.03846	0	0	0
AT3G15240	257080_at	similar to unknown protein [Arabidopsis thaliana] (TAIR:AT5G53900.2); similar to unnamed protein product [Vitis vinifera] (GB:CAO39314.1); contains domain gb def: At3g15240 (PTHR13902:SF3); contains domain SERINE/THREONINE-PROTEIN KINASE WNK (WITH NO LYSINE)-RELATED (PTHR13902)	x	-2.0426	0	0	0
AT1G67860	260004_at	similar to unknown protein [Arabidopsis thaliana] (TAIR:AT1G67865.1)	x	-2.0462	1	0	0
AT3G15050	257233_at	IQD10 (IQ-domain 10); calmodulin binding	x	-2.05215	1	0	0
AT2G02220	266231_at	ATPSKR1/PSKR1 (PHYTOSULFOKIN RECEPTOR 1); ATP binding / peptide receptor/ protein serine/threonine kinase	x	-2.05338	1	0	0
AT1G09810	264712_at	ECT11 (evolutionarily conserved C-terminal region 11)	x	-2.05347	0	0	0
AT3G04230	258576_at	40S ribosomal protein S16 (RPS16B)	x	-2.05377	0	0	0
AT1G31550	256489_at	GDSL-motif lipase, putative	x	-2.06287	1	0	0
AT5G14710	250150_at	similar to unnamed protein product [Vitis vinifera] (GB:CAO14760.1)	x	-2.067	2	0	0
AT3G53960	251916_at	proton-dependent oligopeptide transport (POT) family protein	x	-2.0697	1	0	0
AT5G12050	250327_at	similar to unnamed protein product [Vitis vinifera] (GB:CAO45643.1)	x	-2.07362	0	1	0
AT1G78610	263127_at	mechanosensitive ion channel domain-containing protein / MS ion channel domain-containing protein	x	-2.07926	0	3	0
AT3G17650	258353_s_at	[AT3G17650, YSL5 (YELLOW STRIPE LIKE 5); oligopeptide transporter];[AT5G45450, iron transporter-related]	x	-2.07996	2	1	1
AT1G15730	259499_at	PRLI-interacting factor L, putative	x	-2.08141	2	1	1
AT5G64950	247206_at	mitochondrial transcription termination factor-related / mTERF-related	x	-2.0817	0	1	0
AT1G14685	262848_at	BPC2 (BASIC PENTACYSTEINE 2)	x	-2.08345	0	0	0
AT4G15093	245292_at	catalytic LigB subunit of aromatic ring-opening dioxygenase family	x	-2.09045	3	0	0
AT3G30340	256731_at	nodulin MtN21 family protein	x	-2.09125	0	0	0
AT5G50530	248515_at	[AT5G50530, CBS domain-containing protein / octicosapeptide/Phox/Bemp1 (PB1) domain-containing protein];[AT5G50640, CBS domain-containing protein / octicosapeptide/Phox/Bemp1 (PB1) domain-containing protein]	x	-2.09372	0	1	0
AT4G26750	253953_at	hydroxyproline-rich glycoprotein family protein	x	-2.09659	1	0	0
AT5G29000	246724_at	myb family transcription factor	x	-2.09764	3	0	0
AT5G17240	250084_at	SDG40 (SET DOMAIN GROUP 40)	x	-2.10239	1	1	1
AT3G47120	252453_at	RNA recognition motif (RRM)-containing protein	x	-2.11233	0	0	0
AT1G70410	264313_at	carbonic anhydrase, putative / carbonate dehydratase, putative	x	-2.11288	1	1	1
AT3G27520	257969_at	similar to unnamed protein product [Vitis vinifera] (GB:CAO14682.1)	x	-2.11619	0	0	0
AT5G61770	247497_at	PPAN (PETER PAN-LIKE PROTEIN)	x	-2.11673	0	1	0
AT1G24625	265029_at	ZFP7 (ZINC FINGER PROTEIN 7); nucleic acid binding / transcription factor/ zinc ion binding	x	-2.1187	0	0	0
AT5G63780	247347_at	SHA1 (SHOOT APICAL MERISTEM ARREST 1); protein binding / zinc ion binding	x	-2.11871	1	0	0
AT4G13010	254804_at	oxidoreductase, zinc-binding dehydrogenase family protein	x	-2.12083	0	0	0
AT1G09390	264501_at	GDSL-motif lipase/hydrolase family protein	x	-2.12783	1	1	1
AT3G05280	259323_at	integral membrane Yip1 family protein	x	-2.12982	0	0	0
AT4G14950	245273_at	similar to unknown protein [Arabidopsis thaliana] (TAIR:AT1G05360.1); similar to unnamed protein product [Vitis vinifera] (GB:CAO71145.1); contains domain PTHR10281:SF1 (PTHR10281:SF1); contains domain PTHR10281 (PTHR10281)	x	-2.13121	1	0	0
AT1G20070	261247_at	unknown protein	x	-2.13229	2	0	0
AT1G65520	264627_at	enoyl-CoA hydratase/isomerase family protein	x	-2.13299	0	0	0
AT3G07980	258632_s_at	[AT3G07980, MAPKKK6 (MAP3K EPSILON PROTEIN KINASE 2); kinase];[AT3G13530, MAPKKK7 (MAP3K EPSILON PROTEIN KINASE); kinase]	x	-2.13306	0	1	0
AT5G46740	248841_at	UBP21 (UBIQUITIN-SPECIFIC PROTEASE 21); ubiquitin-specific protease	x	-2.13327	0	0	0
AT5G65280	247175_at	GCL1 (GCR2-LIKE 1); catalytic	x	-2.13515	5	2	1
AT1G38131	245810_at	[AT1G38065, similar to unknown protein [Arabidopsis thaliana] (TAIR:AT1G38131.1); similar to unnamed protein product [Vitis vinifera] (GB:CAO61813.1); contains InterPro domain Protein of unknown function DUF246, plant (InterPro:IPR004348)];[AT1G38131, similar to unknown protein [Arabidopsis thaliana] (TAIR:AT1G38065.1); similar to unnamed protein product [Vitis vinifera] (GB:CAO61813.1); contains…	x	-2.13516	0	0	0
AT1G26340	261011_at	B5 #6 (cytochrome b5 family protein #6); heme binding / transition metal ion binding	x	-2.13723	1	0	0
AT2G41880	267537_at	GK-1 (GUANYLATE KINASE 1); guanylate kinase	x	-2.13766	0	1	0
AT2G37580	267177_at	zinc finger (C3HC4-type RING finger) family protein	x	-2.15423	0	0	0
AT5G39380	249445_at	calmodulin-binding protein-related	x	-2.15798	0	1	0
AT2G01890	263595_at	PAP8 (PURPLE ACID PHOSPHATASE PRECURSOR); acid phosphatase/ protein serine/threonine phosphatase	x	-2.1585	0	0	0
AT1G08220	261784_at	similar to unnamed protein product [Vitis vinifera] (GB:CAO16719.1); contains InterPro domain ATP10 (InterPro:IPR007849)	x	-2.15923	0	0	0
AT1G21460	260876_at	nodulin MtN3 family protein	x	-2.16507	0	0	0
AT5G67000	247018_at	DNA binding / transcription factor	x	-2.1662	0	2	0
AT5G15740	246516_at	similar to unknown protein [Arabidopsis thaliana] (TAIR:AT3G02250.1); similar to hypothetical protein [Cleome spinosa] (GB:ABD96934.1); similar to unnamed protein product [Vitis vinifera] (GB:CAO49221.1); similar to hypothetical protein [Cleome spinosa] (GB:ABD96844.1); contains InterPro domain Protein of unknown function DUF246, plant (InterPro:IPR004348)	x	-2.18026	0	0	0
AT3G18280	257066_at	protease inhibitor/seed storage/lipid transfer protein (LTP) family protein	x	-2.18065	0	0	0
AT5G52410	248359_at	similar to unknown protein [Arabidopsis thaliana] (TAIR:AT5G23890.1); similar to unnamed protein product [Vitis vinifera] (GB:CAO49433.1); contains InterPro domain S-layer homology region (InterPro:IPR001119)	x	-2.19072	2	0	0
AT4G27900	253854_at	similar to unknown protein [Arabidopsis thaliana] (TAIR:AT5G53420.1); similar to unnamed protein product [Vitis vinifera] (GB:CAO48522.1); contains InterPro domain CCT (InterPro:IPR010402)	x	-2.19153	1	0	0
AT1G06520	262630_at	ATGPAT1/GPAT1 (GLYCEROL-3-PHOSPHATE ACYLTRANSFERASE 1); 1-acylglycerol-3-phosphate O-acyltransferase/ acyltransferase	x	-2.2025	0	0	0
AT3G52040	252034_at	similar to unnamed protein product [Vitis vinifera] (GB:CAO40759.1)	x	-2.20439	1	0	0
AT3G07600	259251_at	heavy-metal-associated domain-containing protein	x	-2.20912	1	0	0
AT5G38010	249596_s_at	[AT5G38010, UDP-glucoronosyl/UDP-glucosyl transferase family protein];[AT5G37950, transferase, transferring hexosyl groups]	x	-2.20934	1	0	0
AT5G20410	246075_at	MGD2 (monogalactosyldiacylglycerol synthase 2); 1,2-diacylglycerol 3-beta-galactosyltransferase/ transferase, transferring glycosyl groups	x	-2.2117	0	0	0
AT5G65310	247191_at	ATHB5 (ARABIDOPSIS THALIANA HOMEOBOX PROTEIN 5); transcription factor	x	-2.21284	0	0	0
AT1G24100	264873_at	UGT74B1 (UDP-glucosyl transferase 74B1); UDP-glycosyltransferase/ thiohydroximate beta-D-glucosyltransferase/ transferase, transferring glycosyl groups	x	-2.21693	0	0	0
AT2G32760	267540_at	similar to unnamed protein product [Vitis vinifera] (GB:CAO50091.1); contains domain PTHR15157 (PTHR15157); contains domain PTHR15157:SF2 (PTHR15157:SF2)	x	-2.2187	0	0	0
AT5G43140	249137_at	peroxisomal membrane 22 kDa family protein	x	-2.22033	0	1	0
AT2G35270	266546_at	DNA-binding protein-related	x	-2.22176	2	0	0
AT5G22320	249886_at	leucine-rich repeat family protein	x	-2.23066	1	0	0
AT1G78240	260800_at	TSD2 (TUMOROUS SHOOT DEVELOPMENT 2); methyltransferase	x	-2.23212	0	0	0
AT4G12880	254789_at	plastocyanin-like domain-containing protein	x	-2.23935	1	0	0
AT1G49530	262391_at	GGPS6 (GERANYLGERANYL PYROPHOSPHATE SYNTHASE 6); farnesyltranstransferase	x	-2.24677	0	0	0
AT5G22790	249912_at	RER1 (RETICULATA-RELATED 1)	x	-2.25258	0	0	0
AT4G36250	253083_at	ALDH3F1 (ALDEHYDE DEHYDROGENASE 3F1); 3-chloroallyl aldehyde dehydrogenase/ aldehyde dehydrogenase (NAD)	x	-2.25269	0	0	0
AT5G17980	250070_at	C2 domain-containing protein	x	-2.25412	0	0	0
AT2G43190	266450_s_at	ribonuclease P family protein	x	-2.25471	0	0	0
AT1G07510	261064_at	FTSH10 (FtsH protease 10); ATPase	x	-2.2557	2	1	1
AT5G43180	249136_at	similar to unknown protein [Arabidopsis thaliana] (TAIR:AT5G10580.1); similar to hypothetical protein [Vitis vinifera] (GB:CAN66486.1); contains InterPro domain Protein of unknown function DUF599 (InterPro:IPR006747)	x	-2.25658	0	0	0
AT3G62150	251248_at	PGP21 (P-GLYCOPROTEIN 21); ATPase, coupled to transmembrane movement of substances	x	-2.2762	1	0	0
AT3G57550	251643_at	AGK2 (GUANYLATE KINASE-ENCODING GENE 1)	x	-2.27832	0	0	0
AT3G02570	258483_at	MEE31 (maternal effect embryo arrest 31); mannose-6-phosphate isomerase	x	-2.27957	1	1	1
AT1G67720	245202_at	leucine-rich repeat family protein / protein kinase family protein	x	-2.2888	0	0	0
AT4G39920	252868_at	POR (PORCINO); binding	x	-2.28932	0	0	0
AT3G23750	257202_at	leucine-rich repeat family protein / protein kinase family protein	x	-2.29329	0	4	0
AT2G17220	263419_at	protein kinase, putative	x	-2.29599	0	1	0
AT1G18620	255774_at	similar to unknown protein [Arabidopsis thaliana] (TAIR:AT1G74160.1); similar to unnamed protein product [Vitis vinifera] (GB:CAO49165.1)	x	-2.30374	0	0	0
AT5G01040	251124_s_at	[AT5G01050, laccase family protein / diphenol oxidase family protein];[AT5G01040, LAC8 (laccase 8); copper ion binding / oxidoreductase]	x	-2.30542	1	1	1
AT1G53570	260988_at	MAP3KA (Mitogen-activated protein kinase kinase kinase 3); kinase	x	-2.31195	0	0	0
AT5G53020	248291_at	similar to unknown protein [Arabidopsis thaliana] (TAIR:AT3G45900.1); similar to unnamed protein product [Vitis vinifera] (GB:CAO48642.1); contains domain gb def: Emb|CAB82814.1 (PTHR21596:SF5); contains domain RIBONUCLEASE P PROTEIN SUBUNIT P38-RELATED (PTHR21596)	x	-2.31374	1	0	0
AT2G26110	266845_at	similar to unknown protein [Arabidopsis thaliana] (TAIR:AT4G26130.1); similar to unknown [Populus trichocarpa] (GB:ABK95362.1)	x	-2.31581	1	0	0
AT2G30830	267206_at	2-oxoglutarate-dependent dioxygenase, putative	x	-2.31998	2	0	0
AT1G01300	261055_at	aspartyl protease family protein	x	-2.32022	3	0	0
AT4G34260	253286_at	catalytic	x	-2.32869	1	1	1
AT1G22885	264725_at	unknown protein	x	-2.33327	0	0	0
AT4G25110	254093_at	ATMC2 (METACASPASE 2); caspase	x	-2.33898	0	0	0
AT5G44170	249085_at	similar to Expressed protein [Arabidopsis thaliana] (TAIR:AT1G08125.1); similar to hypothetical protein [Vitis vinifera] (GB:CAN60171.1); contains domain SSF53335 (SSF53335); contains domain PTHR14614 (PTHR14614)	x	-2.339	0	0	0
AT4G38810	252915_at	calcium-binding EF hand family protein	x	-2.34097	2	0	0
AT1G35350	259546_at	similar to SHB1 (SHORT HYPOCOTYL UNDER BLUE1) [Arabidopsis thaliana] (TAIR:AT4G25350.1); similar to EXS family protein / ERD1/XPR1/SYG1 family protein [Arabidopsis thaliana] (TAIR:AT1G26730.1); similar to ATP binding / ATPase, coupled to transmembrane movement of substances [Arabidopsis thaliana] (TAIR:AT1G14040.1); similar to unnamed protein product [Vitis vinifera] (GB:CAO68453.1); similar to u…	x	-2.00069	0	0	0
AT1G71440	259895_at	PFI (PFIFFERLING); protein binding	x	-2.00226	0	1	0
AT3G05220	259354_at	heavy-metal-associated domain-containing protein	x	-2.00585	0	0	0
AT4G22580	254320_at	exostosin family protein	x	-2.00917	0	1	0
AT5G03170	250933_at	FLA11 (fasciclin-like arabinogalactan-protein 11)	x	-2.00932	0	0	0
AT2G30960	267197_at	unknown protein	x	-2.01117	0	0	0
AT2G38580	266405_at	similar to hydrogen ion transmembrane transporter/ protein binding [Arabidopsis thaliana] (TAIR:AT1G65010.1); similar to unnamed protein product [Vitis vinifera] (GB:CAO18315.1); contains domain Spectrin repeat (SSF46966)	x	-2.01142	0	0	0
AT3G56170	251739_at	CAN (CA-2+ DEPENDENT NUCLEASE); nuclease	x	-2.01515	0	0	0
AT1G24530	265028_at	transducin family protein / WD-40 repeat family protein	x	-2.01806	0	1	0
AT3G07810	258644_at	heterogeneous nuclear ribonucleoprotein, putative / hnRNP, putative	x	-2.02062	2	0	0
AT1G19310	260671_at	zinc finger (C3HC4-type RING finger) family protein	x	-2.0243	2	0	0
AT3G26590	257314_at	MATE efflux family protein	x	-2.02644	0	0	0
AT5G44370	249044_at	transporter-related	x	-2.02939	1	0	0
AT5G67420	246996_at	LBD37 (LOB DOMAIN-CONTAINING PROTEIN 37)	x	-2.03137	0	0	0
AT3G58580	251582_at	hydrolase	x	-2.03333	0	0	0
AT4G32440	253431_at	agenet domain-containing protein	x	-2.03374	1	2	1
AT5G11710	250356_at	(EPSIN1); binding	x	-2.03783	0	0	0
AT1G69410	260350_at	eukaryotic translation initiation factor 5A, putative / eIF-5A, putative	x	-2.03985	2	1	1
AT3G44540	252638_at	oxidoreductase, acting on the CH-CH group of donors	x	-2.04382	0	0	0
AT2G31570	263426_at	ATGPX2 (GLUTATHIONE PEROXIDASE 2); glutathione peroxidase	x	-2.04534	1	0	0
AT5G54040	248183_at	DC1 domain-containing protein	x	-2.04594	1	0	0
AT1G67340	264942_at	zinc finger (MYND type) family protein / F-box family protein	x	-2.04832	0	1	0
AT4G04940	255278_at	transducin family protein / WD-40 repeat family protein	x	-2.04904	0	0	0
AT3G59760	251487_at	OASC (O-ACETYLSERINE (THIOL) LYASE ISOFORM C); cysteine synthase	x	-2.05202	0	1	0
AT1G48110	260718_at	ECT7 (evolutionarily conserved C-terminal region 7)	x	-2.05455	3	1	1
AT1G22400	261934_at	ATUGT85A1/UGT85A1 (UDP-GLUCOSYL TRANSFERASE 85A1); UDP-glycosyltransferase/ glucuronosyltransferase/ transferase, transferring glycosyl groups / transferase, transferring hexosyl groups	x	-2.05672	1	0	0
AT2G44830	266812_at	protein kinase, putative	x	-2.05735	1	0	0
AT4G38200	253032_at	guanine nucleotide exchange family protein	x	-2.05762	1	0	0
AT1G72340	260428_at	eukaryotic translation initiation factor 2B family protein / eIF-2B family protein	x	-2.05808	0	0	0
AT3G61350	251367_at	SKIP4 (SKP1 INTERACTING PARTNER 4)	x	-2.0586	3	1	1
AT3G12560	256281_at	TRFL9 (TRF-LIKE 9); DNA binding	x	-2.06075	1	0	0
AT1G70550	260363_at	similar to unknown protein [Arabidopsis thaliana] (TAIR:AT1G23340.1); similar to unknown protein [Arabidopsis thaliana] (TAIR:AT1G10750.1); similar to unknown protein [Arabidopsis thaliana] (TAIR:AT1G23340.2); similar to hypothetical protein [Vitis vinifera] (GB:CAN78442.1); similar to putative carboxyl-terminal proteinase [Gossypium hirsutum] (GB:AAK84952.2); contains InterPro domain Protein of …	x	-2.06136	0	0	0
AT5G42600	249205_at	MRN (MARNERAL SYNTHASE); catalytic	x	-2.06264	1	0	0
AT1G52540	262158_at	protein kinase, putative	x	-2.06322	1	0	0
AT4G33220	253372_at	pectinesterase family protein	x	-2.06426	0	0	0
AT2G43660	260584_at	glycosyl hydrolase family protein 17	x	-2.06521	0	0	0
AT2G19390	267282_at	similar to unknown protein [Arabidopsis thaliana] (TAIR:AT4G29790.1); similar to unnamed protein product [Vitis vinifera] (GB:CAO65312.1)	x	-2.07023	0	0	0
AT2G07725	266044_s_at	[ATMG00210, encodes a mitochondrial ribosomal protein L5, a constituent of the large subunit of the ribosomal complex];[AT2G07725, 60S ribosomal protein L5 (RPL5)]	x	-2.07285	1	1	1
AT5G54380	248179_at	THE1 (THESEUS1); kinase/ protein kinase	x	-2.07556	0	0	0
AT1G03350	264367_at	BSD domain-containing protein	x	-2.07589	1	0	0
AT3G11690	259103_at	similar to unknown protein [Arabidopsis thaliana] (TAIR:AT5G06380.1); similar to unnamed protein product [Vitis vinifera] (GB:CAO67416.1)	x	-2.07969	0	0	0
AT5G45450	258353_s_at	[AT3G17650, YSL5 (YELLOW STRIPE LIKE 5); oligopeptide transporter];[AT5G45450, iron transporter-related]	x	-2.07996	0	0	0
AT3G15010	257266_at	RNA recognition motif (RRM)-containing protein	x	-2.08344	0	0	0
AT1G17190	262516_at	ATGSTU26 (Arabidopsis thaliana Glutathione S-transferase (class tau) 26); glutathione transferase	x	-2.08397	0	0	0
AT1G18480	261676_at	calcineurin-like phosphoesterase family protein	x	-2.08416	0	0	0
AT5G38890	249475_at	exoribonuclease-related	x	-2.0842	0	1	0
AT5G34930	255859_at	arogenate dehydrogenase	x	-2.08506	0	0	0
AT1G67865	260012_at	unknown protein	x	-2.08857	1	0	0
AT3G58200	251576_at	meprin and TRAF homology domain-containing protein / MATH domain-containing protein	x	-2.08879	1	0	0
AT4G34050	253276_at	caffeoyl-CoA 3-O-methyltransferase, putative	x	-2.09292	0	0	0
AT5G50640	248515_at	[AT5G50530, CBS domain-containing protein / octicosapeptide/Phox/Bemp1 (PB1) domain-containing protein];[AT5G50640, CBS domain-containing protein / octicosapeptide/Phox/Bemp1 (PB1) domain-containing protein]	x	-2.09372	0	1	0
AT1G49450	262448_at	transducin family protein / WD-40 repeat family protein	x	-2.10214	3	0	0
AT5G54830	248131_at	DOMON domain-containing protein / dopamine beta-monooxygenase N-terminal domain-containing protein	x	-2.1055	0	0	0
AT2G39360	266968_at	protein kinase family protein	x	-2.1074	0	1	0
AT5G62910	247395_at	protein binding / zinc ion binding	x	-2.10909	2	0	0
AT3G05130	259303_at	similar to unknown protein [Arabidopsis thaliana] (TAIR:AT5G27330.1); similar to unnamed protein product [Vitis vinifera] (GB:CAO68600.1); contains InterPro domain Prefoldin (InterPro:IPR009053)	x	-2.11096	0	0	0
AT2G29060	266775_at	scarecrow transcription factor family protein	x	-2.11204	0	0	0
AT1G66140	256528_at	ZFP4 (ZINC FINGER PROTEIN 4); nucleic acid binding / transcription factor/ zinc ion binding	x	-2.11377	0	0	0
AT3G50620	252164_at	nodulation protein-related	x	-2.12142	0	1	0
AT5G38020	249567_at	S-adenosyl-L-methionine:carboxyl methyltransferase family protein	x	-2.12278	0	0	0
AT3G17690	258377_at	ATCNGC19 (cyclic nucleotide gated channel 19); calmodulin binding / cyclic nucleotide binding / ion channel	x	-2.12323	2	1	1
AT1G32690	261700_at	similar to unknown protein [Arabidopsis thaliana] (TAIR:AT2G35200.1); similar to hypothetical protein [Vitis vinifera] (GB:CAN63850.1)	x	-2.12427	1	0	0
AT3G13530	258632_s_at	[AT3G07980, MAPKKK6 (MAP3K EPSILON PROTEIN KINASE 2); kinase];[AT3G13530, MAPKKK7 (MAP3K EPSILON PROTEIN KINASE); kinase]	x	-2.13306	1	1	1
AT5G12080	250326_at	mechanosensitive ion channel domain-containing protein / MS ion channel domain-containing protein	x	-2.1338	0	0	0
AT1G38065	245810_at	[AT1G38065, similar to unknown protein [Arabidopsis thaliana] (TAIR:AT1G38131.1); similar to unnamed protein product [Vitis vinifera] (GB:CAO61813.1); contains InterPro domain Protein of unknown function DUF246, plant (InterPro:IPR004348)];[AT1G38131, similar to unknown protein [Arabidopsis thaliana] (TAIR:AT1G38065.1); similar to unnamed protein product [Vitis vinifera] (GB:CAO61813.1); contains…	x	-2.13516	0	0	0
AT5G20840	246180_at	phosphoinositide phosphatase family protein	x	-2.13796	0	0	0
AT2G25350	263586_at	phox (PX) domain-containing protein	x	-2.14244	0	0	0
AT2G39230	267011_at	pentatricopeptide (PPR) repeat-containing protein	x	-2.14483	0	0	0
AT4G26650	253926_at	RNA recognition motif (RRM)-containing protein	x	-2.14495	0	0	0
AT3G26640	257833_at	transducin family protein / WD-40 repeat family protein	x	-2.14837	1	0	0
AT4G26100	253995_at	CK1 (casein kinase 1-like protein 1); casein kinase I/ kinase	x	-2.16054	0	1	0
AT1G72750	259890_at	ATTIM23-2 (Arabidopsis thaliana translocase inner membrane subunit 23-2); P-P-bond-hydrolysis-driven protein transmembrane transporter	x	-2.16392	0	1	0
AT4G10955	254952_at	[AT4G10955, lipase class 3 family protein];[AT4G10960, UGE5 (UDP-D-GLUCOSE/UDP-D-GALACTOSE 4-EPIMERASE 5); UDP-glucose 4-epimerase/ protein dimerization]	x	-2.16416	1	0	0
AT4G10960	254952_at	[AT4G10955, lipase class 3 family protein];[AT4G10960, UGE5 (UDP-D-GLUCOSE/UDP-D-GALACTOSE 4-EPIMERASE 5); UDP-glucose 4-epimerase/ protein dimerization]	x	-2.16416	1	0	0
AT4G32300	253476_at	lectin protein kinase family protein	x	-2.16634	0	0	0
AT1G06000	260955_at	UDP-glucoronosyl/UDP-glucosyl transferase family protein	x	-2.17004	0	0	0
AT1G73930	260377_at	similar to unnamed protein product [Vitis vinifera] (GB:CAO68016.1); similar to hypothetical protein OsJ_009810 [Oryza sativa (japonica cultivar-group)] (GB:EAZ26327.1); similar to hypothetical protein [Vitis vinifera] (GB:CAN70280.1); contains InterPro domain Protein of unknown function DUF1630 (InterPro:IPR012860)	x	-2.17298	0	0	0
AT3G05660	258893_at	kinase/ protein binding	x	-2.1804	0	0	0
AT4G19370	254571_at	similar to unknown protein [Arabidopsis thaliana] (TAIR:AT1G31720.1); similar to unknown [Picea sitchensis] (GB:ABK21519.1); similar to Os02g0703300 [Oryza sativa (japonica cultivar-group)] (GB:NP_001047854.1); contains InterPro domain Protein of unknown function DUF1218 (InterPro:IPR009606)	x	-2.19307	0	0	0
AT1G08315	261756_at	armadillo/beta-catenin repeat family protein	x	-2.19338	0	0	0
AT1G11790	262825_at	ADT1 (AROGENATE DEHYDRATASE 1); arogenate dehydratase/ prephenate dehydratase	x	-2.19426	0	1	0
AT4G20860	254447_at	FAD-binding domain-containing protein	x	-2.19693	0	1	0
AT3G07000	258541_at	DC1 domain-containing protein	x	-2.20216	2	0	0
AT5G14310	250185_at	ATCXE16 (ARABIDOPSIS THALIANA CARBOXYESTERASE 16); hydrolase	x	-2.20765	1	1	1
AT5G67110	247035_at	ALC (ALCATRAZ); DNA binding / transcription factor	x	-2.20828	0	3	0
AT5G37950	249596_s_at	[AT5G38010, UDP-glucoronosyl/UDP-glucosyl transferase family protein];[AT5G37950, transferase, transferring hexosyl groups]	x	-2.20934	0	0	0
AT3G51030	252119_at	ATTRX1 (Arabidopsis thaliana thioredoxin H-type 1); thiol-disulfide exchange intermediate	x	-2.21465	0	2	0
AT1G72360	260451_at	ethylene-responsive element-binding protein, putative	x	-2.24754	0	1	0
AT1G33800	261999_at	similar to unknown protein [Arabidopsis thaliana] (TAIR:AT4G09990.1); similar to unknown [Populus trichocarpa] (GB:ABK93991.1); contains InterPro domain Protein of unknown function DUF579, plant (InterPro:IPR006514)	x	-2.26121	0	0	0
AT1G73340	245728_at	oxygen binding	x	-2.26376	0	1	0
AT1G59820	262896_at	haloacid dehalogenase-like hydrolase family protein	x	-2.26616	0	4	0
AT4G36910	246225_at	LEJ2 (LOSS OF THE TIMING OF ET AND JA BIOSYNTHESIS 2)	x	-2.26691	1	0	0
AT4G01740	255563_at	DC1 domain-containing protein	x	-2.27149	0	0	0
AT1G78370	260745_at	ATGSTU20 (Arabidopsis thaliana Glutathione S-transferase (class tau) 20); glutathione transferase	x	-2.27287	0	0	0
AT1G80290	260301_at	glycosyltransferase family protein 47	x	-2.29694	0	0	0
AT1G52410	259609_at	TSA1 (TSK-ASSOCIATING PROTEIN 1); calcium ion binding / protein binding	x	-2.29766	0	0	0
AT5G56190	248000_at	WD-40 repeat family protein	x	-2.30097	6	0	0
AT2G37440	266011_at	endonuclease/exonuclease/phosphatase family protein	x	-2.30119	0	1	0
AT5G40890	249327_at	ATCLC-A (CHLORIDE CHANNEL A); anion channel/ voltage-gated chloride channel	x	-2.30164	0	0	0
AT3G60110	251430_at	DNA-binding bromodomain-containing protein	x	-2.30316	1	0	0
AT3G10720	258764_at	pectinesterase, putative	x	-2.30321	0	0	0
AT5G01050	251124_s_at	[AT5G01050, laccase family protein / diphenol oxidase family protein];[AT5G01040, LAC8 (laccase 8); copper ion binding / oxidoreductase]	x	-2.30542	1	2	1
AT1G15780	259488_at	protein binding / transcription cofactor	x	-2.30768	0	0	0
AT1G19715	261133_at	jacalin lectin family protein	x	-2.31433	1	0	0
AT4G35150	253177_s_at	[AT4G35150, O-methyltransferase family 2 protein];[AT4G35160, O-methyltransferase family 2 protein]	x	-2.31571	1	1	1
AT4G35160	253177_s_at	[AT4G35150, O-methyltransferase family 2 protein];[AT4G35160, O-methyltransferase family 2 protein]	x	-2.31571	1	0	0
AT1G01780	261559_at	LIM domain-containing protein	x	-2.33051	1	0	0
AT1G79310	264145_at	ATMC7 (METACASPASE 7); caspase	x	-2.33342	0	2	0
AT3G16270	259330_at	binding	x	-2.33477	0	0	0
AT5G16300	250112_at	similar to hypothetical protein OsI_003871 [Oryza sativa (indica cultivar-group)] (GB:EAY76024.1); similar to predicted protein [Physcomitrella patens subsp. patens] (GB:EDQ68647.1); similar to unnamed protein product [Vitis vinifera] (GB:CAO15608.1)	x	-2.33492	2	0	0
AT3G02140	259076_at	TMAC2 (TWO OR MORE ABRES-CONTAINING GENE 2)	x	-2.33631	5	1	1
AT2G42770	263980_at	peroxisomal membrane 22 kDa family protein	x	-2.33715	0	3	0
AT3G55410	251787_at	2-oxoglutarate dehydrogenase E1 component, putative / oxoglutarate decarboxylase, putative / alpha-ketoglutaric dehydrogenase, putative	x	-2.33734	2	0	0
AT1G30530	261804_at	UDP-glucoronosyl/UDP-glucosyl transferase family protein	x	-2.34039	0	0	0
AT1G01430	261049_at	similar to unknown protein [Arabidopsis thaliana] (TAIR:AT4G01080.1); similar to unknown protein Cr17 [Brassica napus] (GB:AAX51387.1); contains InterPro domain Protein of unknown function DUF231, plant (InterPro:IPR004253)	x	-2.34413	0	0	0
AT3G14070	257011_at	CAX9 (CATION EXCHANGER 9); cation:cation antiporter	x	-2.34473	1	0	0
AT4G14440	245612_at	enoyl-CoA hydratase/isomerase family protein	x	-2.34476	0	0	0
AT5G06700	250645_at	similar to unknown protein [Arabidopsis thaliana] (TAIR:AT3G12060.1); similar to unnamed protein product [Vitis vinifera] (GB:CAO23412.1); contains InterPro domain Protein of unknown function DUF231, plant (InterPro:IPR004253)	x	-2.34971	0	0	0
AT5G09640	250501_at	SNG2 (SINAPOYLGLUCOSE ACCUMULATOR 2); serine carboxypeptidase	x	-2.35785	1	0	0
AT3G21680	258178_at	unknown protein	x	-2.35934	0	0	0
AT4G08220	255154_at	transposable element gene	x	-2.36161	0	0	0
AT1G19750	261644_s_at	[AT1G19750, transducin family protein / WD-40 repeat family protein];[AT1G27840, ATCSA-1; nucleotide binding]	x	-2.36279	1	1	1
AT1G27840	261644_s_at	[AT1G19750, transducin family protein / WD-40 repeat family protein];[AT1G27840, ATCSA-1; nucleotide binding]	x	-2.36279	1	0	0
AT3G59290	251468_at	(EPSIN3); binding	x	-2.36412	2	0	0
AT4G11840	254894_at	PLDGAMMA3 (phospholipase D gamma 3); phospholipase D	x	-2.36559	0	0	0
AT2G32720	267544_at	B5 #4 (cytochrome b5 family protein #4); heme binding / transition metal ion binding	x	-2.36614	0	0	0
AT1G79180	264119_at	AtMYB63 (myb domain protein 63); DNA binding / transcription factor	x	-2.36655	0	0	0
AT5G11000	250398_at	similar to unknown protein [Arabidopsis thaliana] (TAIR:AT2G25200.1); similar to hypothetical protein [Vitis vinifera] (GB:CAN69699.1); contains InterPro domain Protein of unknown function DUF868, plant (InterPro:IPR008586)	x	-2.3679	1	0	0
AT3G06060	258467_at	short-chain dehydrogenase/reductase (SDR) family protein	x	-2.36806	1	0	0
AT2G19620	265938_at	Ndr family protein	x	-2.37247	0	1	0
AT3G06240	256399_at	F-box family protein	x	-2.37566	0	0	0
AT3G01780	259190_at	TPLATE; binding	x	-2.37812	1	1	1
AT3G51970	252084_at	ATSAT1 (ARABIDOPSIS THALIANA STEROL O-ACYLTRANSFERASE 1); acyltransferase	x	-2.37829	2	0	0
AT4G13330	254769_at	similar to unnamed protein product [Vitis vinifera] (GB:CAO71472.1); contains domain SSF53335 (SSF53335); contains domain PTHR12176 (PTHR12176); contains domain G3DSA:3.40.50.150 (G3DSA:3.40.50.150)	x	-2.38061	0	0	0
AT2G31370	263253_at	bZIP transcription factor (POSF21)	x	-2.38432	0	1	0
AT3G18000	258218_at	[AT3G17998, CPuORF30 (Conserved peptide upstream open reading frame 30)];[AT3G18000, NMT1 (N-METHYLTRANSFERASE 1); phosphoethanolamine N-methyltransferase]	x	-2.38468	1	0	0
AT5G43790	249113_at	pentatricopeptide (PPR) repeat-containing protein	x	-2.38583	0	0	0
AT1G66350	260141_at	RGL1 (RGA-LIKE 1); transcription factor	x	-2.38722	0	0	0
AT1G07630	261413_at	PLL5 (POL-like 5); protein serine/threonine phosphatase	x	-2.39081	1	1	1
AT3G10530	258965_at	transducin family protein / WD-40 repeat family protein	x	-2.39704	0	0	0
AT1G68690	262228_at	pseudogene, protein kinase family, similar to protein kinase 1 GB:BAA94509 GI:7573596 from (Populus nigra); blastp match of 71% identity and 2.4e-104 P-value to GP|13486635|dbj|BAB39873.1||AP002882 putative protein kinase {Oryza sativa (japonica cultivar-group)}	x	-2.40027	2	1	1
AT5G49800	248572_at	similar to unnamed protein product [Vitis vinifera] (GB:CAO46940.1); contains InterPro domain Lipid-binding START (InterPro:IPR002913)	x	-2.40472	0	1	0
AT3G15060	257235_at	AtRABA1g (Arabidopsis Rab GTPase homolog A1g); GTP binding	x	-2.40675	2	0	0
AT1G14120	262608_at	2-oxoglutarate-dependent dioxygenase, putative	x	-2.41198	0	0	0
AT5G65290	247198_at	LMBR1 integral membrane family protein	x	-2.41293	3	2	1
AT3G07550	259067_at	F-box family protein (FBL12)	x	-2.41743	0	0	0
AT3G60980	251346_at	pentatricopeptide (PPR) repeat-containing protein	x	-2.42157	1	0	0
AT4G31820	253493_at	ENP (ENHANCER OF PINOID); signal transducer	x	-2.42697	2	1	1
AT1G61260	264879_at	similar to unknown protein [Arabidopsis thaliana] (TAIR:AT1G11220.1); similar to unknown [Populus trichocarpa] (GB:ABK92540.1); contains InterPro domain Protein of unknown function DUF761, plant (InterPro:IPR008480)	x	-2.43883	2	0	0
AT5G52870	248286_at	similar to unknown protein [Arabidopsis thaliana] (TAIR:AT1G64080.1); similar to unnamed protein product [Vitis vinifera] (GB:CAO65893.1)	x	-2.44063	0	0	0
AT2G40630	255828_at	similar to unknown protein [Arabidopsis thaliana] (TAIR:AT5G05240.1); similar to unnamed protein product [Vitis vinifera] (GB:CAO41512.1); contains InterPro domain Uncharacterised conserved protein UCP030365 (InterPro:IPR016953)	x	-2.44117	0	0	0
AT5G39790	249425_at	5'-AMP-activated protein kinase beta-1 subunit-related	x	-2.44856	1	0	0
AT2G28460	265279_at	protein binding / zinc ion binding	x	-2.45335	0	0	0
AT1G22030	255955_at	similar to unknown protein [Arabidopsis thaliana] (TAIR:AT1G77855.1); similar to unnamed protein product [Vitis vinifera] (GB:CAO61782.1)	x	-2.45477	0	0	0
AT2G16570	263239_at	ATASE (GLN PHOSPHORIBOSYL PYROPHOSPHATE AMIDOTRANSFERASE 1); amidophosphoribosyltransferase	x	-2.45586	1	0	0
AT4G17870	254705_at	similar to unknown protein [Arabidopsis thaliana] (TAIR:AT5G46790.1); similar to Streptomyces cyclase/dehydrase family protein [Brassica oleracea] (GB:ABD65175.1); contains InterPro domain Streptomyces cyclase/dehydrase (InterPro:IPR005031)	x	-2.4598	0	0	0
AT2G39130	267019_at	amino acid transporter family protein	x	-2.46261	1	0	0
AT2G44730	266872_at	transcription factor	x	-2.46295	2	0	0
AT4G18800	254641_at	AtRABA1d/AtRab11B/AthSGBP (Arabidopsis Rab GTPase homolog A1d); GTP binding	x	-2.47401	1	0	0
AT1G63090	259685_at	ATPP2-A11 (Phloem protein 2-A11); carbohydrate binding	x	-2.4746	1	0	0
AT3G15180	256854_at	proteasome-related	x	-2.47725	2	1	1
AT1G11280	262458_at	S-locus protein kinase, putative	x	-2.4784	0	0	0
AT3G51180	252096_at	zinc finger (CCCH-type) family protein	x	-2.47852	1	0	0
AT5G64600	247237_at	similar to unknown protein [Arabidopsis thaliana] (TAIR:AT1G22460.1); similar to unnamed protein product [Vitis vinifera] (GB:CAO46424.1); contains InterPro domain Protein of unknown function DUF246, plant (InterPro:IPR004348)	x	-2.48123	0	1	0
AT5G09790	250492_at	ATXR5 (SETDOMAIN GROUP 15); DNA binding	x	-2.48147	0	1	0
AT1G12550	259524_at	oxidoreductase family protein	x	-2.48786	0	0	0
AT4G38620	252958_at	MYB4 (myb domain protein 4); transcription factor	x	-2.48811	0	0	0
AT4G37630	253055_at	CYCD5;1 (CYCLIN D5;1); cyclin-dependent protein kinase	x	-2.4887	1	1	1
AT3G11370	259260_at	DC1 domain-containing protein	x	-2.49061	0	0	0
AT2G35000	267418_at	zinc finger (C3HC4-type RING finger) family protein	x	-2.49326	0	0	0
AT3G57490	251638_at	40S ribosomal protein S2 (RPS2D)	x	-2.49484	0	0	0
AT5G05470	250779_at	EIF2 ALPHA (eukaryotic translation initiation factor 2 alpha subunit); RNA binding	x	-2.49543	0	0	0
AT5G45480	248942_at	similar to unknown protein [Arabidopsis thaliana] (TAIR:AT5G45470.1); similar to unknown protein [Arabidopsis thaliana] (TAIR:AT5G45530.1); similar to unknown protein [Arabidopsis thaliana] (TAIR:AT5G45540.1); similar to unnamed protein product [Vitis vinifera] (GB:CAO39193.1); contains InterPro domain Protein of unknown function DUF594 (InterPro:IPR007658)	x	-2.49685	0	0	0
AT3G54810	251861_at	BME3/BME3-ZF (BLUE MICROPYLAR END3); transcription factor	x	-2.51037	1	2	1
AT5G05790	250741_at	myb family transcription factor	x	-2.51115	2	1	1
AT1G73220	260097_at	ATOCT1 (ARABIDOPSIS THALIANA ORGANIC CATION/CARNITINE TRANSPORTER1); carbohydrate transmembrane transporter/ carnitine transporter/ transporter	x	-2.5135	1	0	0
AT5G42290	249246_at	transcription activator-related	x	-2.52465	2	0	0
AT5G43760	249123_at	beta-ketoacyl-CoA synthase, putative	x	-2.53005	1	1	1
AT4G30020	253650_at	subtilase family protein	x	-2.53362	0	1	0
AT1G15580	261766_at	IAA5 (indoleacetic acid-induced protein 5); transcription factor	x	-2.53479	4	0	0
AT3G55690	251749_at	similar to unknown protein [Arabidopsis thaliana] (TAIR:AT2G39870.1)	x	-2.54501	0	0	0
AT1G28600	262745_at	lipase, putative	x	-2.54709	2	1	1
AT4G02180	255533_at	DC1 domain-containing protein	x	-2.54897	0	0	0
AT3G61590	251326_at	HS/HWS (HAWAIIAN SKIRT); ubiquitin-protein ligase	x	-2.5519	1	2	1
AT2G42880	263989_at	ATMPK20 (Arabidopsis thaliana MAP kinase 20); MAP kinase	x	-2.556	0	1	0
AT1G55380	265126_s_at	[AT1G55380, DC1 domain-containing protein];[AT1G55420, EDA11 (embryo sac development arrest 11); protein binding / zinc ion binding]	x	-2.56486	0	0	0
AT1G55420	265126_s_at	[AT1G55380, DC1 domain-containing protein];[AT1G55420, EDA11 (embryo sac development arrest 11); protein binding / zinc ion binding]	x	-2.56486	0	0	0
AT1G20160	261224_at	ATSBT5.2; subtilase	x	-2.57092	0	0	0
AT5G52580	248313_at	RAB GTPase activator	x	-2.57648	1	1	1
AT5G48170	248741_at	SLY2 (SLEEPY2)	x	-2.57902	2	0	0
AT4G16110	245477_at	ARR2 (ARABIDOPSIS RESPONSE REGULATOR 2); transcription factor/ two-component response regulator	x	-2.58472	0	0	0
AT5G01730	251105_at	WAVE3	x	-2.5909	1	1	1
AT1G71940	260174_at	similar to unknown protein [Arabidopsis thaliana] (TAIR:AT4G09580.1); similar to unnamed protein product [Vitis vinifera] (GB:CAO43675.1); contains InterPro domain SNARE associated Golgi protein (InterPro:IPR015414)	x	-2.59221	1	0	0
AT4G40080	252851_at	epsin N-terminal homology (ENTH) domain-containing protein / clathrin assembly protein-related	x	-2.59922	0	1	0
AT1G76340	261753_at	integral membrane family protein	x	-2.60055	0	1	0
AT1G78570	263134_at	RHM1/ROL1 (RHAMNOSE BIOSYNTHESIS1); UDP-L-rhamnose synthase/ UDP-glucose 4,6-dehydratase/ catalytic	x	-2.60287	2	1	1
AT1G10120	264517_at	DNA binding / transcription factor	x	-2.60343	0	0	0
AT5G58380	247820_at	CIPK10 (CBL-INTERACTING PROTEIN KINASE 10); kinase	x	-2.60754	2	0	0
AT3G51450	252114_at	strictosidine synthase family protein	x	-2.61338	2	1	1
AT1G53345	260617_at	similar to unknown protein [Arabidopsis thaliana] (TAIR:AT5G09580.1); similar to unnamed protein product [Vitis vinifera] (GB:CAO63241.1); contains domain DHH phosphoesterases (SSF64182)	x	-2.61353	0	0	0
AT1G64590	261956_at	short-chain dehydrogenase/reductase (SDR) family protein	x	-2.62319	1	1	1
AT3G18040	258123_at	MPK9 (MAP KINASE 9); MAP kinase	x	-2.62349	0	0	0
AT3G50340	252204_at	similar to unknown protein [Arabidopsis thaliana] (TAIR:AT5G67020.1); similar to unknown protein [Oryza sativa (japonica cultivar-group)] (GB:BAD09363.1)	x	-2.62664	0	1	0
AT1G68470	260262_at	exostosin family protein	x	-2.63077	0	0	0
AT5G55850	248025_at	NOI	x	-2.63586	0	0	0
AT5G17910	250065_at	similar to unknown protein [Arabidopsis thaliana] (TAIR:AT2G29620.1); similar to hypothetical protein [Glycine max] (GB:BAB41198.1)	x	-2.63812	0	0	0
AT2G35860	263942_at	FLA16 (FASCICLIN-LIKE ARABINOGALACTAN PROTEIN 16 PRECURSOR)	x	-2.63916	0	0	0
AT5G57610	247918_at	protein kinase family protein	x	-2.64144	0	1	0
AT5G48850	248676_at	male sterility MS5 family protein	x	-2.65294	3	0	0
AT1G65310	264157_at	ATXTH17 (XYLOGLUCAN ENDOTRANSGLUCOSYLASE/HYDROLASE 17); hydrolase, acting on glycosyl bonds	x	-2.65303	0	0	0
AT4G26890	253937_at	MAPKKK16 (Mitogen-activated protein kinase kinase kinase 16); kinase	x	-2.65503	0	2	0
AT5G26200	246854_at	mitochondrial substrate carrier family protein	x	-2.65718	0	0	0
AT3G21420	256818_at	oxidoreductase, 2OG-Fe(II) oxygenase family protein	x	-2.65838	0	0	0
AT5G44020	249073_at	acid phosphatase class B family protein	x	-2.65849	0	0	0
AT1G56145	262093_at	leucine-rich repeat family protein / protein kinase family protein	x	-2.6595	2	0	0
AT5G10550	250424_at	GTE2 (GLOBAL TRANSCRIPTION FACTOR GROUP E 2); DNA binding	x	-2.66147	0	1	0
AT2G40280	263774_at	dehydration-responsive family protein	x	-2.66463	0	0	0
AT1G51700	256185_at	ADOF1 (Arabidopsis dof zinc finger protein 1); DNA binding / transcription factor	x	-2.66763	0	0	0
AT5G28510	245955_at	glycosyl hydrolase family 1 protein	x	-2.67449	0	0	0
AT4G02590	255497_at	UNE12 (unfertilized embryo sac 12); DNA binding / transcription factor	x	-2.67652	0	0	0
AT1G33390	256511_at	helicase domain-containing protein	x	-2.6811	1	0	0
AT1G61667	265005_at	similar to unknown protein [Arabidopsis thaliana] (TAIR:AT5G54530.1); similar to unnamed protein product [Vitis vinifera] (GB:CAO64729.1); contains InterPro domain Protein of unknown function DUF538 (InterPro:IPR007493)	x	-2.68336	1	0	0
AT2G45100	266135_at	RNA polymerase II transcription factor	x	-2.68923	0	2	0
AT1G22570	261937_at	proton-dependent oligopeptide transport (POT) family protein	x	-2.69328	1	1	1
AT5G53760	248232_at	MLO11 (MILDEW RESISTANCE LOCUS O 11); calmodulin binding	x	-2.69689	1	0	0
AT2G22870	266801_at	EMB2001 (EMBRYO DEFECTIVE 2001); GTP binding	x	-2.69743	0	0	0
AT1G72830	262378_at	HAP2C (Heme activator protein (yeast) homolog 2C); transcription factor	x	-2.69801	0	0	0
AT1G66150	256516_at	TMK1 (TRANSMEMBRANE KINASE 1)	x	-2.69856	0	0	0
AT1G10970	260462_at	ZIP4 (ZINC TRANSPORTER 4 PRECURSOR); cation transmembrane transporter	x	-2.70041	0	0	0
AT4G17060	245430_at	unknown protein	x	-2.70862	2	0	0
AT5G62480	247435_at	ATGSTU9 (GLUTATHIONE S-TRANSFERASE TAU 9); glutathione transferase	x	-2.71088	4	0	0
AT3G28290	256601_s_at	[AT3G28290, AT14A];[AT3G28300, AT14A]	x	-2.71217	0	0	0
AT3G28300	256601_s_at	[AT3G28290, AT14A];[AT3G28300, AT14A]	x	-2.71217	0	0	0
AT2G20610	263714_at	SUR1 (SUPERROOT 1); transaminase	x	-2.7135	0	0	0
AT3G08640	258692_at	alphavirus core protein family	x	-2.71937	1	0	0
AT2G15760	265479_at	calmodulin-binding protein	x	-2.72443	0	0	0
AT1G64640	261975_at	plastocyanin-like domain-containing protein	x	-2.73466	1	0	0
AT1G76880	256331_at	trihelix DNA-binding protein, putative	x	-2.73998	0	0	0
AT2G34930	267411_at	disease resistance family protein	x	-2.74665	3	2	1
AT2G32280	266358_at	similar to unknown protein [Arabidopsis thaliana] (TAIR:AT4G21310.1); similar to unknown [Populus trichocarpa] (GB:ABK92874.1); contains InterPro domain Protein of unknown function DUF1218 (InterPro:IPR009606)	x	-2.75054	0	0	0
AT4G35630	253162_at	PSAT (phosphoserine aminotransferase); phosphoserine transaminase	x	-2.75071	1	0	0
AT1G64060	262344_at	ATRBOH F (RESPIRATORY BURST OXIDASE PROTEIN F); NAD(P)H oxidase	x	-2.75278	0	1	0
AT1G58160	246394_at	jacalin lectin family protein	x	-2.75911	0	0	0
AT5G28080	246703_at	WNK9 (Arabidopsis WNK kinase 9); kinase	x	-2.7607	0	1	0
AT3G21250	258033_at	ATMRP6 (Arabidopsis thaliana multidrug resistance-associated protein 6)	x	-2.76989	0	0	0
AT2G46150	266596_at	similar to unknown protein [Arabidopsis thaliana] (TAIR:AT3G54200.1); similar to plant cell wall protein SlTFR88 [Lycopersicon esculentum] (GB:ABF39005.1); contains InterPro domain Harpin-induced 1 (InterPro:IPR010847)	x	-2.7724	0	0	0
AT3G14400	258372_at	UBP25 (UBIQUITIN-SPECIFIC PROTEASE 25); ubiquitin-specific protease	x	-2.77599	1	0	0
AT4G39800	252863_at	MI-1-P SYNTHASE (Myo-inositol-1-phosphate synthase); inositol-3-phosphate synthase	x	-2.78064	8	1	1
AT5G03520	250954_at	AtRABE1d/AtRab8C; GTP binding	x	-2.78917	0	0	0
AT2G22910	266826_at	GCN5-related N-acetyltransferase (GNAT) family protein / amino acid kinase family protein	x	-2.78993	2	3	1
AT1G53230	260618_at	TCP3 (TEOSINTE BRANCHED1, CYCLOIDEA AND PCF TRANSCRIPTION FACTOR 3); transcription factor	x	-2.79417	0	0	0
AT2G04090	263404_s_at	[AT2G04090, MATE efflux family protein];[AT2G04100, MATE efflux family protein]	x	-2.79844	1	0	0
AT2G04100	263404_s_at	[AT2G04090, MATE efflux family protein];[AT2G04100, MATE efflux family protein]	x	-2.79844	2	0	0
AT5G48000	248728_at	CYP708A2 (cytochrome P450, family 708, subfamily A, polypeptide 2); oxygen binding	x	-2.80021	0	0	0
AT3G54430	251900_at	SRS6 (SHI-RELATED SEQUENCE 6)	x	-2.80054	1	0	0
AT1G07120	256054_at	similar to proline-rich family protein [Arabidopsis thaliana] (TAIR:AT4G18570.1); similar to unnamed protein product [Vitis vinifera] (GB:CAO21423.1)	x	-2.80179	1	1	1
AT1G61850	264283_at	patatin family protein	x	-2.80961	0	0	0
AT5G16910	246460_at	ATCSLD2 (Cellulose synthase-like D2); cellulose synthase/ transferase, transferring glycosyl groups	x	-2.81299	1	2	1
AT5G62500	247432_at	ATEB1B (Arabidopsis thaliana Microtubule End Binding Protein EB1A); microtubule binding	x	-2.81506	0	0	0
AT2G43020	265244_at	[AT2G43018, CPuORF17 (Conserved peptide upstream open reading frame 17)];[AT2G43020, ATPAO2 (POLYAMINE OXIDASE 2); amine oxidase]	x	-2.81998	3	0	0
AT1G72790	259915_at	hydroxyproline-rich glycoprotein family protein	x	-2.82498	2	0	0
AT2G22740	265347_at	SUVH6 (SU(VAR)3-9 HOMOLOG 6)	x	-2.82524	0	0	0
AT5G52510	248366_at	scarecrow-like transcription factor 8 (SCL8)	x	-2.83171	3	0	0
AT4G30460	253619_at	glycine-rich protein	x	-2.841	1	0	0
AT4G40070	252834_at	protein binding / zinc ion binding	x	-2.84578	0	0	0
AT1G65560	264637_at	allyl alcohol dehydrogenase, putative	x	-2.85052	0	1	0
AT2G41480	267101_at	peroxidase	x	-2.85315	2	0	0
AT5G63930	247308_at	leucine-rich repeat transmembrane protein kinase, putative	x	-2.86857	0	0	0
AT1G71970	260167_at	similar to unknown protein [Arabidopsis thaliana] (TAIR:AT1G22680.1); similar to unknown [Populus trichocarpa] (GB:ABK94498.1)	x	-2.87021	0	0	0
AT3G62780	251232_at	C2 domain-containing protein	x	-2.87035	0	0	0
AT1G16510	262703_at	auxin-responsive family protein	x	-2.8762	0	1	0
AT4G22200	254305_at	AKT2 (Arabidopsis K+ transporter 2); cyclic nucleotide binding / inward rectifier potassium channel	x	-2.87682	2	0	0
AT3G45610	252586_at	Dof-type zinc finger domain-containing protein	x	-2.88058	0	0	0
AT1G70750	260182_at	similar to unknown protein [Arabidopsis thaliana] (TAIR:AT5G16720.1); similar to unknown [Populus trichocarpa] (GB:ABK92464.1); similar to Os03g0259900 [Oryza sativa (japonica cultivar-group)] (GB:NP_001049616.1); contains InterPro domain Protein of unknown function DUF593 (InterPro:IPR007656)	x	-2.89271	0	0	0
AT4G30080	253662_at	ARF16 (AUXIN RESPONSE FACTOR 16); miRNA binding / transcription factor	x	-2.89747	1	0	0
AT4G13340	254770_at	leucine-rich repeat family protein / extensin family protein	x	-2.89856	0	0	0
AT5G38710	249527_at	proline oxidase, putative / osmotic stress-responsive proline dehydrogenase, putative	x	-2.89901	0	0	0
AT5G23830	249812_at	MD-2-related lipid recognition domain-containing protein / ML domain-containing protein	x	-2.89975	0	0	0
AT5G17990	250014_at	TRP1 (TRYPTOPHAN BIOSYNTHESIS 1); anthranilate phosphoribosyltransferase	x	-2.91871	0	0	0
AT2G36640	265211_at	ATECP63 (EMBRYONIC CELL PROTEIN 63)	x	-2.92043	1	1	1
AT5G48010	248729_at	pentacyclic triterpene synthase, putative	x	-2.92253	0	0	0
AT1G51450	260516_at	SPla/RYanodine receptor (SPRY) domain-containing protein	x	-2.92374	0	0	0
AT1G29670	259788_at	GDSL-motif lipase/hydrolase family protein	x	-2.92877	0	2	0
AT5G16730	246476_at	similar to unknown protein [Arabidopsis thaliana] (TAIR:AT3G02930.1); similar to unnamed protein product [Vitis vinifera] (GB:CAO62148.1); contains InterPro domain Spectrin repeat (InterPro:IPR002017)	x	-2.92885	1	0	0
AT1G48750	256145_at	protease inhibitor/seed storage/lipid transfer protein (LTP) family protein	x	-2.94178	1	0	0
AT5G49500	248610_at	signal recognition particle 54 kDa protein 2 / SRP54 (SRP-54B)	x	-2.94401	1	1	1
AT2G25430	265610_at	epsin N-terminal homology (ENTH) domain-containing protein	x	-2.94771	0	0	0
AT1G68940	259699_at	armadillo/beta-catenin repeat protein-related / U-box domain-containing protein	x	-2.94822	0	0	0
AT3G63080	251205_at	ATGPX5 (GLUTATHIONE PEROXIDASE 5); glutathione peroxidase	x	-2.95589	0	1	0
AT4G15210	245275_at	ATBETA-AMY (BETA-AMYLASE); beta-amylase	x	-2.956	0	0	0
AT3G03050	258850_at	CSLD3 (CELLULOSE SYNTHASE-LIKE 3); cellulose synthase/ transferase, transferring glycosyl groups	x	-2.96339	1	2	1
AT4G32800	253405_at	AP2 domain-containing transcription factor TINY, putative	x	-2.96954	1	0	0
AT3G60260	251406_at	phagocytosis and cell motility protein ELMO1-related	x	-2.97045	0	2	0
AT5G58530	247830_at	glutaredoxin family protein	x	-2.9899	0	0	0
AT2G29670	266617_at	binding	x	-3.00142	0	0	0
AT4G33985	253292_at	similar to unknown protein [Arabidopsis thaliana] (TAIR:AT2G15590.2); similar to unnamed protein product [Vitis vinifera] (GB:CAO71847.1); contains InterPro domain Protein of unknown function DUF1685 (InterPro:IPR012881)	x	-3.01096	2	2	1
AT5G19260	249920_at	similar to unknown protein [Arabidopsis thaliana] (TAIR:AT3G06020.1); similar to hypothetical protein [Vitis vinifera] (GB:CAN75990.1)	x	-3.01603	1	0	0
AT5G48930	248639_at	transferase family protein	x	-3.02354	1	0	0
AT1G22550	261924_at	proton-dependent oligopeptide transport (POT) family protein	x	-3.02905	0	0	0
AT4G37780	253067_at	AtMYB87/MYB87 (myb domain protein 87); DNA binding / transcription factor	x	-3.02971	1	0	0
AT2G30010	266805_at	similar to PMR5 (POWDERY MILDEW RESISTANT 5) [Arabidopsis thaliana] (TAIR:AT5G58600.1); similar to unnamed protein product [Vitis vinifera] (GB:CAO21434.1); contains InterPro domain Protein of unknown function DUF231, plant (InterPro:IPR004253)	x	-3.03005	0	0	0
AT5G10210	250472_at	similar to unknown protein [Arabidopsis thaliana] (TAIR:AT5G65030.1); similar to 80A08_18 [Brassica rapa subsp. pekinensis] (GB:AAZ67603.1); contains InterPro domain C2 calcium-dependent membrane targeting (InterPro:IPR000008)	x	-3.04028	0	0	0
AT5G49760	248568_at	leucine-rich repeat family protein / protein kinase family protein	x	-3.05572	1	1	1
AT5G55550	248063_at	RNA recognition motif (RRM)-containing protein	x	-3.0637	0	0	0
AT5G62680	247440_at	proton-dependent oligopeptide transport (POT) family protein	x	-3.08221	0	0	0
AT1G80760	261881_at	NIP6;1 (NOD26-like intrinsic protein 6;1); water channel	x	-3.10261	0	0	0
AT5G23220	249848_at	NIC3 (NICOTINAMIDASE 3); catalytic/ nicotinamidase	x	-3.10773	0	0	0
AT5G66950	247067_at	catalytic/ pyridoxal phosphate binding	x	-3.10887	0	0	0
AT1G26570	261017_at	ATUGD1/UGD1 (UDP-glucose dehydrogenase 1); UDP-glucose 6-dehydrogenase	x	-3.10968	0	0	0
AT5G56250	248006_at	similar to unknown protein [Arabidopsis thaliana] (TAIR:AT5G56240.1); similar to unnamed protein product [Vitis vinifera] (GB:CAO66846.1)	x	-3.11584	0	0	0
AT2G22800	266824_at	HAT9 (homeobox-leucine zipper protein 9); DNA binding / transcription factor	x	-3.11929	0	0	0
AT3G22800	258342_at	leucine-rich repeat family protein / extensin family protein	x	-3.12673	1	0	0
AT3G03550	259220_at	zinc finger (C3HC4-type RING finger) family protein	x	-3.1436	0	0	0
AT1G27380	264495_at	RIC2 (ROP-INTERACTIVE CRIB MOTIF-CONTAINING PROTEIN 2)	x	-3.14818	0	1	0
AT1G54160	263158_at	CCAAT-binding transcription factor (CBF-B/NF-YA) family protein	x	-3.17013	0	1	0
AT1G01610	259430_at	ATGPAT4/GPAT4 (GLYCEROL-3-PHOSPHATE ACYLTRANSFERASE 4); 1-acylglycerol-3-phosphate O-acyltransferase/ acyltransferase	x	-3.17499	0	2	0
AT4G21780	254374_at	similar to unknown [Populus trichocarpa] (GB:ABK93184.1)	x	-3.18269	1	0	0
AT1G01130	261575_at	similar to unknown protein [Arabidopsis thaliana] (TAIR:AT5G47170.1); contains domain CALCIUM/CALMODULIN-DEPENDENT PROTEIN KINASE-RELATED (PTHR22982); contains domain CBL-INTERACTING PROTEIN KINASE-RELATED (PTHR22982:SF45)	x	-3.1891	0	1	0
AT1G15640	257480_at	similar to unknown protein [Arabidopsis thaliana] (TAIR:AT1G15620.1); similar to hypothetical protein [Vitis vinifera] (GB:CAN70531.1)	x	-3.1895	0	1	0
AT1G51440	260491_at	lipase class 3 family protein	x	-3.20455	0	0	0
AT5G24420	249732_at	glucosamine/galactosamine-6-phosphate isomerase-related	x	-3.26315	1	0	0
AT3G63440	251178_at	ATCKX6/ATCKX7/CKX6 (CYTOKININ OXIDASE/DEHYDROGENASE 6); cytokinin dehydrogenase	x	-3.26711	0	0	0
AT4G10770	254938_at	ATOPT7 (oligopeptide transporter 7); oligopeptide transporter	x	-3.27003	0	0	0
AT5G10430	250437_at	AGP4 (ARABINOGALACTAN-PROTEIN 4)	x	-3.27218	1	0	0
AT2G24330	265691_at	Identical to Uncharacterized protein At2g24330 [Arabidopsis Thaliana] (GB:Q9ZQ34); similar to unknown protein [Arabidopsis thaliana] (TAIR:AT4G31080.1); similar to unnamed protein product [Vitis vinifera] (GB:CAO66718.1); contains domain FAMILY NOT NAMED (PTHR22166); contains domain SUBFAMILY NOT NAMED (PTHR22166:SF1)	x	-3.28498	3	1	1
AT3G18610	256852_at	ATRANGAP1 (RAN GTPASE-ACTIVATING PROTEIN 1); nucleic acid binding	x	-3.2933	2	0	0
AT5G50120	248535_at	transducin family protein / WD-40 repeat family protein	x	-3.29371	0	0	0
AT1G26190	245878_at	phosphoribulokinase/uridine kinase family protein	x	-3.29538	0	0	0
AT5G51060	248486_at	RHD2 (ROOT HAIR DEFECTIVE 2)	x	-3.29698	0	0	0
AT1G17360	261031_at	COP1-interacting protein-related	x	-3.35165	0	0	0
AT1G69810	260403_at	WRKY36 (WRKY DNA-binding protein 36); transcription factor	x	-3.37108	0	0	0
AT1G53340	260646_at	DC1 domain-containing protein	x	-3.38044	3	0	0
AT1G17980	255894_at	nucleotidyltransferase family protein	x	-3.40002	0	0	0
AT1G63630	261555_s_at	[AT1G63630, pentatricopeptide (PPR) repeat-containing protein];[AT1G63230, pentatricopeptide (PPR) repeat-containing protein]	x	-3.42887	0	1	0
AT1G63230	261555_s_at	[AT1G63630, pentatricopeptide (PPR) repeat-containing protein];[AT1G63230, pentatricopeptide (PPR) repeat-containing protein]	x	-3.42887	0	0	0
AT4G26480	253964_at	KH domain-containing protein	x	-3.45719	1	0	0
AT4G19420	254573_at	pectinacetylesterase family protein	x	-3.48064	1	1	1
AT2G16990	263574_at	tetracycline transporter	x	-3.48341	0	0	0
AT1G06470	262623_at	phosphate translocator-related	x	-3.48855	0	0	0
AT5G43270	249144_at	SPL2 (SQUAMOSA PROMOTER BINDING PROTEIN-LIKE 2); DNA binding / transcription factor	x	-3.51542	0	0	0
AT1G72180	259848_at	leucine-rich repeat transmembrane protein kinase, putative	x	-3.51925	0	0	0
AT3G21240	258047_at	4CL2 (4-coumarate:CoA ligase 2); 4-coumarate-CoA ligase	x	-3.52694	0	0	0
AT2G20840	265419_at	secretory carrier membrane protein (SCAMP) family protein	x	-3.55153	0	2	0
AT5G58690	247775_at	phosphoinositide-specific phospholipase C family protein	x	-3.6153	1	0	0
AT5G42860	249167_at	similar to unknown protein [Arabidopsis thaliana] (TAIR:AT1G45688.1); similar to H0814G11.12 [Oryza sativa (indica cultivar-group)] (GB:CAJ86345.1); similar to CAA30379.1 protein [Oryza sativa] (GB:CAB53482.1)	x	-3.65011	0	0	0
AT5G64450	247290_at	similar to unknown protein [Arabidopsis thaliana] (TAIR:AT3G62200.1); similar to unnamed protein product [Vitis vinifera] (GB:CAO40196.1); contains InterPro domain Protein of unknown function DUF537 (InterPro:IPR007491)	x	-3.68518	0	3	0
AT4G21230	254461_at	protein kinase family protein	x	-3.70541	0	0	0
AT3G54700	266184_s_at	[AT3G54700, carbohydrate transmembrane transporter/ phosphate transmembrane transporter/ sugar:hydrogen ion symporter];[AT2G38940, ATPT2 (PHOSPHATE TRANSPORTER 2); carbohydrate transmembrane transporter/ phosphate transmembrane transporter/ sugar:hydrogen ion symporter]	x	-3.71338	1	1	1
AT2G38940	266184_s_at	[AT3G54700, carbohydrate transmembrane transporter/ phosphate transmembrane transporter/ sugar:hydrogen ion symporter];[AT2G38940, ATPT2 (PHOSPHATE TRANSPORTER 2); carbohydrate transmembrane transporter/ phosphate transmembrane transporter/ sugar:hydrogen ion symporter]	x	-3.71338	0	0	0
AT5G46230	248889_at	similar to unknown protein [Arabidopsis thaliana] (TAIR:AT1G09310.1); similar to unnamed protein product [Vitis vinifera] (GB:CAO14438.1); contains InterPro domain Protein of unknown function DUF538 (InterPro:IPR007493)	x	-3.72073	0	0	0
AT4G26130	253989_at	similar to unknown protein [Arabidopsis thaliana] (TAIR:AT5G56980.1); similar to hypothetical protein [Vitis vinifera] (GB:CAN72576.1)	x	-3.7381	0	0	0
AT2G02630	267215_at	DC1 domain-containing protein	x	-3.75767	2	0	0
AT5G25160	246933_at	ZFP3 (ZINC FINGER PROTEIN 3); nucleic acid binding / transcription factor/ zinc ion binding	x	-3.76397	0	0	0
AT5G61660	247541_at	glycine-rich protein	x	-3.81665	0	0	0
AT2G33530	255842_at	SCPL46 (serine carboxypeptidase-like 46); serine carboxypeptidase	x	-3.81758	0	2	0
AT3G24480	256620_at	leucine-rich repeat family protein / extensin family protein	x	-3.85461	0	0	0
AT1G72970	262376_at	HTH (HOTHEAD); aldehyde-lyase	x	-3.87395	0	0	0
AT3G24310	257163_at	MYB305 (myb domain protein 305); DNA binding / transcription factor	x	-3.91505	0	0	0
AT5G28520	245953_at	similar to jacalin lectin family protein [Arabidopsis thaliana] (TAIR:AT1G33790.1); similar to jasmonate inducible protein [Brassica napus] (GB:CAA72271.1); contains InterPro domain Mannose-binding lectin (InterPro:IPR001229)	x	-3.92854	1	0	0
AT5G23750	249797_at	remorin family protein	x	-3.94831	1	0	0
AT3G01990	258971_at	ACR6 (ACT Domain Repeat 6)	x	-3.98719	1	0	0
AT5G05180	250823_at	similar to unknown protein [Arabidopsis thaliana] (TAIR:AT3G10880.1); similar to unnamed protein product [Vitis vinifera] (GB:CAO41532.1)	x	-4.02053	0	0	0
AT4G21680	254396_at	proton-dependent oligopeptide transport (POT) family protein	x	-4.12066	0	0	0
AT5G50370	248506_at	adenylate kinase, putative	x	-4.13754	0	0	0
AT1G26920	263688_at	similar to unknown protein [Arabidopsis thaliana] (TAIR:AT1G69760.1); similar to unnamed protein product [Vitis vinifera] (GB:CAO48418.1)	x	-4.20755	1	0	0
AT4G11210	254909_at	disease resistance-responsive family protein / dirigent family protein	x	-4.23986	0	1	0
AT3G45700	252536_at	proton-dependent oligopeptide transport (POT) family protein	x	-4.30046	1	0	0
AT3G49940	252220_at	LBD38 (LOB DOMAIN-CONTAINING PROTEIN 38)	x	-4.40408	1	0	0
AT2G40460	255877_at	proton-dependent oligopeptide transport (POT) family protein	x	-4.45406	1	0	0
AT5G42280	249245_at	DC1 domain-containing protein	x	-4.4697	7	0	0
AT3G13980	258196_at	similar to unknown protein [Arabidopsis thaliana] (TAIR:AT1G54200.1); similar to hypothetical protein [Vitis vinifera] (GB:CAN69469.1)	x	-4.70337	1	0	0
AT5G57480	247912_at	AAA-type ATPase family protein	x	-4.76403	0	0	0
AT2G02680	267240_at	DC1 domain-containing protein	x	-4.76633	0	0	0
AT1G61930	264287_at	similar to unknown protein [Arabidopsis thaliana] (TAIR:AT1G11700.1); similar to unnamed protein product [Vitis vinifera] (GB:CAO17934.1); contains InterPro domain Protein of unknown function DUF584 (InterPro:IPR007608)	x	-4.91396	0	0	0
AT1G52290	259671_at	protein kinase family protein	x	-5.00228	0	0	0
AT5G52850	248307_at	pentatricopeptide (PPR) repeat-containing protein	x	-5.07635	0	0	0
AT2G39330	266989_at	jacalin lectin family protein	x	-5.11334	1	0	0
AT3G52940	251995_at	FK (FACKEL); delta14-sterol reductase	x	-5.36649	0	0	0
AT1G61840	264282_at	DC1 domain-containing protein	x	-5.42414	0	0	0
AT4G27660	253883_at	similar to RIN13 (RPM1 INTERACTING PROTEIN 13) [Arabidopsis thaliana] (TAIR:AT2G20310.1); similar to unknown [Populus trichocarpa] (GB:ABK92668.1)	x	-5.45585	1	0	0
AT1G23480	265175_at	ATCSLA03 (Cellulose synthase-like A3); transferase, transferring glycosyl groups	x	-5.49886	1	0	0
AT4G18270	254662_at	ATTRANS11 (Arabidopsis thaliana translocase 11); catalytic	x	-5.8002	0	0	0
AT1G32740	261708_at	protein binding / zinc ion binding	x	-6.02146	0	0	0
AT4G38390	252987_at	similar to unknown protein [Arabidopsis thaliana] (TAIR:AT1G76270.1); similar to axi 1 [Nicotiana tabacum] (GB:CAA56570.1); similar to unnamed protein product [Vitis vinifera] (GB:CAO47467.1); contains InterPro domain Protein of unknown function DUF246, plant (InterPro:IPR004348)	x	-6.12997	0	0	0
AT1G59730	262905_at	ATH7 (thioredoxin H-type 7); thiol-disulfide exchange intermediate	x	-6.23728	1	1	1
AT5G67020	247020_at	similar to unknown protein [Arabidopsis thaliana] (TAIR:AT3G50340.1); similar to unknown protein [Oryza sativa (japonica cultivar-group)] (GB:BAD09363.1); contains domain DHS-like NAD/FAD-binding domain (SSF52467)	x	-6.34733	0	0	0
AT1G52030	265058_s_at	[AT1G52030, MBP2 (MYROSINASE-BINDING PROTEIN 2)];[AT1G52040, MBP1 (MYROSINASE-BINDING PROTEIN 1)]	x	-7.42829	2	0	0
AT1G52040	265058_s_at	[AT1G52030, MBP2 (MYROSINASE-BINDING PROTEIN 2)];[AT1G52040, MBP1 (MYROSINASE-BINDING PROTEIN 1)]	x	-7.42829	4	0	0
AT3G60290	251402_at	oxidoreductase, acting on paired donors, with incorporation or reduction of molecular oxygen, 2-oxoglutarate as one donor, and incorporation of one atom each of oxygen into both donors	x	-7.50355	0	1	0
AT2G44940	266820_at	AP2 domain-containing transcription factor TINY, putative	x	-8.42407	1	0	0
AT5G22460	249917_at	esterase/lipase/thioesterase family protein	x	-8.6448	0	0	0
AT1G18710	261431_at	AtMYB47 (myb domain protein 47); DNA binding / transcription factor	x	-8.90244	0	0	0
AT2G32560	267116_at	F-box family protein	x	-10.9308	0	0	0
AT3G14720	258119_at	ATMPK19 (Arabidopsis thaliana MAP kinase 19); MAP kinase	x	-11.3586	1	0	0
AT3G46230	252515_at	ATHSP17.4 (Arabidopsis thaliana heat shock protein 17.4)	-374.958	-96.1993	3	0	0
AT1G59860	262911_s_at	[AT1G59860, 17.6 kDa class I heat shock protein (HSP17.6A-CI)];[AT1G07400, 17.8 kDa class I heat shock protein (HSP17.8-CI)]	-253.344	-96.3738	2	1	1
AT1G07400	262911_s_at	[AT1G59860, 17.6 kDa class I heat shock protein (HSP17.6A-CI)];[AT1G07400, 17.8 kDa class I heat shock protein (HSP17.8-CI)]	-253.344	-96.3738	0	0	0
AT5G12030	250351_at	AT-HSP17.6A (Arabidopsis thaliana heat shock protein 17.6A)	-236.107	-57.4247	0	1	0
AT5G48570	248657_at	peptidyl-prolyl cis-trans isomerase, putative / FK506-binding protein, putative	-158.912	-65.3111	0	0	0
AT5G52640	248332_at	HSP81-1 (HEAT SHOCK PROTEIN 81-1); ATP binding / unfolded protein binding	-147.272	-108.644	0	0	0
AT1G53540	260978_at	17.6 kDa class I small heat shock protein (HSP17.6C-CI) (AA 1-156)	-142.024	-26.7102	0	0	0
AT3G12580	256245_at	HSP70 (heat shock protein 70); ATP binding	-139.559	-40.9197	0	0	0
AT4G12400	254839_at	stress-inducible protein, putative	-131.041	-62.91	0	0	0
AT4G33560	253298_at	unknown protein	-127.102	-55.6049	0	0	0
AT2G17850	264846_at	similar to unknown protein [Arabidopsis thaliana] (TAIR:AT5G66170.2); similar to unnamed protein product [Vitis vinifera] (GB:CAO48196.1); contains InterPro domain Rhodanese-like (InterPro:IPR001763)	-116.627	-37.4286	1	0	0
AT2G37870	266098_at	protease inhibitor/seed storage/lipid transfer protein (LTP) family protein	-111.496	-82.1559	1	0	0
AT3G59220	251513_at	PRN (PIRIN); calmodulin binding	-108.715	-46.9928	2	0	0
AT2G29500	266294_at	17.6 kDa class I small heat shock protein (HSP17.6B-CI)	-106.66	-30.4495	0	1	0
AT1G74310	260248_at	ATHSP101 (HEAT SHOCK PROTEIN 101); ATP binding / ATPase	-103.765	-53.2681	0	1	0
AT5G66400	247095_at	RAB18 (RESPONSIVE TO ABA 18)	-94.9536	-11.2498	5	2	1
AT5G10040	250464_at	similar to unknown protein [Arabidopsis thaliana] (TAIR:AT5G65207.1); similar to 80A08_3 [Brassica rapa subsp. pekinensis] (GB:AAZ67588.1)	-89.5498	-66.5463	1	0	0
AT5G12020	250296_at	HSP17.6II (17.6 KDA CLASS II HEAT SHOCK PROTEIN)	-83.4487	-20.2993	0	0	0
AT1G52690	262128_at	late embryogenesis abundant protein, putative / LEA protein, putative	-82.1217	-14.7092	3	0	0
AT4G33070	253416_at	pyruvate decarboxylase, putative	-81.748	-38.4597	1	0	0
AT5G25450	246944_at	ubiquinol-cytochrome C reductase complex 14 kDa protein, putative	-73.0795	-38.6315	0	2	0
AT5G16970	246463_at	AT-AER (ALKENAL REDUCTASE); 2-alkenal reductase	-67.3914	-17.5757	1	1	1
AT5G51440	248434_at	23.5 kDa mitochondrial small heat shock protein (HSP23.5-M)	-63.899	-15.1361	2	1	1
AT2G42540	263497_at	COR15A (COLD-REGULATED 15A)	-63.3952	-5.60545	3	0	0
AT2G29450	266299_at	ATGSTU5 (Arabidopsis thaliana Glutathione S-transferase (class tau) 5); glutathione transferase	-59.8026	-18.4448	1	0	0
AT2G46240	266590_at	BAG6 (ARABIDOPSIS THALIANA BCL-2-ASSOCIATED ATHANOGENE 6); calmodulin binding / protein binding	-58.1042	-29.9109	3	0	0
AT1G12950	261199_at	MATE efflux family protein	-57.8815	-22.9382	0	0	0
AT1G10370	264436_at	ATGSTU17/ERD9/GST30/GST30B (EARLY-RESPONSIVE TO DEHYDRATION 9); glutathione transferase	-55.2866	-16.9355	2	0	0
AT1G54050	263150_at	17.4 kDa class III heat shock protein (HSP17.4-CIII)	-51.573	-20.4027	0	0	0
AT3G02480	258498_at	ABA-responsive protein-related	-50.8753	-6.5383	4	0	0
AT3G25760	257641_s_at	[AT3G25760, AOC1 (ALLENE OXIDE CYCLASE 1)];[AT3G25770, AOC2 (ALLENE OXIDE CYCLASE 2)]	-48.7831	-19.9995	1	0	0
AT3G25770	257641_s_at	[AT3G25760, AOC1 (ALLENE OXIDE CYCLASE 1)];[AT3G25770, AOC2 (ALLENE OXIDE CYCLASE 2)]	-48.7831	-19.9995	0	0	0
AT5G17700	250045_at	MATE efflux family protein	-48.3276	-17.6533	2	0	0
AT1G52560	262148_at	26.5 kDa class I small heat shock protein-like (HSP26.5-P)	-47.0748	-13.8309	0	0	0
AT1G68290	260438_at	ENDO 2 (ENDONUCLEASE 2); T/G mismatch-specific endonuclease/ endonuclease/ nucleic acid binding / single-stranded DNA specific endodeoxyribonuclease	-45.1138	-11.9322	0	0	0
AT1G16850	256114_at	unknown protein	-44.9994	-13.1732	3	1	1
AT2G34390	267024_s_at	[AT2G34390, NIP2;1/NLM4 (NOD26-LIKE INTRINSIC PROTEIN 2;1); lactate transmembrane transporter/ water channel];[AT2G29870, major intrinsic family protein / MIP family protein]	-43.5264	-25.2996	0	1	0
AT2G29870	267024_s_at	[AT2G34390, NIP2;1/NLM4 (NOD26-LIKE INTRINSIC PROTEIN 2;1); lactate transmembrane transporter/ water channel];[AT2G29870, major intrinsic family protein / MIP family protein]	-43.5264	-25.2996	0	0	0
AT5G11410	250365_at	protein kinase family protein	-43.3892	-16.095	0	0	0
AT2G47770	266462_at	benzodiazepine receptor-related	-41.072	-3.71597	0	1	0
AT5G64510	247293_at	similar to unnamed protein product [Vitis vinifera] (GB:CAO49799.1)	-40.4024	-13.5534	0	0	0
AT5G39050	249494_at	transferase family protein	-36.7694	-2.08605	0	2	0
AT2G26150	266841_at	ATHSFA2 (Arabidopsis thaliana heat shock transcription factor A2); DNA binding / transcription factor	-36.7397	-9.61829	1	0	0
AT5G52300	248352_at	LTI65/RD29B (RESPONSIVE TO DESSICATION 29B)	-36.614	-3.04785	1	1	1
AT1G30760	264527_at	FAD-binding domain-containing protein	-35.8795	-26.7151	0	0	0
AT1G16030	261838_at	HSP70B (heat shock protein 70B); ATP binding	-34.8524	-15.7878	0	0	0
AT3G24500	258133_at	ATMBF1C/MBF1C (MULTIPROTEIN BRIDGING FACTOR 1C); DNA binding / transcription coactivator/ transcription factor	-33.762	-15.6946	1	1	1
AT1G56300	256221_at	DNAJ heat shock N-terminal domain-containing protein	-33.2277	-9.31295	0	0	0
AT2G20560	263374_at	DNAJ heat shock family protein	-32.938	-16.9623	1	1	1
AT4G22620	254323_at	auxin-responsive family protein	-29.7086	-10.9577	0	0	0
AT2G19310	267336_at	similar to HSP18.2 (HEAT SHOCK PROTEIN 18.2) [Arabidopsis thaliana] (TAIR:AT5G59720.1); similar to 18.5 kDa class I heat shock protein (HSP 18.5) (GB:P05478); contains InterPro domain HSP20-like chaperone (InterPro:IPR008978)	-29.3186	-8.26977	1	0	0
AT1G68500	260264_at	similar to hypothetical protein [Vitis vinifera] (GB:CAN66643.1)	-28.7373	-15.7789	1	0	0
AT2G02950	266745_at	PKS1 (PHYTOCHROME KINASE SUBSTRATE 1)	-28.1608	-14.6143	1	0	0
AT1G26560	261016_at	glycosyl hydrolase family 1 protein	-27.5693	-12.6295	0	0	0
AT3G17110	257874_at	pseudogene, glycine-rich protein	-25.5515	-17.6348	2	2	1
AT5G59720	247691_at	HSP18.2 (HEAT SHOCK PROTEIN 18.2)	-24.6844	-6.36795	0	0	0
AT3G22840	258321_at	ELIP1 (EARLY LIGHT-INDUCABLE PROTEIN); chlorophyll binding	-24.088	-2.04786	2	0	0
AT4G28350	253819_at	lectin protein kinase family protein	-24.0156	-17.813	1	0	0
AT4G25200	254059_at	ATHSP23.6-MITO (MITOCHONDRION-LOCALIZED SMALL HEAT SHOCK PROTEIN 23.6)	-23.5781	-5.96148	1	0	0
AT1G48100	260727_at	glycoside hydrolase family 28 protein / polygalacturonase (pectinase) family protein	-23.5232	-2.51628	2	0	0
AT4G14690	245306_at	ELIP2 (EARLY LIGHT-INDUCIBLE PROTEIN 2); chlorophyll binding	-22.6362	-4.04225	2	1	1
AT5G65870	247109_at	ATPSK5 (PHYTOSULFOKINE 5 PRECURSOR); growth factor	-22.6257	-8.43825	0	0	0
AT4G27670	253884_at	HSP21 (HEAT SHOCK PROTEIN 21)	-22.4487	-5.6907	1	0	0
AT1G43800	260869_at	acyl-(acyl-carrier-protein) desaturase, putative / stearoyl-ACP desaturase, putative	-21.9749	-13.4369	0	0	0
AT3G09350	259037_at	armadillo/beta-catenin repeat family protein	-21.9222	-11.2923	0	0	0
AT1G74010	260386_at	strictosidine synthase family protein	-21.2195	-9.15615	0	0	0
AT4G10270	255807_at	wound-responsive family protein	-20.577	-5.60971	1	0	0
AT3G16330	257517_at	similar to unknown protein [Arabidopsis thaliana] (TAIR:AT1G52140.1); similar to hypothetical protein [Vitis vinifera] (GB:CAN64915.1)	-20.4899	-5.39195	0	0	0
AT4G27560	253879_s_at	[AT4G27560, glycosyltransferase family protein];[AT4G27570, glycosyltransferase family protein]	-19.6933	-14.2767	2	1	1
AT4G27570	253879_s_at	[AT4G27560, glycosyltransferase family protein];[AT4G27570, glycosyltransferase family protein]	-19.6933	-14.2767	1	0	0
AT3G47380	252437_at	invertase/pectin methylesterase inhibitor family protein	-18.6586	-10.0791	0	0	0
AT4G10250	255811_at	ATHSP22.0 (Arabidopsis thaliana heat shock protein 22.0)	-18.6434	-7.04212	1	0	0
AT1G74000	260335_at	SS3 (STRICTOSIDINE SYNTHASE 3)	-18.5553	-13.1964	2	0	0
AT1G77760	259681_at	NIA1 (NITRATE REDUCTASE 1)	-17.5907	-13.1876	0	0	0
AT5G19100	249970_at	extracellular dermal glycoprotein-related / EDGP-related	-17.2817	-9.95167	1	0	0
AT5G11260	250420_at	HY5 (ELONGATED HYPOCOTYL 5); DNA binding / transcription factor	-16.9893	-4.45703	0	0	0
AT3G28210	256576_at	PMZ; zinc ion binding	-16.9525	-9.3462	1	1	1
AT5G06300	250723_at	carboxy-lyase	-16.7224	-12.6007	2	0	0
AT1G69880	260408_at	ATH8 (thioredoxin H-type 8); thiol-disulfide exchange intermediate	-16.7126	-8.03647	0	0	0
AT2G43510	260551_at	ATTI1 (ARABIDOPSIS THALIANA TRYPSIN INHIBITOR PROTEIN 1)	-16.5384	-4.82997	0	0	0
AT2G29460	266267_at	ATGSTU4 (GLUTATHIONE S-TRANSFERASE 22); glutathione transferase	-15.8945	-9.18032	1	0	0
AT4G33660	253302_at	unknown protein	-15.7457	-4.49329	1	0	0
AT1G80520	260277_at	similar to unknown protein [Arabidopsis thaliana] (TAIR:AT1G15760.1); similar to unnamed protein product [Vitis vinifera] (GB:CAO45007.1); contains InterPro domain Sterile alpha motif homology (InterPro:IPR010993)	-15.6146	-8.35538	0	0	0
AT3G55740	251752_at	ProT2 (PROLINE TRANSPORTER 2); amino acid transmembrane transporter	-15.4377	-5.991	0	0	0
AT4G26270	253987_at	phosphofructokinase family protein	-15.2074	-6.86634	0	0	0
AT3G27220	257153_at	kelch repeat-containing protein	-15.0762	-6.29091	1	1	1
AT3G50440	252168_at	hydrolase	-14.804	-6.50983	2	0	0
AT1G30070	260025_at	SGS domain-containing protein	-14.4087	-7.9175	1	0	0
AT4G27590	253880_at	copper-binding protein-related	-14.3762	-3.30866	0	0	0
AT2G32120	265675_at	HSP70T-2; ATP binding	-14.1416	-5.69311	0	0	0
AT5G24660	249752_at	similar to unknown protein [Arabidopsis thaliana] (TAIR:AT5G24655.1); similar to unknown protein [Brassica rapa subsp. pekinensis] (GB:AAQ92331.1)	-13.952	-8.54629	1	0	0
AT1G53920	262254_at	GLIP5 (GDSL-motif lipase 5); carboxylesterase	-13.7952	-6.10765	0	0	0
AT4G37150	246272_at	esterase, putative	-13.3853	-2.21549	0	0	0
AT1G80130	262050_at	binding	-13.3832	-4.29048	3	0	0
AT4G18280	254667_at	glycine-rich cell wall protein-related	-13.0141	-8.82797	1	0	0
AT4G21120	254453_at	AAT1 (CATIONIC AMINO ACID TRANSPORTER 1); cationic amino acid transmembrane transporter	-12.551	-4.92221	0	1	0
AT2G47520	245173_at	AP2 domain-containing transcription factor, putative	-12.4471	-5.70276	0	0	0
AT5G09590	250502_at	mtHSC70-2 (HEAT SHOCK PROTEIN 70); ATP binding / unfolded protein binding	-12.4454	-7.75323	0	0	0
AT5G02490	250994_at	heat shock cognate 70 kDa protein 2 (HSC70-2) (HSP70-2)	-12.395	-6.91884	1	1	1
AT5G57220	247949_at	CYP81F2 (cytochrome P450, family 81, subfamily F, polypeptide 2); oxygen binding	-12.3163	-3.83826	0	0	0
AT4G24040	254197_at	ATTRE1/TRE1 (TREHALASE 1); alpha,alpha-trehalase/ trehalase	-11.9233	-2.23372	0	0	0
AT4G23493	254263_at	unknown protein	-11.8349	-3.77213	0	0	0
AT2G34500	266995_at	CYP710A1 (cytochrome P450, family 710, subfamily A, polypeptide 1); C-22 sterol desaturase/ oxygen binding	-11.8246	-5.95718	0	1	0
AT3G10040	258930_at	transcription factor	-11.7866	-3.12567	0	1	0
AT2G22560	264053_at	kinase interacting protein-related	-11.7056	-7.43666	0	2	0
AT2G02000	265221_s_at	[AT2G02000, GAD3 (GLUTAMATE DECARBOXYLASE 3); calmodulin binding];[AT2G02010, GAD4 (GLUTAMATE DECARBOXYLASE 4); calmodulin binding]	-11.5928	-5.94304	0	0	0
AT2G02010	265221_s_at	[AT2G02000, GAD3 (GLUTAMATE DECARBOXYLASE 3); calmodulin binding];[AT2G02010, GAD4 (GLUTAMATE DECARBOXYLASE 4); calmodulin binding]	-11.5928	-5.94304	0	2	0
AT3G48450	252364_at	nitrate-responsive NOI protein, putative	-11.5448	-6.59352	0	1	0
AT2G41380	266368_at	embryo-abundant protein-related	-11.4933	-3.40753	0	0	0
AT5G54300	248205_at	similar to unknown protein [Arabidopsis thaliana] (TAIR:AT1G61260.1); similar to unnamed protein product [Vitis vinifera] (GB:CAO39207.1); contains InterPro domain Protein of unknown function DUF761, plant (InterPro:IPR008480)	-11.4239	-3.9093	3	0	0
AT2G15490	265501_at	UGT73B4; UDP-glycosyltransferase/ transferase, transferring glycosyl groups	-11.3514	-2.05787	2	0	0
AT5G02430	251049_at	WD-40 repeat family protein	-11.3488	-7.12477	2	0	0
AT4G02280	255521_at	SUS3; UDP-glycosyltransferase/ sucrose synthase/ transferase, transferring glycosyl groups	-11.2905	-7.49192	0	0	0
AT2G30130	267276_at	ASL5 (phosphoenolpyruvate carboxykinase1)	-11.2375	-6.44769	1	1	1
AT2G21130	264019_at	peptidyl-prolyl cis-trans isomerase / cyclophilin (CYP2) / rotamase	-11.1818	-4.61912	5	0	0
AT3G09410	259033_at	pectinacetylesterase family protein	-11.1783	-6.76995	0	0	0
AT1G52700	262154_at	phospholipase/carboxylesterase family protein	-10.8089	-8.31989	0	0	0
AT5G46330	248895_at	FLS2 (FLAGELLIN-SENSITIVE 2); ATP binding / kinase/ protein binding / protein serine/threonine kinase/ transmembrane receptor protein serine/threonine kinase	-10.7033	-7.02818	1	0	0
AT3G42550	252816_at	aspartyl protease family protein	-10.6631	-7.87345	1	0	0
AT2G36460	263921_at	fructose-bisphosphate aldolase, putative	-10.6266	-4.42309	0	0	0
AT2G30400	267493_at	ATOFP2/OFP2 (ARABIDOPSIS THALIANA OVATE FAMILY PROTEIN 2)	-10.4912	-6.78109	1	0	0
AT1G18100	256073_at	E12A11; phosphatidylethanolamine binding	-10.3624	-3.35723	1	0	0
AT5G58070	247851_at	lipocalin, putative	-10.3242	-3.64601	0	1	0
AT5G17860	250054_at	CAX7 (CALCIUM EXCHANGER 7); calcium:sodium antiporter/ cation:cation antiporter	-10.2225	-4.35073	2	0	0
AT2G15780	265482_at	glycine-rich protein	-10.1416	-4.91741	1	0	0
AT4G29770	253689_at	similar to unknown protein [Arabidopsis thaliana] (TAIR:AT4G29760.1)	-10.034	-5.65536	1	1	1
AT1G77450	259705_at	ANAC032 (Arabidopsis NAC domain containing protein 32); transcription factor	-9.9105	-4.55714	2	0	0
AT3G08970	258984_at	DNAJ heat shock N-terminal domain-containing protein	-9.86464	-3.78421	0	2	0
AT5G54400	248154_at	methyltransferase	-9.79558	-2.63642	0	0	0
AT5G54960	248138_at	PDC2 (PYRUVATE DECARBOXYLASE-2); pyruvate decarboxylase	-9.72674	-5.13658	2	0	0
AT1G57630	246405_at	disease resistance protein (TIR class), putative	-9.6851	-3.40872	1	0	0
AT5G48450	248704_at	SKS3 (SKU5 Similar 3); copper ion binding	-9.63287	-6.08315	0	1	0
AT1G70630	260365_at	similar to unknown protein [Arabidopsis thaliana] (TAIR:AT2G35610.1); similar to unnamed protein product [Vitis vinifera] (GB:CAO16099.1); contains InterPro domain Thioredoxin-like fold (InterPro:IPR012336); contains InterPro domain Reticulon; (InterPro:IPR003388)	-9.59401	-4.18107	0	1	0
AT1G21120	261449_at	O-methyltransferase, putative	-9.58552	-3.83488	0	0	0
AT2G16890	266532_at	UDP-glucoronosyl/UDP-glucosyl transferase family protein	-9.42725	-4.09413	1	0	0
AT4G20460	254468_at	NAD-dependent epimerase/dehydratase family protein	-9.34574	-5.91226	0	0	0
AT4G02920	255456_at	similar to unknown protein [Arabidopsis thaliana] (TAIR:AT1G03340.1); similar to hypothetical protein MtrDRAFT_AC161864g5v2 [Medicago truncatula] (GB:ABE86673.1)	-9.31632	-6.31255	1	0	0
AT3G04070	258809_at	ANAC047 (Arabidopsis NAC domain containing protein 47); transcription factor	-9.31089	-5.25059	0	0	0
AT3G07090	258830_at	similar to unknown protein [Arabidopsis thaliana] (TAIR:AT5G25170.1); similar to unnamed protein product [Vitis vinifera] (GB:CAO46108.1); contains InterPro domain Protein of unknown function DUF862, eukaryotic (InterPro:IPR008580)	-9.3011	-4.76728	0	0	0
AT5G44110	249063_at	POP1	-9.29038	-2.72025	0	2	0
AT5G49700	248564_at	DNA-binding protein-related	-9.23515	-5.61165	1	0	0
AT5G55830	248055_at	lectin protein kinase, putative	-9.21371	-4.7555	0	0	0
AT3G55940	251768_at	phosphoinositide-specific phospholipase C, putative	-9.19241	-6.35559	1	0	0
AT3G09540	258719_at	pectate lyase family protein	-8.86083	-4.0183	0	0	0
AT3G61150	251310_at	HDG1 (HOMEODOMAIN GLABROUS1); DNA binding / transcription factor	-8.8477	-3.24874	0	0	0
AT3G49780	252234_at	ATPSK4 (PHYTOSULFOKINE 4 PRECURSOR); growth factor	-8.78129	-4.13445	1	0	0
AT3G03270	258879_at	universal stress protein (USP) family protein / early nodulin ENOD18 family protein	-8.74147	-5.34479	2	0	0
AT3G13784	256779_at	ATCWINV5 (ARABIDOPSIS THALIANA CELL WALL INVERTASE 5); hydrolase, hydrolyzing O-glycosyl compounds	-8.69818	-5.09764	1	0	0
AT5G01790	251058_at	unknown protein	-8.63613	-5.01953	0	0	0
AT5G48350	248695_at	nucleic acid binding	-8.5526	-4.77447	1	0	0
AT5G52400	248358_at	CYP715A1 (cytochrome P450, family 715, subfamily A, polypeptide 1); oxygen binding	-8.49363	-4.79798	2	1	1
AT3G48580	252320_at	xyloglucan:xyloglucosyl transferase, putative / xyloglucan endotransglycosylase, putative / endo-xyloglucan transferase, putative	-8.41702	-3.42138	1	0	0
AT4G04610	255284_at	APR1 (PAPS REDUCTASE HOMOLOG 19)	-8.39093	-6.32084	0	0	0
AT4G37760	253039_at	SQE3 (SQUALENE EPOXIDASE 3); oxidoreductase	-8.37702	-2.46817	1	1	1
AT5G54170	248199_at	similar to CP5 [Arabidopsis thaliana] (TAIR:AT1G64720.1); similar to putative nodule membrane protein [Medicago sativa] (GB:AAL57201.1); contains InterPro domain Lipid-binding START (InterPro:IPR002913)	-8.17048	-6.25069	0	1	0
AT1G77120	264953_at	ADH1 (ALCOHOL DEHYDROGENASE 1)	-8.16363	-4.50876	0	0	0
AT1G11210	262452_at	similar to unknown protein [Arabidopsis thaliana] (TAIR:AT1G11220.1); similar to cotton fiber expressed protein 1 [Gossypium hirsutum] (GB:AAC33276.1); contains InterPro domain Protein of unknown function DUF761, plant (InterPro:IPR008480)	-8.01429	-3.99529	3	0	0
AT5G01380	251114_at	transcription factor	-7.92968	-4.83074	1	0	0
AT4G35180	253181_at	LHT7 (LYS/HIS TRANSPORTER 7); amino acid transmembrane transporter	-7.88894	-2.51237	0	0	0
AT4G08850	255116_at	leucine-rich repeat family protein / protein kinase family protein	-7.86228	-4.91283	1	0	0
AT5G23530	249794_at	ATCXE18 (ARABIDOPSIS THALIANA CARBOXYESTERASE 18); carboxylesterase	-7.86136	-5.66446	1	0	0
AT5G25810	246911_at	TNY (TINY); DNA binding / transcription factor	-7.85623	-4.94012	0	0	0
AT5G16990	246417_at	NADP-dependent oxidoreductase, putative	-7.7678	-5.18791	1	0	0
AT1G51090	245749_at	heavy-metal-associated domain-containing protein	-7.68317	-4.19978	2	0	0
AT1G17870	255891_at	ATEGY3	-7.65532	-2.40398	1	0	0
AT4G35480	253140_at	RHA3B (RING-H2 finger A3B); protein binding / zinc ion binding	-7.59449	-3.87494	0	0	0
AT1G10770	262760_at	invertase/pectin methylesterase inhibitor family protein	-7.57984	-2.94544	1	1	1
AT2G16060	263096_at	AHB1 (ARABIDOPSIS HEMOGLOBIN 1)	-7.52066	-5.64415	0	0	0
AT5G22580	249894_at	Identical to Uncharacterized protein At5g22580 [Arabidopsis Thaliana] (GB:Q9FK81); similar to stable protein 1-related [Arabidopsis thaliana] (TAIR:AT3G17210.1); similar to hypothetical protein [Vitis vinifera] (GB:CAN68720.1); contains InterPro domain Dimeric alpha-beta barrel (InterPro:IPR011008); contains InterPro domain Stress responsive alpha-beta barrel (InterPro:IPR013097)	-7.37594	-2.02436	4	1	1
AT5G25280	246917_at	serine-rich protein-related	-7.31643	-4.47974	0	0	0
AT2G24540	263796_at	AFR (ATTENUATED FAR-RED RESPONSE)	-7.30435	-3.92271	1	0	0
AT1G67070	255881_at	DIN9 (DARK INDUCIBLE 9); mannose-6-phosphate isomerase	-7.233	-4.25372	2	0	0
AT2G36210	263959_at	auxin-responsive family protein	-7.23094	-4.15404	0	0	0
AT4G22240	255364_s_at	[AT4G22240, plastid-lipid associated protein PAP, putative];[AT4G04020, FIB (FIBRILLIN); structural molecule]	-7.1145	-3.84803	0	0	0
AT4G04020	255364_s_at	[AT4G22240, plastid-lipid associated protein PAP, putative];[AT4G04020, FIB (FIBRILLIN); structural molecule]	-7.1145	-3.84803	2	0	0
AT3G51240	252123_at	F3H (TRANSPARENT TESTA 6); naringenin 3-dioxygenase	-7.10228	-2.90122	0	0	0
AT3G22910	256833_at	calcium-transporting ATPase, plasma membrane-type, putative / Ca(2+)-ATPase, putative (ACA13)	-7.04234	-2.72802	5	0	0
AT3G05890	258751_at	RCI2B (RARE-COLD-INDUCIBLE 2B)	-6.99545	-3.81981	0	0	0
AT2G31180	266469_at	AtMYB14/Myb14at (myb domain protein 14); DNA binding / transcription factor	-6.95175	-5.02404	0	0	0
AT2G35980	263948_at	YLS9 (YELLOW-LEAF-SPECIFIC GENE 9)	-6.87977	-2.91637	1	1	1
AT3G55970	251770_at	oxidoreductase, 2OG-Fe(II) oxygenase family protein	-6.73197	-3.45493	1	2	1
AT3G17790	258158_at	ATACP5 (acid phosphatase 5); acid phosphatase/ protein serine/threonine phosphatase	-6.71592	-2.15751	0	0	0
AT2G29490	266290_at	ATGSTU1 (GLUTATHIONE S-TRANSFERASE 19); glutathione transferase	-6.65141	-3.76737	2	0	0
AT2G37970	266097_at	SOUL-1; binding	-6.65062	-2.64275	1	1	1
AT2G40880	245096_at	FL3-27; cysteine protease inhibitor	-6.6108	-3.68991	3	0	0
AT5G57190	247940_at	PSD2 (PHOSPHATIDYLSERINE DECARBOXYLASE 2); phosphatidylserine decarboxylase	-6.55783	-2.49139	1	0	0
AT1G13670	256097_at	unknown protein	-6.51034	-2.24296	0	0	0
AT2G16280	263606_at	very-long-chain fatty acid condensing enzyme, putative	-6.47235	-4.61179	0	0	0
AT1G64740	262885_at	TUA1 (ALPHA-1 TUBULIN)	-6.42242	-3.45182	0	0	0
AT3G04010	258805_at	glycosyl hydrolase family 17 protein	-6.35716	-3.88485	1	1	1
AT5G42200	249234_at	zinc finger (C3HC4-type RING finger) family protein	-6.35107	-4.36444	1	0	0
AT3G03640	259173_at	GLUC (Beta-glucosidase homolog); hydrolase, hydrolyzing O-glycosyl compounds	-6.34932	-2.35103	2	0	0
AT5G44130	249037_at	FLA13 (FASCICLIN-LIKE ARABINOGALACTAN PROTEIN 13 PRECURSOR)	-6.28222	-4.69338	0	0	0
AT1G16840	256117_at	similar to unknown protein [Arabidopsis thaliana] (TAIR:AT1G78890.1); similar to hypothetical protein OsI_027317 [Oryza sativa (indica cultivar-group)] (GB:EAZ06085.1)	-6.26269	-4.65372	0	0	0
AT1G26730	261261_at	EXS family protein / ERD1/XPR1/SYG1 family protein	-6.24291	-4.66891	3	0	0
AT1G04770	261177_at	male sterility MS5 family protein	-6.24149	-3.65921	2	1	1
AT1G37130	261979_at	NIA2 (NITRATE REDUCTASE 2)	-6.23101	-3.35527	1	0	0
AT1G79160	264130_at	similar to unknown protein [Arabidopsis thaliana] (TAIR:AT1G16500.1); similar to unnamed protein product [Vitis vinifera] (GB:CAO47911.1)	-6.21019	-2.20419	2	0	0
AT1G08550	264799_at	NPQ1 (NON-PHOTOCHEMICAL QUENCHING 1)	-6.16906	-2.3758	0	1	0
AT5G44730	249015_at	haloacid dehalogenase-like hydrolase family protein	-6.15888	-3.38529	1	0	0
AT3G12510	256285_at	similar to At3g12510-like protein [Boechera stricta] (GB:ABB89768.1); contains domain PTHR11945 (PTHR11945); contains domain PTHR11945:SF13 (PTHR11945:SF13)	-6.11462	-2.63274	1	1	1
AT5G07000	250657_at	sulfotransferase family protein	-6.09556	-3.46016	1	0	0
AT3G17611	258406_at	rhomboid family protein / zinc finger protein-related	-6.07588	-4.41677	0	0	0
AT4G17100	245432_at	serine protease protein -related, expressed pseudogene, blastp match of 64% identity and 1.9e-114 P-value to GP|29367523|gb|AAO72617.1||AY224498 putative serine protease-like protein {Oryza sativa (japonica cultivar-group)}	-5.99781	-3.98397	0	2	0
AT5G13200	250279_at	GRAM domain-containing protein / ABA-responsive protein-related	-5.93577	-3.15068	2	4	1
AT5G49690	248563_at	UDP-glucoronosyl/UDP-glucosyl transferase family protein	-5.91433	-3.1448	1	0	0
AT4G26780	253949_at	AR192; adenyl-nucleotide exchange factor/ chaperone binding / protein binding / protein homodimerization	-5.91097	-4.4714	0	0	0
AT4G37240	246200_at	similar to unknown protein [Arabidopsis thaliana] (TAIR:AT2G23690.1); similar to unnamed protein product [Vitis vinifera] (GB:CAO45438.1); similar to hypothetical protein [Vitis vinifera] (GB:CAN61825.1)	-5.90956	-3.23202	0	0	0
AT5G26340	246831_at	MSS1 (SUGAR TRANSPORT PROTEIN 13); carbohydrate transmembrane transporter/ hexose:hydrogen symporter/ high-affinity hydrogen:glucose symporter/ sugar:hydrogen ion symporter	-5.8906	-3.12207	1	0	0
AT2G38465	267036_at	similar to unnamed protein product [Vitis vinifera] (GB:CAO61577.1)	-5.89011	-3.49692	2	0	0
AT3G27660	258240_at	OLEO4 (OLEOSIN4)	-5.87984	-2.89162	2	0	0
AT2G22470	264005_at	AGP2 (ARABINOGALACTAN-PROTEIN 2)	-5.87598	-4.3162	4	3	1
AT3G04000	258815_at	short-chain dehydrogenase/reductase (SDR) family protein	-5.79334	-3.10097	2	0	0
AT5G11110	245904_at	ATSPS2F/SPS1 (SUCROSE PHOSPHATE SYNTHASE 1); sucrose-phosphate synthase	-5.76887	-3.08731	0	0	0
AT1G10585	263210_at	transcription factor	-5.67049	-4.2907	1	0	0
AT2G25140	264402_at	CLPB-M/CLPB4/HSP98.7 (HEAT SHOCK PROTEIN 98.7); ATP binding / ATPase	-5.63532	-4.05532	1	0	0
AT5G59845	247657_at	gibberellin-regulated family protein	-5.59345	-3.1259	0	0	0
AT1G74360	260239_at	leucine-rich repeat transmembrane protein kinase, putative	-5.59332	-4.18755	0	0	0
AT4G35110	253173_at	similar to unknown protein [Arabidopsis thaliana] (TAIR:AT2G16900.1); contains InterPro domain Phospholipase-like, arabidopsis (InterPro:IPR007942)	-5.55698	-2.37548	1	1	1
AT2G31360	263249_at	ADS2 (16:0DELTA9 ARABIDOPSIS DESATURASE 2); oxidoreductase	-5.54929	-4.1879	0	0	0
AT3G20300	257672_at	extracellular ligand-gated ion channel	-5.52978	-2.76952	0	0	0
AT2G32190	265670_s_at	[AT2G32190, similar to unknown protein [Arabidopsis thaliana] (TAIR:AT2G32210.1); similar to unknown [Populus trichocarpa] (GB:ABK92801.1); contains domain PD188784 (PD188784)];[AT2G32210, similar to unknown protein [Arabidopsis thaliana] (TAIR:AT2G32190.1); similar to unknown [Populus trichocarpa] (GB:ABK92801.1); contains domain PD188784 (PD188784)]	-5.44042	-2.73301	0	1	0
AT2G32210	265670_s_at	[AT2G32190, similar to unknown protein [Arabidopsis thaliana] (TAIR:AT2G32210.1); similar to unknown [Populus trichocarpa] (GB:ABK92801.1); contains domain PD188784 (PD188784)];[AT2G32210, similar to unknown protein [Arabidopsis thaliana] (TAIR:AT2G32190.1); similar to unknown [Populus trichocarpa] (GB:ABK92801.1); contains domain PD188784 (PD188784)]	-5.44042	-2.73301	0	2	0
AT3G57800	251601_at	basic helix-loop-helix (bHLH) family protein	-5.4291	-3.22414	0	0	0
AT3G59750	251482_s_at	[AT3G59750, receptor lectin kinase, putative];[AT3G59740, receptor lectin kinase 3 (lecRK3)]	-5.42122	-3.45121	0	1	0
AT3G59740	251482_s_at	[AT3G59750, receptor lectin kinase, putative];[AT3G59740, receptor lectin kinase 3 (lecRK3)]	-5.42122	-3.45121	0	0	0
AT3G57010	251668_at	strictosidine synthase family protein	-5.41492	-2.13807	1	0	0
AT3G55730	251763_at	MYB109 (myb domain protein 109); DNA binding / transcription factor	-5.39891	-4.07311	0	0	0
AT1G21140	261448_at	nodulin, putative	-5.38862	-3.6578	0	1	0
AT1G23550	257401_at	SRO2 (SIMILAR TO RCD ONE 2); NAD+ ADP-ribosyltransferase	-5.34781	-2.7206	1	1	1
AT1G44100	245740_at	AAP5 (amino acid permease 5); amino acid transmembrane transporter	-5.33633	-3.70871	0	0	0
AT2G47550	245151_at	pectinesterase family protein	-5.33442	-3.10561	0	0	0
AT4G02940	255462_at	oxidoreductase, 2OG-Fe(II) oxygenase family protein	-5.30863	-3.48822	0	0	0
AT1G78600	263128_at	zinc finger (B-box type) family protein	-5.28618	-2.23496	1	0	0
AT1G73040	262357_at	jacalin lectin family protein	-5.2809	-3.5717	0	0	0
AT5G43980	249068_at	receptor-like protein kinase-related	-5.2552	-3.28208	0	0	0
AT4G18050	254710_at	PGP9 (P-GLYCOPROTEIN 9); ATPase, coupled to transmembrane movement of substances	-5.21496	-2.04863	1	1	1
AT5G02270	251020_at	ATNAP9 (Non-intrinsic ABC protein 9)	-5.15552	-3.21812	0	0	0
AT5G61560	247532_at	protein kinase family protein	-5.12073	-3.36485	1	0	0
AT2G20630	263711_at	protein phosphatase 2C, putative / PP2C, putative	-5.11104	-3.16409	0	4	0
AT5G28490	246137_at	LSH1 (LIGHT-DEPENDENT SHORT HYPOCOTYLS 1)	-5.10131	-3.14352	0	0	0
AT3G28480	257844_at	oxidoreductase, 2OG-Fe(II) oxygenase family protein	-5.02053	-3.28873	0	1	0
AT2G47710	266458_at	universal stress protein (USP) family protein	-5.0046	-2.11851	0	0	0
AT2G16365	263556_at	F-box family protein	-5.00392	-2.17735	1	0	0
AT1G47960	259616_at	C/VIF1 (CELL WALL / VACUOLAR INHIBITOR OF FRUCTOSIDASE 1); pectinesterase inhibitor	-4.902	-2.0957	1	0	0
AT3G14560	258091_at	unknown protein	-4.88789	-3.73674	2	0	0
AT2G30140	267300_at	UDP-glucoronosyl/UDP-glucosyl transferase family protein	-4.86358	-2.12465	0	0	0
AT4G39260	252885_at	ATGRP8/GR-RBP8 (COLD, CIRCADIAN RHYTHM, AND RNA BINDING 1, GLYCINE-RICH PROTEIN 8); RNA binding	-4.84381	-3.52727	0	0	0
AT1G67360	264968_at	rubber elongation factor (REF) family protein	-4.82639	-2.78722	5	1	1
AT1G23040	264894_at	hydroxyproline-rich glycoprotein family protein	-4.7745	-3.33826	1	0	0
AT1G17020	262482_at	SRG1 (SENESCENCE-RELATED GENE 1); oxidoreductase, acting on paired donors, with incorporation or reduction of molecular oxygen, 2-oxoglutarate as one donor, and incorporation of one atom each of oxygen into both donors	-4.75836	-2.30711	1	0	0
AT2G17900	264814_at	SDG37 (SET DOMAIN GROUP 37); zinc ion binding	-4.7482	-2.02865	0	0	0
AT1G17290	260847_s_at	[AT1G17290, ALAAT1 (ALANINE AMINOTRANSFERAS); alanine transaminase];[AT1G72330, ALAAT2 (ALANINE AMINOTRANSFERASE 2); alanine transaminase]	-4.74677	-3.09031	0	1	0
AT1G72330	260847_s_at	[AT1G17290, ALAAT1 (ALANINE AMINOTRANSFERAS); alanine transaminase];[AT1G72330, ALAAT2 (ALANINE AMINOTRANSFERASE 2); alanine transaminase]	-4.74677	-3.09031	0	1	0
AT1G09140	264255_at	ATSRP30.1 (ARABIDOPSIS THALIANA SERINE/ARGININE PROTEIN 30.1); RNA binding	-4.73194	-2.32413	0	0	0
AT4G24110	254200_at	similar to unnamed protein product [Vitis vinifera] (GB:CAO62924.1)	-4.71382	-2.8936	0	1	0
AT4G15630	245304_at	integral membrane family protein	-4.6752	-2.84017	1	0	0
AT1G08250	261758_at	ADT6 (AROGENATE DEHYDRATASE 6); arogenate dehydratase/ prephenate dehydratase	-4.66889	-3.33142	0	3	0
AT2G36300	263930_at	integral membrane Yip1 family protein	-4.655	-3.44835	0	1	0
AT5G46590	248855_at	ANAC096 (Arabidopsis NAC domain containing protein 96); transcription factor	-4.59914	-3.13638	1	0	0
AT5G01670	251100_at	aldose reductase, putative	-4.59443	-2.98114	1	2	1
AT1G08050	260648_at	zinc finger (C3HC4-type RING finger) family protein	-4.57545	-2.19488	0	0	0
AT3G53230	251975_at	cell division cycle protein 48, putative / CDC48, putative	-4.5704	-2.8834	0	0	0
AT4G13345	254744_at	MEE55 (maternal effect embryo arrest 55)	-4.56144	-2.91115	0	0	0
AT2G38340	267026_at	AP2 domain-containing transcription factor, putative (DRE2B)	-4.55526	-2.253	2	1	1
AT1G33260	256529_at	protein kinase family protein	-4.54813	-3.03512	1	0	0
AT1G69690	260371_at	TCP family transcription factor, putative	-4.50001	-2.84678	0	0	0
AT1G54570	264186_at	esterase/lipase/thioesterase family protein	-4.48406	-2.6054	0	0	0
AT5G19550	245951_at	ASP2 (ASPARTATE AMINOTRANSFERASE 2)	-4.4829	-3.16859	0	0	0
AT1G15520	261763_at	ATPDR12/PDR12 (PLEIOTROPIC DRUG RESISTANCE 12); ATPase, coupled to transmembrane movement of substances	-4.48257	-2.20228	0	0	0
AT5G54970	248139_at	similar to unknown protein [Arabidopsis thaliana] (TAIR:AT4G26960.1)	-4.46338	-2.67781	2	1	1
AT1G62510	265111_at	protease inhibitor/seed storage/lipid transfer protein (LTP) family protein	-4.45593	-2.53178	0	0	0
AT5G50790	248496_at	nodulin MtN3 family protein	-4.42483	-2.23811	1	0	0
AT1G74020	260391_at	SS2 (STRICTOSIDINE SYNTHASE 2); strictosidine synthase	-4.40552	-2.62656	1	0	0
AT5G39890	249384_at	similar to unknown protein [Arabidopsis thaliana] (TAIR:AT5G15120.1); similar to unnamed protein product [Vitis vinifera] (GB:CAO14912.1); contains InterPro domain Protein of unknown function DUF1637 (InterPro:IPR012864)	-4.39855	-2.55023	2	0	0
AT5G47650	248765_at	ATNUDT2 (Arabidopsis thaliana Nudix hydrolase homolog 2); ADP-ribose diphosphatase/ NAD binding / hydrolase	-4.3984	-2.47967	1	1	1
AT1G15420	262544_at	similar to unnamed protein product [Vitis vinifera] (GB:CAO46050.1); contains InterPro domain Protein of unknown function NUC189, C-terminal (InterPro:IPR012979)	-4.37331	-3.36428	2	1	1
AT5G50100	248537_at	similar to PBng143 [Vigna radiata] (GB:BAB82450.1); contains InterPro domain Thioredoxin-like fold (InterPro:IPR012336); contains InterPro domain Putative thiol-disulphide oxidoreductase DCC (InterPro:IPR007263)	-4.34981	-3.02264	1	0	0
AT1G24150	264867_at	ATFH4/FH4 (FORMIN HOMOLOGUE 4); actin binding / protein binding	-4.34154	-2.56376	0	1	0
AT1G75590	262981_at	auxin-responsive family protein	-4.30284	-2.39129	0	0	0
AT1G08090	260623_at	ATNRT2:1 (Arabidopsis thaliana high affinity nitrate transporter 2.1); nitrate transmembrane transporter	-4.29994	-2.74415	0	0	0
AT1G26210	245816_at	similar to unknown protein [Arabidopsis thaliana] (TAIR:AT1G68870.1)	-4.29869	-3.27165	0	0	0
AT5G04310	245706_at	pectate lyase family protein	-3.00283	-2.63574	0	0	0
AT3G54140	251882_at	proton-dependent oligopeptide transport (POT) family protein	-4.24331	-2.66458	1	0	0
AT1G28760	262741_at	similar to unknown protein [Arabidopsis thaliana] (TAIR:AT5G67610.1); similar to unknown protein [Arabidopsis thaliana] (TAIR:AT5G67610.2); similar to unnamed protein product [Vitis vinifera] (GB:CAO18262.1)	-4.24294	-2.83457	0	1	0
AT1G69680	260397_at	similar to unknown [Populus trichocarpa] (GB:ABK93471.1); contains InterPro domain Mog1/PsbP/DUF1795, alpha/beta/alpha sandwich (InterPro:IPR016124); contains InterPro domain Mog1/PsbP, alpha/beta/alpha sandwich (InterPro:IPR016123); contains InterPro domain Ran-interacting Mog1 protein (InterPro:IPR007681)	-4.24224	-2.33039	0	0	0
AT1G32870	261192_at	ANAC013 (Arabidopsis NAC domain containing protein 13); transcription factor	-4.21845	-3.05374	2	0	0
AT1G20440	259570_at	COR47 (cold regulated 47)	-4.21373	-2.63893	1	1	1
AT4G31020	253573_at	similar to unknown protein [Arabidopsis thaliana] (TAIR:AT2G24320.1); similar to unnamed protein product [Vitis vinifera] (GB:CAO22751.1); contains domain PTHR12277:SF8 (PTHR12277:SF8); contains domain PTHR12277 (PTHR12277); contains domain SSF53474 (SSF53474); contains domain G3DSA:3.40.50.1820 (G3DSA:3.40.50.1820)	-4.21347	-2.37449	0	0	0
AT3G08810	258670_at	kelch repeat-containing F-box family protein	-4.18981	-2.76185	0	0	0
AT3G27770	258244_at	similar to unknown protein [Arabidopsis thaliana] (TAIR:AT5G62960.1); similar to unnamed protein product [Vitis vinifera] (GB:CAO14740.1)	-4.18023	-2.31354	0	0	0
AT1G19610	261135_at	LCR78/PDF1.4 (Low-molecular-weight cysteine-rich 78)	-4.15753	2.09713	1	1	1
AT1G64100	262340_at	[AT1G64100, pentatricopeptide (PPR) repeat-containing protein];[AT1G64105, ANAC027 (Arabidopsis NAC domain containing protein 27); transcription factor]	-4.12345	-2.56741	0	0	0
AT1G64105	262340_at	[AT1G64100, pentatricopeptide (PPR) repeat-containing protein];[AT1G64105, ANAC027 (Arabidopsis NAC domain containing protein 27); transcription factor]	-4.12345	-2.56741	0	0	0
AT4G25380	254062_at	zinc finger (AN1-like) family protein	-4.11174	-2.71943	2	1	1
AT2G29690	266671_at	ASA2 (anthranilate synthase 2); anthranilate synthase	-4.09773	-3.0077	0	0	0
AT1G66080	256518_at	similar to hypothetical protein [Vitis vinifera] (GB:CAN77663.1); contains InterPro domain Protein of unknown function DUF775 (InterPro:IPR008493)	-4.06499	-2.73333	0	2	0
AT5G03030	250934_at	DNAJ heat shock N-terminal domain-containing protein	-4.03711	-2.81739	0	0	0
AT1G07350	261081_at	transformer serine/arginine-rich ribonucleoprotein, putative	-4.01806	-2.73002	0	1	0
AT3G02550	258487_at	LBD41 (LOB DOMAIN-CONTAINING PROTEIN 41)	-4.01449	-2.80707	2	1	1
AT1G62740	262691_at	stress-inducible protein, putative	-3.97491	-2.95813	0	0	0
AT4G28480	253778_at	DNAJ heat shock family protein	-3.94521	-2.75366	0	0	0
AT3G47540	252421_at	chitinase, putative	-3.92691	-2.01373	0	0	0
AT4G25660	254081_at	similar to unknown protein [Arabidopsis thaliana] (TAIR:AT4G25680.1); similar to unnamed protein product [Vitis vinifera] (GB:CAO49475.1); contains InterPro domain Protein of unknown function DUF862, eukaryotic (InterPro:IPR008580)	-3.892	-2.8401	2	0	0
AT4G01660	255594_at	ABC1At (ARABIDOPSIS THALIANA ABC TRANSPORTER 1)	-3.87488	-2.61376	0	0	0
AT5G15410	246510_at	DND1 (DEFENSE NO DEATH 1); calcium channel/ calmodulin binding / cation channel/ cyclic nucleotide binding / inward rectifier potassium channel	-3.86639	-2.98237	1	0	0
AT4G39070	252924_at	zinc finger (B-box type) family protein	-3.85366	-2.55822	0	0	0
AT5G61440	247524_at	thioredoxin family protein	-3.83979	-2.28024	1	0	0
AT5G13490	245854_at	AAC2 (ADP/ATP CARRIER 2); ATP:ADP antiporter/ binding	-3.83426	-2.28465	0	0	0
AT3G26820	258259_s_at	[AT3G26820, esterase/lipase/thioesterase family protein];[AT3G26840, esterase/lipase/thioesterase family protein]	-3.83381	-2.52877	0	1	0
AT3G26840	258259_s_at	[AT3G26820, esterase/lipase/thioesterase family protein];[AT3G26840, esterase/lipase/thioesterase family protein]	-3.83381	-2.52877	1	1	1
AT1G05170	264583_at	galactosyltransferase family protein	-3.82869	-2.53008	0	0	0
AT1G14200	262656_at	zinc finger (C3HC4-type RING finger) family protein	-3.82432	-2.08081	0	1	0
AT3G08590	258679_at	2,3-biphosphoglycerate-independent phosphoglycerate mutase, putative / phosphoglyceromutase, putative	-3.82146	-2.81663	0	0	0
AT5G23810	249791_at	AAP7 (amino acid permease 7); amino acid transmembrane transporter	-3.81969	-2.45175	2	0	0
AT5G02590	251005_at	chloroplast lumen common family protein	-3.81303	-2.6577	0	0	0
AT5G19855	246158_at	similar to unnamed protein product [Vitis vinifera] (GB:CAO21907.1)	-3.80126	-2.02353	0	0	0
AT3G45230	252615_at	hydroxyproline-rich glycoprotein family protein	-3.79808	-2.66109	1	0	0
AT1G29060	260843_at	Identical to Bet1-like protein At1g29060 [Arabidopsis Thaliana] (GB:Q8L9S0;GB:Q9LP36); similar to unknown protein [Arabidopsis thaliana] (TAIR:AT4G14600.1); similar to unnamed protein product [Vitis vinifera] (GB:CAO61644.1); contains InterPro domain Target SNARE coiled-coil region (InterPro:IPR000727)	-3.79631	-2.63194	1	0	0
AT2G36485	263923_at	similar to pre-mRNA cleavage complex-related [Arabidopsis thaliana] (TAIR:AT4G04885.1); similar to unnamed protein product [Vitis vinifera] (GB:CAO15965.1); contains InterPro domain ENTH/VHS (InterPro:IPR008942)	-3.79341	-2.76457	0	0	0
AT4G10040	255011_at	CYTC-2 (CYTOCHROME C-2); electron carrier	-3.78086	-2.81024	1	0	0
AT5G15120	250152_at	similar to unknown protein [Arabidopsis thaliana] (TAIR:AT5G39890.1); similar to unnamed protein product [Vitis vinifera] (GB:CAO14912.1); contains InterPro domain Protein of unknown function DUF1637 (InterPro:IPR012864)	-3.72785	-2.80498	0	0	0
AT4G12120	254857_at	SEC1B; protein transporter	-3.68818	-2.45251	0	0	0
AT4G09150	255077_at	T-complex protein 11	-3.67787	-2.67728	0	1	0
AT2G29420	266296_at	ATGSTU7 (GLUTATHIONE S-TRANSFERASE 25); glutathione transferase	-3.67761	-2.02553	1	0	0
AT1G07700	261417_at	thioredoxin family protein	-3.6106	-2.66119	0	0	0
AT4G20780	254487_at	calcium-binding protein, putative	-3.60354	-2.7311	0	0	0
AT2G25190	264380_at	similar to unknown protein [Arabidopsis thaliana] (TAIR:AT4G31980.1); similar to unnamed protein product [Vitis vinifera] (GB:CAO44286.1); contains InterPro domain Protein of unknown function DUF862, eukaryotic (InterPro:IPR008580)	-3.59145	-2.17829	0	0	0
AT3G22370	258452_at	AOX1A (alternative oxidase 1A); alternative oxidase	-3.58327	-2.28574	2	1	1
AT4G18170	254652_at	WRKY28 (WRKY DNA-binding protein 28); transcription factor	-3.54316	-2.0167	1	2	1
AT2G41160	267073_at	ubiquitin-associated (UBA)/TS-N domain-containing protein	-3.53983	-2.17797	0	0	0
AT1G22770	264211_at	GI (GIGANTEA); binding	-3.52349	-2.05323	2	0	0
AT1G07500	261065_at	unknown protein	-3.50629	-2.08029	1	1	1
AT3G18930	256948_at	zinc finger (C3HC4-type RING finger) family protein	-3.49229	-2.43695	0	0	0
AT3G04420	258571_at	ANAC048 (Arabidopsis NAC domain containing protein 48); transcription factor	-3.48824	-2.15435	1	0	0
AT2G24190	266015_at	short-chain dehydrogenase/reductase (SDR) family protein	-3.48648	-2.5514	0	1	0
AT3G50970	252102_at	LTI30 (LOW TEMPERATURE-INDUCED 30)	-3.43794	-2.31872	1	0	0
AT1G63820	260315_at	similar to unknown protein [Arabidopsis thaliana] (TAIR:AT5G41380.1); similar to unnamed protein product [Vitis vinifera] (GB:CAO65933.1); contains InterPro domain CCT (InterPro:IPR010402)	-3.40685	-2.32744	0	1	0
AT3G01210	257519_at	nucleic acid binding	-3.40498	-2.30635	1	2	1
AT5G11090	245905_at	serine-rich protein-related	-3.40251	-2.08088	1	0	0
AT5G65450	247184_at	ubiquitin carboxyl-terminal hydrolase family protein / zinc finger (MYND type) family protein	-3.37022	-2.58035	0	1	0
AT3G43890	259369_s_at	[AT3G43890, DC1 domain-containing protein];[AT1G69150, DC1 domain-containing protein]	-3.36798	-2.24036	0	0	0
AT1G69150	259369_s_at	[AT3G43890, DC1 domain-containing protein];[AT1G69150, DC1 domain-containing protein]	-3.36798	-2.24036	0	0	0
AT1G14290	261492_at	acid phosphatase, putative	-3.31368	-2.31568	0	0	0
AT3G21750	257949_at	UDP-glucoronosyl/UDP-glucosyl transferase family protein	-3.29863	-2.02574	0	1	0
AT4G25434	254069_at	ATNUDT10 (ARABIDOPSIS THALIANA NUDIX HYDROLASE HOMOLOG 10); catalytic	-3.29835	-2.27378	1	1	1
AT2G16900	266536_at	similar to unknown protein [Arabidopsis thaliana] (TAIR:AT4G35110.2); similar to unknown protein [Arabidopsis thaliana] (TAIR:AT4G35110.3); similar to unknown protein [Arabidopsis thaliana] (TAIR:AT4G35110.4); similar to hypothetical protein [Vitis vinifera] (GB:CAN73143.1); contains InterPro domain Phospholipase-like, arabidopsis (InterPro:IPR007942)	-3.28722	-2.4501	0	0	0
AT5G59305	247719_at	similar to unknown [Populus trichocarpa] (GB:ABK94520.1)	-3.27315	-2.41718	0	0	0
AT3G55950	251769_at	protein kinase family protein	-3.27257	-2.26048	0	0	0
AT4G32690	253393_at	GLB3 (2-on-2 hemoglobin like gene 3)	-3.26263	-2.13495	0	1	0
AT5G07010	250662_at	sulfotransferase family protein	-3.23022	-2.08893	1	0	0
AT4G30800	253598_at	40S ribosomal protein S11 (RPS11B)	-3.22845	-2.2063	0	0	0
AT1G73010	262369_at	phosphoric monoester hydrolase	-3.20367	-2.2971	0	1	0
AT5G65270	247202_at	AtRABA4a (Arabidopsis Rab GTPase homolog A4a); GTP binding	-3.15609	-2.34447	2	0	0
AT5G25440	246943_at	protein kinase family protein	-3.11918	-2.11385	0	2	0
AT2G16005	263098_at	MD-2-related lipid recognition domain-containing protein / ML domain-containing protein	-3.10763	-2.39205	1	0	0
AT1G74100	260387_at	sulfotransferase family protein	-3.10126	-2.31729	0	0	0
AT1G59660	262124_at	nucleoporin family protein	-3.0982	-2.00316	0	0	0
AT3G27930	256851_at	similar to unnamed protein product [Vitis vinifera] (GB:CAO14767.1)	-3.08755	-2.11731	0	0	0
AT3G27310	257152_at	PUX1 (PLANT UBX DOMAIN-CONTAINING PROTEIN 1)	-3.07528	-2.19533	0	0	0
AT1G20450	259516_at	ERD10/LTI45 (EARLY RESPONSIVE TO DEHYDRATION 10)	-3.06824	-2.11895	2	0	0
AT1G77020	264947_at	DNAJ heat shock N-terminal domain-containing protein	-3.04375	-2.17487	0	0	0
AT3G19660	257074_at	similar to unnamed protein product [Vitis vinifera] (GB:CAO49873.1)	-3.03846	-2.33108	0	0	0
AT5G11230	250417_at	phosphate translocator-related	-3.02329	-2.16617	0	4	0
AT5G42570	249204_at	similar to unknown protein [Arabidopsis thaliana] (TAIR:AT1G11905.1); similar to unnamed protein product [Vitis vinifera] (GB:CAO24012.1); contains InterPro domain B-cell receptor-associated 31-like; (InterPro:IPR008417)	-2.99377	-2.19027	3	0	0
AT2G24790	263537_at	COL3 (CONSTANS-LIKE 3); protein binding / transcription factor/ zinc ion binding	-2.97507	-2.27735	2	2	1
AT4G24220	254157_at	VEP1 (VEIN PATTERNING 1); binding / catalytic	-2.94003	-2.23188	0	1	0
AT4G32070	253458_at	octicosapeptide/Phox/Bem1p (PB1) domain-containing protein / tetratricopeptide repeat (TPR)-containing protein	-2.91947	-2.02688	0	0	0
AT2G26540	245042_at	HEMD; uroporphyrinogen-III synthase	-2.91128	-2.15679	0	0	0
AT1G06540	262620_at	similar to unknown protein [Arabidopsis thaliana] (TAIR:AT2G30930.1)	-2.89019	-2.10079	1	1	1
AT3G18640	256853_at	zinc finger protein-related	-2.87028	-2.02202	0	0	0
AT4G30630	253640_at	similar to unknown protein [Arabidopsis thaliana] (TAIR:AT5G57910.1); similar to unnamed protein product [Vitis vinifera] (GB:CAO66657.1)	-2.80305	-2.00164	0	0	0
AT4G26940	253948_at	galactosyltransferase family protein	-2.75256	-2.01943	1	0	0
AT1G04400	263669_at	CRY2 (CRYPTOCHROME 2)	-2.7159	-2.00869	0	0	0
AT2G07731	244953_s_at	[ATMG00270, NADH dehydrogenase subunit 6];[AT2G07731, pseudogene, similar to NADH-ubiquinone oxidoreductase chain 6 (EC 1.6.5.3). (Field mustard), blastp match of 96% identity and 3.7e-99 P-value to SP|Q01825|NU6M_ARATH NADH-ubiquinone oxidoreductase chain 6 (EC 1.6.5.3). (Field mustard) {Brassica campestris}]	-2.71488	-2.06194	1	2	1
AT1G49620	257483_at	ICK5/ICN6/KRP7 (KIP-RELATED PROTEIN 7); cyclin binding / cyclin-dependent protein kinase inhibitor	-2.70132	-2.07428	1	1	1
AT3G20860	257978_at	ATNEK5; kinase	-2.65437	-2.015	0	0	0

## Sheet: work sheet 3
Additional file 9 - List of root CAMTA1 independent drought induced genes (RCIDIG) sorted in accordance with its 2 recognition motif (MCGTGT; MCGCGB)
			Comparison M1-D/M1-C (FC ≥ 2)	Comparison WT-D/WT-C (FC ≥ 2)	CAMTA recognition motif
Locus Identifier	Probe Set	Description	FC (M1D/M1C)	FC (WTD/WTC)	MCGTGT(40.8%)	MCGCGB(19.8%)	Both motif
AT5G64240	247282_at	ATMC3 (METACASPASE 3); caspase	2.00018	4.5226	0	0	0
AT3G62390	251219_at	similar to unknown protein [Arabidopsis thaliana] (TAIR:AT3G12060.1); similar to unnamed protein product [Vitis vinifera] (GB:CAO40116.1); contains InterPro domain Protein of unknown function DUF231, plant (InterPro:IPR004253)	2.00189	3.35697	1	0	0
AT1G50940	256209_at	ETFALPHA (ELECTRON TRANSFER FLAVOPROTEIN ALPHA); FAD binding / electron carrier	2.00216	2.30421	0	0	0
AT5G47580	248766_at	similar to unknown protein [Arabidopsis thaliana] (TAIR:AT4G17250.1); similar to hypothetical protein [Vitis vinifera] (GB:CAN71257.1); similar to hypothetical protein 40.t00008 [Brassica oleracea] (GB:ABD65133.1); similar to unnamed protein product [Vitis vinifera] (GB:CAO16486.1)	2.00323	2.50522	2	0	0
AT4G16330	245360_at	oxidoreductase, 2OG-Fe(II) oxygenase family protein	2.00389	2.49803	0	0	0
AT3G13120	257190_at	30S ribosomal protein S10, chloroplast, putative	2.00465	3.19212	1	0	0
AT5G02020	251039_at	similar to unknown protein [Arabidopsis thaliana] (TAIR:AT3G55646.1); similar to unknown protein [Arabidopsis thaliana] (TAIR:AT5G59080.1); similar to unnamed protein product [Vitis vinifera] (GB:CAO15731.1)	2.00614	2.57995	1	0	0
AT5G20520	246090_at	WAV2 (WAVY GROWTH 2)	2.00645	2.60471	0	0	0
AT1G48450	261295_at	similar to unknown protein [Arabidopsis thaliana] (TAIR:AT3G17800.1); similar to unnamed protein product [Vitis vinifera] (GB:CAO69430.1); contains InterPro domain Protein of unknown function DUF760 (InterPro:IPR008479)	2.0087	3.61242	0	0	0
AT2G38380	267053_s_at	[AT2G38380, peroxidase 22 (PER22) (P22) (PRXEA) / basic peroxidase E];[AT2G38390, peroxidase, putative]	2.00989	2.63684	0	0	0
AT2G38390	267053_s_at	[AT2G38380, peroxidase 22 (PER22) (P22) (PRXEA) / basic peroxidase E];[AT2G38390, peroxidase, putative]	2.00989	2.63684	1	1	1
AT3G01290	259272_at	band 7 family protein	2.0107	3.19651	0	1	0
AT2G38620	266401_s_at	[AT2G38620, CDKB1;2 (cyclin-dependent kinase B1;2); kinase];[AT3G54180, CDC2B (CDC2-LIKE GENE); kinase/ protein binding]	2.01098	2.01375	1	0	0
AT3G54180	266401_s_at	[AT2G38620, CDKB1;2 (cyclin-dependent kinase B1;2); kinase];[AT3G54180, CDC2B (CDC2-LIKE GENE); kinase/ protein binding]	2.01098	2.01375	0	1	0
AT4G32830	253403_at	ATAUR1 (ATAURORA1); histone serine kinase(H3-S10 specific) / kinase/ protein serine/threonine kinase	2.01101	2.48571	0	0	0
AT1G51570	260511_at	C2 domain-containing protein	2.01223	3.28393	0	0	0
AT3G18940	256921_at	clast3-related	2.01336	2.00074	0	0	0
AT2G20890	265415_at	PSB29 (THYLAKOID FORMATION1)	2.01348	2.24545	3	0	0
AT2G35430	266622_at	zinc finger (CCCH-type) family protein	2.01514	2.28252	2	1	1
AT1G11050	260477_at	protein kinase family protein	2.0182	2.4686	1	0	0
AT3G07640	259253_at	similar to unnamed protein product [Vitis vinifera] (GB:CAO41126.1)	2.01872	2.40798	0	0	0
AT2G41180	267084_at	sigA-binding protein-related	2.01882	10.8481	0	4	0
AT1G70200	264698_at	RNA recognition motif (RRM)-containing protein	2.01911	2.1817	1	0	0
AT3G13700	256770_at	[AT3G13700, RNA-binding protein, putative];[AT3G13710, prenylated rab acceptor (PRA1) family protein]	2.01943	2.59905	0	1	0
AT3G13710	256770_at	[AT3G13700, RNA-binding protein, putative];[AT3G13710, prenylated rab acceptor (PRA1) family protein]	2.01943	2.59905	0	1	0
AT5G09770	250495_at	ribosomal protein L17 family protein	2.02281	2.60208	0	0	0
AT5G67160	247038_at	transferase family protein	2.02338	2.11058	2	0	0
AT1G36320	260127_at	similar to unknown protein [Arabidopsis thaliana] (TAIR:AT4G37920.1); similar to unnamed protein product [Vitis vinifera] (GB:CAO61774.1)	2.02379	2.05169	1	0	0
AT5G64380	247278_at	fructose-1,6-bisphosphatase family protein	2.02665	2.5635	1	0	0
AT2G44790	266884_at	UCC2 (UCLACYANIN 2); copper ion binding	2.02689	3.6843	1	0	0
AT1G35612	262010_at	transposable element gene	2.027	2.26241	0	0	0
AT1G35620	262024_at	ATPDIL5-2 (PDI-LIKE 5-2); thiol-disulfide exchange intermediate	2.02828	2.39134	0	0	0
AT4G35760	253160_at	electron carrier/ protein disulfide oxidoreductase	2.02885	4.6627	0	1	0
AT5G14420	250177_at	RGLG2 (RING DOMAIN LIGASE2); ubiquitin-protein ligase	2.02982	2.35123	0	0	0
AT4G29100	253746_at	ethylene-responsive family protein	2.03402	3.13422	0	0	0
AT3G20120	257112_at	CYP705A21 (cytochrome P450, family 705, subfamily A, polypeptide 21); oxygen binding	2.03474	2.04934	1	0	0
AT3G01770	259164_at	ATBET10 (ARABIDOPSIS THALIANA BROMODOMAIN AND EXTRATERMINAL DOMAIN PROTEIN 10); DNA binding	2.03484	2.46033	1	3	1
AT5G43580	249101_at	serine-type endopeptidase inhibitor	2.03614	2.78981	1	0	0
AT3G45980	252561_at	HTB9; DNA binding	2.03665	2.68722	1	1	1
AT4G34860	253224_at	beta-fructofuranosidase, putative / invertase, putative / saccharase, putative / beta-fructosidase, putative	2.0386	2.73994	2	0	0
AT5G05320	250776_at	monooxygenase, putative (MO3)	2.04107	2.27652	0	1	0
AT5G48220	248688_at	indole-3-glycerol phosphate synthase, putative	2.04121	2.75582	1	0	0
AT1G24450	265027_at	NFD2 (NUCLEAR FUSION DEFECTIVE 2); RNA binding / ribonuclease III	2.04326	2.35864	0	0	0
AT3G27050	257794_at	similar to unnamed protein product [Vitis vinifera] (GB:CAO49017.1)	2.04349	3.16183	2	5	1
AT4G31430	253524_at	similar to unnamed protein product [Vitis vinifera] (GB:CAO43934.1)	2.04464	2.17234	0	1	0
AT1G15700	259485_at	ATPC2 (ATP synthase gamma chain 2)	2.04552	2.26716	1	0	0
AT3G51840	246304_at	ACX4 (ACYL-COA OXIDASE 4); oxidoreductase	2.05009	2.80993	1	0	0
AT1G63640	261557_at	kinesin motor protein-related	2.05049	2.49758	0	0	0
AT1G09740	264708_at	ethylene-responsive protein, putative	2.05438	2.58751	1	3	1
AT2G48130	262349_at	protease inhibitor/seed storage/lipid transfer protein (LTP) family protein	2.05527	2.16811	0	0	0
AT5G13630	250243_at	GUN5 (GENOMES UNCOUPLED 5)	2.0566	4.15224	1	0	0
AT3G02080	258858_at	40S ribosomal protein S19 (RPS19A)	2.05928	2.10598	0	2	0
AT1G63180	259694_at	UGE3 (UDP-D-GLUCOSE/UDP-D-GALACTOSE 4-EPIMERASE 3); UDP-glucose 4-epimerase/ protein dimerization	2.05998	13.141	0	0	0
AT4G36790	246239_at	transporter-related	2.061	2.45015	0	0	0
AT5G43720	249119_at	similar to unknown protein [Arabidopsis thaliana] (TAIR:AT1G04230.1); similar to hypothetical protein [Vitis vinifera] (GB:CAN74699.1); contains domain PD033977 (PD033977)	2.06172	2.13581	1	0	0
AT3G58670	251554_at	similar to unknown protein [Arabidopsis thaliana] (TAIR:AT2G42670.1); similar to unnamed protein product [Vitis vinifera] (GB:CAO48045.1); contains InterPro domain Protein of unknown function DUF1637 (InterPro:IPR012864)	2.06223	2.12057	0	0	0
AT3G56680	246319_at	nucleic acid binding	2.06793	2.2152	0	0	0
AT5G19660	245960_at	ATS1P/ATSBT6.1/S1P (SITE-1 PROTEASE); endopeptidase/ subtilase	2.06803	2.33051	0	0	0
AT1G03750	265088_at	CHR9/SNF2/SWI2 (chromatin remodeling 9); helicase	2.06878	2.00384	0	0	0
AT1G72090	256343_at	radical SAM domain-containing protein / TRAM domain-containing protein	2.07161	2.46441	0	0	0
AT1G61370	264756_at	S-locus lectin protein kinase family protein	2.07274	2.29036	2	0	0
AT5G65480	247194_at	similar to unknown protein [Arabidopsis thaliana] (TAIR:AT4G38060.2); similar to unnamed protein product [Vitis vinifera] (GB:CAO61602.1)	2.07754	2.69944	0	0	0
AT5G66320	247086_at	zinc finger (GATA type) family protein	2.07899	2.96858	1	0	0
AT1G09910	264658_at	lyase	2.08114	2.09874	0	0	0
AT5G23740	249795_at	RPS11-BETA (RIBOSOMAL PROTEIN S11-BETA); structural constituent of ribosome	2.08127	2.07869	0	0	0
AT5G13640	250253_at	ATPDAT (Arabidopsis thaliana phospholipid:diacylglycerol acyltransferase); phosphatidylcholine-sterol O-acyltransferase	2.08162	2.21571	1	0	0
AT4G10610	254990_at	RBP37 (RNA-BINDING PROTEIN 37); RNA binding	2.08306	2.8917	0	0	0
AT5G63620	247353_at	oxidoreductase, zinc-binding dehydrogenase family protein	2.08624	3.16562	1	2	1
AT5G61600	247543_at	ethylene-responsive element-binding family protein	2.08787	3.03124	0	0	0
AT3G21140	256972_at	FMN binding	2.0925	2.77306	0	3	0
AT1G53580	260986_at	ETHE1/GLX2-3/GLY3 (GLYOXALASE 2-3); hydroxyacylglutathione hydrolase	2.09258	3.20914	0	1	0
AT2G33820	257351_at	ATMBAC1; L-histidine transmembrane transporter/ L-lysine transmembrane transporter/ L-ornithine transmembrane transporter/ arginine transmembrane transporter/ binding	2.09791	2.31849	1	0	0
AT1G21680	262505_at	similar to unknown protein [Arabidopsis thaliana] (TAIR:AT1G21670.1); similar to hypothetical protein [Vitis vinifera] (GB:CAN73514.1); similar to unnamed protein product [Vitis vinifera] (GB:CAO61906.1); similar to hypothetical protein OsJ_012725 [Oryza sativa (japonica cultivar-group)] (GB:EAZ29242.1); contains InterPro domain WD40-like Beta Propeller (InterPro:IPR011659); contains InterPro dom…	2.09911	3.4362	1	0	0
AT1G49840	259812_at	similar to unknown protein [Arabidopsis thaliana] (TAIR:AT3G19540.1); similar to unnamed protein product [Vitis vinifera] (GB:CAO70870.1); similar to hypothetical protein [Vitis vinifera] (GB:CAN68554.1); contains InterPro domain Protein of unknown function DUF620 (InterPro:IPR006873)	2.10006	3.64767	1	1	1
AT4G18480	254623_at	CHLI1 (CHLORINA 42); magnesium chelatase	2.10162	3.98106	0	0	0
AT2G48010	265772_at	RKF3 (RECEPTOR-LIKE KINASE IN IN FLOWERS 3); kinase	2.10239	4.04046	2	0	0
AT1G69800	260413_at	CBS domain-containing protein	2.10281	3.11924	0	0	0
AT2G46740	266711_at	FAD-binding domain-containing protein	2.10352	2.59646	0	0	0
AT5G10690	246019_at	pentatricopeptide (PPR) repeat-containing protein / CBS domain-containing protein	2.10551	2.05486	1	2	1
AT3G22425	258457_at	IGPD; imidazoleglycerol-phosphate dehydratase	2.10663	2.93179	0	0	0
AT1G11910	264344_at	aspartyl protease family protein	2.10712	2.18774	1	1	1
AT4G31450	253539_at	zinc finger (C3HC4-type RING finger) family protein	2.11383	2.30742	0	0	0
AT3G47640	252427_at	basic helix-loop-helix (bHLH) family protein	2.11465	2.8856	3	2	1
AT2G22240	263433_at	inositol-3-phosphate synthase isozyme 2 / myo-inositol-1-phosphate synthase 2 / MI-1-P synthase 2 / IPS 2	2.11479	2.04628	4	2	1
AT3G02640	258480_at	similar to unknown protein [Arabidopsis thaliana] (TAIR:AT5G16250.1); similar to unknown [Populus trichocarpa] (GB:ABK93711.1)	2.11483	2.37585	1	0	0
AT5G67260	247034_at	CYCD3;2 (CYCLIN D3;2); cyclin-dependent protein kinase	2.11644	2.16337	1	1	1
AT3G49490	252276_at	unknown protein	2.11662	2.09121	0	0	0
AT4G20360	254480_at	AtRABE1b/AtRab8D (Arabidopsis Rab GTPase homolog E1b); translation elongation factor	2.11739	2.61514	1	0	0
AT1G78460	263126_at	SOUL heme-binding family protein	2.11912	3.46329	0	0	0
AT2G24090	266570_at	ribosomal protein L35 family protein	2.11985	4.37983	0	0	0
AT1G28100	259586_at	similar to unnamed protein product [Vitis vinifera] (GB:CAO68677.1)	2.12015	2.80121	0	0	0
AT5G51020	248459_at	similar to hypothetical protein [Vitis vinifera] (GB:CAN83158.1); contains InterPro domain Protein of unknown function DUF1001 (InterPro:IPR010404)	2.12022	2.74619	1	0	0
AT5G25630	246901_at	pentatricopeptide (PPR) repeat-containing protein	2.12077	2.78439	0	1	0
AT4G36620	246274_at	zinc finger (GATA type) family protein	2.12232	2.04839	2	0	0
AT3G15900	257800_at	similar to unknown [Populus trichocarpa] (GB:ABK95820.1)	2.12249	2.59466	0	0	0
AT5G66070	247125_at	zinc finger (C3HC4-type RING finger) family protein	2.12395	2.71956	0	1	0
AT1G33050	261615_at	similar to unknown protein [Arabidopsis thaliana] (TAIR:AT4G10470.1)	2.12518	2.60872	1	0	0
AT4G17500	245252_at	ATERF-1 (ETHYLENE RESPONSIVE ELEMENT BINDING FACTOR 1); DNA binding / transcription activator/ transcription factor	2.1252	3.44777	1	0	0
AT3G56750	246296_at	similar to unknown protein [Arabidopsis thaliana] (TAIR:AT2G41150.2); similar to unnamed protein product [Vitis vinifera] (GB:CAO18205.1)	2.12701	3.70997	2	0	0
AT2G32080	265677_at	PUR ALPHA-1 (purin-rich alpha 1); nucleic acid binding	2.12809	2.26219	0	0	0
AT1G21770	262499_at	similar to unknown protein [Arabidopsis thaliana] (TAIR:AT1G77540.1); similar to unnamed protein product [Vitis vinifera] (GB:CAO61877.1); contains InterPro domain Acyl-CoA N-acyltransferase (InterPro:IPR016181)	2.12833	2.01937	1	0	0
AT2G45810	266896_at	DEAD/DEAH box helicase, putative	2.12936	2.70882	2	0	0
AT5G39020	249485_at	protein kinase family protein	2.13012	2.34308	0	0	0
AT1G53000	261373_at	cytidylyltransferase family	2.13407	2.12045	0	0	0
AT3G22460	256930_at	cysteine synthase, putative / O-acetylserine (thiol)-lyase, putative / O-acetylserine sulfhydrylase, putative	2.13476	2.69377	0	0	0
AT2G38820	263265_at	similar to unknown protein [Arabidopsis thaliana] (TAIR:AT3G22970.1); similar to unnamed protein product [Vitis vinifera] (GB:CAO22614.1); contains InterPro domain Protein of unknown function DUF506, plant (InterPro:IPR006502)	2.13494	2.84599	5	0	0
AT1G08210	261757_at	aspartyl protease family protein	2.13566	3.23286	1	0	0
AT3G46040	252566_at	RPS15AD (ribosomal protein S15A D); structural constituent of ribosome	2.13629	2.15906	0	0	0
AT3G14130	257004_s_at	[AT3G14130, (S)-2-hydroxy-acid oxidase, peroxisomal, putative / glycolate oxidase, putative / short chain alpha-hydroxy acid oxidase, putative];[AT3G14150, (S)-2-hydroxy-acid oxidase, peroxisomal, putative / glycolate oxidase, putative / short chain alpha-hydroxy acid oxidase, putative]	2.13728	2.13994	0	0	0
AT3G14150	257004_s_at	[AT3G14130, (S)-2-hydroxy-acid oxidase, peroxisomal, putative / glycolate oxidase, putative / short chain alpha-hydroxy acid oxidase, putative];[AT3G14150, (S)-2-hydroxy-acid oxidase, peroxisomal, putative / glycolate oxidase, putative / short chain alpha-hydroxy acid oxidase, putative]	2.13728	2.13994	1	0	0
AT2G15230	263359_at	ATLIP1 (ARABIDOPSIS THALIANA LIPASE 1); galactolipase/ hydrolase/ phospholipase/ triacylglycerol lipase	2.13738	2.91016	0	0	0
AT4G01020	255600_s_at	[AT4G01020, helicase domain-containing protein / IBR domain-containing protein / zinc finger protein-related];[AT5G10370, helicase domain-containing protein / IBR domain-containing protein / zinc finger protein-related]	2.1388	2.27332	0	0	0
AT5G10370	255600_s_at	[AT4G01020, helicase domain-containing protein / IBR domain-containing protein / zinc finger protein-related];[AT5G10370, helicase domain-containing protein / IBR domain-containing protein / zinc finger protein-related]	2.1388	2.27332	0	0	0
AT1G04410	263663_at	malate dehydrogenase, cytosolic, putative	2.14007	2.04136	1	1	1
AT2G30150	267299_at	UDP-glucoronosyl/UDP-glucosyl transferase family protein	2.14086	2.06876	1	0	0
AT5G01370	251113_at	unknown protein	2.14238	2.10856	0	0	0
AT1G08360	261694_at	60S ribosomal protein L10A (RPL10aA)	2.14335	2.1672	0	0	0
AT1G53670	259965_at	MSRB1 (METHIONINE SULFOXIDE REDUCTASE B 1); peptide-methionine-(S)-S-oxide reductase	2.14405	2.35404	2	0	0
AT3G56310	251729_at	alpha-galactosidase, putative / melibiase, putative / alpha-D-galactoside galactohydrolase, putative	2.14463	2.0479	0	0	0
AT3G02560	258486_at	40S ribosomal protein S7 (RPS7B)	2.14637	2.23506	0	0	0
AT1G25400	255733_at	similar to unknown protein [Arabidopsis thaliana] (TAIR:AT1G68440.1); similar to unnamed protein product [Vitis vinifera] (GB:CAO42150.1)	2.14679	2.37997	3	0	0
AT2G18280	265321_at	AtTLP2 (TUBBY LIKE PROTEIN 2); phosphoric diester hydrolase/ transcription factor	2.14873	2.68172	0	0	0
AT2G06010	265521_at	ORG4 (OBP3-RESPONSIVE GENE 4)	2.15122	2.95958	0	1	0
AT1G02840	262110_at	SR1 (splicing factor 2); RNA binding	2.15157	2.59728	0	0	0
AT3G19860	257990_at	basic helix-loop-helix (bHLH) family protein	2.15328	2.5565	0	1	0
AT5G22440	249945_at	60S ribosomal protein L10A (RPL10aC)	2.15451	2.27002	0	0	0
AT4G34390	253257_at	XLG2 (EXTRA-LARGE GTP-BINDING PROTEIN 2); signal transducer	2.15468	2.0707	1	3	1
AT2G17130	263583_at	IDH2 (ISOCITRATE DEHYDROGENASE SUBUNIT 2); isocitrate dehydrogenase (NAD+)	2.15541	2.00438	1	0	0
AT1G14030	262648_at	ribulose-1,5 bisphosphate carboxylase oxygenase large subunit N-methyltransferase, putative	2.1566	2.92755	0	0	0
AT3G47560	252433_at	esterase/lipase/thioesterase family protein	2.15991	2.07597	1	0	0
AT5G50660	248518_at	[AT5G50660, similar to unknown protein [Arabidopsis thaliana] (TAIR:AT5G50560.1); similar to unnamed protein product [Vitis vinifera] (GB:CAO68311.1)];[AT5G50560, similar to unknown protein [Arabidopsis thaliana] (TAIR:AT5G50660.1); similar to unnamed protein product [Vitis vinifera] (GB:CAO68311.1)]	2.16131	2.00888	1	0	0
AT5G50560	248518_at	[AT5G50660, similar to unknown protein [Arabidopsis thaliana] (TAIR:AT5G50560.1); similar to unnamed protein product [Vitis vinifera] (GB:CAO68311.1)];[AT5G50560, similar to unknown protein [Arabidopsis thaliana] (TAIR:AT5G50660.1); similar to unnamed protein product [Vitis vinifera] (GB:CAO68311.1)]	2.16131	2.00888	1	0	0
AT2G45740	266925_at	PEX11D	2.16239	2.02904	1	2	1
AT4G29660	253691_at	EMB2752 (EMBRYO DEFECTIVE 2752)	2.16344	2.12196	0	0	0
AT1G13080	262826_at	CYP71B2 (CYTOCHROME P450 71B2); oxygen binding	2.16396	2.35932	1	0	0
AT1G73980	260372_at	phosphoribulokinase/uridine kinase family protein	2.16483	2.37214	1	3	1
AT1G06680	262632_at	PSBP-1 (OXYGEN-EVOLVING ENHANCER PROTEIN 2); poly(U) binding	2.16541	4.68271	0	0	0
AT2G45340	245130_at	leucine-rich repeat transmembrane protein kinase, putative	2.16763	2.51615	0	0	0
AT3G50210	252213_at	2-oxoacid-dependent oxidase, putative	2.16927	2.58514	1	0	0
AT3G14310	258369_at	ATPME3 (Arabidopsis thaliana pectin methylesterase 3)	2.17055	2.54782	0	0	0
AT4G22750	254279_at	zinc finger (DHHC type) family protein	2.17181	2.45216	0	0	0
AT4G13195	254761_at	CLE44 (CLAVATA3/ESR-RELATED 44)	2.17304	2.41945	0	0	0
AT5G39600	249443_at	similar to unknown [Populus trichocarpa] (GB:ABK93996.1); similar to unnamed protein product [Vitis vinifera] (GB:CAO61020.1)	2.17407	2.26116	0	0	0
AT1G80370	260329_at	CYCA2;4 (CYCLIN A2;4); cyclin-dependent protein kinase regulator	2.17459	2.33212	0	0	0
AT5G28640	246103_at	AN3 (ANGUSITFOLIA3)	2.17541	2.20103	0	0	0
AT1G19950	261223_at	HVA22H (HVA22-LIKE PROTEIN H (ATHVA22H))	2.17555	2.05365	0	0	0
AT1G34420	261161_at	leucine-rich repeat family protein / protein kinase family protein	2.17626	4.17398	0	0	0
AT1G72650	259862_at	TRFL6 (TRF-LIKE 6); DNA binding / transcription factor	2.17686	3.4731	2	0	0
AT1G18500	261668_at	IPMS1/MAML-4 (METHYLTHIOALKYLMALATE SYNTHASE-LIKE 4); 2-isopropylmalate synthase	2.17797	2.20531	0	0	0
AT5G67190	247029_at	AP2 domain-containing transcription factor, putative	2.18108	2.6035	0	0	0
AT5G58370	247818_at	GTP binding	2.18162	3.82017	0	0	0
AT1G78140	260056_at	methyltransferase-related	2.18223	3.81747	2	0	0
AT1G70160	264701_at	similar to unknown protein [Arabidopsis thaliana] (TAIR:AT5G54870.1); similar to unknown protein [Arabidopsis thaliana] (TAIR:AT4G27020.1); similar to unknown [Picea sitchensis] (GB:ABK24649.1); similar to hypothetical protein OsI_030218 [Oryza sativa (indica cultivar-group)] (GB:EAZ08986.1); similar to unnamed protein product [Vitis vinifera] (GB:CAO40967.1)	2.18286	2.48786	0	0	0
AT2G38140	267088_at	PSRP4 (PLASTID-SPECIFIC RIBOSOMAL PROTEIN 4); structural constituent of ribosome	2.18336	3.03736	1	0	0
AT5G18470	249983_at	curculin-like (mannose-binding) lectin family protein	2.18566	3.34464	4	1	1
AT3G14110	257003_at	FLU (FLUORESCENT IN BLUE LIGHT); binding	2.18572	2.93639	0	1	0
AT3G24110	257245_at	calcium-binding EF hand family protein	2.18733	2.23123	1	0	0
AT5G46840	248869_at	RNA recognition motif (RRM)-containing protein	2.18918	2.46661	0	0	0
AT5G51010	248491_at	rubredoxin family protein	2.18927	4.70021	0	0	0
AT4G13640	254682_at	UNE16 (unfertilized embryo sac 16); transcription factor	2.19205	2.65347	0	0	0
AT1G62480	265116_at	vacuolar calcium-binding protein-related	2.19288	6.50394	0	0	0
AT2G29400	266238_at	TOPP1 (TYPE ONE PROTEIN PHOSPHATASE 1); protein serine/threonine phosphatase	2.19356	2.96478	1	0	0
AT2G01990	257398_at	similar to unknown protein [Arabidopsis thaliana] (TAIR:AT1G14630.1); similar to unnamed protein product [Vitis vinifera] (GB:CAO42440.1)	2.19397	2.82425	0	0	0
AT5G52650	248331_at	40S ribosomal protein S10 (RPS10C)	2.19484	2.18219	0	0	0
AT5G61580	247534_at	phosphofructokinase family protein	2.19513	2.46755	0	0	0
AT1G04250	263664_at	AXR3 (AUXIN RESISTANT 3); transcription factor	2.19578	2.03899	2	0	0
AT3G27360	257714_at	histone H3	2.19638	2.27108	2	0	0
AT1G48550	261299_at	vacuolar protein sorting-associated protein 26 family protein / VPS26 family protein	2.19711	2.37357	0	1	0
AT1G04950	261126_at	TAFII59 (TBP-ASSOCIATED FACTOR 6); transcription initiation factor	2.19771	2.22237	0	0	0
AT5G49650	248591_at	xylulose kinase, putative	2.20157	2.0929	1	0	0
AT2G18210	265327_at	similar to unknown protein [Arabidopsis thaliana] (TAIR:AT4G36500.1); similar to hypothetical protein [Thellungiella halophila] (GB:ABB45855.1)	2.20328	2.62111	0	0	0
AT3G17950	258213_at	Identical to Uncharacterized protein At3g17950 (Y-3) [Arabidopsis Thaliana] (GB:Q6DR24;GB:Q6E249;GB:Q6E250); similar to unnamed protein product [Vitis vinifera] (GB:CAO68228.1)	2.20351	4.45287	0	0	0
AT1G61590	265031_at	protein kinase, putative	2.20454	3.80659	0	0	0
AT2G42290	265876_at	leucine-rich repeat family protein	2.20539	2.25748	0	0	0
AT2G24260	265989_at	basic helix-loop-helix (bHLH) family protein	2.2063	3.81105	0	0	0
AT5G64760	247257_at	26S proteasome regulatory subunit, putative (RPN5)	2.20947	2.47712	0	0	0
AT1G76020	262700_at	similar to unknown protein [Arabidopsis thaliana] (TAIR:AT1G20225.1); similar to unknown [Solanum tuberosum] (GB:ABB55396.1); contains InterPro domain Thioredoxin-like fold (InterPro:IPR012336); contains InterPro domain Thioredoxin fold (InterPro:IPR012335)	2.21026	2.46502	1	0	0
AT1G76405	259889_at	similar to unknown protein [Arabidopsis thaliana] (TAIR:AT1G20816.1); similar to unnamed protein product [Vitis vinifera] (GB:CAO66270.1)	2.21247	5.5486	0	0	0
AT2G48140	262317_at	EDA4 (embryo sac development arrest 4); lipid binding	2.21271	2.60661	0	0	0
AT4G00950	255652_at	MEE47 (maternal effect embryo arrest 47); transcription factor	2.21752	2.56948	0	0	0
AT5G54600	248174_at	50S ribosomal protein L24, chloroplast (CL24)	2.21809	3.56181	0	0	0
AT5G23670	249799_at	LCB2 (Serine palmitoyltransferase LCB2 (long chain base) subunit gene); protein binding / serine C-palmitoyltransferase	2.21898	2.35233	0	0	0
AT3G09150	259210_at	HY2 (ELONGATED HYPOCOTYL 2); phytochromobilin:ferredoxin oxidoreductase	2.22112	2.234	0	0	0
AT2G47790	266466_at	transducin family protein / WD-40 repeat family protein	2.22149	2.60364	0	0	0
AT1G03600	264837_at	photosystem II family protein	2.22248	6.83851	3	1	1
AT1G13950	262615_at	EIF-5A (eukaryotic translation initiation factor 5A-1); translation initiation factor	2.22407	2.38282	0	1	0
AT4G01800	255540_at	preprotein translocase secA subunit, putative	2.22502	3.33199	1	0	0
AT5G57440	247908_at	GS1 (GLYCEROL-3-PHOSPHATASE 2); hydrolase	2.2286	2.06258	0	0	0
AT1G54730	264191_at	sugar transporter, putative	2.22977	2.63509	0	0	0
AT3G13450	256965_at	DIN4 (DARK INDUCIBLE 4); 3-methyl-2-oxobutanoate dehydrogenase (2-methylpropanoyl-transferring)	2.23221	7.7659	0	0	0
AT4G31560	253537_at	HCF153	2.23279	2.56828	0	0	0
AT3G52060	252040_at	similar to unknown protein [Arabidopsis thaliana] (TAIR:AT5G22070.1); similar to unnamed protein product [Vitis vinifera] (GB:CAO66030.1); contains InterPro domain Protein of unknown function DUF266, plant (InterPro:IPR004949)	2.23314	7.21809	1	0	0
AT3G26744	258310_at	ICE1 (INDUCER OF CBF EXPRESSION 1); DNA binding / transcription factor	2.23681	4.19954	1	1	1
AT5G27400	246768_at	similar to unnamed protein product [Vitis vinifera] (GB:CAO17659.1); contains domain SSF53335 (SSF53335); contains domain PTHR23109 (PTHR23109)	2.23752	3.06671	0	0	0
AT3G27850	257225_s_at	[AT3G27850, RPL12-C (RIBOSOMAL PROTEIN L12-C); structural constituent of ribosome];[AT3G27830, RPL12-A (RIBOSOMAL PROTEIN L12-A); structural constituent of ribosome]	2.23835	2.32464	1	2	1
AT3G27830	257225_s_at	[AT3G27850, RPL12-C (RIBOSOMAL PROTEIN L12-C); structural constituent of ribosome];[AT3G27830, RPL12-A (RIBOSOMAL PROTEIN L12-A); structural constituent of ribosome]	2.23835	2.32464	1	0	0
AT2G36930	263844_at	zinc finger (C2H2 type) family protein	2.23845	3.01252	0	0	0
AT1G67660	245188_at	DNA binding / magnesium ion binding / nuclease	2.23884	2.14819	0	0	0
AT3G13720	256785_at	prenylated rab acceptor (PRA1) family protein	2.23985	2.44453	3	0	0
AT5G39660	249415_at	CDF2 (CYCLING DOF FACTOR 2); DNA binding / protein binding / transcription factor	2.24098	4.62773	1	0	0
AT1G02150	264177_at	pentatricopeptide (PPR) repeat-containing protein	2.24553	2.32222	0	0	0
AT2G16430	263553_at	ATPAP10/PAP10; protein serine/threonine phosphatase	2.24648	2.53001	1	0	0
AT5G19310	246095_at	homeotic gene regulator, putative	2.24711	2.28821	0	1	0
AT5G52440	248338_at	HCF106 (High chlorophyll fluorescence 106)	2.24798	3.27824	1	0	0
AT2G24290	265663_at	similar to unknown protein [Arabidopsis thaliana] (TAIR:AT4G30996.1); similar to H0311C03.8 [Oryza sativa (indica cultivar-group)] (GB:CAH67554.1); contains InterPro domain Protein of unknown function DUF1068 (InterPro:IPR010471)	2.24863	2.36914	0	1	0
AT1G08520	261695_at	CHLD/PDE166 (PIGMENT DEFECTIVE 166); magnesium chelatase/ nucleoside-triphosphatase/ nucleotide binding	2.24889	4.36727	0	0	0
AT2G23810	267293_at	TET8 (TETRASPANIN8)	2.25057	2.37763	0	2	0
AT3G02690	258495_at	integral membrane family protein	2.25137	2.30524	0	0	0
AT1G50490	261859_at	UBC20 (UBIQUITIN-CONJUGATING ENZYME 20); ubiquitin-protein ligase	2.25379	2.48932	0	0	0
AT4G03200	255418_at	catalytic	2.254	2.77694	2	1	1
AT1G02690	260910_at	importin alpha-2 subunit, putative	2.25854	2.39167	0	0	0
AT5G48070	248732_at	ATXTH20 (XYLOGLUCAN ENDOTRANSGLUCOSYLASE/HYDROLASE 20); hydrolase, acting on glycosyl bonds	2.25882	2.03552	0	0	0
AT3G49790	252250_at	ATP binding	2.26203	6.18007	0	0	0
AT1G48620	261303_at	HON5 (HIGH MOBILITY GROUP FAMILY A 5); DNA binding	2.26445	2.86109	2	0	0
AT1G07000	256050_at	ATEXO70B2 (exocyst subunit EXO70 family protein B2); protein binding	2.2659	2.02377	0	2	0
AT3G06380	258906_at	ATTLP9 (TUBBY-LIKE PROTEIN 9); phosphoric diester hydrolase/ protein binding / transcription factor	2.26689	4.20004	0	0	0
AT5G47840	248748_at	AMK2 (ADENOSINE MONOPHOSPHATE KINASE); adenylate kinase	2.27084	2.4034	0	0	0
AT5G42810	249165_at	ATIPK1 (Inositol-pentakisphosphate 2-kinase 1); inositol pentakisphosphate 2-kinase/ inositol tetrakisphosphate 2-kinase	2.27207	2.09426	3	0	0
AT2G46060	266601_at	transmembrane protein-related	2.27551	2.02799	2	3	1
AT3G61210	251360_at	embryo-abundant protein-related	2.27606	2.31432	1	0	0
AT1G66820	256383_at	glycine-rich protein	2.27651	3.27393	0	0	0
AT1G69890	260411_at	similar to unknown protein [Arabidopsis thaliana] (TAIR:AT1G27100.1); similar to unknown [Populus trichocarpa] (GB:ABK94560.1); contains InterPro domain Protein of unknown function DUF569 (InterPro:IPR007679); contains InterPro domain Actin-crosslinking proteins (InterPro:IPR008999)	2.28145	4.55935	1	0	0
AT5G64880	247211_at	unknown protein	2.28408	2.42961	2	2	1
AT5G20350	246119_at	TIP1 (TIP GROWTH DEFECTIVE 1)	2.28537	2.19438	0	0	0
AT1G23890	263036_at	NHL repeat-containing protein	2.28628	2.265	0	1	0
AT5G13740	250248_at	ZIF1 (ZINC INDUCED FACILITATOR 1); carbohydrate transmembrane transporter/ sugar:hydrogen ion symporter	2.28667	4.18476	2	0	0
AT1G62200	264736_at	proton-dependent oligopeptide transport (POT) family protein	2.28691	2.38812	0	0	0
AT2G25270	263640_at	similar to unknown protein [Arabidopsis thaliana] (TAIR:AT2G12400.1); similar to Os02g0799300 [Oryza sativa (japonica cultivar-group)] (GB:NP_001048408.1); similar to hypothetical protein OsJ_008445 [Oryza sativa (japonica cultivar-group)] (GB:EAZ24962.1)	2.28711	2.00702	1	1	1
AT1G68400	259858_at	leucine-rich repeat transmembrane protein kinase, putative	2.28713	2.23874	2	1	1
AT4G33630	253310_at	EX1 (EXECUTER1)	2.28754	2.22882	0	0	0
AT1G15390	262573_at	PDF1A (PEPTIDE DEFORMYLASE 1A); peptide deformylase	2.28826	3.16128	0	0	0
AT5G59870	247651_at	HTA6; DNA binding	2.28919	2.15859	0	1	0
AT1G18250	256125_at	ATLP-1 (Arabidopsis thaumatin-like protein 1)	2.29039	2.80436	1	0	0
AT2G45620	267513_at	nucleotidyltransferase family protein	2.29092	2.4194	1	0	0
AT2G44950	266818_at	HUB1 (HISTONE MONO-UBIQUITINATION 1); protein binding / ubiquitin-protein ligase/ zinc ion binding	2.29128	2.1136	1	0	0
AT4G32250	253473_at	protein kinase family protein	2.29234	2.22841	0	2	0
AT1G17210	262532_at	zinc ion binding	2.29575	2.79874	1	0	0
AT5G23340	249831_at	protein binding	2.29602	3.02646	1	0	0
AT3G16000	258333_at	MFP1 (MAR BINDING FILAMENT-LIKE PROTEIN 1)	2.29794	2.07379	1	0	0
AT3G16260	258051_at	catalytic	2.29801	2.34076	0	0	0
AT1G27150	264985_at	binding	2.29907	2.25981	1	0	0
AT3G29035	258059_at	ANAC059/ATNAC3 (Arabidopsis NAC domain containing protein 59); protein heterodimerization/ transcription factor	2.29985	2.11098	0	0	0
AT3G54670	251851_at	TTN8 (TITAN8); ATP binding	2.29986	2.07022	0	0	0
AT1G21100	261459_at	O-methyltransferase, putative	2.30027	6.72971	1	0	0
AT5G16110	246506_at	similar to unknown protein [Arabidopsis thaliana] (TAIR:AT3G02555.1); similar to hypothetical protein [Cleome spinosa] (GB:ABD96917.1)	2.30074	3.43676	1	0	0
AT1G23870	263019_at	ATTPS9 (Arabidopsis thaliana trehalose-phosphatase/synthase 9); transferase, transferring glycosyl groups / trehalose-phosphatase	2.30697	3.5819	1	0	0
AT4G28270	253806_at	zinc finger (C3HC4-type RING finger) family protein	2.30781	2.88472	1	0	0
AT4G09550	255035_at	similar to unknown protein [Arabidopsis thaliana] (TAIR:AT1G73790.1); similar to unknown [Populus trichocarpa] (GB:ABK92804.1)	2.30857	2.09311	1	0	0
AT5G64040	247320_at	PSAN (photosystem I reaction center subunit PSI-N); calmodulin binding	2.30961	18.143	0	0	0
AT1G05575	263182_at	unknown protein	2.31106	2.03157	2	1	1
AT2G41500	267102_at	EMB2776/LIS (LACHESIS); nucleotide binding	2.31133	2.81582	1	0	0
AT4G34000	253263_at	ABF3/DPBF5 (ABSCISIC ACID RESPONSIVE ELEMENTS-BINDING FACTOR 3); DNA binding / protein binding / transcription activator/ transcription factor	2.31198	2.09226	0	0	0
AT2G19170	267465_at	SLP3 (Subtilisin-like serine protease 3); subtilase	2.31319	2.02109	0	0	0
AT4G32910	253388_at	similar to nucleoporin [Lotus japonicus] (GB:BAF45348.1); similar to putative nucleoporin Nup75 [Oryza sativa (japonica cultivar-group)] (GB:BAD87530.1); similar to unnamed protein product [Vitis vinifera] (GB:CAO44018.1); contains InterPro domain Nucleoporin, Nup85-like (InterPro:IPR011502)	2.31337	2.34266	1	1	1
AT1G56700	245626_at	pyrrolidone-carboxylate peptidase family protein	2.31676	4.06602	0	0	0
AT5G15330	250107_at	SPX (SYG1/Pho81/XPR1) domain-containing protein	2.31842	2.766	0	0	0
AT5G58220	247858_at	TTL (TRANSTHYRETIN-LIKE PROTEIN); steroid binding	2.32056	2.77381	0	0	0
AT1G12800	261206_at	S1 RNA-binding domain-containing protein	2.32153	3.22457	3	1	1
AT3G23920	256861_at	BAM1/BMY7/TR-BAMY (BETA-AMYLASE 1); beta-amylase	2.32235	2.53921	3	2	1
AT5G47810	248722_at	phosphofructokinase family protein	2.32255	2.1371	1	1	1
AT2G44525	267370_at	similar to unknown protein [Arabidopsis thaliana] (TAIR:AT3G60150.1); similar to unnamed protein product [Vitis vinifera] (GB:CAO70445.1); contains InterPro domain Protein of unknown function DUF498 (InterPro:IPR007523)	2.32414	2.19461	3	0	0
AT2G40140	263379_at	CZF1/ZFAR1; transcription factor	2.32731	2.75979	0	0	0
AT2G31880	263478_at	leucine-rich repeat transmembrane protein kinase, putative	2.32935	2.2481	2	0	0
AT5G38300	249555_at	similar to unknown protein [Arabidopsis thaliana] (TAIR:AT1G67035.1); similar to hypothetical protein [Vitis vinifera] (GB:CAN61843.1)	2.33107	2.12302	0	0	0
AT3G46600	252483_at	scarecrow transcription factor family protein	2.33135	2.28685	0	1	0
AT5G44460	249055_at	calcium-binding protein, putative	2.33142	2.24495	0	0	0
AT4G19860	254547_at	lecithin:cholesterol acyltransferase family protein / LACT family protein	2.33274	2.69081	0	0	0
AT5G03140	250981_at	lectin protein kinase family protein	2.33433	2.66218	1	1	1
AT4G38540	252993_at	monooxygenase, putative (MO2)	2.33441	3.16697	1	0	0
AT5G04080	250881_at	similar to unknown protein [Oryza sativa (japonica cultivar-group)] (GB:BAD87214.1)	2.33534	2.13279	1	0	0
AT4G36380	246216_at	ROT3 (ROTUNDIFOLIA 3); oxygen binding / steroid hydroxylase	2.33781	2.00166	1	0	0
AT2G38370	267054_at	similar to unknown protein [Arabidopsis thaliana] (TAIR:AT3G51720.1); similar to unnamed protein product [Vitis vinifera] (GB:CAO48842.1); contains InterPro domain Protein of unknown function DUF827, plant (InterPro:IPR008545)	2.33839	3.11082	2	1	1
AT1G44446	245242_at	CH1 (CHLOROPHYLL B BIOSYNTHESIS); chlorophyllide a oxygenase	2.34155	2.93129	3	0	0
AT1G64660	261957_at	ATMGL; catalytic/ methionine gamma-lyase	2.34534	4.47767	2	0	0
AT4G07410	255194_at	transducin family protein / WD-40 repeat family protein	2.34702	2.67617	0	0	0
AT3G62130	251260_at	epimerase-related	2.34814	3.00316	1	0	0
AT2G36350	263962_at	protein kinase, putative	2.34834	3.94287	0	0	0
AT5G05080	250814_at	UBC22 (UBIQUITIN-CONJUGATING ENZYME 22); ubiquitin-protein ligase	2.35017	2.16088	0	0	0
AT5G02140	251021_at	thaumatin-like protein, putative	2.35163	3.08873	0	0	0
AT1G02640	260914_at	BXL2 (BETA-XYLOSIDASE 2); hydrolase, hydrolyzing O-glycosyl compounds	2.35271	3.09808	0	0	0
AT5G37490	249618_at	U-box domain-containing protein	2.35323	2.6504	2	0	0
AT1G78290	260774_at	serine/threonine protein kinase, putative	2.35331	4.60242	0	0	0
AT3G58975	251523_at	pseudogene of F-box family protein	2.35431	2.81971	1	0	0
AT1G27520	262299_at	glycoside hydrolase family 47 protein	2.35579	2.10698	0	0	0
AT1G79970	262055_at	similar to senescence-associated protein-related [Arabidopsis thaliana] (TAIR:AT2G25690.2); similar to senescence-associated protein-related [Arabidopsis thaliana] (TAIR:AT2G25690.1); similar to unnamed protein product [Vitis vinifera] (GB:CAO44134.1)	2.35582	2.78708	0	1	0
AT2G33830	267461_at	dormancy/auxin associated family protein	2.35934	7.0035	0	0	0
AT3G18390	257717_at	EMB1865 (EMBRYO DEFECTIVE 1865)	2.35938	2.73175	0	0	0
AT1G15080	262596_at	ATPAP2 (PHOSPHATIDIC ACID PHOSPHATASE 2); phosphatidate phosphatase	2.3602	2.05422	1	0	0
AT3G07430	259013_at	EMB1990 (EMBRYO DEFECTIVE 1990)	2.36025	3.09263	0	1	0
AT4G18880	254592_at	AT-HSFA4A (Arabidopsis thaliana heat shock transcription factor A4A); DNA binding / transcription factor	2.36312	2.15133	1	1	1
AT4G30620	253635_at	similar to unknown protein [Arabidopsis thaliana] (TAIR:AT2G24020.1); similar to unknown [Picea sitchensis] (GB:ABK26000.1); similar to Os02g0180200 [Oryza sativa (japonica cultivar-group)] (GB:NP_001046090.1); contains InterPro domain Conserved hypothetical protein CHP00103 (InterPro:IPR004401)	2.36443	2.17232	0	0	0
AT1G68010	260014_at	HPR (HYDROXYPYRUVATE REDUCTASE); glycerate dehydrogenase/ poly(U) binding	2.36455	6.27997	0	0	0
AT4G33750	253294_at	unknown protein	2.3648	2.71996	0	1	0
AT3G57030	251679_at	strictosidine synthase family protein	2.36614	2.29616	1	0	0
AT4G32870	253401_at	similar to unknown protein [Arabidopsis thaliana] (TAIR:AT2G25770.2); similar to unknown protein [Arabidopsis thaliana] (TAIR:AT2G25770.1); similar to unknown [Populus trichocarpa x Populus deltoides] (GB:ABK96434.1); contains domain SSF55961 (SSF55961)	2.37199	2.74667	1	0	0
AT5G43830	249121_at	similar to unknown protein [Arabidopsis thaliana] (TAIR:AT3G22850.1); similar to aluminum-induced protein-like protein [Thellungiella halophila] (GB:AAM19711.1); contains domain G3DSA:3.60.20.10 (G3DSA:3.60.20.10); contains domain SSF56235 (SSF56235)	2.37227	4.71789	3	1	1
AT4G28030	253823_at	GCN5-related N-acetyltransferase (GNAT) family protein	2.3734	2.45226	0	0	0
AT1G73380	245733_at	similar to unnamed protein product [Vitis vinifera] (GB:CAO62045.1); contains InterPro domain Protein of unknown function DUF1308 (InterPro:IPR010733)	2.37362	2.53128	0	0	0
AT3G47650	252409_at	bundle-sheath defective protein 2 family / bsd2 family	2.37611	2.05214	1	1	1
AT4G00780	255626_at	meprin and TRAF homology domain-containing protein / MATH domain-containing protein	2.37708	2.2286	0	0	0
AT2G47670	266488_at	invertase/pectin methylesterase inhibitor family protein	2.3789	3.25382	1	0	0
AT1G62750	262645_at	ATSCO1/ATSCO1/CPEF-G/SCO1 (SNOWY COTYLEDON1); translation elongation factor/ translation factor, nucleic acid binding	2.38245	5.18742	1	0	0
AT1G15810	259505_at	ribosomal protein S15 family protein	2.38357	2.04589	1	3	1
AT4G16250	245487_at	PHYD (PHYTOCHROME DEFECTIVE D); G-protein coupled photoreceptor/ signal transducer	2.38498	5.98529	0	1	0
AT3G26750	258283_at	similar to unnamed protein product [Vitis vinifera] (GB:CAO48317.1)	2.38684	2.55832	2	0	0
AT3G16720	258436_at	ATL2 (Arabidopsis T?xicos en Levadura 2); protein binding / zinc ion binding	2.39042	2.22033	0	1	0
AT5G63660	247337_at	LCR74/PDF2.5 (Low-molecular-weight cysteine-rich 74)	2.39099	2.24718	0	0	0
AT2G29510	266268_at	similar to unknown protein [Arabidopsis thaliana] (TAIR:AT5G59020.1); similar to unnamed protein product [Vitis vinifera] (GB:CAO21541.1); contains InterPro domain Tubby, C-terminal (InterPro:IPR000007)	2.39339	2.38997	2	1	1
AT3G32930	256607_at	similar to unnamed protein product [Vitis vinifera] (GB:CAO22035.1)	2.39362	2.85845	0	1	0
AT2G16780	265383_at	MSI2 (NUCLEOSOME/CHROMATIN ASSEMBLY FACTOR GROUP C 2)	2.40079	2.05704	0	0	0
AT1G19870	255783_at	IQD32 (IQ-domain 32); calmodulin binding	2.40207	2.84834	0	0	0
AT2G40760	266051_at	rhodanese-like domain-containing protein	2.40359	2.55779	0	0	0
AT2G13840	265657_at	PHP domain-containing protein	2.40539	2.96765	0	0	0
AT5G05230	250822_at	ubiquitin-protein ligase	2.40727	3.83357	0	0	0
AT3G21640	258175_at	TWD1 (TWISTED DWARF 1); FK506 binding / peptidyl-prolyl cis-trans isomerase	2.41308	2.22331	0	1	0
AT5G51960	248387_at	similar to unknown [Brassica juncea] (GB:ABM54450.1)	2.41416	2.93553	0	0	0
AT1G08470	261696_at	strictosidine synthase family protein	2.41526	2.53895	0	1	0
AT2G28250	265545_at	protein kinase family protein. Binds AtRop4.	2.41642	2.41145	0	1	0
AT3G44330	252680_at	similar to hypothetical protein OsJ_024705 [Oryza sativa (japonica cultivar-group)] (GB:EAZ41222.1); similar to Os08g0102100 [Oryza sativa (japonica cultivar-group)] (GB:NP_001060766.1); similar to unnamed protein product [Vitis vinifera] (GB:CAO48702.1); contains InterPro domain Nicastrin; (InterPro:IPR008710); contains InterPro domain Nicalin (InterPro:IPR016574)	2.41972	2.50211	1	0	0
AT5G57410	247910_at	similar to unknown protein [Arabidopsis thaliana] (TAIR:AT2G18876.1); similar to unnamed protein product [Vitis vinifera] (GB:CAO43234.1); contains domain PTHR21736 (PTHR21736)	2.42191	2.71097	0	1	0
AT2G39220	267012_at	PLA IIB/PLP6 (Patatin-like protein 6); nutrient reservoir	2.42205	2.46291	1	0	0
AT4G37110	246269_at	protein binding / zinc ion binding	2.42456	2.5615	0	0	0
AT1G62330	260629_at	similar to unknown protein [Arabidopsis thaliana] (TAIR:AT1G11990.1); similar to unnamed protein product [Vitis vinifera] (GB:CAO22725.1); contains InterPro domain Protein of unknown function DUF246, plant (InterPro:IPR004348)	2.42516	2.3863	1	0	0
AT5G43920	249066_at	transducin family protein / WD-40 repeat family protein	2.42638	3.24483	1	0	0
AT5G20890	246191_at	chaperonin, putative	2.42973	2.06856	1	2	1
AT2G41710	260498_at	ovule development protein, putative	2.43128	3.73148	2	0	0
AT1G32960	261242_at	ATSBT3.3; subtilase	2.43308	5.53657	1	0	0
AT3G48500	252362_at	PDE312/PTAC10 (PIGMENT DEFECTIVE 312); RNA binding / unfolded protein binding	2.43324	3.7459	0	0	0
AT1G78060	262181_at	glycosyl hydrolase family 3 protein	2.43553	2.64833	0	0	0
AT2G30070	267305_at	ATKT1 (Arabidopsis thaliana K+ uptake 1); potassium ion transmembrane transporter	2.43554	2.04113	0	0	0
AT1G25260	245639_at	acidic ribosomal protein P0-related	2.43592	2.25839	0	0	0
AT5G47390	248795_at	myb family transcription factor	2.43613	2.22129	1	1	1
AT1G46768	245807_at	RAP2.1 (related to AP2 1); DNA binding / transcription factor	2.43618	3.24256	1	0	0
AT1G09960	264662_at	SUT4 (SUCROSE TRANSPORTER 4); carbohydrate transmembrane transporter/ sucrose transmembrane transporter/ sucrose:hydrogen symporter/ sugar:hydrogen ion symporter	2.43818	2.22728	1	0	0
AT3G54660	251860_at	GR (GLUTATHIONE REDUCTASE); glutathione-disulfide reductase	2.43959	2.51207	0	0	0
AT5G44060	249072_at	similar to unknown protein [Arabidopsis thaliana] (TAIR:AT1G04000.1); similar to unnamed protein product [Vitis vinifera] (GB:CAO40594.1)	2.44293	2.41417	0	0	0
AT1G04870	261130_at	protein arginine N-methyltransferase family protein	2.44296	2.57241	0	0	0
AT5G46160	248878_at	ribosomal protein L14 family protein / huellenlos paralog (HLP)	2.44336	2.19266	0	0	0
AT1G78270	260799_at	ATUGT85A4 (UDP-GLUCOSYL TRANSFERASE 85A4); UDP-glycosyltransferase/ glucuronosyltransferase/ transferase, transferring hexosyl groups	2.44793	2.08073	1	4	1
AT3G56880	246289_at	VQ motif-containing protein	2.44953	2.42631	0	2	0
AT1G72810	262380_at	threonine synthase, putative	2.45014	2.68616	1	0	0
AT3G58750	251541_at	CSY2 (CITRATE SYNTHASE 2); citrate (SI)-synthase	2.45216	3.44223	0	1	0
AT3G51000	252095_at	epoxide hydrolase, putative	2.45268	2.8364	1	0	0
AT5G64120	247327_at	peroxidase, putative	2.45288	2.24631	1	1	1
AT1G65380	264183_at	CLV2 (CLAVATA 2); protein binding	2.45563	2.43365	0	0	0
AT3G14067	256997_at	subtilase family protein	2.45659	3.08481	0	1	0
AT1G12160	260991_at	flavin-containing monooxygenase family protein / FMO family protein	2.46533	3.54095	0	0	0
AT4G19820	254544_at	glycosyl hydrolase family 18 protein	2.46811	2.84305	3	0	0
AT5G66050	247123_at	similar to wound-responsive family protein [Arabidopsis thaliana] (TAIR:AT1G19660.2); similar to wound-responsive family protein [Arabidopsis thaliana] (TAIR:AT1G19660.1); similar to unnamed protein product [Vitis vinifera] (GB:CAO24574.1); contains InterPro domain Protein of unknown function DUF151 (InterPro:IPR003729)	2.47314	2.6443	1	0	0
AT4G35930	253110_at	Identical to F-box protein At4g35930 [Arabidopsis Thaliana] (GB:Q5XF11;GB:O65630); similar to F-box family protein [Arabidopsis thaliana] (TAIR:AT1G61340.1); similar to hypothetical protein [Vitis vinifera] (GB:CAN71843.1); similar to unnamed protein product [Vitis vinifera] (GB:CAO43165.1); contains InterPro domain Cyclin-like F-box (InterPro:IPR001810)	2.47356	2.8787	0	1	0
AT3G63490	251120_at	ribosomal protein L1 family protein	2.47471	3.14782	4	1	1
AT3G09870	258653_at	auxin-responsive family protein	2.47492	2.44724	1	0	0
AT1G73720	260063_at	transducin family protein / WD-40 repeat family protein	2.47575	2.18366	0	0	0
AT1G12230	260967_at	transaldolase, putative	2.47576	2.24015	1	1	1
AT5G56270	248008_at	WRKY2 (WRKY DNA-binding protein 2); transcription factor	2.47738	4.18062	0	0	0
AT3G27890	257228_at	NQR (NADPH:QUINONE OXIDOREDUCTASE); FMN reductase	2.47833	2.71871	1	0	0
AT1G22440	261930_at	alcohol dehydrogenase, putative	2.48121	4.08339	0	0	0
AT1G22640	264210_at	MYB3 (myb domain protein 3); DNA binding / transcription factor	2.48151	2.9258	1	1	1
AT3G01370	258949_at	ATCFM2/CFM2 (CRM FAMILY MEMBER 2)	2.48231	3.10407	1	1	1
AT3G01590	259186_at	aldose 1-epimerase family protein	2.48288	2.75608	0	0	0
AT4G15560	245281_at	CLA1 (CLOROPLASTOS ALTERADOS 1)	2.48529	3.59027	0	0	0
AT2G38810	263264_at	HTA8; DNA binding	2.48558	2.33227	5	0	0
AT4G17040	245400_at	ATP-dependent Clp protease proteolytic subunit, putative	2.48722	2.66646	0	0	0
AT2G39670	267562_at	radical SAM domain-containing protein	2.48776	3.41596	0	0	0
AT3G61530	251320_at	PANB2; 3-methyl-2-oxobutanoate hydroxymethyltransferase	2.48811	2.69846	0	0	0
AT1G56180	262065_at	similar to unknown protein [Arabidopsis thaliana] (TAIR:AT5G27290.1); similar to unnamed protein product [Vitis vinifera] (GB:CAO47878.1)	2.48821	2.70912	0	2	0
AT3G15500	258395_at	ATNAC3 (ARABIDOPSIS NAC DOMAIN CONTAINING PROTEIN 55); transcription factor	2.48824	2.7392	3	1	1
AT1G76310	261780_at	CYCB2;4 (CYCLIN B2;4); cyclin-dependent protein kinase regulator	2.48957	2.73649	0	0	0
AT1G55360	257510_at	similar to unknown protein [Arabidopsis thaliana] (TAIR:AT5G56530.1); similar to unknown protein [Arabidopsis thaliana] (TAIR:AT3G13510.1); similar to unnamed protein product [Vitis vinifera] (GB:CAO22094.1); similar to unknown [Populus trichocarpa] (GB:ABK93966.1); similar to hypothetical protein [Vitis vinifera] (GB:CAN72570.1); contains InterPro domain Protein of unknown function DUF239, plant…	2.49025	3.02892	1	0	0
AT1G64860	262879_at	SIGA (SIGMA FACTOR A); DNA binding / DNA-directed RNA polymerase/ transcription factor	2.49026	4.43765	0	0	0
AT1G08340	261809_at	rac GTPase activating protein, putative	2.49283	2.09799	1	0	0
AT1G55850	260592_at	ATCSLE1 (Cellulose synthase-like E1); cellulose synthase/ transferase, transferring glycosyl groups	2.49349	3.79416	0	0	0
AT5G57655	247924_at	xylose isomerase family protein	2.49406	4.42278	0	0	0
AT3G43800	252712_at	ATGSTU27 (Arabidopsis thaliana Glutathione S-transferase (class tau) 27); glutathione transferase	2.49521	2.77681	0	1	0
AT4G17790	245361_at	similar to unknown protein [Arabidopsis thaliana] (TAIR:AT1G71940.1); similar to hypothetical protein 23.t00026 [Brassica oleracea] (GB:ABD65614.1); contains InterPro domain SNARE associated Golgi protein (InterPro:IPR015414)	2.4953	2.67622	1	0	0
AT1G58370	256025_at	RXF12; hydrolase, hydrolyzing O-glycosyl compounds	2.49552	2.09176	0	0	0
AT4G24750	254117_at	similar to rhodanese-like domain-containing protein [Arabidopsis thaliana] (TAIR:AT3G08920.1); similar to unnamed protein product [Vitis vinifera] (GB:CAO64218.1); contains InterPro domain Rhodanese-like (InterPro:IPR001763)	2.49883	2.43116	0	0	0
AT1G17970	255899_at	zinc finger (C3HC4-type RING finger) family protein	2.49901	2.72624	0	0	0
AT5G51390	248432_at	unknown protein	2.50041	2.25093	2	0	0
AT5G66910	247065_s_at	[AT5G66910, disease resistance protein (CC-NBS-LRR class), putative];[AT5G66900, disease resistance protein (CC-NBS-LRR class), putative]	2.50118	2.69139	0	0	0
AT5G66900	247065_s_at	[AT5G66910, disease resistance protein (CC-NBS-LRR class), putative];[AT5G66900, disease resistance protein (CC-NBS-LRR class), putative]	2.50118	2.69139	2	1	1
AT2G44640	266889_at	similar to PDE320 (PIGMENT DEFECTIVE 320) [Arabidopsis thaliana] (TAIR:AT3G06960.1); similar to unnamed protein product [Vitis vinifera] (GB:CAO70456.1)	2.50288	3.32702	1	0	0
AT1G08720	264780_at	EDR1 (ENHANCED DISEASE RESISTANCE 1); kinase/ protein serine/threonine/tyrosine kinase	2.50517	3.9404	2	1	1
AT3G48530	252323_at	KING1 (SNF1-RELATED PROTEIN KINASE REGULATORY SUBUNIT GAMMA 1)	2.5102	5.29987	1	0	0
AT5G53130	248250_at	CNGC1 (CYCLIC NUCLEOTIDE GATED CHANNEL 1); calmodulin binding / cation channel/ cyclic nucleotide binding / inward rectifier potassium channel	2.51056	2.76009	0	0	0
AT1G09010	264656_at	glycoside hydrolase family 2 protein	2.51189	2.73139	1	0	0
AT1G03000	263170_at	PEX6 (PEROXIN6); ATPase	2.51391	3.06526	1	0	0
AT1G30130	256191_at	similar to hypothetical protein [Brassica oleracea var. alboglabra] (GB:CAA99112.1); contains InterPro domain Protein of unknown function DUF1365 (InterPro:IPR010775)	2.5141	4.2057	3	0	0
AT3G58470	251537_at	similar to Os03g0749900 [Oryza sativa (japonica cultivar-group)] (GB:NP_001051279.1); similar to predicted protein [Physcomitrella patens subsp. patens] (GB:EDQ56592.1); contains domain PTHR13200 (PTHR13200)	2.51521	2.66074	0	0	0
AT1G18490	261669_at	similar to unknown protein [Arabidopsis thaliana] (TAIR:AT5G39890.1); similar to Putative Expressed protein [Brassica oleracea] (GB:AAW81740.1); contains InterPro domain Protein of unknown function DUF1637 (InterPro:IPR012864)	2.51541	3.95174	0	0	0
AT1G66200	256524_at	ATGSR2 (Arabidopsis thaliana glutamine synthase clone R2); glutamate-ammonia ligase	2.51635	2.51326	0	1	0
AT4G35030	253227_at	protein kinase family protein	2.51822	2.23221	0	0	0
AT5G45110	248981_at	NPR3 (NPR1-LIKE PROTEIN 3); protein binding	2.51967	2.64831	0	0	0
AT4G38950	252916_at	kinesin motor family protein	2.52642	2.17818	0	0	0
AT3G18680	257756_at	aspartate/glutamate/uridylate kinase family protein	2.52646	2.43471	0	0	0
AT4G14760	245575_at	M protein repeat-containing protein	2.52877	2.3826	0	0	0
AT1G22700	264199_at	tetratricopeptide repeat (TPR)-containing protein	2.5305	3.62069	0	0	0
AT2G24150	266001_at	HHP3 (heptahelical protein 3); receptor	2.53302	2.77986	4	0	0
AT4G34570	263601_s_at	[AT4G34570, THY-2 (THYMIDYLATE SYNTHASE 2)];[AT2G16370, THY-1 (THYMIDYLATE SYNTHASE 1)]	2.5345	2.16201	0	0	0
AT2G16370	263601_s_at	[AT4G34570, THY-2 (THYMIDYLATE SYNTHASE 2)];[AT2G16370, THY-1 (THYMIDYLATE SYNTHASE 1)]	2.5345	2.16201	1	0	0
AT3G22440	258455_at	hydroxyproline-rich glycoprotein family protein	2.53457	2.52468	1	2	1
AT1G20930	262802_at	CDKB2;2 (CYCLIN-DEPENDENT KINASE B2;2); kinase	2.53495	3.46737	0	0	0
AT5G12200	250318_at	dihydropyrimidinase / DHPase / dihydropyrimidine amidohydrolase / hydantoinase (PYD2)	2.5354	2.42843	0	1	0
AT3G52900	252025_at	similar to unknown protein [Arabidopsis thaliana] (TAIR:AT2G36355.1); similar to hypothetical protein [Vitis vinifera] (GB:CAN75481.1); similar to unnamed protein product [Vitis vinifera] (GB:CAO46538.1); contains InterPro domain Protein of unknown function DUF662 (InterPro:IPR007033)	2.53618	2.32594	1	0	0
AT3G08010	258643_at	ATAB2; RNA binding	2.54015	3.43479	0	0	0
AT5G48460	248656_at	fimbrin-like protein, putative	2.54219	2.22747	0	0	0
AT3G45780	252543_at	PHOT1 (phototropin 1); kinase	2.54305	2.91089	1	0	0
AT5G49100	248646_at	similar to unknown protein [Arabidopsis thaliana] (TAIR:AT3G06868.1); similar to unnamed protein product [Vitis vinifera] (GB:CAO44794.1)	2.54374	2.2565	0	0	0
AT2G26240	267400_at	Identical to UPF0136 membrane protein At2g26240 [Arabidopsis Thaliana] (GB:O64847); similar to unknown protein [Arabidopsis thaliana] (TAIR:AT3G43520.1); similar to predicted protein [Physcomitrella patens subsp. patens] (GB:EDQ63811.1); contains InterPro domain Protein of unknown function UPF0136, Transmembrane; (InterPro:IPR005349)	2.54407	2.67207	0	0	0
AT4G15100	245531_at	SCPL30 (serine carboxypeptidase-like 30); serine carboxypeptidase	2.54932	2.74656	0	1	0
AT3G53380	251966_at	lectin protein kinase family protein	2.5502	2.44038	0	0	0
AT3G13810	257610_at	ATIDD11 (ARABIDOPSIS THALIANA INDETERMINATE(ID)-DOMAIN 11); nucleic acid binding / transcription factor/ zinc ion binding	2.55152	3.1708	0	0	0
AT1G01620	259431_at	PIP1C (PLASMA MEMBRANE INTRINSIC PROTEIN 1;3); water channel	2.55382	3.48219	0	0	0
AT5G24030	249765_at	SLAH3 (SLAC1 HOMOLOGUE 3); transporter	2.55401	-4.13173	1	0	0
AT4G36470	246236_at	S-adenosyl-L-methionine:carboxyl methyltransferase family protein	2.55541	2.43691	0	1	0
AT5G24490	249742_at	30S ribosomal protein, putative	2.5558	12.8445	0	0	0
AT5G49560	248614_at	similar to unknown protein [Arabidopsis thaliana] (TAIR:AT3G50850.1); similar to unknown [Picea sitchensis] (GB:ABK22976.1); contains domain SSF53335 (SSF53335); contains domain PTHR14614 (PTHR14614)	2.5565	2.38907	1	0	0
AT2G27310	265620_at	F-box family protein	2.56042	2.69715	0	1	0
AT2G43680	260610_at	IQD14; calmodulin binding	2.56251	2.53121	0	0	0
AT3G50930	252131_at	AAA-type ATPase family protein	2.56385	2.27231	0	0	0
AT4G37260	246253_at	AtMYB73/MYB73 (myb domain protein 73); DNA binding / transcription factor	2.56534	2.59482	4	0	0
AT1G69220	260339_at	SIK1 (ERINE/THREONINE KINASE 1); kinase	2.57081	3.30396	0	0	0
AT4G35440	253141_at	CLC-E (CHLORIDE CHANNEL E); voltage-gated chloride channel	2.57438	3.07286	0	0	0
AT1G56230	256220_at	similar to unknown protein [Arabidopsis thaliana] (TAIR:AT2G22660.2); similar to unnamed protein product [Vitis vinifera] (GB:CAO17505.1); similar to hypothetical protein [Vitis vinifera] (GB:CAN65689.1); contains InterPro domain Protein of unknown function DUF1399 (InterPro:IPR009836)	2.57558	3.14694	0	0	0
AT1G01360	261056_at	similar to unknown protein [Arabidopsis thaliana] (TAIR:AT4G01026.1); similar to hypothetical protein [Arabidopsis suecica] (GB:BAF63139.1); contains domain SSF55961 (SSF55961)	2.57627	2.37362	1	0	0
AT1G68150	260432_at	WRKY9 (WRKY DNA-binding protein 9); transcription factor	2.57979	2.46916	1	0	0
AT3G45300	252570_at	IVD (ISOVALERYL-COA-DEHYDROGENASE)	2.58034	9.47141	0	0	0
AT3G62980	251199_at	TIR1 (TRANSPORT INHIBITOR RESPONSE 1); ubiquitin-protein ligase	2.58096	2.62147	2	0	0
AT1G79850	260165_at	RPS17 (ribosomal protein S17); structural constituent of ribosome	2.58155	3.52871	1	0	0
AT4G38490	253001_at	similar to Os09g0450200 [Oryza sativa (japonica cultivar-group)] (GB:NP_001063325.1); similar to hypothetical protein OsI_030553 [Oryza sativa (indica cultivar-group)] (GB:EAZ09321.1)	2.58278	3.39759	0	0	0
AT4G28100	253856_at	Identical to Uncharacterized GPI-anchored protein At4g28100 precursor [Arabidopsis Thaliana] (GB:Q9SUC9;GB:Q8L9X7); similar to unknown protein [Arabidopsis thaliana] (TAIR:AT3G18050.1); similar to unknown [Populus trichocarpa] (GB:ABK95869.1)	2.58433	2.48646	1	0	0
AT1G24510	265010_at	T-complex protein 1 epsilon subunit, putative / TCP-1-epsilon, putative / chaperonin, putative	2.58491	2.2273	0	0	0
AT4G28760	253739_at	similar to unknown protein [Arabidopsis thaliana] (TAIR:AT2G20240.1); similar to hypothetical protein [Vitis vinifera] (GB:CAN81514.1); contains domain PTHR21726:SF7 (PTHR21726:SF7); contains domain PTHR21726 (PTHR21726)	2.58548	2.33397	0	0	0
AT1G23120	264887_at	major latex protein-related / MLP-related	2.58659	2.59852	3	0	0
AT4G28950	253757_at	ARAC7/ATRAC7/ATROP9/RAC7/ROP9 (RHO-RELATED PROTEIN FROM PLANTS 9); GTP binding	2.58798	2.4277	1	0	0
AT5G59360	247715_at	unknown protein	2.59092	2.5709	1	0	0
AT5G58960	247741_at	GIL1 (GRAVITROPIC IN THE LIGHT)	2.59125	2.39311	1	0	0
AT3G50700	252175_at	ATIDD2 (ARABIDOPSIS THALIANA INDETERMINATE(ID)-DOMAIN 2); nucleic acid binding / transcription factor/ zinc ion binding	2.59307	3.63046	1	0	0
AT5G04720	250829_at	ADR1-L2 (ADR1-LIKE 2); ATP binding / nucleoside-triphosphatase/ nucleotide binding / protein binding	2.5939	3.28106	1	1	1
AT5G40910	249320_at	disease resistance protein (TIR-NBS-LRR class), putative	2.59427	3.0096	0	0	0
AT4G02200	255504_at	drought-responsive family protein	2.59481	3.35875	2	2	1
AT4G25620	245229_at	hydroxyproline-rich glycoprotein family protein	2.59518	2.8855	1	0	0
AT3G19960	256623_at	ATATM (myosin 1); motor	2.59594	2.94255	1	0	0
AT3G57080	251662_at	eukaryotic rpb5 RNA polymerase subunit family protein	2.59741	4.00476	0	0	0
AT3G47610	252424_at	transcription regulator/ zinc ion binding	2.59754	3.36158	0	0	0
AT5G26850	246849_at	binding	2.59835	2.75423	0	1	0
AT5G57930	247889_at	APO2 (ACCUMULATION OF PHOTOSYSTEM ONE 2)	2.6024	2.87366	0	0	0
AT5G27150	246763_at	NHX1 (NA+/H+ EXCHANGER); sodium ion transmembrane transporter/ sodium:hydrogen antiporter	2.60283	3.03917	0	0	0
AT5G60800	247594_at	heavy-metal-associated domain-containing protein	2.60343	3.13246	0	0	0
AT2G27050	266302_at	EIL1 (ETHYLENE-INSENSITIVE3-LIKE 1); transcription factor	2.60539	3.316	0	0	0
AT1G26100	245818_at	cytochrome B561 family protein	2.60551	5.63412	1	0	0
AT5G58350	247819_at	WNK4 (Arabidopsis WNK kinase 4); kinase	2.60795	2.41115	3	0	0
AT2G15580	265472_at	zinc finger (C3HC4-type RING finger) family protein	2.6112	2.7792	0	0	0
AT3G09900	258656_at	AtRABE1e/AtRab8E (Arabidopsis Rab GTPase homolog E1e); GTP binding	2.61148	2.74195	1	0	0
AT1G76500	259966_at	DNA-binding family protein	2.61851	3.21061	0	0	0
AT4G14010	245386_at	RALFL32 (RALF-LIKE 32)	2.61941	3.29778	2	0	0
AT5G40740	249345_at	similar to Os02g0329300 [Oryza sativa (japonica cultivar-group)] (GB:NP_001046716.1); similar to hypothetical protein [Vitis vinifera] (GB:CAN71406.1); similar to unnamed protein product [Vitis vinifera] (GB:CAO14622.1)	2.62241	2.3301	1	0	0
AT3G52070	252036_at	similar to unnamed protein product [Vitis vinifera] (GB:CAO40812.1)	2.62449	5.16519	1	1	1
AT2G41530	245115_at	ATSFGH (ARABIDOPSIS THALIANA S-FORMYLGLUTATHIONE HYDROLASE); S-formylglutathione hydrolase/ hydrolase, acting on ester bonds	2.62812	2.37215	0	0	0
AT1G03090	263118_at	MCCA (3-methylcrotonyl-CoA carboxylase 1)	2.62816	6.64923	0	0	0
AT3G26890	258256_at	similar to unknown protein [Arabidopsis thaliana] (TAIR:AT5G41110.1); similar to unnamed protein product [Vitis vinifera] (GB:CAO49066.1); contains domain PTHR13199 (PTHR13199); contains domain PTHR13199:SF3 (PTHR13199:SF3)	2.62969	4.30557	1	0	0
AT1G48280	262250_at	hydroxyproline-rich glycoprotein family protein	2.63009	2.6322	0	2	0
AT3G07990	258633_at	SCPL27 (serine carboxypeptidase-like 27); serine carboxypeptidase	2.63143	2.27439	0	1	0
AT2G21340	263755_at	enhanced disease susceptibility protein, putative / salicylic acid induction deficient protein, putative	2.63474	2.26973	0	0	0
AT2G39940	267346_at	COI1 (CORONATINE INSENSITIVE 1); ubiquitin-protein ligase	2.6361	2.42043	0	0	0
AT2G19810	266695_at	zinc finger (CCCH-type) family protein	2.64001	3.73894	1	1	1
AT3G27350	257710_at	similar to unknown protein [Arabidopsis thaliana] (TAIR:AT5G40700.1); similar to unnamed protein product [Vitis vinifera] (GB:CAO14633.1)	2.64263	2.87846	0	0	0
AT5G56590	247963_at	glycosyl hydrolase family 17 protein	2.64365	3.9581	0	1	0
AT1G74370	260229_at	zinc finger (C3HC4-type RING finger) family protein	2.64416	4.62933	0	1	0
AT2G16440	263612_at	DNA replication licensing factor, putative	2.64626	2.433	0	0	0
AT3G45850	252548_at	kinesin motor protein-related	2.64926	2.28262	0	0	0
AT1G70740	260206_at	protein kinase family protein	2.64953	4.67772	0	2	0
AT3G11520	259290_at	CYCB1;3 (CYCLIN B1;3); cyclin-dependent protein kinase regulator	2.65221	2.5764	0	0	0
AT4G16190	245483_at	cysteine proteinase, putative	2.65224	2.33756	2	0	0
AT3G12870	257134_at	similar to unknown protein [Arabidopsis thaliana] (TAIR:AT5G56120.1); similar to unnamed protein product [Vitis vinifera] (GB:CAO47924.1)	2.65472	2.81628	0	0	0
AT5G20030	246155_at	agenet domain-containing protein	2.65741	2.87063	0	0	0
AT5G47190	248798_at	ribosomal protein L19 family protein	2.65881	2.96955	2	1	1
AT1G15660	261761_at	similar to CENP-C [Arabidopsis arenosa] (GB:AAU04611.1); similar to kinetochore protein [Capsella rubella] (GB:BAF63162.1); contains domain PTHR16684 (PTHR16684); contains domain PTHR16684:SF3 (PTHR16684:SF3)	2.65973	2.38286	0	1	0
AT3G49470	252277_at	NACA2 (NASCENT POLYPEPTIDE-ASSOCIATED COMPLEX SUBUNIT ALPHA-LIKE PROTEIN 2)	2.66031	2.29307	1	0	0
AT5G57900	247863_at	SKIP1 (SKP1 INTERACTING PARTNER 1)	2.66168	3.71824	3	0	0
AT5G17760	250062_at	AAA-type ATPase family protein	2.6674	3.24036	1	0	0
AT1G52200	259841_at	similar to unknown protein [Arabidopsis thaliana] (TAIR:AT3G18470.1); similar to unnamed protein product [Vitis vinifera] (GB:CAO45876.1); contains InterPro domain Protein of unknown function Cys-rich (InterPro:IPR006461)	2.66781	3.11869	0	0	0
AT5G23380	249824_at	similar to unknown protein [Arabidopsis thaliana] (TAIR:AT1G03610.1); similar to unnamed protein product [Vitis vinifera] (GB:CAO45300.1); contains InterPro domain Protein of unknown function DUF789 (InterPro:IPR008507)	2.66926	4.92733	0	0	0
AT1G10340	264434_at	ankyrin repeat family protein	2.67352	2.67871	0	1	0
AT2G27230	265629_at	[AT2G27228, CPuORF6 (Conserved peptide upstream open reading frame 6)];[AT2G27230, LHW (LONESOME HIGHWAY); protein homodimerization/ transcription activator/ transcription factor]	2.6809	2.77	0	0	0
AT5G10860	250409_at	CBS domain-containing protein	2.68193	3.30959	0	0	0
AT1G72250	259851_at	kinesin motor protein-related	2.68369	2.69949	1	0	0
AT2G28450	265274_at	zinc finger (CCCH-type) family protein	2.68444	2.34449	0	0	0
AT3G47800	252387_at	aldose 1-epimerase family protein	2.688	7.01975	0	0	0
AT3G01830	258947_at	calmodulin-related protein, putative	2.68954	2.63102	1	3	1
AT5G48310	248691_at	similar to unknown protein [Arabidopsis thaliana] (TAIR:AT4G24610.1); similar to unknown protein [Arabidopsis thaliana] (TAIR:AT5G65440.1); similar to predicted protein [Physcomitrella patens subsp. patens] (GB:EDQ82245.1); similar to predicted protein [Physcomitrella patens subsp. patens] (GB:EDQ70121.1); similar to unnamed protein product [Vitis vinifera] (GB:CAO41110.1); contains InterPro doma…	2.69096	2.49856	0	0	0
AT5G16030	246487_at	similar to unknown protein [Arabidopsis thaliana] (TAIR:AT3G02500.1); similar to hypothetical protein [Cleome spinosa] (GB:ABD96956.1)	2.69113	3.89017	0	0	0
AT4G05520	255236_at	calcium-binding EF hand family protein	2.692	2.37334	0	0	0
AT4G11880	254896_at	AGL14 (AGAMOUS-LIKE 14); DNA binding / transcription factor	2.69597	3.07655	0	0	0
AT5G47850	248775_at	protein kinase, putative	2.69866	2.85827	0	2	0
AT5G66055	247079_at	AKRP/EMB2036 (EMBRYO DEFECTIVE 2036); protein binding	2.70218	3.06369	0	0	0
AT1G76540	259978_at	CDKB2;1 (CYCLIN-DEPENDENT KINASE B2;1); kinase	2.70309	2.9299	0	1	0
AT3G60510	251421_at	enoyl-CoA hydratase/isomerase family protein	2.70665	3.03752	3	0	0
AT1G22790	264205_at	similar to unknown protein [Arabidopsis thaliana] (TAIR:AT1G34010.1); similar to hypothetical protein OsJ_002345 [Oryza sativa (japonica cultivar-group)] (GB:EAZ12520.1)	2.70702	3.26509	1	0	0
AT2G35800	263943_at	mitochondrial substrate carrier family protein	2.70738	4.87352	2	0	0
AT5G61900	247493_at	BON1 (BONZAI1); calcium-dependent phospholipid binding	2.70929	2.43065	1	0	0
AT5G14620	250139_at	DRM2 (DOMAINS REARRANGED METHYLTRANSFERASE 2)	2.70944	3.41389	3	0	0
AT5G67460	246994_at	glycosyl hydrolase family protein 17	2.71233	2.89975	2	0	0
AT3G26490	256872_at	phototropic-responsive NPH3 family protein	2.71337	2.79062	0	0	0
AT5G65210	247199_at	TGA1; DNA binding / calmodulin binding / transcription factor	2.71439	2.69198	0	2	0
AT3G02240	259120_at	similar to unknown protein [Arabidopsis thaliana] (TAIR:AT3G02242.1)	2.715	2.3337	1	0	0
AT1G51420	260517_at	sucrose-phosphatase, putative	2.71603	2.31835	1	0	0
AT5G59970	247692_s_at	[AT5G59970, histone H4];[AT5G59690, histone H4]	2.71711	3.28651	1	2	1
AT5G59690	247692_s_at	[AT5G59970, histone H4];[AT5G59690, histone H4]	2.71711	3.28651	1	2	1
AT5G16810	246449_at	ATP binding / protein kinase	2.71736	2.92258	1	0	0
AT1G15000	260739_at	SCPL50 (serine carboxypeptidase-like 50); serine carboxypeptidase	2.71835	2.81966	1	0	0
AT1G25580	255739_at	ANAC008 (Arabidopsis NAC domain containing protein 8); transcription factor	2.72002	2.51648	0	0	0
AT4G32260	253420_at	ATP synthase family	2.7207	4.16721	1	0	0
AT5G27740	246738_at	EMB2775 (EMBRYO DEFECTIVE 2775); DNA binding / nucleoside-triphosphatase/ nucleotide binding	2.7232	2.40071	0	0	0
AT4G15530	245528_at	PPDK (PYRUVATE ORTHOPHOSPHATE DIKINASE); kinase/ pyruvate, phosphate dikinase	2.72468	10.471	0	0	0
AT2G16800	265353_at	high-affinity nickel-transport family protein	2.72813	3.41992	0	0	0
AT2G19580	265935_at	TET2 (TETRASPANIN2)	2.72906	2.29075	1	0	0
AT5G24690	246959_at	similar to RER1 (RETICULATA-RELATED 1) [Arabidopsis thaliana] (TAIR:AT5G22790.1); similar to unnamed protein product [Vitis vinifera] (GB:CAO24736.1)	2.89834	2.36254	0	0	0
AT2G33060	267596_s_at	[AT2G33060, leucine-rich repeat family protein];[AT2G33050, leucine-rich repeat family protein]	2.7309	3.25267	0	0	0
AT2G33050	267596_s_at	[AT2G33060, leucine-rich repeat family protein];[AT2G33050, leucine-rich repeat family protein]	2.7309	3.25267	1	0	0
AT2G13820	265656_at	protease inhibitor/seed storage/lipid transfer protein (LTP) family protein	2.73173	2.35127	0	0	0
AT1G67840	245201_at	ATP-binding region, ATPase-like domain-containing protein	2.73383	4.11143	1	0	0
AT2G02040	265220_at	ATPTR2-B (NITRATE TRANSPORTER 1); transporter	2.73653	2.82896	0	0	0
AT5G17230	250095_at	PSY (PHYTOENE SYNTHASE); geranylgeranyl-diphosphate geranylgeranyltransferase	2.74135	3.12891	0	0	0
AT5G15600	246540_at	SP1L4 (SPIRAL1-LIKE4)	2.74158	2.31379	3	0	0
AT2G24060	266575_at	translation initiation factor 3 (IF-3) family protein	2.74321	3.38299	1	0	0
AT1G02305	259416_at	cathepsin B-like cysteine protease, putative	2.74613	2.63947	0	0	0
AT5G44200	249036_at	CBP20 (CAP-BINDING PROTEIN 20); RNA binding	2.74833	2.47009	0	0	0
AT3G22970	256828_at	[AT3G22970, similar to unknown protein [Arabidopsis thaliana] (TAIR:AT4G14620.1); similar to unknown [Populus trichocarpa] (GB:ABK95342.1); contains InterPro domain Protein of unknown function DUF506, plant (InterPro:IPR006502)];[AT3G22968, CPuORF59 (Conserved peptide upstream open reading frame 59)]	2.749	2.79127	3	0	0
AT4G30690	253597_at	translation initiation factor 3 (IF-3) family protein	2.75088	4.85916	0	1	0
AT5G65700	247153_at	BAM1 (big apical meristem 1); ATP binding / kinase/ protein serine/threonine kinase	2.7524	4.34183	0	0	0
AT3G57040	251665_at	ARR9 (RESPONSE REACTOR 4); transcription regulator	2.75383	3.42423	3	0	0
AT4G13580	254718_at	disease resistance-responsive family protein	2.7569	3.73356	0	0	0
AT2G20050	265581_at	protein serine/threonine phosphatase	2.75806	2.45731	0	0	0
AT3G03910	259346_at	glutamate dehydrogenase, putative	2.75905	2.56824	1	0	0
AT5G57130	247948_at	protein binding	2.76051	3.30972	1	0	0
AT2G31990	265728_at	exostosin family protein	2.76145	4.35593	0	0	0
AT4G16130	245478_at	ARA1 (ARABINOSE KINASE); ATP binding / galactokinase	2.76505	3.63761	0	0	0
AT2G32440	266335_at	KAO2 (ENT-KAURENOIC ACID HYDROXYLASE 2); oxygen binding	2.76646	3.19237	0	0	0
AT1G20010	261230_at	TUB5 (tubulin beta-5 chain)	2.76719	2.41315	0	0	0
AT2G25735	266658_at	unknown protein	2.76944	2.62545	0	0	0
AT2G34670	267311_at	proline-rich family protein	2.7716	4.12118	0	0	0
AT1G30610	263220_at	EMB2279 (EMBRYO DEFECTIVE 2279)	2.77215	3.1017	0	0	0
AT1G73530	245778_at	RNA recognition motif (RRM)-containing protein	2.77575	3.9144	1	0	0
AT1G60390	264277_at	BURP domain-containing protein / polygalacturonase, putative	2.77841	2.33195	0	0	0
AT5G22740	249911_at	ATCSLA02 (Cellulose synthase-like A2); transferase, transferring glycosyl groups	2.77859	3.02767	0	0	0
AT2G25710	265887_at	HCS1 (HOLOCARBOXYLASE SYNTHASE); catalytic	2.78299	2.85968	0	0	0
AT3G61870	251243_at	similar to unknown [Populus trichocarpa] (GB:ABK95718.1)	2.7839	2.44756	1	0	0
AT4G32040	253466_at	KNAT5 (KNOTTED1-LIKE HOMEOBOX GENE 5); transcription factor	2.785	2.68013	0	0	0
AT4G39040	252922_at	similar to unknown protein [Arabidopsis thaliana] (TAIR:AT2G21350.1); similar to unnamed protein product [Vitis vinifera] (GB:CAO47229.1); contains InterPro domain CRS1/YhbY (InterPro:IPR001890)	2.78783	4.79795	1	0	0
AT1G02050	264175_at	chalcone and stilbene synthase family protein	2.79285	2.44701	1	0	0
AT2G45670	267511_at	calcineurin B subunit-related	2.79413	2.53377	1	1	1
AT1G63470	261549_at	DNA-binding family protein	2.79897	2.76648	0	0	0
AT3G62110	251261_at	glycoside hydrolase family 28 protein / polygalacturonase (pectinase) family protein	2.79931	2.92009	1	0	0
AT4G16000	245353_at	similar to unknown protein [Arabidopsis thaliana] (TAIR:AT4G15990.1)	2.8006	9.12052	0	0	0
AT5G11450	250371_at	oxygen-evolving complex-related	2.80111	2.45443	0	0	0
AT1G70100	264700_at	similar to unknown protein [Arabidopsis thaliana] (TAIR:AT1G24160.1); similar to unnamed protein product [Vitis vinifera] (GB:CAO40971.1)	2.80151	2.78773	0	0	0
AT3G51830	246300_at	ATG5 (G5p-related protein); phosphoinositide 5-phosphatase	2.80306	2.67533	1	0	0
AT5G15530	246565_at	BCCP2 (biotin carboxyl carrier protein 2); biotin binding	2.80478	2.38121	0	0	0
AT3G59930	251438_s_at	[AT3G59930, Encodes a defensin-like (DEFL) family protein.];[AT5G33355, Encodes a defensin-like (DEFL) family protein.]	2.8127	3.1682	0	0	0
AT5G33355	251438_s_at	[AT3G59930, Encodes a defensin-like (DEFL) family protein.];[AT5G33355, Encodes a defensin-like (DEFL) family protein.]	2.8127	3.1682	1	0	0
AT5G03180	250938_at	zinc finger (C3HC4-type RING finger) family protein	2.81703	3.69742	1	0	0
AT4G29380	253714_at	protein kinase family protein / WD-40 repeat family protein	2.81932	2.61356	2	0	0
AT1G50480	261864_s_at	[AT1G50480, THFS (10-FORMYLTETRAHYDROFOLATE SYNTHETASE); ATP binding / formate-tetrahydrofolate ligase];[AT2G12280, ligase, putative];[AT2G12200, ligase, putative]	2.82103	2.91826	0	0	0
AT2G12280	261864_s_at	[AT1G50480, THFS (10-FORMYLTETRAHYDROFOLATE SYNTHETASE); ATP binding / formate-tetrahydrofolate ligase];[AT2G12280, ligase, putative];[AT2G12200, ligase, putative]	2.82103	2.91826	0	0	0
AT2G12200	261864_s_at	[AT1G50480, THFS (10-FORMYLTETRAHYDROFOLATE SYNTHETASE); ATP binding / formate-tetrahydrofolate ligase];[AT2G12280, ligase, putative];[AT2G12200, ligase, putative]	2.82103	2.91826	0	0	0
AT2G28800	266224_at	ALB3 (ALBINO 3); P-P-bond-hydrolysis-driven protein transmembrane transporter	2.82416	3.39586	0	1	0
AT3G10230	259140_at	LYC (LYCOPENE CYCLASE); lycopene beta cyclase	2.82627	6.34953	1	0	0
AT1G07320	261078_at	RPL4 (ribosomal protein L4); poly(U) binding / structural constituent of ribosome	2.82676	3.04572	0	1	0
AT2G21790	263882_at	R1/RNR1 (RIBONUCLEOTIDE REDUCTASE 1); ribonucleoside-diphosphate reductase	2.82734	2.77997	0	0	0
AT5G14320	250190_at	30S ribosomal protein S13, chloroplast (CS13)	2.82734	6.24036	1	0	0
AT4G25910	254038_at	NFU3 (NFU domain protein 3)	2.82859	4.80151	0	1	0
AT3G57540	251644_at	remorin family protein	2.8394	4.82737	4	0	0
AT1G72310	260454_at	ATL3 (Arabidopsis T?xicos en Levadura 3); protein binding / zinc ion binding	2.8398	2.84836	0	0	0
AT3G63200	251174_at	PLA IIIB/PLP9 (Patatin-like protein 9); nutrient reservoir	2.84079	3.18392	1	0	0
AT5G27950	246759_at	kinesin motor protein-related	2.84783	3.62413	1	1	1
AT5G25090	246920_at	plastocyanin-like domain-containing protein	2.84945	2.89694	1	1	1
AT1G07110	256036_at	F2KP (FRUCTOSE-2,6-BISPHOSPHATASE); fructose-2,6-bisphosphate 2-phosphatase	2.84991	2.88211	0	0	0
AT2G23600	267126_s_at	[AT2G23600, ACL (ACETONE-CYANOHYDRIN LYASE); hydrolase];[AT2G23590, hydrolase, alpha/beta fold family protein]	2.85307	5.4066	2	0	0
AT2G23590	267126_s_at	[AT2G23600, ACL (ACETONE-CYANOHYDRIN LYASE); hydrolase];[AT2G23590, hydrolase, alpha/beta fold family protein]	2.85307	5.4066	2	0	0
AT5G02010	251080_at	ATROPGEF7/ROPGEF7 (KINASE PARTNER PROTEIN-LIKE); Rho guanyl-nucleotide exchange factor/	2.85592	2.39478	0	0	0
AT5G02840	250972_at	LCL1 (LHY/CCA1-LIKE 1); DNA binding / transcription factor	2.856	3.94117	0	0	0
AT2G33630	255797_at	3-beta hydroxysteroid dehydrogenase/isomerase family protein	2.85614	2.66567	0	0	0
AT2G42890	265266_at	AML2; RNA binding	2.85638	3.17172	0	0	0
AT3G45730	252539_at	unknown protein	2.86426	4.55554	4	1	1
AT3G59060	251497_at	PIL6 (PHYTOCHROME-INTERACTING FACTOR 5); DNA binding / transcription factor	2.86466	3.39134	2	0	0
AT5G17300	250099_at	myb family transcription factor	2.86486	3.29463	1	0	0
AT5G25590	246899_at	similar to unknown protein [Arabidopsis thaliana] (TAIR:AT1G52320.3); similar to unknown protein [Arabidopsis thaliana] (TAIR:AT1G52320.4); similar to unknown protein [Arabidopsis thaliana] (TAIR:AT1G52320.2); similar to unnamed protein product [Vitis vinifera] (GB:CAO44106.1); contains InterPro domain Actin-binding FH2 (InterPro:IPR015425); contains InterPro domain Protein of unknown function DU…	2.86906	2.49944	1	1	1
AT4G20270	254515_at	BAM3 (big apical meristem 3); ATP binding / protein serine/threonine kinase	2.86948	3.34308	0	0	0
AT5G36170	249691_at	HCF109 (HIGH CHLOROPHYLL FLUORESCENT 109); translation release factor	2.87002	4.14742	0	0	0
AT1G18370	261660_at	HIK (HINKEL); microtubule motor	2.87039	2.49112	0	0	0
AT4G14540	245592_at	CCAAT-box binding transcription factor subunit B (NF-YB) (HAP3 ) (AHAP3) family	2.87077	2.84628	1	1	1
AT3G29430	256738_at	geranylgeranyl pyrophosphate synthase, putative / GGPP synthetase, putative / farnesyltranstransferase, putative	2.87466	2.42507	0	0	0
AT1G75130	259954_at	CYP721A1 (cytochrome P450, family 721, subfamily A, polypeptide 1); oxygen binding	2.87609	2.65226	0	0	0
AT3G25920	258076_at	RPL15 (ribosomal protein L15)	2.87924	3.86876	0	0	0
AT2G45470	251395_at	FLA8 (Arabinogalactan protein 8)	2.88462	3.61897	2	0	0
AT4G39510	252911_at	CYP96A12 (cytochrome P450, family 96, subfamily A, polypeptide 12); oxygen binding	2.8861	4.23604	0	0	0
AT3G25980	258067_at	mitotic spindle checkpoint protein, putative (MAD2)	2.89821	2.92468	0	0	0
AT4G29910	253703_at	ATORC5/ORC5 (Origin recognition complex protein 5); protein binding	2.90122	2.74113	0	0	0
AT5G51110	248449_at	similar to dehydratase family [Arabidopsis thaliana] (TAIR:AT1G29810.1); similar to unnamed protein product [Vitis vinifera] (GB:CAO62291.1); contains InterPro domain Transcriptional coactivator/pterin dehydratase (InterPro:IPR001533)	2.90767	6.76597	2	0	0
AT4G14720	245572_at	PPD2 (PEAPOD 2)	2.90787	2.88761	0	0	0
AT5G03230	250937_at	similar to unknown protein [Arabidopsis thaliana] (TAIR:AT5G60680.1); similar to unnamed protein product [Vitis vinifera] (GB:CAO21845.1); contains InterPro domain Protein of unknown function DUF584 (InterPro:IPR007608)	2.91369	4.91299	1	0	0
AT3G21390	256819_at	mitochondrial substrate carrier family protein	2.91603	3.23908	0	0	0
AT5G14260	250170_at	SET domain-containing protein	2.91977	3.69775	0	1	0
AT4G09010	255078_at	APX4 (ASCORBATE PEROXIDASE 4); peroxidase	2.92641	3.32125	0	0	0
AT1G31120	263699_at	KUP10 (K+ transporter 10); potassium ion transmembrane transporter	2.92796	3.09757	1	0	0
AT1G66090	256526_at	disease resistance protein (TIR-NBS class), putative	2.92969	6.27817	0	2	0
AT3G04210	258537_at	disease resistance protein (TIR-NBS class), putative	2.93238	3.22219	0	0	0
AT1G30750	263227_at	similar to Hypothetical protein CBG24759 [Caenorhabditis briggsae] (GB:CAE56916.1); contains InterPro domain Protein of unknown function DUF1720 (InterPro:IPR013182)	2.93315	2.50413	1	0	0
AT2G21650	263549_at	MEE3 (maternal effect embryo arrest 3); DNA binding / transcription factor	2.93732	5.61509	0	0	0
AT5G24590	249746_at	ANAC091/TIP (TCV-INTERACTING PROTEIN); transcription coactivator/ transcription factor	2.93765	3.04191	1	2	1
AT3G23230	257918_at	ethylene-responsive factor, putative	2.94087	4.18603	0	1	0
AT4G20430	254466_at	subtilase family protein	2.94209	2.87491	0	0	0
AT4G10890	254943_at	similar to unknown protein [Arabidopsis thaliana] (TAIR:AT1G43722.1); similar to unnamed protein product [Vitis vinifera] (GB:CAO69488.1)	2.94215	2.72417	0	0	0
AT5G59700	247686_at	protein kinase, putative	2.94245	2.82333	0	0	0
AT4G14990	245282_at	similar to unknown protein [Arabidopsis thaliana] (TAIR:AT3G22270.1); similar to unnamed protein product [Vitis vinifera] (GB:CAO43108.1); similar to hypothetical protein [Vitis vinifera] (GB:CAN68728.1); contains domain PTHR21551 (PTHR21551)	2.94359	2.6155	0	0	0
AT1G75800	262727_at	pathogenesis-related thaumatin family protein	2.9439	4.39328	1	0	0
AT5G01620	251108_at	similar to unknown protein [Arabidopsis thaliana] (TAIR:AT2G38320.1); similar to unnamed protein product [Vitis vinifera] (GB:CAO48780.1); contains InterPro domain Protein of unknown function DUF231, plant (InterPro:IPR004253)	2.94842	2.56503	1	0	0
AT3G04810	259083_at	ATNEK2; kinase	2.95798	3.38839	0	0	0
AT5G05890	250751_at	UDP-glucoronosyl/UDP-glucosyl transferase family protein	2.96699	2.88736	1	0	0
AT3G56910	246294_at	PSRP5 (PLASTID-SPECIFIC 50S RIBOSOMAL PROTEIN 5)	2.97006	3.96058	2	1	1
AT3G18370	257734_at	ATSYTF/NTMC2T3/NTMC2TYPE3/SYTF	2.97035	2.50992	0	1	0
AT4G34190	253272_at	SEP1 (STRESS ENHANCED PROTEIN 1)	2.97111	2.63783	1	0	0
AT5G02550	251010_at	unknown protein	2.97299	5.50092	0	0	0
AT2G24420	265664_at	DNA repair ATPase-related	2.97321	3.64783	2	0	0
AT1G05190	264575_at	EMB2394 (EMBRYO DEFECTIVE 2394); structural constituent of ribosome	2.97467	4.0878	0	0	0
AT5G47410	248786_at	similar to hypothetical protein 25.t00068 [Brassica oleracea] (GB:ABD64961.1)	2.97504	2.53557	0	0	0
AT4G01440	255576_at	nodulin MtN21 family protein	2.97966	4.45096	0	0	0
AT1G64510	261954_at	ribosomal protein S6 family protein	2.98411	4.95508	0	0	0
AT2G32020	265668_at	GCN5-related N-acetyltransferase (GNAT) family protein	2.98965	3.07283	1	0	0
AT5G40920	249321_at	pseudogene, disease resistance protein (TIR-NBS-LRR class), putative, domain signature TIR-NBS-LRR exists, suggestive of a disease resistance protein.	2.99832	4.54293	0	0	0
AT2G17820	264790_at	ATHK1 (HISTIDINE KINASE 1)	2.99863	3.58653	0	0	0
AT5G57100	247944_at	transporter-related	2.99944	3.18132	3	2	1
AT3G11560	259292_at	similar to unknown protein [Arabidopsis thaliana] (TAIR:AT5G06220.1); similar to hypothetical protein OsJ_026592 [Oryza sativa (japonica cultivar-group)] (GB:EAZ43109.1); similar to hypothetical protein OsI_028617 [Oryza sativa (indica cultivar-group)] (GB:EAZ07385.1); similar to unknown protein [Oryza sativa (japonica cultivar-group)] (GB:BAD09288.1); contains InterPro domain LETM1-like (InterPr…	3.01079	4.03881	2	0	0
AT1G73470	245730_at	similar to unnamed protein product [Vitis vinifera] (GB:CAO68549.1)	3.02088	2.70573	1	0	0
AT5G63190	247374_at	MA3 domain-containing protein	3.0231	4.27678	1	0	0
AT5G54770	248128_at	THI1 (THIAZOLE REQUIRING)	3.02796	2.61302	0	0	0
AT1G49750	261598_at	leucine-rich repeat family protein	3.02941	4.10886	0	0	0
AT5G14070	250223_at	ROXY2; thiol-disulfide exchange intermediate	3.03281	6.12063	0	1	0
AT2G43620	260556_at	chitinase, putative	3.03368	3.06699	0	0	0
AT2G32150	265680_at	haloacid dehalogenase-like hydrolase family protein	3.03729	2.70508	4	2	1
AT1G16680	246322_at	DNAJ heat shock N-terminal domain-containing protein / S-locus protein, putative	3.0408	3.7571	0	0	0
AT2G33800	267435_at	ribosomal protein S5 family protein	3.04223	5.27333	0	0	0
AT1G31950	255751_at	terpene synthase/cyclase family protein	3.04488	2.82044	1	0	0
AT2G43910	267233_s_at	[AT2G43910, thiol methyltransferase, putative];[AT2G43920, thiol methyltransferase, putative]	3.04708	4.27061	1	0	0
AT2G43920	267233_s_at	[AT2G43910, thiol methyltransferase, putative];[AT2G43920, thiol methyltransferase, putative]	3.04708	4.27061	0	0	0
AT3G49530	252278_at	ANAC062 (Arabidopsis NAC domain containing protein 62); transcription factor	3.05736	2.69254	2	3	1
AT5G47640	248764_at	CCAAT-box binding transcription factor subunit B (NF-YB) (HAP3 ) (AHAP3) family (Hap3b)	3.06763	2.92506	3	2	1
AT5G10520	250443_at	RBK1 (ROP BINDING PROTEIN KINASES 1); kinase	3.07901	3.95518	0	0	0
AT2G40480	255876_at	similar to unknown protein [Arabidopsis thaliana] (TAIR:AT3G56270.1); similar to unknown [Populus trichocarpa] (GB:ABK92463.1); contains InterPro domain Protein of unknown function DUF827, plant (InterPro:IPR008545)	3.08261	3.83617	0	0	0
AT4G26260	254001_at	MIOX4 (MYO-INOSITOL OXYGENASE 4)	3.08507	5.86018	0	0	0
AT1G10910	260465_at	similar to PTAC2 (PLASTID TRANSCRIPTIONALLY ACTIVE2) [Arabidopsis thaliana] (TAIR:AT1G74850.1); similar to hypothetical protein OsI_002384 [Oryza sativa (indica cultivar-group)] (GB:EAY74537.1); similar to putative PPR protein [Oryza sativa (japonica cultivar-group)] (GB:BAD87953.1); similar to unnamed protein product [Vitis vinifera] (GB:CAO24702.1); contains InterPro domain Pentatricopeptide re…	3.10042	3.46722	0	1	0
AT5G01610	251107_at	Identical to Uncharacterized protein At5g01610 [Arabidopsis Thaliana] (GB:Q9M015;GB:Q0WT00;GB:Q84VV4); similar to unknown protein [Arabidopsis thaliana] (TAIR:AT3G08890.1); similar to unknown protein [Arabidopsis thaliana] (TAIR:AT3G08890.2); similar to hypothetical protein [Vitis vinifera] (GB:CAN63135.1); contains InterPro domain Protein of unknown function DUF538 (InterPro:IPR007493)	3.10099	4.07302	2	1	1
AT5G47720	248779_at	acetyl-CoA C-acyltransferase, putative / 3-ketoacyl-CoA thiolase, putative	3.10631	3.77084	1	1	1
AT1G01240	261026_at	similar to unknown protein [Arabidopsis thaliana] (TAIR:AT2G46550.1); similar to unnamed protein product [Vitis vinifera] (GB:CAO48635.1)	3.10825	5.38269	5	0	0
AT3G63190	251172_at	RRF (RIBOSOME RECYCLING FACTOR, CHLOROPLAST PRECURSOR)	3.11068	4.29293	1	0	0
AT1G30370	256306_at	lipase class 3 family protein	3.1114	4.14566	0	0	0
AT2G01760	265869_at	ARR14 (ARABIDOPSIS RESPONSE REGULATOR 14); transcription factor/ two-component response regulator	3.11424	3.40701	0	0	0
AT5G61250	247570_at	ATGUS1 (ARABIDOPSIS THALIANA GLUCURONIDASE 1); beta-glucuronidase	3.11528	3.16784	0	0	0
AT5G04810	250856_at	pentatricopeptide (PPR) repeat-containing protein	3.11876	4.34237	0	0	0
AT2G38790	266396_at	unknown protein	3.12455	3.35741	2	0	0
AT1G30440	261796_at	phototropic-responsive NPH3 family protein	3.12558	3.75817	0	0	0
AT4G37470	253053_at	hydrolase, alpha/beta fold family protein	3.1284	3.68886	1	0	0
AT5G16180	246493_at	ATCRS1/CRS1 (ARABIDOPSIS ORTHOLOG OF MAIZE CHLOROPLAST SPLICING FACTOR CRS1)	3.12852	3.62348	1	0	0
AT5G14230	250201_at	ankyrin repeat family protein	3.12915	3.5915	0	0	0
AT5G53490	248224_at	thylakoid lumenal 17.4 kDa protein, chloroplast	3.13001	6.58743	1	0	0
AT1G70300	264338_at	KUP6 (K+ uptake permease 6); potassium ion transmembrane transporter	3.13099	2.89759	0	0	0
AT1G14920	262850_at	GAI (GA INSENSITIVE); transcription factor	3.14384	3.03391	0	0	0
AT3G24120	257250_at	myb family transcription factor	3.14502	2.62956	0	0	0
AT5G02250	251040_at	EMB2730/RNR1 (EMBRYO DEFECTIVE 2730); RNA binding / ribonuclease	3.14589	3.19459	0	0	0
AT3G49360	252282_at	glucosamine/galactosamine-6-phosphate isomerase family protein	3.14796	3.3488	0	0	0
AT4G38890	252968_at	dihydrouridine synthase family protein	3.1506	2.70425	0	1	0
AT3G29575	255723_at	similar to TMAC2 (TWO OR MORE ABRES-CONTAINING GENE 2) [Arabidopsis thaliana] (TAIR:AT3G02140.1); similar to unnamed protein product [Vitis vinifera] (GB:CAO49169.1); contains InterPro domain Protein of unknown function DUF1675 (InterPro:IPR012463)	3.15136	3.94073	7	0	0
AT5G51970	248398_at	sorbitol dehydrogenase, putative / L-iditol 2-dehydrogenase, putative	3.15233	3.79394	0	0	0
AT1G53170	261315_at	ATERF-8/ATERF8 (ETHYLENE RESPONSE ELEMENT BINDING FACTOR 4); DNA binding / transcription factor/ transcription repressor	3.15402	6.37828	1	0	0
AT2G39450	266963_at	ATMTP11/MTP11; cation transmembrane transporter/ manganese ion transmembrane transporter/ manganese:hydrogen antiporter	3.15777	4.65904	4	0	0
AT3G56140	251719_at	similar to unknown protein [Arabidopsis thaliana] (TAIR:AT2G40400.2); similar to unknown protein [Arabidopsis thaliana] (TAIR:AT2G40400.1); similar to hypothetical protein [Vitis vinifera] (GB:CAN64033.1); similar to unnamed protein product [Vitis vinifera] (GB:CAO41449.1); similar to hypothetical protein OsI_004191 [Oryza sativa (indica cultivar-group)] (GB:EAY76344.1); contains InterPro domain …	3.15905	7.54399	0	0	0
AT1G21360	260926_at	GLTP2 (GLYCOLIPID TRANSFER PROTEIN 2); glycolipid binding / glycolipid transporter	3.15962	2.81294	0	0	0
AT5G66230	247134_at	similar to unknown protein [Arabidopsis thaliana] (TAIR:AT3G51230.1); similar to unnamed protein product [Vitis vinifera] (GB:CAO48217.1)	3.17486	2.8045	1	0	0
AT5G27270	246818_at	EMB976 (EMBRYO DEFECTIVE 976)	3.18233	3.21549	0	0	0
AT2G46750	266712_at	FAD-binding domain-containing protein	3.18991	4.1819	0	0	0
AT5G08620	250538_at	STRS2 (STRESS RESPONSE SUPPRESSOR 2); ATP-dependent helicase	3.19189	3.66932	3	0	0
AT4G23870	254193_at	similar to unknown protein [Arabidopsis thaliana] (TAIR:AT4G11020.1)	3.19724	3.56753	1	0	0
AT1G07260	256053_at	UDP-glucoronosyl/UDP-glucosyl transferase family protein	3.19997	3.80326	0	0	0
AT1G80770	261882_at	PDE318 (PIGMENT DEFECTIVE 318); GTP binding	3.20149	3.96711	1	0	0
AT3G56710	246293_at	SIB1 (SIGMA FACTOR BINDING PROTEIN 1); binding	3.20685	5.02318	0	1	0
AT2G43030	265247_at	ribosomal protein L3 family protein	3.21119	7.38859	1	0	0
AT2G04690	263647_at	cellular repressor of E1A-stimulated genes (CREG) family	3.23146	10.5535	0	0	0
AT1G51140	245748_at	basic helix-loop-helix (bHLH) family protein	3.23759	3.70867	4	0	0
AT2G27060	266303_at	ATP binding / protein serine/threonine kinase	3.23777	3.13638	0	0	0
AT4G27800	253834_at	protein phosphatase 2C PPH1 / PP2C PPH1 (PPH1)	3.24946	4.75934	0	1	0
AT1G61340	264758_at	F-box family protein	3.26014	4.23385	2	0	0
AT5G56900	247987_at	CwfJ-like family protein / zinc finger (CCCH-type) family protein	3.26131	2.8782	0	0	0
AT5G66880	247043_at	SNRK2-3/SNRK2.3/SRK2I (SNF1-RELATED PROTEIN KINASE 2.3); kinase/ protein kinase	3.26358	3.13221	0	1	0
AT3G12080	256274_at	EMB2738 (EMBRYO DEFECTIVE 2738); GTP binding	3.27215	2.98424	0	0	0
AT5G22640	249900_at	EMB1211 (EMBRYO DEFECTIVE 1211)	3.27279	2.77598	1	0	0
AT1G01770	261558_at	similar to hypothetical protein [Vitis vinifera] (GB:CAN74802.1); similar to unnamed protein product [Vitis vinifera] (GB:CAO39542.1); similar to hypothetical protein OsI_024980 [Oryza sativa (indica cultivar-group)] (GB:EAZ03748.1); contains InterPro domain Protein of unknown function DUF1446 (InterPro:IPR010839)	3.27365	5.71319	1	0	0
AT1G01510	259438_at	AN (ANGUSTIFOLIA)	3.27571	3.58657	0	0	0
AT5G16250	246505_at	similar to unknown protein [Arabidopsis thaliana] (TAIR:AT3G02640.1); similar to unnamed protein product [Vitis vinifera] (GB:CAO50168.1)	3.2771	3.82138	2	1	1
AT3G20230	257132_at	50S ribosomal protein L18 family	3.2772	4.50741	0	0	0
AT2G32710	267557_at	KRP4 (KIP-RELATED PROTEIN 4)	3.27778	3.08221	1	0	0
AT1G47270	260502_at	AtTLP6 (TUBBY LIKE PROTEIN 6); phosphoric diester hydrolase/ transcription factor	3.2928	5.63256	0	1	0
AT2G35780	265795_at	SCPL26 (serine carboxypeptidase-like 26); serine carboxypeptidase	3.29543	3.09826	1	0	0
AT5G45700	248963_at	NLI interacting factor (NIF) family protein	3.30402	3.50705	3	0	0
AT4G04640	255290_at	ATPC1 (ATP synthase gamma chain 1)	3.30674	4.68174	0	0	0
AT4G33270	253340_s_at	[AT4G33270, CDC20.1; signal transducer];[AT4G33260, CDC20.2; signal transducer]	3.30797	2.96149	1	0	0
AT4G33260	253340_s_at	[AT4G33270, CDC20.1; signal transducer];[AT4G33260, CDC20.2; signal transducer]	3.30797	2.96149	0	0	0
AT3G26520	257313_at	TIP2 (TONOPLAST INTRINSIC PROTEIN 2); water channel	3.30906	3.41866	1	0	0
AT4G09640	255043_at	similar to permease-related [Arabidopsis thaliana] (TAIR:AT1G34470.1); similar to hypothetical protein [Vitis vinifera] (GB:CAN81783.1); contains InterPro domain Protein of unknown function DUF803 (InterPro:IPR008521)	3.31637	3.47957	1	0	0
AT3G53420	251962_at	PIP2A (PLASMA MEMBRANE INTRINSIC PROTEIN 2A); water channel	3.3174	5.73547	0	0	0
AT5G25475	246906_at	DNA binding	3.3195	5.47259	0	0	0
AT3G48360	252367_at	BT2 (BTB AND TAZ DOMAIN PROTEIN 2); protein binding / transcription factor/ transcription regulator	3.32485	4.18105	1	0	0
AT5G35330	246611_at	MBD02 (methyl-CpG-binding domain 2); DNA binding	3.32532	3.97679	0	0	0
AT2G25900	266656_at	ATCTH (Arabidopsis thaliana Cys3His zinc finger protein); transcription factor	3.32649	4.59026	2	0	0
AT1G56220	256225_at	dormancy/auxin associated family protein	3.33007	8.92085	0	0	0
AT5G54280	248204_at	ATM2 (ARABIDOPSIS THALIANA MYOSIN 4)	3.33319	5.77562	0	0	0
AT2G45960	266927_at	PIP1B (plasma membrane intrinsic protein 1;2); water channel	3.33348	3.82907	0	0	0
AT4G17490	245250_at	ATERF6 (ETHYLENE RESPONSIVE ELEMENT BINDING FACTOR 6); DNA binding / transcription factor	3.33967	6.84478	1	1	1
AT3G11770	258784_at	nucleic acid binding	3.34731	2.99456	3	0	0
AT5G23430	249833_at	transducin family protein / WD-40 repeat family protein	3.35153	2.87481	0	0	0
AT1G75030	259987_at	ATLP-3 (Arabidopsis thaumatin-like protein 3)	3.36041	3.02814	1	0	0
AT5G56870	247954_at	BGAL4 (beta-galactosidase 4); beta-galactosidase	3.36553	7.42341	0	0	0
AT5G24800	246962_s_at	ATBZIP9/BZO2H2 (BASIC LEUCINE ZIPPER O2 HOMOLOG 2); DNA binding / protein heterodimerization/ transcription factor	3.36587	6.85527	0	0	0
AT3G01310	259118_at	acid phosphatase/ oxidoreductase/ transition metal ion binding	3.37055	3.6854	0	0	0
AT5G38350	249562_at	disease resistance protein (NBS-LRR class), putative	3.37405	3.06841	0	0	0
AT4G39670	252908_at	glycolipid binding / glycolipid transporter	3.37773	3.8079	2	1	1
AT5G08380	246055_at	ATAGAL1 (ARABIDOPSIS THALIANA ALPHA-GALACTOSIDASE 1); alpha-galactosidase	3.38254	3.00327	0	0	0
AT2G40410	263826_at	Ca(2+)-dependent nuclease, putative	3.38591	4.08869	0	1	0
AT5G37790	249588_at	protein kinase family protein	3.3953	3.05647	0	0	0
AT1G72410	260448_at	COP1-interacting protein-related	3.39664	3.83798	0	0	0
AT3G13750	256772_at	BGAL1 (BETA GALACTOSIDASE 1); beta-galactosidase	3.40571	10.9239	1	1	1
AT3G09470	258705_at	Identical to UNC93-like protein [Arabidopsis Thaliana] (GB:Q94AA1;GB:Q67XL1;GB:Q67Y57;GB:Q9SF56); similar to hypothetical protein [Vitis vinifera] (GB:CAN76819.1); contains InterPro domain Protein of unknown function DUF895, eukaryotic (InterPro:IPR010291); contains InterPro domain MFS general substrate transporter (InterPro:IPR016196)	3.40859	3.06432	0	0	0
AT5G22530	249896_at	similar to unknown protein [Arabidopsis thaliana] (TAIR:AT5G22520.1)	3.41954	4.5938	1	0	0
AT2G26760	267618_at	CYCB1;4; cyclin-dependent protein kinase regulator	3.43721	3.45089	0	0	0
AT5G10460	250430_at	haloacid dehalogenase-like hydrolase family protein	3.44169	4.19947	0	1	0
AT5G58520	247829_at	protein kinase family protein	3.46187	5.82525	0	1	0
AT1G21780	262495_at	BTB/POZ domain-containing protein	3.46289	4.3382	1	0	0
AT2G32180	267553_s_at	[AT2G32180, PTAC18 (PLASTID TRANSCRIPTIONALLY ACTIVE18)];[AT2G32650, similar to PTAC18 (PLASTID TRANSCRIPTIONALLY ACTIVE18) [Arabidopsis thaliana] (TAIR:AT2G32180.1); similar to unknown [Brassica rapa] (GB:ABL97961.1); contains InterPro domain RmlC-like jelly roll fold (InterPro:IPR014710); contains InterPro domain Protein of unknown function DUF861, cupin-3 (InterPro:IPR008579); contains InterPr…	3.46685	4.63622	0	1	0
AT2G32650	267553_s_at	[AT2G32180, PTAC18 (PLASTID TRANSCRIPTIONALLY ACTIVE18)];[AT2G32650, similar to PTAC18 (PLASTID TRANSCRIPTIONALLY ACTIVE18) [Arabidopsis thaliana] (TAIR:AT2G32180.1); similar to unknown [Brassica rapa] (GB:ABL97961.1); contains InterPro domain RmlC-like jelly roll fold (InterPro:IPR014710); contains InterPro domain Protein of unknown function DUF861, cupin-3 (InterPro:IPR008579); contains InterPr…	3.46685	4.63622	1	0	0
AT5G14390	250175_at	similar to unknown protein [Arabidopsis thaliana] (TAIR:AT3G01690.1); similar to unnamed protein product [Vitis vinifera] (GB:CAO14651.1); contains InterPro domain Alpha/beta hydrolase fold-1 (InterPro:IPR000073)	3.47793	6.13915	0	0	0
AT5G26620	246833_at	similar to unknown protein [Arabidopsis thaliana] (TAIR:AT3G05858.1); similar to unnamed protein product [Vitis vinifera] (GB:CAO70945.1)	3.48522	3.26158	0	0	0
AT3G17590	258405_at	BSH (BUSHY GROWTH)	3.48641	4.42295	1	0	0
AT5G45040	248975_at	cytochrome c6 (ATC6)	3.49478	7.25323	0	0	0
AT1G64610	261973_at	WD-40 repeat family protein	3.49823	4.43858	0	0	0
AT3G50190	252195_at	similar to unknown protein [Arabidopsis thaliana] (TAIR:AT3G50140.1); similar to unknown protein [Arabidopsis thaliana] (TAIR:AT3G50130.1); similar to unnamed protein product [Vitis vinifera] (GB:CAO71911.1); contains InterPro domain Protein of unknown function DUF247, plant (InterPro:IPR004158)	3.49896	3.0415	1	1	1
AT5G18210	250022_at	short-chain dehydrogenase/reductase (SDR) family protein	3.51218	4.01727	0	0	0
AT4G17560	245357_at	ribosomal protein L19 family protein	3.5158	4.64271	5	0	0
AT1G49580	261605_at	calcium-dependent protein kinase, putative / CDPK, putative	3.52937	2.99918	0	0	0
AT2G36990	263846_at	SIGF (RNA POLYMERASE SIGMA-70 FACTOR); DNA binding / DNA-directed RNA polymerase/ transcription factor	3.53204	3.01193	0	1	0
AT5G61060	247558_at	HDA05 (HISTONE DEACETYLASE5); histone deacetylase	3.54269	3.0693	0	1	0
AT1G19330	260673_at	similar to unknown protein [Arabidopsis thaliana] (TAIR:AT1G75060.1); similar to unnamed protein product [Vitis vinifera] (GB:CAO61216.1)	3.54343	4.49832	0	0	0
AT5G16070	246480_at	chaperonin, putative	3.54991	3.10673	1	0	0
AT5G53170	248303_at	FTSH11 (FtsH protease 11); ATP-dependent peptidase/ ATPase/ metallopeptidase	3.56491	3.09689	0	0	0
AT3G01690	259181_at	similar to unknown protein [Arabidopsis thaliana] (TAIR:AT5G14390.1); similar to unnamed protein product [Vitis vinifera] (GB:CAO14651.1); contains InterPro domain Alpha/beta hydrolase fold-1 (InterPro:IPR000073)	3.56755	5.25336	0	0	0
AT2G28660	263438_at	copper-binding family protein	3.56817	4.54151	0	0	0
AT4G29060	253758_at	EMB2726 (EMBRYO DEFECTIVE 2726); translation elongation factor	3.57983	3.87819	0	0	0
AT2G48020	265768_at	sugar transporter, putative	3.58112	4.37503	1	0	0
AT5G52450	248335_at	MATE efflux protein-related	3.58223	3.42516	0	0	0
AT1G10060	264525_at	ATBCAT-1; branched-chain-amino-acid transaminase/ catalytic	3.59109	12.0945	0	0	0
AT5G18170	250032_at	GDH1 (GLUTAMATE DEHYDROGENASE 1); oxidoreductase	3.59511	4.98225	0	0	0
AT3G06130	256402_at	heavy-metal-associated domain-containing protein	3.59514	3.95212	0	0	0
AT3G20520	257089_at	glycerophosphoryl diester phosphodiesterase family protein	3.59645	5.86186	0	0	0
AT1G27510	264437_at	similar to EX1 (EXECUTER1) [Arabidopsis thaliana] (TAIR:AT4G33630.1); similar to EX1 (EXECUTER1) [Arabidopsis thaliana] (TAIR:AT4G33630.2); similar to unnamed protein product [Vitis vinifera] (GB:CAO64344.1)	3.59746	4.08395	0	1	0
AT5G54530	248167_at	similar to unknown protein [Arabidopsis thaliana] (TAIR:AT1G61667.1); similar to unnamed protein product [Vitis vinifera] (GB:CAO39087.1); contains InterPro domain Protein of unknown function DUF538 (InterPro:IPR007493)	3.62387	7.01041	0	1	0
AT3G51280	252148_at	male sterility MS5, putative	3.62466	3.2625	0	1	0
AT5G64905	247215_at	PROPEP3 (Elicitor peptide 3 precursor)	3.63076	5.49638	0	1	0
AT5G63600	247333_at	flavonol synthase, putative	3.6441	3.47901	0	0	0
AT5G55730	248074_at	FLA1	3.65421	3.36427	0	0	0
AT4G38430	252975_s_at	ATROPGEF1/ROPGEF1 (KINASE PARTNER PROTEIN-LIKE); Rho guanyl-nucleotide exchange factor/ protein binding	3.65751	3.71555	1	0	0
AT3G61540	251327_at	peptidase family protein	3.65846	3.07308	1	0	0
AT4G28250	253815_at	ATEXPB3 (ARABIDOPSIS THALIANA EXPANSIN B3)	3.65995	3.09223	0	0	0
AT1G46264	245800_at	AT-HSFB4 (Arabidopsis thaliana heat shock transcription factor B4); DNA binding / transcription factor	3.6717	4.33034	2	0	0
AT4G00990	255656_at	transcription factor jumonji (jmjC) domain-containing protein	3.67584	3.91566	0	0	0
AT3G63210	251169_at	MARD1 (MEDIATOR OF ABA-REGULATED DORMANCY 1)	3.67619	6.70862	1	0	0
AT5G49980	248557_at	AFB5 (AUXIN F-BOX PROTEIN 5); ubiquitin-protein ligase	3.68089	4.45132	0	0	0
AT1G17220	262483_at	FUG1 (FU-GAERI1); translation initiation factor	3.68759	3.47721	1	0	0
AT1G21410	260875_at	SKP2A; protein binding	3.69981	5.83094	3	0	0
AT1G15380	262603_at	lactoylglutathione lyase family protein / glyoxalase I family protein	3.70244	9.81193	4	0	0
AT5G23050	249869_at	acyl-activating enzyme 17 (AAE17)	3.70818	13.9331	2	0	0
AT5G12470	245155_at	similar to unknown protein [Arabidopsis thaliana] (TAIR:AT2G40400.2); similar to unknown protein [Arabidopsis thaliana] (TAIR:AT2G40400.1); similar to unnamed protein product [Vitis vinifera] (GB:CAO21888.1)	3.70942	3.77404	1	2	1
AT3G02120	258859_at	hydroxyproline-rich glycoprotein family protein	3.71424	3.52971	0	0	0
AT3G51720	252077_at	similar to unknown protein [Arabidopsis thaliana] (TAIR:AT2G38370.1); similar to unnamed protein product [Vitis vinifera] (GB:CAO48842.1); contains InterPro domain Protein of unknown function DUF827, plant (InterPro:IPR008545)	3.71895	3.94613	0	0	0
AT1G30900	265161_at	vacuolar sorting receptor, putative	3.72199	3.56566	0	0	0
AT3G21260	258038_at	GLTP3 (GLYCOLIPID TRANSFER PROTEIN 3); glycolipid binding / glycolipid transporter	3.73643	3.27983	0	0	0
AT3G03870	259340_at	similar to unknown protein [Arabidopsis thaliana] (TAIR:AT5G18130.2)	3.73855	6.58601	1	1	1
AT5G05640	250790_at	nucleoprotein-related	3.75072	3.82184	0	0	0
AT3G12500	256243_at	ATHCHIB (BASIC CHITINASE); chitinase	3.76115	4.42275	3	0	0
AT4G37250	246244_at	leucine-rich repeat family protein / protein kinase family protein	3.76316	7.24069	0	0	0
AT3G02500	258503_at	similar to unknown protein [Arabidopsis thaliana] (TAIR:AT5G16030.1); similar to hypothetical protein [Cleome spinosa] (GB:ABD96956.1)	3.76528	3.17098	0	3	0
AT1G54500	262954_at	rubredoxin family protein	3.79241	3.40788	0	0	0
AT5G02580	251012_at	similar to unknown protein [Arabidopsis thaliana] (TAIR:AT3G55240.1); similar to hypothetical protein OsI_019565 [Oryza sativa (indica cultivar-group)] (GB:EAY98332.1); similar to Os05g0462000 [Oryza sativa (japonica cultivar-group)] (GB:NP_001055765.1); contains InterPro domain Conserved hypothetical protein CHP01589, plant (InterPro:IPR006476)	3.79541	5.13504	1	0	0
AT4G26555	253973_at	immunophilin / FKBP-type peptidyl-prolyl cis-trans isomerase family protein	3.79578	3.61794	0	2	0
AT3G54560	251846_at	HTA11; DNA binding	3.80198	4.2702	0	2	0
AT5G42380	249197_at	CML37/CML39; calcium ion binding	3.8028	3.4175	2	1	1
AT3G26740	257832_at	CCL (CCR-LIKE)	3.8069	14.3792	0	0	0
AT2G28940	266781_at	protein kinase family protein	3.81786	3.71832	0	0	0
AT3G48970	252296_at	copper-binding family protein	3.81953	5.33294	0	1	0
AT3G51600	252115_at	LTP5 (LIPID TRANSFER PROTEIN 5); lipid transporter	3.82864	3.62601	0	0	0
AT5G44920	249033_at	Toll-Interleukin-Resistance (TIR) domain-containing protein	3.83278	3.40377	0	0	0
AT1G06830	260831_at	glutaredoxin family protein	3.83918	7.9724	0	0	0
AT3G13760	256774_at	DC1 domain-containing protein	3.83977	-2.29513	1	0	0
AT4G25480	254066_at	DREB1A (DEHYDRATION RESPONSE ELEMENT B1A); DNA binding / transcription activator/ transcription factor	3.84128	4.50681	1	0	0
AT2G22310	263428_at	ATUBP4 (UBIQUITIN-SPECIFIC PROTEASE 4); ubiquitin-specific protease	3.86708	5.0547	0	0	0
AT5G62670	247439_at	AHA11 (ARABIDOPSIS H(+)-ATPASE 11); ATPase	3.8914	3.27138	2	0	0
AT4G15830	245343_at	binding	3.89884	5.26756	0	0	0
AT2G19970	265588_at	pathogenesis-related protein, putative	3.91181	6.19986	0	0	0
AT5G62550	247425_at	similar to unknown protein [Arabidopsis thaliana] (TAIR:AT3G28770.1); similar to unknown [Populus trichocarpa] (GB:ABK92769.1)	3.91844	4.2986	0	0	0
AT3G01300	259273_s_at	[AT3G01300, protein kinase, putative];[AT5G15080, protein kinase, putative]	3.91847	4.35374	0	0	0
AT5G15080	259273_s_at	[AT3G01300, protein kinase, putative];[AT5G15080, protein kinase, putative]	3.91847	4.35374	1	0	0
AT4G26090	253997_at	RPS2 (RESISTANT TO P. SYRINGAE 2)	3.93017	3.95294	2	0	0
AT3G26690	257830_at	ATNUDT13 (ARABIDOPSIS THALIANA NUDIX HYDROLASE HOMOLOG 13); hydrolase	3.93648	3.70381	0	0	0
AT2G33990	257573_at	IQD9 (IQ-domain 9); calmodulin binding	3.93982	5.19931	0	0	0
AT5G22570	249890_at	WRKY38 (WRKY DNA-binding protein 38); transcription factor	3.95423	5.78137	3	2	1
AT3G11840	258787_at	U-box domain-containing protein	3.98299	3.69339	2	0	0
AT5G44790	249027_at	RAN1 (RESPONSIVE-TO-ANTAGONIST1); ATPase, coupled to transmembrane movement of ions, phosphorylative mechanism	3.98671	3.33666	2	0	0
AT2G33850	267459_at	similar to unknown protein [Arabidopsis thaliana] (TAIR:AT1G28400.1); similar to unknown [Brassica napus] (GB:AAC06020.1)	3.98729	4.29323	0	0	0
AT4G35250	253197_at	vestitone reductase-related	3.98743	4.66621	1	0	0
AT3G07410	259061_at	AtRABA5b (Arabidopsis Rab GTPase homolog A5b); GTP binding	4.00664	3.90294	0	0	0
AT2G41250	266363_at	haloacid dehalogenase-like hydrolase family protein	4.01229	10.1291	2	0	0
AT5G06690	250649_at	(THIOREDOXIN-LIKE 5); thiol-disulfide exchange intermediate	4.01234	6.40413	0	0	0
AT2G16530	263240_s_at	[AT2G16530, 3-oxo-5-alpha-steroid 4-dehydrogenase family protein / steroid 5-alpha-reductase family protein];[AT1G72590, 3-oxo-5-alpha-steroid 4-dehydrogenase family protein / steroid 5-alpha-reductase family protein]	4.02112	4.13389	0	0	0
AT1G72590	263240_s_at	[AT2G16530, 3-oxo-5-alpha-steroid 4-dehydrogenase family protein / steroid 5-alpha-reductase family protein];[AT1G72590, 3-oxo-5-alpha-steroid 4-dehydrogenase family protein / steroid 5-alpha-reductase family protein]	4.02112	4.13389	1	0	0
AT5G33280	246681_at	chloride channel-like (CLC) protein, putative	4.0276	3.5556	0	1	0
AT4G13030	254797_at	similar to unnamed protein product [Vitis vinifera] (GB:CAO18001.1); contains domain SSF52540 (SSF52540)	4.02833	6.01436	1	1	1
AT2G22570	265343_at	ATNIC1/NIC1/NIC2 (A. THALIANA NICOTINAMIDASE 1); catalytic/ nicotinamidase	4.03189	4.25203	0	0	0
AT1G06110	260949_at	SKIP16 (SKP1/ASK-INTERACTING PROTEIN 16); protein binding	4.05192	3.92176	1	0	0
AT5G06270	250734_at	similar to unknown protein [Arabidopsis thaliana] (TAIR:AT3G11600.1); similar to unnamed protein product [Vitis vinifera] (GB:CAO15841.1)	4.05225	3.45	0	0	0
AT4G33000	253412_at	CBL10 (CALCINEURIN B-LIKE10); calcium ion binding	4.0555	13.2186	1	0	0
AT2G26380	245033_at	disease resistance protein-related / LRR protein-related	4.06768	4.94667	0	1	0
AT5G15830	246522_at	ATBZIP3 (ARABIDOPSIS THALIANA BASIC LEUCINE-ZIPPER 3); DNA binding / transcription factor	4.07229	-2.15137	2	0	0
AT4G14900	245398_at	hydroxyproline-rich glycoprotein family protein	4.11057	3.59558	2	1	1
AT5G66490	247072_at	similar to unknown protein [Arabidopsis thaliana] (TAIR:AT3G50900.1); similar to hypothetical protein [Thellungiella halophila] (GB:ABB45855.1)	4.12686	5.43478	0	1	0
AT4G37300	253049_at	MEE59 (maternal effect embryo arrest 59)	4.12696	5.86203	0	0	0
AT3G23700	257172_at	S1 RNA-binding domain-containing protein	4.12878	10.9775	0	1	0
AT3G07310	259017_at	similar to unknown protein [Arabidopsis thaliana] (TAIR:AT5G48590.1); similar to expressed protein [Oryza sativa (japonica cultivar-group)] (GB:ABA93505.2); similar to expressed protein [Oryza sativa (japonica cultivar-group)] (GB:ABA93506.2); contains InterPro domain Protein of unknown function DUF760 (InterPro:IPR008479)	4.13303	6.35687	0	0	0
AT3G52840	251996_at	BGAL2 (beta-galactosidase 2); beta-galactosidase	4.13858	9.21431	0	0	0
AT5G36710	249659_s_at	[AT5G36710, similar to unknown protein [Arabidopsis thaliana] (TAIR:AT5G36800.1); similar to unknown [Brassica rapa] (GB:ABL97950.1); contains domain PROKAR_LIPOPROTEIN (PS51257)];[AT5G36800, similar to unknown protein [Arabidopsis thaliana] (TAIR:AT5G36710.1); similar to unknown [Brassica rapa] (GB:ABL97950.1); contains domain PROKAR_LIPOPROTEIN (PS51257)]	4.14143	3.71373	1	0	0
AT5G36800	249659_s_at	[AT5G36710, similar to unknown protein [Arabidopsis thaliana] (TAIR:AT5G36800.1); similar to unknown [Brassica rapa] (GB:ABL97950.1); contains domain PROKAR_LIPOPROTEIN (PS51257)];[AT5G36800, similar to unknown protein [Arabidopsis thaliana] (TAIR:AT5G36710.1); similar to unknown [Brassica rapa] (GB:ABL97950.1); contains domain PROKAR_LIPOPROTEIN (PS51257)]	4.14143	3.71373	1	0	0
AT3G45640	252592_at	ATMPK3 (MITOGEN-ACTIVATED PROTEIN KINASE 3); MAP kinase/ kinase/ protein kinase	4.14985	5.00303	0	0	0
AT4G04040	255365_at	MEE51 (maternal effect embryo arrest 51); diphosphate-fructose-6-phosphate 1-phosphotransferase	4.15548	3.50051	0	0	0
AT4G25080	254105_at	CHLM (MAGNESIUM-PROTOPORPHYRIN IX METHYLTRANSFERASE); magnesium protoporphyrin IX methyltransferase	4.17398	8.32187	0	0	0
AT2G28200	265573_at	nucleic acid binding / transcription factor/ zinc ion binding	4.17878	3.88133	0	0	0
AT2G17440	264908_at	leucine-rich repeat family protein	4.17926	4.13358	0	0	0
AT1G20840	262797_at	TMT1 (TONOPLAST MONOSACCHARIDE TRANSPORTER1); carbohydrate transmembrane transporter/ nucleoside transmembrane transporter/ sugar:hydrogen ion symporter	4.19775	3.82799	0	0	0
AT4G35780	253158_at	protein kinase family protein	4.2051	5.42383	1	0	0
AT5G18930	249951_at	BUD2/SAMDC4 (BUSHY AND DWARF 2); adenosylmethionine decarboxylase	4.21858	3.61341	1	0	0
AT3G52430	252060_at	PAD4 (PHYTOALEXIN DEFICIENT 4); triacylglycerol lipase	4.2205	4.94397	0	0	0
AT3G49620	252265_at	DIN11 (DARK INDUCIBLE 11); oxidoreductase	4.22909	5.08003	1	0	0
AT2G16390	263600_at	DRD1 (DEFECTIVE IN RNA-DIRECTED DNA METHYLATION 1); ATP binding / DNA binding / helicase/ nucleic acid binding	4.24951	3.86852	0	0	0
AT4G37220	246251_at	stress-responsive protein, putative	4.26321	4.35926	1	0	0
AT3G53480	251942_at	ATPDR9/PDR9 (PLEIOTROPIC DRUG RESISTANCE 9); ATPase, coupled to transmembrane movement of substances	4.28759	3.61274	0	0	0
AT2G25980	266838_at	jacalin lectin family protein	4.30813	4.60732	0	0	0
AT1G35680	262029_at	50S ribosomal protein L21, chloroplast / CL21 (RPL21)	4.31528	4.55392	0	0	0
AT5G02150	251022_at	binding	4.31673	4.94467	1	0	0
AT3G29185	257773_at	similar to hypothetical protein MtrDRAFT_AC147482g2v2 [Medicago truncatula] (GB:ABD32485.1)	4.32608	4.53283	0	1	0
AT5G35790	249694_at	G6PD1 (GLUCOSE-6-PHOSPHATE DEHYDROGENASE 1); glucose-6-phosphate dehydrogenase	4.32941	9.49275	0	0	0
AT1G70710	260181_at	AtGH9B1 (ARABIDOPSIS THALIANA GLYCOSYL HYDROLASE 9B1); hydrolase, hydrolyzing O-glycosyl compounds	4.33541	8.03207	2	0	0
AT5G06480	250732_at	MD-2-related lipid recognition domain-containing protein / ML domain-containing protein	4.33743	4.81824	0	0	0
AT5G66530	247101_at	aldose 1-epimerase family protein	4.34899	3.72883	0	0	0
AT5G40150	249392_at	peroxidase, putative	4.34949	3.73142	0	0	0
AT1G05310	264573_at	pectinesterase family protein	4.36897	3.77365	1	0	0
AT3G43670	252698_at	copper amine oxidase, putative	4.37039	4.01935	0	0	0
AT1G60190	264217_at	armadillo/beta-catenin repeat family protein / U-box domain-containing protein	4.39904	6.09995	3	0	0
AT5G38210	249550_at	serine/threonine protein kinase family protein	4.43912	5.08376	1	0	0
AT1G68590	262283_at	plastid-specific 30S ribosomal protein 3, putative / PSRP-3, putative	4.44414	5.67517	0	0	0
AT2G23700	267284_at	similar to unknown protein [Arabidopsis thaliana] (TAIR:AT5G66600.2); similar to unknown protein [Arabidopsis thaliana] (TAIR:AT5G66600.1); similar to unknown protein [Arabidopsis thaliana] (TAIR:AT5G66600.3); similar to unnamed protein product [Vitis vinifera] (GB:CAO45439.1); contains InterPro domain Protein of unknown function DUF547 (InterPro:IPR006869)	4.47243	4.54046	0	0	0
AT2G28190	266165_at	CSD2 (COPPER/ZINC SUPEROXIDE DISMUTASE 2); copper, zinc superoxide dismutase	4.49738	5.27292	0	0	0
AT5G24165	249778_at	similar to unknown protein [Arabidopsis thaliana] (TAIR:AT4G23885.1); similar to unknown [Populus trichocarpa] (GB:ABK96174.1)	4.51486	4.94155	0	0	0
AT5G43600	249103_at	N-carbamyl-L-amino acid hydrolase, putative	4.51654	5.94916	0	0	0
AT1G78020	262162_at	senescence-associated protein-related	4.52848	6.03664	0	0	0
AT3G54720	251856_at	AMP1 (ALTERED MERISTEM PROGRAM 1); dipeptidase	4.54194	4.69274	0	0	0
AT5G67150	247040_at	transferase family protein	4.54215	4.11677	1	0	0
AT1G14700	262830_at	ATPAP3/PAP3 (purple acid phosphatase 3); acid phosphatase/ protein serine/threonine phosphatase	4.58092	5.62645	0	0	0
AT2G33860	267452_at	ETT (ETTIN); transcription factor	4.60953	3.97845	0	0	0
AT1G62770	262643_at	invertase/pectin methylesterase inhibitor family protein	4.61531	27.5185	0	0	0
AT5G22340	249929_at	similar to unnamed protein product [Vitis vinifera] (GB:CAO48701.1)	4.62345	5.34857	0	0	0
AT1G64160	262325_at	disease resistance-responsive family protein / dirigent family protein	4.67519	8.51554	1	0	0
AT1G18880	261425_at	proton-dependent oligopeptide transport (POT) family protein	4.68787	4.00505	0	0	0
AT5G66650	247047_at	similar to unknown protein [Arabidopsis thaliana] (TAIR:AT2G23790.1); similar to unnamed protein product [Vitis vinifera] (GB:CAO22909.1); contains InterPro domain Protein of unknown function DUF607 (InterPro:IPR006769)	4.80924	4.24573	2	0	0
AT4G01310	255623_at	ribosomal protein L5 family protein	4.81351	6.82494	1	0	0
AT1G19000	259476_at	myb family transcription factor	4.8428	5.14407	2	0	0
AT4G23820	254221_at	glycoside hydrolase family 28 protein / polygalacturonase (pectinase) family protein	4.84677	4.17219	1	0	0
AT1G12080	264342_at	contains domain PTHR22683 (PTHR22683)	4.85736	6.72688	0	1	0
AT2G46820	266716_at	PSAP/PSI-P/PTAC8/TMP14 (THYLAKOID MEMBRANE PHOSPHOPROTEIN OF 14 KDA); DNA binding	4.8744	4.2024	0	0	0
AT2G28400	265276_at	similar to unknown protein [Arabidopsis thaliana] (TAIR:AT5G60680.1); similar to unnamed protein product [Vitis vinifera] (GB:CAO21845.1); contains InterPro domain Protein of unknown function DUF584 (InterPro:IPR007608)	4.88899	5.21931	1	0	0
AT1G78630	263131_at	EMB1473 (EMBRYO DEFECTIVE 1473); structural constituent of ribosome	4.91285	6.56718	2	1	1
AT3G26720	257834_at	glycosyl hydrolase family 38 protein	4.94796	4.19031	0	1	0
AT4G01450	255578_at	nodulin MtN21 family protein	4.98302	4.41616	0	0	0
AT2G39700	267590_at	ATEXPA4 (ARABIDOPSIS THALIANA EXPANSIN A4)	5.0001	6.4949	0	1	0
AT1G26450	261004_at	beta-1,3-glucanase-related	5.01701	6.87466	2	0	0
AT5G13290	250284_at	protein kinase family protein	5.01863	6.50534	0	0	0
AT4G16480	245499_at	ATINT4 (INOSITOL TRANSPORTER 4); carbohydrate transmembrane transporter/ myo-inositol:hydrogen symporter/ sugar:hydrogen ion symporter	5.043	4.60474	1	0	0
AT4G36550	246233_at	binding / ubiquitin-protein ligase	5.06818	8.00434	0	0	0
AT5G19250	249919_at	Identical to Uncharacterized GPI-anchored protein At5g19250 precursor [Arabidopsis Thaliana] (GB:P59833;GB:Q67ZQ2;GB:Q6ID89); similar to unknown protein [Arabidopsis thaliana] (TAIR:AT3G06035.1); similar to unknown [Populus trichocarpa] (GB:ABK94712.1)	5.09396	8.63024	1	2	1
AT1G60160	264247_at	potassium transporter family protein	5.12653	4.47816	0	0	0
AT1G15330	262580_at	CBS domain-containing protein	5.15846	8.85115	2	0	0
AT4G01330	255617_at	protein kinase family protein	5.18949	9.70319	1	0	0
AT1G23760	265131_at	JP630; polygalacturonase	5.32331	4.45038	0	0	0
AT5G01880	251066_at	zinc finger (C3HC4-type RING finger) family protein	5.45743	5.10984	0	0	0
AT1G14790	262888_at	RDR1 (RNA-DEPENDENT RNA POLYMERASE 1); RNA-directed RNA polymerase/ nucleic acid binding	5.4643	4.90186	0	0	0
AT3G26770	258257_at	short-chain dehydrogenase/reductase (SDR) family protein	5.46932	5.69281	0	0	0
AT4G38160	253028_at	PDE191 (PIGMENT DEFECTIVE 191)	5.48689	5.62109	0	0	0
AT1G68585	262286_at	metal ion binding	5.50206	6.12029	0	0	0
AT2G28670	263437_at	disease resistance-responsive family protein / fibroin-related	5.51206	4.94577	2	0	0
AT3G04630	258796_at	WDL1 (WVD2-LIKE 1)	5.53467	5.99344	0	0	0
AT1G15550	261768_at	GA4 (GA REQUIRING 4); gibberellin 3-beta-dioxygenase	5.58411	8.0369	0	0	0
AT4G28040	253829_at	nodulin MtN21 family protein	5.58833	4.98799	0	0	0
AT2G39410	266976_at	hydrolase, alpha/beta fold family protein	5.60333	7.40837	0	0	0
AT5G18140	250017_at	DNAJ heat shock N-terminal domain-containing protein	5.61952	17.3469	0	0	0
AT4G39675	252882_at	unknown protein	5.62446	12.1215	0	0	0
AT5G27420	246777_at	zinc finger (C3HC4-type RING finger) family protein	5.64062	7.96142	0	0	0
AT3G62950	251196_at	glutaredoxin family protein	5.67106	19.1563	0	0	0
AT4G28530	253774_at	ANAC074 (Arabidopsis NAC domain containing protein 74); transcription factor	5.67646	5.77644	0	0	0
AT5G02160	251036_at	unknown protein	5.84122	14.7097	1	0	0
AT3G04860	259093_at	similar to unknown protein [Arabidopsis thaliana] (TAIR:AT5G28150.1); similar to hypothetical protein [Vitis vinifera] (GB:CAN64151.1); contains InterPro domain Protein of unknown function DUF868, plant (InterPro:IPR008586)	5.84232	5.2553	1	0	0
AT3G09020	259211_at	alpha 1,4-glycosyltransferase family protein / glycosyltransferase sugar-binding DXD motif-containing protein	5.8482	11.1711	0	0	0
AT4G18570	254649_at	proline-rich family protein	5.8515	5.37879	0	0	0
AT1G09350	264511_at	ATGOLS3 (ARABIDOPSIS THALIANA GALACTINOL SYNTHASE 3); transferase, transferring glycosyl groups / transferase, transferring hexosyl groups	5.8843	5.79409	0	0	0
AT1G73260	260101_at	trypsin and protease inhibitor family protein / Kunitz family protein	5.90273	5.0647	3	0	0
AT1G15740	259500_at	leucine-rich repeat family protein	5.97908	10.3912	2	1	1
AT3G53190	251982_at	pectate lyase family protein	6.03258	5.57349	0	0	0
AT5G39110	249490_s_at	[AT5G39110, germin-like protein, putative];[AT5G39150, germin-like protein, putative];[AT5G39120, germin-like protein, putative];[AT5G39180, germin-like protein, putative]	6.30171	9.06003	0	0	0
AT5G39150	249490_s_at	[AT5G39110, germin-like protein, putative];[AT5G39150, germin-like protein, putative];[AT5G39120, germin-like protein, putative];[AT5G39180, germin-like protein, putative]	6.30171	9.06003	1	0	0
AT5G39120	249490_s_at	[AT5G39110, germin-like protein, putative];[AT5G39150, germin-like protein, putative];[AT5G39120, germin-like protein, putative];[AT5G39180, germin-like protein, putative]	6.30171	9.06003	0	1	0
AT5G39180	249490_s_at	[AT5G39110, germin-like protein, putative];[AT5G39150, germin-like protein, putative];[AT5G39120, germin-like protein, putative];[AT5G39180, germin-like protein, putative]	6.30171	9.06003	1	0	0
AT3G04720	258791_at	PR4 (PATHOGENESIS-RELATED 4)	6.32422	7.58786	0	0	0
AT1G48350	262235_at	ribosomal protein L18 family protein	6.33361	7.99684	3	0	0
AT2G40640	266054_at	similar to ubiquitin-protein ligase [Arabidopsis thaliana] (TAIR:AT5G05230.1); similar to unnamed protein product [Vitis vinifera] (GB:CAO41513.1); contains domain SSF57850 (SSF57850)	6.47703	8.26483	0	2	0
AT4G13820	254736_at	disease resistance family protein / LRR family protein	6.64327	6.58161	0	0	0
AT1G21090	261454_at	hydroxyproline-rich glycoprotein family protein	6.66438	5.56965	1	0	0
AT1G80690	261893_at	similar to unknown protein [Arabidopsis thaliana] (TAIR:AT5G25170.1); similar to unnamed protein product [Vitis vinifera] (GB:CAO45044.1); contains InterPro domain Protein of unknown function DUF862, eukaryotic (InterPro:IPR008580)	6.80153	6.15681	0	0	0
AT4G04630	255285_at	similar to unknown protein [Arabidopsis thaliana] (TAIR:AT4G21970.1); similar to unnamed protein product [Vitis vinifera] (GB:CAO17943.1); contains InterPro domain Protein of unknown function DUF584 (InterPro:IPR007608)	6.80698	10.4848	0	0	0
AT1G02730	262109_at	ATCSLD5 (CELLULOSE SYNTHASE-LIKE D5); 1,4-beta-D-xylan synthase/ cellulose synthase	6.95947	7.99976	0	0	0
AT2G01950	265250_at	BRL2 (BRI1-LIKE 2); ATP binding / protein serine/threonine kinase	7.14144	11.9762	0	0	0
AT1G67880	259997_at	glycosyl transferase family 17 protein	7.14384	5.99559	0	1	0
AT1G67830	245215_at	ATFXG1 (ALPHA-FUCOSIDASE 1); alpha-L-fucosidase/ carboxylesterase	7.22523	13.7635	1	0	0
AT1G67700	245198_at	similar to unknown [Populus trichocarpa] (GB:ABK95743.1); contains domain PTHR11804:SF2 (PTHR11804:SF2); contains domain PTHR11804 (PTHR11804)	7.70209	7.91728	1	0	0
AT5G51560	248420_at	leucine-rich repeat transmembrane protein kinase, putative	7.75422	7.14503	0	0	0
AT5G38940	249477_s_at	[AT5G38940, manganese ion binding / metal ion binding / nutrient reservoir];[AT5G38930, germin-like protein, putative]	7.76311	7.76882	2	0	0
AT5G38930	249477_s_at	[AT5G38940, manganese ion binding / metal ion binding / nutrient reservoir];[AT5G38930, germin-like protein, putative]	7.76311	7.76882	0	0	0
AT5G26920	246821_at	calmodulin binding	8.53576	11.1337	0	0	0
AT4G30410	253617_at	transcription factor	8.57373	8.58198	0	0	0
AT2G23030	267254_at	SNRK2-9/SNRK2.9 (SNF1-RELATED PROTEIN KINASE 2.9); kinase	8.68864	7.58326	1	1	1
AT4G16260	245393_at	glycosyl hydrolase family 17 protein	8.8143	12.7217	3	0	0
AT1G73805	260046_at	calmodulin binding	8.81645	13.5833	0	0	0
AT3G14060	258209_at	similar to unknown protein [Arabidopsis thaliana] (TAIR:AT1G54120.1); similar to unnamed protein product [Vitis vinifera] (GB:CAO45609.1)	8.88316	10.1822	1	0	0
AT5G52750	248327_at	heavy-metal-associated domain-containing protein	9.07941	10.0111	0	1	0
AT1G20650	259541_at	protein kinase	9.15186	15.5682	1	0	0
AT1G31320	257467_at	LBD4 (LOB DOMAIN-CONTAINING PROTEIN 4)	9.79378	14.7077	0	0	0
AT3G25190	257823_at	nodulin, putative	10.4045	8.84153	1	0	0
AT5G47560	248756_at	ATSDAT/ATTDT (TONOPLAST DICARBOXYLATE TRANSPORTER); malate transmembrane transporter/ sodium:dicarboxylate symporter	10.6549	11.2537	1	0	0
AT3G19200	257026_at	similar to unknown protein [Arabidopsis thaliana] (TAIR:AT4G34420.1); similar to hypothetical protein [Vitis vinifera] (GB:CAN61148.1)	10.7675	9.0939	1	0	0
AT1G79700	261395_at	ovule development protein, putative	10.9589	12.7803	1	0	0
AT2G46400	263783_at	WRKY46 (WRKY DNA-binding protein 46); transcription factor	13.7732	12.3998	0	1	0
AT2G26710	267614_at	BAS1/CYP734A1 (PHYB ACTIVATION TAGGED SUPPRESSOR 1); oxygen binding / steroid hydroxylase	14.0833	11.7936	0	0	0
AT5G49360	248622_at	BXL1 (BETA-XYLOSIDASE 1); hydrolase, hydrolyzing O-glycosyl compounds	16.3672	23.0749	0	0	0
AT5G52760	248322_at	heavy-metal-associated domain-containing protein	16.9982	16.9949	2	2	1
AT3G24520	258139_at	AT-HSFC1 (Arabidopsis thaliana heat shock transcription factor C1); DNA binding / transcription factor	18.119	17.2737	0	0	0
AT2G13360	263350_at	AGT (ALANINE:GLYOXYLATE AMINOTRANSFERASE)	20.0969	18.1102	0	1	0
AT4G25490	254074_at	CBF1 (C-REPEAT/DRE BINDING FACTOR 1); DNA binding / transcription activator/ transcription factor	134.055	115.867	4	1	1

## Sheet: work sheet 4
Additional file 9 - List of root CAMTA1 independent drought repressed genes (RCIDRG) sorted in accordance with its 2 recognition motif (MCGTGT; MCGCGB)
			Comparison M1-D/M1-C (FC ≥ 2)	Comparison WT-D/WT-C (FC ≥ 2)	CAMTA recognition motif
Locus Identifier	Probe Set	Description	FC (M1D/M1C)	FC (WTD/WTC)	MCGTGT(40.2%)	MCGCGB(23.6%)	Both motif
AT1G29090	260890_at	peptidase C1A papain family protein	-95.6779	-145.55	0	0	0
AT1G32900	261191_at	starch synthase, putative	-74.6867	-119.818	0	0	0
AT4G33550	253344_at	lipid binding	-74.5396	-94.6575	0	0	0
AT5G16010	246488_at	3-oxo-5-alpha-steroid 4-dehydrogenase family protein / steroid 5-alpha-reductase family protein	-38.4942	-32.292	2	0	0
AT3G25730	257643_at	AP2 domain-containing transcription factor, putative	-27.1063	-23.5003	1	0	0
AT4G01140	255608_at	similar to unknown protein [Arabidopsis thaliana] (TAIR:AT3G08600.1); similar to unknown protein [Arabidopsis thaliana] (TAIR:AT4G23720.1); similar to unnamed protein product [Vitis vinifera] (GB:CAO45372.1); contains InterPro domain Protein of unknown function DUF1191 (InterPro:IPR010605)	-23.4232	-21.1038	0	0	0
AT3G27170	256751_at	CLC-B (chloride channel protein B); anion channel/ voltage-gated chloride channel	-20.7652	-47.2578	0	0	0
AT5G62070	247464_at	IQD23 (IQ-domain 23); calmodulin binding	-20.3762	-16.5778	1	1	1
AT3G63380	251176_at	calcium-transporting ATPase, plasma membrane-type, putative / Ca(2+)-ATPase, putative (ACA12)	-20.0885	-23.3868	0	0	0
AT3G51660	252076_at	macrophage migration inhibitory factor family protein / MIF family protein	-19.4894	-21.8755	2	0	0
AT3G19270	257035_at	CYP707A4 (cytochrome P450, family 707, subfamily A, polypeptide 4); oxygen binding	-18.1157	-18.6305	0	1	0
AT5G41800	249283_at	amino acid transporter family protein	-15.1182	-12.6386	1	0	0
AT4G24960	254085_at	ATHVA22D (Arabidopsis thaliana HVA22 homologue D)	-15.0453	-11.8076	1	0	0
AT3G09440	258979_at	heat shock cognate 70 kDa protein 3 (HSC70-3) (HSP70-3)	-14.9147	-11.7736	0	0	0
AT5G62920	247406_at	ARR6 (RESPONSE REGULATOR 6); transcription regulator/ two-component response regulator	-13.0899	-14.3818	0	0	0
AT5G12110	250304_at	elongation factor 1B alpha-subunit 1 (eEF1Balpha1)	-12.8868	-11.7126	1	0	0
AT1G64110	262347_at	AAA-type ATPase family protein	-12.3603	-13.0733	1	0	0
AT1G69760	260367_at	similar to unknown protein [Arabidopsis thaliana] (TAIR:AT1G26920.1); similar to hypothetical protein [Ricinus communis] (GB:CAH56540.1)	-12.2294	-10.4562	0	0	0
AT2G38010	266089_at	ceramidase family protein	-12.2258	-12.8481	0	0	0
AT1G03170	264363_at	similar to unknown protein [Arabidopsis thaliana] (TAIR:AT4G02810.1); similar to unnamed protein product [Vitis vinifera] (GB:CAO22484.1)	-12.188	-28.6945	0	0	0
AT1G19450	260676_at	integral membrane protein, putative / sugar transporter family protein	-12.1653	-20.1075	0	1	0
AT4G19460	254575_at	glycosyl transferase family 1 protein	-11.9887	-12.8896	0	0	0
AT4G39720	252905_at	VQ motif-containing protein	-11.1494	-9.33348	1	0	0
AT4G21870	254384_at	26.5 kDa class P-related heat shock protein (HSP26.5-P)	-10.9879	-13.4642	0	0	0
AT1G70790	262291_at	C2 domain-containing protein	-10.6415	-8.50418	1	0	0
AT5G26220	246884_at	ChaC-like family protein	-10.4802	-75.9514	0	0	0
AT4G17260	245324_at	L-lactate dehydrogenase, putative	-10.0301	-17.2641	2	0	0
AT3G51895	246310_at	SULTR3;1 (SULFATE TRANSPORTER 1); sulfate transmembrane transporter	-9.93859	-8.91253	0	0	0
AT2G27690	266246_at	CYP94C1 (cytochrome P450, family 94, subfamily C, polypeptide 1); oxygen binding	-9.79175	-11.805	0	0	0
AT5G11590	250379_at	TINY2 (TINY2); DNA binding / transcription factor	-9.73929	-8.48731	1	0	0
AT1G15100	262590_at	RHA2A (RING-H2 finger A2A); protein binding / zinc ion binding	-9.71692	-7.88645	1	0	0
AT5G25110	246922_at	CIPK25 (CBL-INTERACTING PROTEIN KINASE 25); kinase	-9.6689	-12.8252	1	0	0
AT1G11100	260468_at	SNF2 domain-containing protein / helicase domain-containing protein / zinc finger protein-related	-9.38717	-8.71231	0	1	0
AT1G72430	260427_at	auxin-responsive protein-related	-9.35897	-8.01672	0	0	0
AT5G23350	249823_s_at	[AT5G23350, GRAM domain-containing protein / ABA-responsive protein-related];[AT5G23360, GRAM domain-containing protein / ABA-responsive protein-related]	-9.3352	-7.64847	1	0	0
AT2G31010	267201_at	protein kinase family protein	-9.01694	-18.6344	0	1	0
AT3G10120	258935_at	similar to unknown protein [Arabidopsis thaliana] (TAIR:AT5G03890.1); similar to hypothetical protein [Vitis vinifera] (GB:CAN62766.1)	-8.95297	-20.3883	0	0	0
AT1G49230	260753_at	zinc finger (C3HC4-type RING finger) family protein	-8.92519	-24.2353	0	0	0
AT4G11190	254907_at	disease resistance-responsive family protein / dirigent family protein	-8.90496	-15.7941	0	1	0
AT4G19120	254563_at	ERD3 (EARLY-RESPONSIVE TO DEHYDRATION 3)	-8.82806	-10.9923	0	0	0
AT5G63450	247360_at	CYP94B1 (cytochrome P450, family 94, subfamily B, polypeptide 1); oxygen binding	-8.82677	-12.9802	2	0	0
AT3G60450	251370_at	similar to unknown protein [Arabidopsis thaliana] (TAIR:AT3G60440.1); similar to unnamed protein product [Vitis vinifera] (GB:CAO70569.1); contains InterPro domain Phosphoglycerate mutase (InterPro:IPR013078); contains InterPro domain PRIB5 (InterPro:IPR012398)	-8.02397	-6.53195	0	0	0
AT1G76080	261751_at	ATCDSP32/CDSP32 (CHLOROPLASTIC DROUGHT-INDUCED STRESS PROTEIN OF 32 KD); thiol-disulfide exchange intermediate	-7.90406	-8.84387	0	1	0
AT3G23150	257922_at	ETR2 (ETHYLENE RESPONSE 2); receptor	-7.86143	-6.47928	0	0	0
AT5G61890	247492_at	AP2 domain-containing transcription factor family protein	-7.85706	-7.12426	2	0	0
AT4G15550	245277_at	IAGLU (INDOLE-3-ACETATE BETA-D-GLUCOSYLTRANSFERASE); UDP-glycosyltransferase/ transferase, transferring glycosyl groups	-7.78752	-8.91718	0	0	0
AT3G11170	256417_s_at	[AT3G11170, FAD7 (FATTY ACID DESATURASE 7); omega-3 fatty acid desaturase];[AT5G05580, FAD8 (FATTY ACID DESATURASE 8); omega-3 fatty acid desaturase]	-7.68462	-13.4347	1	0	0
AT1G77380	246389_at	AAP3 (amino acid permease 3); amino acid transmembrane transporter	-7.64613	-7.41192	1	0	0
AT4G34590	253245_at	[AT4G34590, GBF6 (ARABIDOPSIS THALIANA BASIC LEUCINE-ZIPPER 11); DNA binding / protein heterodimerization/ transcription factor];[AT4G34588, CPuORF2 (Conserved peptide upstream open reading frame 2)]	-7.59917	-19.3619	0	0	0
AT4G16140	245479_at	proline-rich family protein	-7.59354	-7.13953	1	1	1
AT4G01575	255536_at	serine protease inhibitor, Kazal-type family protein	-7.55831	-8.61904	2	1	1
AT2G34770	267318_at	FAH1 (FATTY ACID HYDROXYLASE 1); catalytic	-7.41593	-9.23924	1	0	0
AT3G23590	258101_at	RFR1 (REF4-RELATED 1)	-7.24332	-18.8043	0	0	0
AT3G54400	251899_at	aspartyl protease family protein	-7.22783	-14.2746	2	1	1
AT5G04250	245699_at	OTU-like cysteine protease family protein	-7.20122	-6.57559	3	0	0
AT1G30640	263222_at	protein kinase, putative	-7.19272	-7.59344	3	2	1
AT2G30550	267496_at	lipase class 3 family protein	-7.1771	-8.24762	1	0	0
AT2G47680	266511_at	zinc finger (CCCH type) helicase family protein	-7.08647	-6.60359	1	0	0
AT5G43330	249147_at	malate dehydrogenase, cytosolic, putative	-7.06605	-6.50305	0	0	0
AT2G17230	263421_at	phosphate-responsive 1 family protein	-6.94045	-8.97832	0	1	0
AT3G23410	258299_at	alcohol oxidase-related	-6.93141	-10.5509	2	0	0
AT2G28930	266803_at	APK1B (Arabidopsis protein kinase 1B); kinase	-6.92319	-12.0792	1	0	0
AT4G32190	253425_at	centromeric protein-related	-6.90087	-9.13823	1	0	0
AT4G15130	245533_at	cholinephosphate cytidylyltransferase, putative / phosphorylcholine transferase, putative / CTP:phosphocholine cytidylyltransferase, putative	-6.89438	-6.85605	0	0	0
AT5G05600	250793_at	oxidoreductase, 2OG-Fe(II) oxygenase family protein	-6.88006	-5.89652	1	0	0
AT3G23805	257204_at	RALFL24 (RALF-LIKE 24)	-6.86411	-9.36704	0	0	0
AT5G19875	246125_at	similar to unknown protein [Arabidopsis thaliana] (TAIR:AT2G31940.1); similar to hypothetical protein MtrDRAFT_AC155880g29v2 [Medicago truncatula] (GB:ABN08129.1)	-6.64888	-7.40484	0	0	0
AT1G70140	264717_at	ATFH8 (FORMIN 8); actin binding / actin filament binding / profilin binding	-6.41277	-6.05982	1	0	0
AT5G53420	248271_at	similar to unknown protein [Arabidopsis thaliana] (TAIR:AT4G27900.1); similar to unknown protein [Arabidopsis thaliana] (TAIR:AT4G27900.2); similar to Os05g0595300 [Oryza sativa (japonica cultivar-group)] (GB:NP_001056514.1); similar to hypothetical protein OsI_020507 [Oryza sativa (indica cultivar-group)] (GB:EAY99274.1); contains InterPro domain CCT (InterPro:IPR010402)	-6.15217	-10.5254	1	0	0
AT1G12740	255934_at	CYP87A2 (cytochrome P450, family 87, subfamily A, polypeptide 2); oxygen binding	-6.10234	-5.4091	1	0	0
AT4G38420	252989_at	SKS9 (SKU5 Similar 9); copper ion binding / oxidoreductase	-6.09631	-9.61955	2	1	1
AT3G28600	256991_at	ATP binding / ATPase	-6.06868	-9.10225	0	0	0
AT3G13320	257662_at	CAX2 (CATION EXCHANGER 2); calcium:hydrogen antiporter	-5.95667	-5.89709	1	0	0
AT4G38050	253021_at	transmembrane transporter	-5.87313	-7.19775	0	0	0
AT4G36830	246235_at	GNS1/SUR4 membrane family protein	-5.86603	-13.4218	1	1	1
AT2G48090	265769_at	unknown protein	-5.80157	-7.77494	1	0	0
AT3G21230	258037_at	4CL5 (4-COUMARATE:COA LIGASE 5); 4-coumarate-CoA ligase	-5.78325	-15.8023	1	2	1
AT1G29470	259771_at	dehydration-responsive protein-related	-5.66743	-7.07194	0	0	0
AT3G46110	252533_at	signal transducer	-5.55236	-4.41486	0	0	0
AT5G49910	248582_at	cpHSC70-2 (HEAT SHOCK PROTEIN 70-7); ATP binding / unfolded protein binding	-5.49479	-5.42663	4	0	0
AT2G38250	267140_at	DNA-binding protein-related	-5.4222	-4.25047	0	1	0
AT4G26490	253965_at	similar to unknown protein [Arabidopsis thaliana] (TAIR:AT5G56050.1); similar to hypothetical protein [Vitis vinifera] (GB:CAN70940.1); similar to unnamed protein product [Vitis vinifera] (GB:CAO66828.1); contains InterPro domain Harpin-induced 1 (InterPro:IPR010847)	-5.37693	-10.9846	0	0	0
AT1G59710	262910_at	similar to unknown protein [Arabidopsis thaliana] (TAIR:AT1G27100.1); similar to unknown [Populus trichocarpa] (GB:ABK94560.1); contains InterPro domain Protein of unknown function DUF569 (InterPro:IPR007679); contains InterPro domain Actin-crosslinking proteins (InterPro:IPR008999)	-5.3648	-6.02134	0	1	0
AT4G33950	253264_at	OST1/P44/SNRK2-6/SRK2E (OPEN STOMATA 1, SNF1-RELATED PROTEIN KINASE 2.6); calcium-dependent protein serine/threonine kinase/ kinase/ protein kinase	-5.30248	-4.84511	0	0	0
AT2G42950	265269_at	similar to unknown protein [Arabidopsis thaliana] (TAIR:AT1G29820.1); similar to unknown protein [Arabidopsis thaliana] (TAIR:AT1G29820.2); similar to unnamed protein product [Vitis vinifera] (GB:CAO66903.1)	-5.27841	-6.29704	3	0	0
AT3G29200	257746_at	CM1 (chorismate mutase 1); chorismate mutase	-5.20959	-5.98088	0	1	0
AT5G02230	251028_at	haloacid dehalogenase-like hydrolase family protein	-5.14141	-5.23978	2	0	0
AT5G12010	250350_at	similar to unknown protein [Arabidopsis thaliana] (TAIR:AT4G29780.1); similar to unnamed protein product [Vitis vinifera] (GB:CAO43835.1); contains domain PTHR22930 (PTHR22930)	-5.11628	-6.12658	0	0	0
AT4G39840	252866_at	similar to unnamed protein product [Vitis vinifera] (GB:CAO21162.1); similar to unnamed protein product [Vitis vinifera] (GB:CAO48661.1)	-5.04789	-6.1067	1	1	1
AT5G23870	249807_at	pectinacetylesterase family protein	-5.01139	-8.76539	0	0	0
AT1G74740	262220_at	CPK30 (calcium-dependent protein kinase 30); calmodulin-dependent protein kinase/ kinase/ protein kinase	-4.97225	-4.96589	0	0	0
AT3G07565	259243_at	DNA binding	-4.95833	-4.79511	0	1	0
AT5G54650	248176_at	Fh5 (FORMIN HOMOLOGY5); actin binding	-4.90837	-4.69725	0	0	0
AT3G44380	252683_at	similar to unknown protein [Arabidopsis thaliana] (TAIR:AT1G52330.1); similar to unnamed protein product [Vitis vinifera] (GB:CAO48726.1); contains InterPro domain Water Stress and Hypersensitive response (InterPro:IPR013990); contains InterPro domain Harpin-induced 1 (InterPro:IPR010847)	-4.89786	-4.51276	0	0	0
AT3G56620	251706_at	integral membrane family protein / nodulin MtN21-related	-4.8903	-14.622	1	0	0
AT5G65810	247161_at	similar to unknown protein [Arabidopsis thaliana] (TAIR:AT3G49720.1); similar to unknown protein [Arabidopsis thaliana] (TAIR:AT3G49720.2); similar to hypothetical protein [Vitis vinifera] (GB:CAN74732.1); contains domain S-adenosyl-L-methionine-dependent methyltransferases (SSF53335)	-4.88445	-3.84393	0	1	0
AT2G28550	264057_at	RAP2.7/TOE1 (TARGET OF EAT1 1); DNA binding / transcription factor	-4.84404	-5.36613	1	0	0
AT3G27570	257970_at	similar to unknown protein [Arabidopsis thaliana] (TAIR:AT5G40510.1); similar to unnamed protein product [Vitis vinifera] (GB:CAO14698.1); contains InterPro domain Thioredoxin-like fold (InterPro:IPR012336); contains InterPro domain Thioredoxin fold (InterPro:IPR012335); contains InterPro domain Sucraseferredoxin-like (InterPro:IPR009737)	-4.82403	-5.19617	1	0	0
AT4G28290	253814_at	unknown protein	-4.78549	-6.77012	1	0	0
AT5G14180	250199_at	MPL1 (MYZUS PERSICAE-INDUCED LIPASE 1); catalytic	-4.76737	-5.54369	0	0	0
AT3G26960	257793_at	similar to unknown protein [Arabidopsis thaliana] (TAIR:AT5G41050.1); similar to unnamed protein product [Vitis vinifera] (GB:CAO49052.1)	-4.73826	-9.37463	1	0	0
AT5G10820	250448_at	integral membrane transporter family protein	-4.7343	-4.01984	0	0	0
AT5G53830	248230_at	VQ motif-containing protein	-4.72972	-7.02327	1	0	0
AT1G14260	261481_at	zinc finger (C3HC4-type RING finger) family protein	-4.70178	-5.97721	0	0	0
AT2G17300	264909_at	similar to unknown protein [Arabidopsis thaliana] (TAIR:AT4G35320.1)	-4.70001	-5.49264	2	0	0
AT5G06910	250672_at	ATJ6 (ARABIDOPSIS J-DOMAIN PROTEIN 6); heat shock protein binding / unfolded protein binding	-4.69837	-4.65526	0	0	0
AT5G23850	249806_at	similar to unknown protein [Arabidopsis thaliana] (TAIR:AT3G48980.1); similar to unnamed protein product [Vitis vinifera] (GB:CAO17250.1); contains InterPro domain Protein of unknown function DUF821, CAP10-like (InterPro:IPR008539); contains InterPro domain Lipopolysaccharide-modifying protein (InterPro:IPR006598)	-4.69733	-5.751	0	0	0
AT3G27880	257226_at	similar to unknown protein [Arabidopsis thaliana] (TAIR:AT1G23710.1); similar to hypothetical protein [Vitis vinifera] (GB:CAN61665.1); similar to unnamed protein product [Vitis vinifera] (GB:CAO14763.1); contains InterPro domain Protein of unknown function DUF1645 (InterPro:IPR012442)	-4.66895	-4.79811	1	0	0
AT5G55180	248100_at	glycosyl hydrolase family 17 protein	-4.6354	-5.95438	1	1	1
AT1G22360	255942_at	ATUGT85A2 (UDP-GLUCOSYL TRANSFERASE 85A2); UDP-glycosyltransferase/ glucuronosyltransferase/ transferase, transferring glycosyl groups	-4.62619	-7.98858	0	0	0
AT2G38760	266419_at	ANNAT3 (ANNEXIN ARABIDOPSIS 3); calcium ion binding / calcium-dependent phospholipid binding	-4.58755	-8.98835	0	0	0
AT5G66120	247138_at	3-dehydroquinate synthase, putative	-4.57589	-5.08537	1	2	1
AT5G24760	245929_at	alcohol dehydrogenase, putative	-4.54621	-5.22073	0	0	0
AT1G54690	264188_at	G-H2AX/GAMMA-H2AX/H2AXB/HTA3; DNA binding	-4.53746	-4.46006	0	1	0
AT4G25790	254025_at	allergen V5/Tpx-1-related family protein	-72.6567	-253.779	0	1	0
AT2G17280	264907_at	phosphoglycerate/bisphosphoglycerate mutase family protein	-41.4433	-37.7692	1	1	1
AT3G59900	251436_at	(ARGOS); unknown protein	-39.7991	-56.7442	1	0	0
AT3G55720	251751_at	similar to unknown protein [Arabidopsis thaliana] (TAIR:AT5G05840.1); similar to unnamed protein product [Vitis vinifera] (GB:CAO69043.1); contains InterPro domain Protein of unknown function DUF620 (InterPro:IPR006873)	-37.8345	-30.1109	0	0	0
AT4G37430	253101_at	CYP91A2 (CYTOCHROME P450 MONOOXYGENASE 91A2); oxygen binding	-34.3788	-67.2453	0	0	0
AT2G29440	266271_at	ATGSTU6 (GLUTATHIONE S-TRANSFERASE 24); glutathione transferase	-31.2075	-24.944	3	0	0
AT4G05120	255261_s_at	[AT4G05120, ENT3/FUR1 (FUDR RESISTANT 1); nucleoside transmembrane transporter];[AT4G05110, equilibrative nucleoside transporter, putative (ENT6)]	-27.4926	-22.873	1	0	0
AT4G05110	255261_s_at	[AT4G05120, ENT3/FUR1 (FUDR RESISTANT 1); nucleoside transmembrane transporter];[AT4G05110, equilibrative nucleoside transporter, putative (ENT6)]	-27.4926	-22.873	0	1	0
AT4G08170	255132_at	inositol 1,3,4-trisphosphate 5/6-kinase family protein	-25.2151	-78.2038	0	0	0
AT5G62360	247478_at	invertase/pectin methylesterase inhibitor family protein	-24.8172	-19.7149	1	0	0
AT5G58500	247827_at	similar to unknown protein [Arabidopsis thaliana] (TAIR:AT1G07090.1); similar to unnamed protein product [Vitis vinifera] (GB:CAO21405.1); similar to hypothetical protein [Vitis vinifera] (GB:CAN60458.1); contains InterPro domain Protein of unknown function DUF640 (InterPro:IPR006936)	-22.9834	-31.0047	0	0	0
AT2G19590	265948_at	ACO1 (ACC OXIDASE 1); 1-aminocyclopropane-1-carboxylate oxidase	-21.0526	-17.4167	0	0	0
AT3G23730	257203_at	xyloglucan:xyloglucosyl transferase, putative / xyloglucan endotransglycosylase, putative / endo-xyloglucan transferase, putative	-18.8927	-28.4675	0	0	0
AT5G55050	248118_at	GDSL-motif lipase/hydrolase family protein	-18.7643	-28.1084	0	0	0
AT4G34950	253215_at	nodulin family protein	-18.5238	-20.5096	1	0	0
AT2G19780	266682_at	leucine-rich repeat family protein / extensin family protein	-18.0297	-57.2373	0	0	0
AT1G58170	246395_at	disease resistance-responsive protein-related / dirigent protein-related	-18.012	-39.2115	1	0	0
AT5G14760	246597_at	AO (L-ASPARTATE OXIDASE); L-aspartate oxidase	-16.8753	-19.2888	0	0	0
AT2G38240	267147_at	oxidoreductase, 2OG-Fe(II) oxygenase family protein	-16.3277	-26.2216	1	0	0
AT5G47060	248820_at	senescence-associated protein-related	-15.535	-13.5231	0	0	0
AT4G10500	254975_at	oxidoreductase, 2OG-Fe(II) oxygenase family protein	-15.2756	-26.323	0	0	0
AT3G06070	258468_at	similar to unknown protein [Arabidopsis thaliana] (TAIR:AT5G19190.1); similar to unnamed protein product [Vitis vinifera] (GB:CAO71112.1)	-15.1282	-50.1867	1	0	0
AT4G16146	245319_at	similar to unknown protein [Arabidopsis thaliana] (TAIR:AT1G69510.2); similar to unknown protein [Arabidopsis thaliana] (TAIR:AT1G69510.1); similar to unknown protein [Arabidopsis thaliana] (TAIR:AT1G69510.3); similar to unnamed protein product [Vitis vinifera] (GB:CAO44882.1); contains InterPro domain Lg106-like (InterPro:IPR012482)	-14.698	-15.2252	3	0	0
AT5G59320	247717_at	LTP3 (LIPID TRANSFER PROTEIN 3); lipid binding	-14.4334	-17.6296	2	0	0
AT5G51680	248424_at	hydroxyproline-rich glycoprotein family protein	-14.0897	-11.5625	0	0	0
AT5G49620	248618_at	AtMYB78 (myb domain protein 78); DNA binding / transcription factor	-13.7051	-10.6153	1	0	0
AT5G57500	247922_at	transferase, transferring glycosyl groups	-13.4714	-13.1189	0	0	0
AT1G10480	263208_at	ZFP5 (ZINC FINGER PROTEIN 5); nucleic acid binding / transcription factor/ zinc ion binding	-13.29	-12.9536	0	1	0
AT3G15650	258270_at	phospholipase/carboxylesterase family protein	-12.2466	-13.4321	0	1	0
AT2G38360	267055_at	prenylated rab acceptor (PRA1) family protein	-12.2021	-9.46761	1	1	1
AT3G02910	258609_at	Identical to UPF0131 protein At3g02910 [Arabidopsis Thaliana] (GB:Q9M8T3); similar to unknown protein [Arabidopsis thaliana] (TAIR:AT5G46720.1); similar to Os03g0854000 [Oryza sativa (japonica cultivar-group)] (GB:NP_001051934.1); similar to unknown [Picea sitchensis] (GB:ABK22133.1); contains InterPro domain Butirosin biosynthesis, BtrG-like (InterPro:IPR013024); contains InterPro domain Protein…	-12.0444	-16.0316	2	1	1
AT1G64380	259793_at	AP2 domain-containing transcription factor, putative	-12.01	-11.1933	0	0	0
AT5G53250	248252_at	AGP22/ATAGP22 (ARABINOGALACTAN PROTEINS 22)	-11.6577	-11.9333	0	0	0
AT1G61800	264400_at	GPT2 (glucose-6-phosphate/phosphate translocator 2); antiporter/ glucose-6-phosphate transmembrane transporter	-11.4498	-34.8719	1	0	0
AT1G27910	259605_at	U-box domain-containing protein	-11.0898	-13.9121	1	0	0
AT3G50300	252202_at	transferase family protein	-11.0276	-11.4988	0	0	0
AT1G57943	245824_at	ATPUP17 (Arabidopsis thaliana purine permease 17)	-10.2286	-14.8741	0	0	0
AT1G62290	264741_at	aspartyl protease family protein	-9.88908	-13.72	1	0	0
AT2G37540	267169_at	short-chain dehydrogenase/reductase (SDR) family protein	-9.56906	-12.6645	0	1	0
AT4G12410	254809_at	auxin-responsive family protein	-9.50088	-10.6337	0	0	0
AT5G22860	249860_at	serine carboxypeptidase S28 family protein	-9.42346	-13.5446	0	0	0
AT5G23360	249823_s_at	[AT5G23350, GRAM domain-containing protein / ABA-responsive protein-related];[AT5G23360, GRAM domain-containing protein / ABA-responsive protein-related]	-9.3352	-7.64847	1	1	1
AT3G48460	252363_at	GDSL-motif lipase/hydrolase family protein	-8.98499	-13.8242	0	0	0
AT1G20270	255883_at	oxidoreductase, 2OG-Fe(II) oxygenase family protein	-8.98219	-7.54395	1	0	0
AT4G27730	253887_at	ATOPT6 (oligopeptide transporter 6); oligopeptide transporter	-8.69795	-9.21937	0	0	0
AT3G54820	251858_at	PIP2;5/PIP2D (plasma membrane intrinsic protein 2;5); water channel	-8.61028	-10.7052	0	0	0
AT3G10960	256443_at	xanthine/uracil permease family protein	-8.42026	-21.2471	1	0	0
AT3G55760	251753_at	similar to unknown protein [Arabidopsis thaliana] (TAIR:AT1G42430.1); similar to hypothetical protein [Trifolium pratense] (GB:BAE71279.1)	-8.40784	-7.60251	0	0	0
AT3G04510	258596_at	similar to LSH1 (LIGHT-DEPENDENT SHORT HYPOCOTYLS 1) [Arabidopsis thaliana] (TAIR:AT5G28490.1); similar to unnamed protein product [Vitis vinifera] (GB:CAO65072.1); contains InterPro domain Protein of unknown function DUF640 (InterPro:IPR006936)	-8.35469	-6.49554	0	0	0
AT4G38400	252997_at	ATEXLA2 (ARABIDOPSIS THALIANA EXPANSIN-LIKE A2)	-8.23558	-6.74249	1	0	0
AT3G46540	252478_at	epsin N-terminal homology (ENTH) domain-containing protein / clathrin assembly protein-related	-8.18083	-6.91898	1	2	1
AT1G60960	259723_at	IRT3 (Iron regulated transporter 3); cation transmembrane transporter/ metal ion transmembrane transporter	-7.84363	-11.1216	0	0	0
AT2G41230	266364_at	unknown protein	-7.77273	-12.9258	1	0	0
AT5G05580	256417_s_at	[AT3G11170, FAD7 (FATTY ACID DESATURASE 7); omega-3 fatty acid desaturase];[AT5G05580, FAD8 (FATTY ACID DESATURASE 8); omega-3 fatty acid desaturase]	-7.68462	-13.4347	0	0	0
AT5G20150	246071_at	SPX (SYG1/Pho81/XPR1) domain-containing protein	-7.46722	-14.6651	0	0	0
AT1G05000	265214_at	tyrosine specific protein phosphatase family protein	-7.4076	-14.138	0	0	0
AT3G54420	251895_at	ATEP3 (Arabidopsis thaliana chitinase class IV); chitinase	-7.37639	-8.45531	0	0	0
AT4G38410	252988_at	dehydrin, putative	-7.25088	-13.7142	0	0	0
AT4G37400	253100_at	CYP81F3 (cytochrome P450, family 81, subfamily F, polypeptide 3); oxygen binding	-7.23459	-6.23791	0	0	0
AT5G57390	247904_at	AIL5 (AINTEGUMENTA-LIKE 5); DNA binding / transcription factor	-7.22727	-5.84181	0	0	0
AT2G27580	266261_at	zinc finger (AN1-like) family protein	-7.22535	-8.49362	0	0	0
AT1G72140	259846_at	proton-dependent oligopeptide transport (POT) family protein	-7.19801	-7.1784	1	0	0
AT4G36010	253104_at	pathogenesis-related thaumatin family protein	-7.13931	-7.31946	1	0	0
AT5G58700	247776_at	phosphoinositide-specific phospholipase C family protein	-7.10208	-11.2357	0	0	0
AT2G35760	265823_at	integral membrane family protein	-7.06217	-9.20983	3	1	1
AT1G14780	262887_at	similar to unknown protein [Arabidopsis thaliana] (TAIR:AT4G24290.2); similar to unnamed protein product [Vitis vinifera] (GB:CAO42380.1); contains InterPro domain Membrane attack complex component/perforin/complement C9 (InterPro:IPR001862)	-7.04375	-5.55693	1	1	1
AT2G25200	264379_at	similar to unknown protein [Arabidopsis thaliana] (TAIR:AT5G11000.1); similar to unnamed protein product [Vitis vinifera] (GB:CAO44287.1); contains InterPro domain Protein of unknown function DUF868, plant (InterPro:IPR008586)	-7.02069	-5.4266	0	0	0
AT1G48000	259618_at	MYB112 (myb domain protein 112); DNA binding / transcription factor	-6.99965	-5.91633	1	0	0
AT5G58900	247768_at	myb family transcription factor	-6.97194	-7.18605	2	0	0
AT3G05690	258890_at	ATHAP2B/HAP2B/UNE8 (HEME ACTIVATOR PROTEIN (YEAST) HOMOLOG 2B); transcription factor	-6.95898	-12.3564	2	0	0
AT5G46710	248870_at	zinc-binding family protein	-6.9513	-6.55323	0	0	0
AT1G12710	255931_at	ATPP2-A12 (PHLOEM PROTEIN 2-A12); carbohydrate binding	-6.91248	-5.67781	0	0	0
AT5G24010	249763_at	protein kinase family protein	-6.76694	-9.05803	0	0	0
AT1G27760	261651_at	interferon-related developmental regulator family protein / IFRD protein family	-6.72869	-5.32195	2	1	1
AT3G23820	256865_at	GAE6 (UDP-D-GLUCURONATE 4-EPIMERASE 6); catalytic	-6.61111	-6.0548	0	0	0
AT5G11160	250413_at	APT5 (ADENINE PHOSPHORIBOSYLTRANSFERASE 5); adenine phosphoribosyltransferase	-6.51645	-15.1632	0	1	0
AT3G58790	251544_at	GAUT15 (Galacturonosyltransferase 15); polygalacturonate 4-alpha-galacturonosyltransferase/ transferase, transferring glycosyl groups / transferase, transferring hexosyl groups	-6.43249	-7.62624	0	2	0
AT4G23680	254234_at	major latex protein-related / MLP-related	-6.43203	-8.35557	0	0	0
AT3G05390	259134_at	similar to unknown protein [Arabidopsis thaliana] (TAIR:AT4G01240.1); similar to unnamed protein product [Vitis vinifera] (GB:CAO17562.1); similar to hypothetical protein [Vitis vinifera] (GB:CAN77378.1); contains domain SSF53335 (SSF53335); contains domain PROKAR_LIPOPROTEIN (PS51257)	-6.30663	-5.35265	0	0	0
AT2G16660	265414_at	nodulin family protein	-6.25426	-13.8355	1	0	0
AT5G43380	249126_at	TOPP6 (Type one serine/threonine protein phosphatase 6); protein serine/threonine phosphatase	-6.15479	-7.04837	0	2	0
AT3G13520	256964_at	AGP12 (ARABINOGALACTAN PROTEIN 12)	-6.12886	-6.31076	0	0	0
AT2G41830	260493_at	cyclin-related	-6.1074	-9.70026	1	1	1
AT2G43520	260546_at	ATTI2 (ARABIDOPSIS THALIANA TRYPSIN INHIBITOR PROTEIN 2); trypsin inhibitor	-6.02303	-7.00292	2	0	0
AT2G28260	265544_at	ATCNGC15 (cyclic nucleotide gated channel 15); calmodulin binding / cation channel/ cyclic nucleotide binding	-6.02015	-9.6858	2	0	0
AT5G28300	245861_at	trihelix DNA-binding protein, putative	-6.01689	-5.39609	1	1	1
AT1G74940	262170_at	senescence-associated protein-related	-5.9843	-5.11284	0	0	0
AT4G35320	253165_at	similar to unknown protein [Arabidopsis thaliana] (TAIR:AT2G17300.1); similar to hypothetical protein [Vitis vinifera] (GB:CAN78386.1)	-5.97842	-9.34781	0	0	0
AT5G24810	246976_s_at	ABC1 family protein	-5.82259	-6.13914	1	1	1
AT4G38710	252952_at	glycine-rich protein	-5.78008	-5.21959	0	0	0
AT1G62840	257466_at	similar to unknown protein [Arabidopsis thaliana] (TAIR:AT1G12320.1); similar to unnamed protein product [Vitis vinifera] (GB:CAO24498.1); contains InterPro domain Protein of unknown function DUF1442 (InterPro:IPR009902)	-5.71567	-6.09707	0	1	0
AT5G52860	248277_at	ABC transporter family protein	-5.67542	-6.18792	0	0	0
AT1G68360	260484_at	zinc finger protein-related	-5.6642	-8.40717	0	0	0
AT3G15990	258287_at	SULTR3;4; sulfate transmembrane transporter	-5.53936	-4.68951	1	0	0
AT4G25260	254110_at	invertase/pectin methylesterase inhibitor family protein	-5.47607	-4.7599	1	1	1
AT2G18910	266950_at	hydroxyproline-rich glycoprotein family protein	-5.42006	-5.72061	0	0	0
AT1G68795	260039_at	CLE12 (CLAVATA3/ESR-RELATED 12); receptor binding	-5.38795	-9.59342	2	0	0
AT5G64850	247214_at	similar to unknown protein [Arabidopsis thaliana] (TAIR:AT5G09960.1); similar to 80C09_15 [Brassica rapa subsp. pekinensis] (GB:AAZ41826.1)	-5.36219	-6.89474	1	1	1
AT2G39030	266142_at	GCN5-related N-acetyltransferase (GNAT) family protein	-5.35522	-5.6816	2	0	0
AT4G26320	253957_at	AGP13 (ARABINOGALACTAN PROTEIN 13)	-5.3427	-6.7596	0	0	0
AT2G20350	265304_at	AP2 domain-containing transcription factor, putative	-5.33314	-10.4047	0	2	0
AT3G25620	256757_at	ABC transporter family protein	-5.29162	-5.70307	2	0	0
AT1G80450	260276_at	VQ motif-containing protein	-5.27444	-5.90049	1	0	0
AT3G43720	252711_at	protease inhibitor/seed storage/lipid transfer protein (LTP) family protein	-5.2509	-5.67502	0	0	0
AT3G44735	252624_at	PSK1 (PHYTOSULFOKINE 3 PRECURSOR); growth factor	-5.20223	-6.88637	0	0	0
AT5G42150	249233_at	electron carrier/ protein disulfide oxidoreductase	-5.18985	-4.70243	1	0	0
AT3G25870	258078_at	similar to unknown protein [Arabidopsis thaliana] (TAIR:AT1G13360.1); similar to unknown [Populus trichocarpa] (GB:ABK92948.1)	-5.15093	-5.639	0	1	0
AT3G52470	252058_at	harpin-induced family protein / HIN1 family protein / harpin-responsive family protein	-5.14403	-6.35843	2	1	1
AT4G12000	254850_at	similar to unknown protein [Arabidopsis thaliana] (TAIR:AT4G22850.1); similar to unnamed protein product [Vitis vinifera] (GB:CAO63604.1); contains InterPro domain SNARE associated Golgi protein (InterPro:IPR015414)	-5.14304	-7.24278	0	0	0
AT4G32400	253435_at	SHS1 (SODIUM HYPERSENSITIVE 1); binding / transporter	-5.14092	-6.97883	1	0	0
AT5G66985	247024_at	unknown protein	-5.13345	-10.3955	0	0	0
AT2G23300	245080_at	leucine-rich repeat transmembrane protein kinase, putative	-5.12943	-6.13755	0	0	0
AT3G25230	257822_at	ROF1 (ROTAMASE FKBP 1); FK506 binding / calmodulin binding / peptidyl-prolyl cis-trans isomerase	-5.09874	-4.15063	0	0	0
AT5G64530	247264_at	ANAC104/XND1 (Arabidopsis NAC domain containing protein 104); transcription factor	-5.08442	-4.67081	0	0	0
AT5G39360	249471_at	EDL2 (EID1-LIKE 2)	-5.06729	-6.30192	0	0	0
AT1G27920	259606_at	microtubule associated protein (MAP65/ASE1) family protein	-5.03923	-3.91846	0	0	0
AT2G20340	265305_at	tyrosine decarboxylase, putative	-4.99031	-9.21683	0	0	0
AT2G41980	267581_at	seven in absentia (SINA) family protein	-4.97151	-4.05608	0	0	0
AT2G38290	267142_at	ATAMT2 (AMMONIUM TRANSPORTER 2); ammonium transmembrane transporter	-4.89744	-4.05662	1	0	0
AT1G65840	262933_at	ATPAO4 (POLYAMINE OXIDASE 4); amine oxidase	-4.88605	-7.58444	0	0	0
AT2G40330	263836_at	Bet v I allergen family protein	-4.8701	-8.70359	0	0	0
AT5G03190	250955_at	CPuORF47 (Conserved peptide upstream open reading frame 47)	-4.84543	-5.04487	1	0	0
AT3G49220	252255_at	pectinesterase family protein	-4.821	-5.01101	1	1	1
AT1G68410	259859_at	protein phosphatase 2C-related / PP2C-related	-4.80981	-5.44469	0	0	0
AT3G14820	256546_at	carboxylesterase/ lipase	-4.79408	-4.05081	2	1	1
AT2G41040	267066_at	methyltransferase-related	-4.79336	-4.57556	1	0	0
AT2G47950	266486_at	unknown protein	-4.7909	-3.98743	1	1	1
AT5G46910	248814_at	transcription factor jumonji (jmj) family protein	-4.73419	-4.26447	0	0	0
AT5G52060	248393_at	ATBAG1 (ARABIDOPSIS THALIANA BCL-2-ASSOCIATED ATHANOGENE 1); protein binding	-4.73123	-3.682	1	0	0
AT1G02460	260903_at	glycoside hydrolase family 28 protein / polygalacturonase (pectinase) family protein	-4.72313	-4.29342	0	0	0
AT4G21650	254377_at	subtilase family protein	-4.67393	-8.54398	1	0	0
AT5G35320	246612_at	similar to hypothetical protein [Vitis vinifera] (GB:CAN60849.1)	-4.67257	-3.85297	1	0	0
AT3G27650	258241_at	LBD25 (LOB DOMAIN-CONTAINING PROTEIN 25)	-4.66656	-4.16927	0	0	0
AT2G22890	266825_at	small conjugating protein ligase	-4.64336	-3.7818	0	0	0
AT4G33040	253382_at	glutaredoxin family protein	-4.63184	-4.40235	0	1	0
AT4G36880	246250_at	CP1 (CYSTEINE PROTEINASE1); cysteine-type peptidase	-4.60801	-4.46083	0	0	0
AT1G01120	261570_at	KCS1 (3-KETOACYL-COA SYNTHASE 1); acyltransferase	-4.59422	-6.77702	1	0	0
[truncated: 830 more rows]
