# Supplementary material for: CAMTA 1 regulates drought responses in Arabidopsis thaliana
Source: BMC Genomics. 2013 Apr 2;14:216. doi: 10.1186/1471-2164-14-216 (PMC3621073; doi:10.1186/1471-2164-14-216)
Supplement: Additional file 11 — Gene description of abiotic stress related genes in CAMTA1 dependent genes of leaf tissue. List of CAMTA positively regulated genes related to various abiotic stress conditions in leaf tissue (LCDPRG) (work sheet 1). List of CAMTA negatively regulated genes related to various abiotic stress conditions in leaf tissue (LCDNRG) (work sheet 2). Percentage of CAMTA recognition motif (CGCG and CGTG) in various stress conditions (work sheet 3). [file 1471-2164-14-216-S11.xls]

## Sheet: work sheet 1
Additional file 11 - List of CAMTA positively regulated genes related to various abiotic stress conditions in leaf tissue (LCDPRG)
DROUGHT
Locus Identifier	Probe ID	Description	FC (M1-D/M1-C)	FC (WT-D/WT-C)	MCGTGT	MCGCGB	Both motif
AT3G57020	264787_at	ERD7 (EARLY-RESPONSIVE TO DEHYDRATION 7)	x	3.63187	1	3	1
AT3G57520	264580_at	similar to unknown protein [Arabidopsis thaliana] (TAIR:AT2G32210.1)	2.72712	7.45645	5	2	1
AT4G19230	247095_at	RAB18 (RESPONSIVE TO ABA 18)	10.6042	56.9709	5	2	1
AT4G34860	266659_at	nucleotidyltransferase family protein	x	2.42561	1	2	1
AT2G17840	265499_at	UGT73B5 (UDP-GLUCOSYL TRANSFERASE 73B5)	x	2.90123	2	1	1
AT1G05340	255418_at	catalytic	x	2.15149	2	1	1
AT5G66400	250737_at	NAC domain-containing protein	x	2.30259	1	1	1
AT5G09530	253872_at	RD26 (RESPONSIVE TO DESSICATION 26)	3.01435	6.70728	6	1	1
AT5G59310	250648_at	late embryogenesis abundant group 1 domain-containing protein / LEA group 1 domain-containing protein	12.1768	53.0506	4	1	1
AT5G59320	256114_at	unknown protein	4.17715	16.6052	3	1	1
AT1G17020	259500_at	leucine-rich repeat family protein	x	2.05106	2	1	1
AT1G17870	261919_at	TPX1 (THIOREDOXIN-DEPENDENT PEROXIDASE 1)	x	2.00143	2	1	1
AT1G19570	254276_at	zinc finger (AN1-like) family protein	x	3.035	2	1	1
AT1G28330	248337_at	COR78 (COLD REGULATED 78)	x	3.04809	2	1	1
AT1G61800	248352_at	LTI65/RD29B (RESPONSIVE TO DESSICATION 29B)	21.6862	158.599	1	1	1
AT1G61890	264989_at	similar to unknown protein [Arabidopsis thaliana] (TAIR:AT5G40720.1)	x	2.60194	0	1	0
AT1G64110	266462_at	benzodiazepine receptor-related	26.213	83.758	0	1	0
AT2G19900	253625_at	signal recognition particle receptor alpha subunit family protein	x	2.28695	0	1	0
AT2G25850	250858_at	myb family transcription factor	x	2.38025	5	0	0
AT4G27410	248505_at	similar to unknown protein [Arabidopsis thaliana] (TAIR:AT5G63350.1)	2.2011	10.6355	3	0	0
AT5G06760	255943_at	ATUGT85A5 (UDP-GLUCOSYL TRANSFERASE 85A5)	x	4.26252	2	0	0
AT1G16850	267429_at	MEE25 (maternal effect embryo arrest 25)	x	4.27979	2	0	0
AT1G15740	266142_at	GCN5-related N-acetyltransferase (GNAT) family protein	2.06052	5.18953	2	0	0
AT1G65980	256603_at	Identical to UPF0496 protein At3g28270 [Arabidopsis Thaliana] (GB:Q9LHD9	x	2.06576	2	0	0
AT2G15480	254562_at	CYP707A1 (cytochrome P450, family 707, subfamily A, polypeptide 1)	x	2.88302	2	0	0
AT4G03200	253224_at	beta-fructofuranosidase, putative / invertase, putative / saccharase, putative / beta-fructosidase, putative	3.11828	9.52126	2	0	0
AT4G22820	247718_at	LTP4 (LIPID TRANSFER PROTEIN 4)	3.25289	30.0307	2	0	0
AT5G52310	247717_at	LTP3 (LIPID TRANSFER PROTEIN 3)	32.3098	90.9195	2	0	0
AT5G06370	262482_at	SRG1 (SENESCENCE-RELATED GENE 1)	x	2.18729	1	0	0
AT5G52300	255891_at	ATEGY3	x	3.52889	1	0	0
AT1G27200	261149_s_at	AT1G19550	x	2.78112	1	0	0
AT2G47770	264400_at	GPT2 (glucose-6-phosphate/phosphate translocator 2)	x	2.31158	1	0	0
AT4G30600	262347_at	AAA-type ATPase family protein	13.2503	50.9752	1	0	0
AT5G04760	266690_at	ATNADP-ME1 (NADP-MALIC ENZYME 1)	x	2.03275	1	0	0
AT3G02480	258085_at	regulator of chromosome condensation (RCC1) family protein	x	2.0236	1	0	0
AT1G01470	257628_at	CYP71B26 (cytochrome P450, family 71, subfamily B, polypeptide 26)	x	3.03893	1	0	0
AT1G52690	252323_at	KING1 (SNF1-RELATED PROTEIN KINASE REGULATORY SUBUNIT GAMMA 1)	x	2.40888	1	0	0
AT3G11410	251668_at	strictosidine synthase family protein	x	2.06043	1	0	0
AT3G28220	249797_at	remorin family protein	x	4.39739	1	0	0
AT4G27500	247061_at	similar to unknown [Ammopiptanthus mongolicus] (GB:AAW33981.1)	x	5.57587	1	0	0
AT5G42570	245244_at	ILL6 (IAA-leucine resistant (ILR)-like gene 6)	x	3.05876	0	0	0
AT5G50360	264338_at	KUP6 (K+ uptake permease 6)	2.71436	5.7642	0	0	0
AT1G10070	266229_at	ankyrin repeat family protein	3.68437	9.32339	0	0	0
AT1G22370	267461_at	dormancy/auxin associated family protein	x	3.97478	0	0	0
AT2G34850	258206_at	CID4 (CTC-Interacting Domain 4)	x	2.32472	0	0	0
AT2G39030	251622_at	DNAJ heat shock N-terminal domain-containing protein	x	2.47755	0	0	0
AT3G28270	245247_at	SCL13 (SCARECROW-LIKE 13)	x	2.30235	0	0	0
AT3G48520	248749_at	ERF1-1 (EUKARYOTIC RELEASE FACTOR 1-1)	x	2.28818	0	0	0
AT2G37870	258498_at	ABA-responsive protein-related	2.93583	15.7275	4	0	0
AT2G38400	259426_at	LEA14 (LATE EMBRYOGENESIS ABUNDANT 14)	x	2.92422	3	0	0
AT3G17000	262128_at	late embryogenesis abundant protein, putative / LEA protein, putative	29.2157	313.089	3	0	0
AT3G26100	259231_at	AHG3/ATPP2CA (ARABIDOPSIS THALIANA PROTEIN PHOSPHATASE 2CA)	x	3.36755	3	0	0
AT3G26290	256577_at	meprin and TRAF homology domain-containing protein / MATH domain-containing protein	x	2.7178	3	0	0
AT3G48530	253868_at	PPI1 (PROTON PUMP INTERACTOR 1)	x	2.12827	3	0	0
AT3G50970	249204_at	similar to unknown protein [Arabidopsis thaliana] (TAIR:AT1G11905.1)	x	2.86023	3	0	0
AT3G57010	264524_at	ATBCAT-2	2.19761	4.69982	2	0	0
AT4G18280	252368_at	CYP94B3 (cytochrome P450, family 94, subfamily B, polypeptide 3)	x	6.86527	2	0	0
AT5G05600	251658_at	strictosidine synthase family protein	x	2.09074	2	0	0
AT5G10300	251642_at	ATSIP2 (ARABIDOPSIS THALIANA SEED IMBIBITION 2)	x	3.65582	2	0	0
AT5G23750	250500_at	hydroxyproline-rich glycoprotein family protein	x	4.43463	2	0	0
AT5G25610	245668_at	DRM1 (DORMANCY-ASSOCIATED PROTEIN 1)	3.00473	7.94464	1	0	0
AT5G57550	264289_at	MATE efflux family protein	x	2.00775	1	0	0
AT5G60790	266098_at	protease inhibitor/seed storage/lipid transfer protein (LTP) family protein	11.0583	61.9006	1	0	0
AT5G66780	267035_at	AGT3 (ALANINE:GLYOXYLATE AMINOTRANSFERASE 3)	x	2.41302	1	0	0
AT1G13990	257893_at	UBC32 (UBIQUITIN-CONJUGATING ENZYME 32)	x	2.17663	1	0	0
AT1G21790	252102_at	LTI30 (LOW TEMPERATURE-INDUCED 30)	2.99915	23.7576	1	0	0
AT1G44350	254667_at	glycine-rich cell wall protein-related	x	2.05791	1	0	0
AT1G52000	250793_at	oxidoreductase, 2OG-Fe(II) oxygenase family protein	x	5.6646	1	0	0
AT1G52400	250483_at	hydrolase, alpha/beta fold family protein	x	7.60596	1	0	0
AT1G70300	246908_at	RD22 (RESPONSIVE TO DESSICATION 22)	x	2.90106	1	0	0
AT2G27690	247866_at	XTR3 (XYLOGLUCAN ENDOTRANSGLYCOSYLASE 3)	x	2.02668	1	0	0
AT2G28840	247593_at	ATGCN1 (Arabidopsis thaliana general control non-repressible 1)	x	2.32477	1	0	0
AT2G33590	262607_at	similar to unnamed protein product [Vitis vinifera] (GB:CAO68469.1)	x	2.16303	0	0	0
AT2G33830	262496_at	similar to unnamed protein product [Vitis vinifera] (GB:CAO61872.1)	x	2.42802	0	0	0
AT2G38530	265053_at	jacalin lectin family protein	x	2.48017	0	0	0
AT2G41620	259640_at	BGL1 (BETA-GLUCOSIDASE HOMOLOG 1)	x	3.96853	0	0	0
AT3G14010	266246_at	CYP94C1 (cytochrome P450, family 94, subfamily C, polypeptide 1)	x	3.17523	0	0	0
AT3G20300	255787_at	cinnamoyl-CoA reductase family	x	2.83488	0	0	0
AT3G44860	266415_at	LTP2 (LIPID TRANSFER PROTEIN 2)	2.02233	13.8885	0	0	0
AT3G57340	245116_at	nucleoporin interacting component family protein	x	3.35348	0	0	0
AT4G02280	257672_at	extracellular ligand-gated ion channel	x	4.35568	0	0	0
AT4G17230	246340_s_at	AT3G44870	x	2.33356	0	0	0
AT4G29190	255521_at	SUS3	x	3.93493	0	0	0
AT5G18130	253722_at	zinc finger (CCCH-type) family protein	x	3.44663	0	0	0
AT5G47880	250028_at	similar to unknown protein [Arabidopsis thaliana] (TAIR:AT3G03870.2)	x	3.63949	0	0	0
SALT
Locus Identifier	Probe ID	Description	FC (M1-D/M1-C)	FC (WT-D/WT-C)	MCGTGT	MCGCGB	Both motif
AT5G65280	247175_at	GCL1 (GCR2-LIKE 1)	x	6.11314	5	2	1
AT3G13340	257661_at	WD-40 repeat family protein	x	2.03903	1	2	1
AT2G38000	266090_at	chaperone protein dnaJ-related	x	2.77447	1	1	1
AT3G07780	259230_at	protein binding / zinc ion binding	x	2.23249	0	1	0
AT5G02620	250998_at	ankyrin repeat family protein	x	3.20793	0	1	0
AT5G16550	250131_at	similar to unknown [Gossypium hirsutum] (GB:ABO31374.1)	x	3.63057	0	1	0
AT2G38820	263265_at	similar to unknown protein [Arabidopsis thaliana] (TAIR:AT3G22970.1)	x	2.78442	5	0	0
AT1G11480	261827_at	eukaryotic translation initiation factor-related	x	2.43036	2	0	0
AT1G56650	245628_at	PAP1 (PRODUCTION OF ANTHOCYANIN PIGMENT 1)	5.82335	37.101	2	0	0
AT2G19860	266702_at	ATHXK2 (HEXOKINASE 2)	x	2.45721	2	0	0
AT3G07350	259015_at	similar to unknown protein [Arabidopsis thaliana] (TAIR:AT3G25240.1)	x	2.51727	2	0	0
AT3G12490	256235_at	cysteine protease inhibitor, putative / cystatin, putative	x	3.00946	2	0	0
AT5G44790	249027_at	RAN1 (RESPONSIVE-TO-ANTAGONIST1)	x	3.11728	2	0	0
AT5G57350	247902_at	AHA3 (Arabidopsis H(+)-ATPase 3)	x	2.05868	2	0	0
AT5G60360	247627_at	AALP (ARABIDOPSIS ALEURAIN-LIKE PROTEASE)	x	2.28051	2	0	0
AT1G05890	261250_at	zinc finger protein-related	x	2.17553	1	0	0
AT2G16720	265359_at	MYB7 (myb domain protein 7)	2.11358	5.82672	1	0	0
AT1G17830	255900_at	similar to unknown protein [Arabidopsis thaliana] (TAIR:AT1G73210.1)	3.12888	10.1959	0	0	0
AT1G50480	261864_s_at	AT2G12280	x	2.05401	0	0	0
AT1G52410	259609_at	TSA1 (TSK-ASSOCIATING PROTEIN 1)	x	6.38657	0	0	0
AT1G56220	256225_at	dormancy/auxin associated family protein	x	2.26537	0	0	0
AT1G80310	260302_at	sulfate transmembrane transporter	x	3.12252	0	0	0
AT2G26300	267375_at	GPA1 (G PROTEIN ALPHA SUBUNIT 1)	x	2.18791	0	0	0
AT3G10030	258885_at	aspartate/glutamate/uridylate kinase family protein	x	2.68042	0	0	0
AT3G10740	258774_at	ASD1 (ALPHA-L-ARABINOFURANOSIDASE)	x	2.24042	0	0	0
AT3G62650	251189_at	binding	x	2.14235	0	0	0
AT4G05020	255259_at	NDB2 (NAD(P)H DEHYDROGENASE B2)	x	2.09009	0	0	0
AT4G23600	254232_at	CORI3 (CORONATINE INDUCED 1, JASMONIC ACID RESPONSIVE 2)	x	4.52309	0	0	0
AT4G34180	253273_at	cyclase family protein	x	2.28255	0	0	0
AT4G34540	253242_at	isoflavone reductase family protein	x	2.26432	0	0	0
AT5G23450	249840_at	ATLCBK1 (A. THALIANA LONG-CHAIN BASE (LCB) KINASE 1)	x	2.00073	0	0	0
AT5G54310	248180_at	AGD5 (ARF-GAP DOMAIN 5)	x	2.00251	0	0	0
AT2G17840	264787_at	ERD7 (EARLY-RESPONSIVE TO DEHYDRATION 7)	x	3.63187	1	3	1
AT1G05340	264580_at	similar to unknown protein [Arabidopsis thaliana] (TAIR:AT2G32210.1)	2.72712	7.45645	5	2	1
AT5G66400	247095_at	RAB18 (RESPONSIVE TO ABA 18)	10.6042	56.9709	5	2	1
AT2G25850	266659_at	nucleotidyltransferase family protein	x	2.42561	1	2	1
AT4G27410	253872_at	RD26 (RESPONSIVE TO DESSICATION 26)	3.01435	6.70728	6	1	1
AT3G04240	258575_at	SEC (SECRET AGENT)	x	2.31019	4	1	1
AT5G06760	250648_at	late embryogenesis abundant group 1 domain-containing protein / LEA group 1 domain-containing protein	12.1768	53.0506	4	1	1
AT1G16850	256114_at	unknown protein	4.17715	16.6052	3	1	1
AT1G15740	259500_at	leucine-rich repeat family protein	x	2.05106	2	1	1
AT1G65980	261919_at	TPX1 (THIOREDOXIN-DEPENDENT PEROXIDASE 1)	x	2.00143	2	1	1
AT4G11220	254920_at	BTI2 (VIRB2-INTERACTING PROTEIN 2)	x	2.02144	2	1	1
AT4G22820	254276_at	zinc finger (AN1-like) family protein	x	3.035	2	1	1
AT5G52310	248337_at	COR78 (COLD REGULATED 78)	x	3.04809	2	1	1
AT2G02810	267483_at	ATUTR1/UTR1 (UDP-GALACTOSE TRANSPORTER 1)	x	2.47989	1	1	1
AT3G28730	256590_at	ATHMG (HIGH MOBILITY GROUP)	x	2.38592	1	1	1
AT5G52300	248352_at	LTI65/RD29B (RESPONSIVE TO DESSICATION 29B)	21.6862	158.599	1	1	1
AT1G27200	264989_at	similar to unknown protein [Arabidopsis thaliana] (TAIR:AT5G40720.1)	x	2.60194	0	1	0
AT2G47770	266462_at	benzodiazepine receptor-related	26.213	83.758	0	1	0
AT3G02480	258498_at	ABA-responsive protein-related	2.93583	15.7275	4	0	0
AT1G01470	259426_at	LEA14 (LATE EMBRYOGENESIS ABUNDANT 14)	x	2.92422	3	0	0
AT1G52690	262128_at	late embryogenesis abundant protein, putative / LEA protein, putative	29.2157	313.089	3	0	0
AT1G79520	262940_at	cation efflux family protein	x	2.12895	3	0	0
AT3G11410	259231_at	AHG3/ATPP2CA (ARABIDOPSIS THALIANA PROTEIN PHOSPHATASE 2CA)	x	3.36755	3	0	0
AT3G28220	256577_at	meprin and TRAF homology domain-containing protein / MATH domain-containing protein	x	2.7178	3	0	0
AT1G10070	264524_at	ATBCAT-2	2.19761	4.69982	2	0	0
AT3G48520	252368_at	CYP94B3 (cytochrome P450, family 94, subfamily B, polypeptide 3)	x	6.86527	2	0	0
AT3G57520	251642_at	ATSIP2 (ARABIDOPSIS THALIANA SEED IMBIBITION 2)	x	3.65582	2	0	0
AT5G09530	250500_at	hydroxyproline-rich glycoprotein family protein	x	4.43463	2	0	0
AT1G61890	264289_at	MATE efflux family protein	x	2.00775	1	0	0
AT2G37870	266098_at	protease inhibitor/seed storage/lipid transfer protein (LTP) family protein	11.0583	61.9006	1	0	0
AT2G38400	267035_at	AGT3 (ALANINE:GLYOXYLATE AMINOTRANSFERASE 3)	x	2.41302	1	0	0
AT3G17000	257893_at	UBC32 (UBIQUITIN-CONJUGATING ENZYME 32)	x	2.17663	1	0	0
AT3G50970	252102_at	LTI30 (LOW TEMPERATURE-INDUCED 30)	2.99915	23.7576	1	0	0
AT4G16830	245350_at	nuclear RNA-binding protein (RGGA)	x	2.42261	1	0	0
AT4G18280	254667_at	glycine-rich cell wall protein-related	x	2.05791	1	0	0
AT4G23450	254210_at	zinc finger (C3HC4-type RING finger) family protein	x	3.82752	1	0	0
AT5G05600	250793_at	oxidoreductase, 2OG-Fe(II) oxygenase family protein	x	5.6646	1	0	0
AT5G10300	250483_at	hydrolase, alpha/beta fold family protein	x	7.60596	1	0	0
AT5G25610	246908_at	RD22 (RESPONSIVE TO DESSICATION 22)	x	2.90106	1	0	0
AT5G57550	247866_at	XTR3 (XYLOGLUCAN ENDOTRANSGLYCOSYLASE 3)	x	2.02668	1	0	0
AT5G60790	247593_at	ATGCN1 (Arabidopsis thaliana general control non-repressible 1)	x	2.32477	1	0	0
AT5G61530	247545_at	small G protein family protein / RhoGAP family protein	x	3.33697	1	0	0
AT1G13990	262607_at	similar to unnamed protein product [Vitis vinifera] (GB:CAO68469.1)	x	2.16303	0	0	0
AT1G21790	262496_at	similar to unnamed protein product [Vitis vinifera] (GB:CAO61872.1)	x	2.42802	0	0	0
AT1G52000	265053_at	jacalin lectin family protein	x	2.48017	0	0	0
AT1G52400	259640_at	BGL1 (BETA-GLUCOSIDASE HOMOLOG 1)	x	3.96853	0	0	0
AT2G27690	266246_at	CYP94C1 (cytochrome P450, family 94, subfamily C, polypeptide 1)	x	3.17523	0	0	0
AT2G33590	255787_at	cinnamoyl-CoA reductase family	x	2.83488	0	0	0
AT2G38530	266415_at	LTP2 (LIPID TRANSFER PROTEIN 2)	2.02233	13.8885	0	0	0
AT2G41620	245116_at	nucleoporin interacting component family protein	x	3.35348	0	0	0
AT3G20300	257672_at	extracellular ligand-gated ion channel	x	4.35568	0	0	0
AT3G44860	246340_s_at	AT3G44870	x	2.33356	0	0	0
AT4G02280	255521_at	SUS3	x	3.93493	0	0	0
AT5G18130	250028_at	similar to unknown protein [Arabidopsis thaliana] (TAIR:AT3G03870.2)	x	3.63949	0	0	0
AT5G39590	249442_at	similar to unnamed protein product [Vitis vinifera] (GB:CAO61019.1)	x	2.4401	0	0	0
COLD
Locus Identifier	Probe ID	Description	FC (M1-D/M1-C)	FC (WT-D/WT-C)	MCGTGT (37%)	MCGCGB (25 %)	Both motif
AT5G02260	250992_at	ATEXPA9 (ARABIDOPSIS THALIANA EXPANSIN A9)	x	2.02741	0	2	0
AT5G10190	250477_at	transporter-related	x	3.48291	1	1	1
AT1G14830	262837_at	ADL1C/ADL5 (DYNAMIN-LIKE PROTEIN 5)	x	2.04031	0	1	0
AT4G25970	254035_at	PSD3 (PHOSPHATIDYLSERINE DECARBOXYLASE 3)	x	2.76391	0	1	0
AT4G33960	253317_at	similar to unknown protein [Arabidopsis thaliana] (TAIR:AT2G15830.1)	x	3.16688	0	1	0
AT5G39570	249416_at	unknown protein	x	2.18769	0	1	0
AT2G25110	264382_at	SDF2 (STROMAL CELL-DERIVED FACTOR 2-LIKE PROTEIN PRECURSOR)	x	2.05186	2	0	0
AT2G38670	266399_at	PECT1 (PHOSPHORYLETHANOLAMINE CYTIDYLYLTRANSFERASE 1)	x	2.26377	2	0	0
AT2G40940	245098_at	ERS1 (ETHYLENE RESPONSE SENSOR 1)	x	2.59157	2	0	0
AT3G14230	258366_at	RAP2.2	x	2.19687	2	0	0
AT1G22990	264729_at	heavy-metal-associated domain-containing protein / copper chaperone (CCH)-related	19.521	41.7003	1	0	0
AT1G29310	260896_at	protein transport protein sec61, putative	x	2.20584	1	0	0
AT1G46768	245807_at	RAP2.1 (related to AP2 1)	x	2.36629	1	0	0
AT1G78600	263128_at	zinc finger (B-box type) family protein	x	2.06001	1	0	0
AT4G37470	253053_at	hydrolase, alpha/beta fold family protein	x	2.31835	1	0	0
AT1G13930	262609_at	similar to nodulin-related [Arabidopsis thaliana] (TAIR:AT2G03440.1)	x	2.1917	0	0	0
AT3G08510	256156_at	ATPLC2 (PHOSPHOLIPASE C 2)	x	2.15364	0	0	0
AT3G11830	258776_at	chaperonin, putative	x	2.34687	0	0	0
AT3G26740	257832_at	CCL (CCR-LIKE)	x	2.90374	0	0	0
AT3G27300	257144_at	G6PD5 (GLUCOSE-6-PHOSPHATE DEHYDROGENASE 5)	x	2.28381	0	0	0
AT4G25500	254073_at	ATRSP35 (Arabidopsis thaliana arginine/serine-rich splicing factor 35)	x	2.52135	0	0	0
AT4G33550	253344_at	lipid binding	3.05825	28.1661	0	0	0
AT5G61590	247540_at	AP2 domain-containing transcription factor family protein	x	3.2866	0	0	0
AT2G17840	264787_at	ERD7 (EARLY-RESPONSIVE TO DEHYDRATION 7)	x	3.63187	1	3	1
AT1G05340	264580_at	similar to unknown protein [Arabidopsis thaliana] (TAIR:AT2G32210.1)	2.72712	7.45645	5	2	1
AT5G66400	247095_at	RAB18 (RESPONSIVE TO ABA 18)	10.6042	56.9709	5	2	1
AT4G27410	253872_at	RD26 (RESPONSIVE TO DESSICATION 26)	3.01435	6.70728	6	1	1
AT3G04240	258575_at	SEC (SECRET AGENT)	x	2.31019	4	1	1
AT5G06760	250648_at	late embryogenesis abundant group 1 domain-containing protein / LEA group 1 domain-containing protein	12.1768	53.0506	4	1	1
AT1G16850	256114_at	unknown protein	4.17715	16.6052	3	1	1
AT4G11220	254920_at	BTI2 (VIRB2-INTERACTING PROTEIN 2)	x	2.02144	2	1	1
AT5G52310	248337_at	COR78 (COLD REGULATED 78)	x	3.04809	2	1	1
AT2G02810	267483_at	ATUTR1/UTR1 (UDP-GALACTOSE TRANSPORTER 1)	x	2.47989	1	1	1
AT3G28730	256590_at	ATHMG (HIGH MOBILITY GROUP)	x	2.38592	1	1	1
AT1G27200	264989_at	similar to unknown protein [Arabidopsis thaliana] (TAIR:AT5G40720.1)	x	2.60194	0	1	0
AT2G47770	266462_at	benzodiazepine receptor-related	26.213	83.758	0	1	0
AT4G30600	253625_at	signal recognition particle receptor alpha subunit family protein	x	2.28695	0	1	0
AT3G02480	258498_at	ABA-responsive protein-related	2.93583	15.7275	4	0	0
AT1G01470	259426_at	LEA14 (LATE EMBRYOGENESIS ABUNDANT 14)	x	2.92422	3	0	0
AT1G52690	262128_at	late embryogenesis abundant protein, putative / LEA protein, putative	29.2157	313.089	3	0	0
AT1G79520	262940_at	cation efflux family protein	x	2.12895	3	0	0
AT3G11410	259231_at	AHG3/ATPP2CA (ARABIDOPSIS THALIANA PROTEIN PHOSPHATASE 2CA)	x	3.36755	3	0	0
AT4G27500	253868_at	PPI1 (PROTON PUMP INTERACTOR 1)	x	2.12827	3	0	0
AT5G42570	249204_at	similar to unknown protein [Arabidopsis thaliana] (TAIR:AT1G11905.1)	x	2.86023	3	0	0
AT3G57020	251658_at	strictosidine synthase family protein	x	2.09074	2	0	0
AT1G28330	245668_at	DRM1 (DORMANCY-ASSOCIATED PROTEIN 1)	3.00473	7.94464	1	0	0
AT1G61890	264289_at	MATE efflux family protein	x	2.00775	1	0	0
AT2G38400	267035_at	AGT3 (ALANINE:GLYOXYLATE AMINOTRANSFERASE 3)	x	2.41302	1	0	0
AT3G50970	252102_at	LTI30 (LOW TEMPERATURE-INDUCED 30)	2.99915	23.7576	1	0	0
AT4G16830	245350_at	nuclear RNA-binding protein (RGGA)	x	2.42261	1	0	0
AT4G18280	254667_at	glycine-rich cell wall protein-related	x	2.05791	1	0	0
AT4G23450	254210_at	zinc finger (C3HC4-type RING finger) family protein	x	3.82752	1	0	0
AT5G25610	246908_at	RD22 (RESPONSIVE TO DESSICATION 22)	x	2.90106	1	0	0
AT5G60790	247593_at	ATGCN1 (Arabidopsis thaliana general control non-repressible 1)	x	2.32477	1	0	0
AT5G61530	247545_at	small G protein family protein / RhoGAP family protein	x	3.33697	1	0	0
AT1G21790	262496_at	similar to unnamed protein product [Vitis vinifera] (GB:CAO61872.1)	x	2.42802	0	0	0
AT2G27690	266246_at	CYP94C1 (cytochrome P450, family 94, subfamily C, polypeptide 1)	x	3.17523	0	0	0
AT4G29190	253722_at	zinc finger (CCCH-type) family protein	x	3.44663	0	0	0
AT5G39590	249442_at	similar to unnamed protein product [Vitis vinifera] (GB:CAO61019.1)	x	2.4401	0	0	0

## Sheet: work sheet 2
Additional file 11 - List of CAMTA negatively regulated genes related to various abiotic stress conditions in leaf tissue (LCDNRG)
DROUGHT
Locus Identifier	Probe ID	Description	FC (M1-D/M1-C)	FC (WT-D/WT-C)	MCGTGT	MCGCGB	Both motif
AT5G20230	246099_at	ATBCB (ARABIDOPSIS BLUE-COPPER-BINDING PROTEIN)	-2.21651	-7.37487	1	2	1
AT4G24570	254120_at	mitochondrial substrate carrier family protein	-2.40964	-6.11114	1	2	1
AT2G42530	263495_at	COR15B	-2.5091	-5.72771	3	0	0
AT4G19120	254563_at	ERD3 (EARLY-RESPONSIVE TO DEHYDRATION 3)	-2.76599	-6.7009	0	0	0
AT5G44420	249052_at	PDF1.2 (Low-molecular-weight cysteine-rich 77)	-2.97821	-11.8638	0	0	0
AT3G16240	258054_at	DELTA-TIP (delta tonoplast integral protein)	-3.01877	-15.995	0	0	0
AT2G45180	266123_at	protease inhibitor/seed storage/lipid transfer protein (LTP) family protein	-3.30058	-10.2373	0	0	0
AT1G72610	259892_at	GLP1 (GERMIN-LIKE PROTEIN 1)	-3.35392	-20.7482	1	0	0
AT1G16410	262717_s_at	AT1G16400	-3.60531	-12.1701	0	0	0
AT4G35770	253161_at	SEN1 (DARK INDUCIBLE 1)	-3.73799	-11.1556	0	0	0
AT5G44020	249073_at	acid phosphatase class B family protein	-3.76554	-21.2657	0	0	0
AT2G10940	265400_at	protease inhibitor/seed storage/lipid transfer protein (LTP) family protein	-4.15334	-35.8329	1	0	0
AT5G20630	246004_at	GLP3 (GERMIN-LIKE PROTEIN 3)	-10.6933	-71.5266	0	0	0
AT1G32920	261193_at	similar to unknown protein [Arabidopsis thaliana] (TAIR:AT1G32928.1)	x	-2.01582	2	2	1
AT4G27350	253919_at	similar to unknown protein [Arabidopsis thaliana] (TAIR:AT5G54240.1)	x	-2.79765	1	1	1
AT3G21055	256979_at	PSBTN (photosystem II subunit T)	x	-2.7765	1	1	1
AT1G15140	262572_at	oxidoreductase NAD-binding domain-containing protein	x	-2.34449	0	1	0
AT1G73260	260101_at	trypsin and protease inhibitor family protein / Kunitz family protein	x	-2.16803	3	0	0
AT5G45340	248964_at	CYP707A3 (cytochrome P450, family 707, subfamily A, polypeptide 3)	x	-4.16843	2	0	0
AT3G47070	252463_at	similar to unknown [Populus trichocarpa] (GB:ABK95428.1)	x	-2.55346	2	0	0
AT3G16370	259375_at	GDSL-motif lipase/hydrolase family protein	x	-11.6177	1	0	0
AT4G26530	253971_at	fructose-bisphosphate aldolase, putative	x	-4.78532	1	0	0
AT3G26520	257313_at	TIP2 (TONOPLAST INTRINSIC PROTEIN 2)	x	-3.36215	1	0	0
AT5G64260	247280_at	phosphate-responsive protein, putative	x	-2.7348	1	0	0
AT5G48930	248639_at	transferase family protein	x	-2.14075	1	0	0
AT3G11170	256417_s_at	AT5G05580	x	-2.05617	1	0	0
AT1G29500	259773_at	auxin-responsive protein, putative	x	-4.02897	0	0	0
AT5G66530	247101_at	aldose 1-epimerase family protein	x	-2.28995	0	0	0
AT1G15950	261792_at	CCR1 (CINNAMOYL COA REDUCTASE 1)	x	-2.003	0	0	0
AT5G63790	247351_at	ANAC102 (Arabidopsis NAC domain containing protein 102)	x	-2.0646	5	1	1
AT4G25490	254074_at	CBF1 (C-REPEAT/DRE BINDING FACTOR 1)	x	-5.28061	4	1	1
AT1G27730	261648_at	STZ (SALT TOLERANCE ZINC FINGER)	x	-2.34764	3	0	0
AT1G10370	264436_at	ATGSTU17/ERD9/GST30/GST30B (EARLY-RESPONSIVE TO DEHYDRATION 9)	x	-4.38199	2	0	0
AT1G15820	259491_at	LHCB6 (LIGHT HARVESTING COMPLEX PSII)	x	-5.0482	1	0	0
AT4G21280	254398_at	PSBQ/PSBQ-1/PSBQA	x	-3.63157	1	0	0
AT1G75500	262951_at	nodulin MtN21 family protein	x	-3.08593	1	0	0
AT4G09650	255046_at	ATP synthase delta chain, chloroplast, putative / H(+)-transporting two-sector ATPase, delta (OSCP) subunit, putative	x	-2.38133	1	0	0
AT2G37180	265444_s_at	AT2G37170	x	-5.95445	0	0	0
AT3G14210	257008_at	ESM1 (EPITHIOSPECIFIER MODIFIER 1)	x	-4.70824	0	0	0
AT1G73390	245724_at	similar to unknown protein [Arabidopsis thaliana] (TAIR:AT1G17940.1)	x	-2.30008	0	0	0
AT3G01500	259161_at	CA1 (CARBONIC ANHYDRASE 1)	x	-2.24866	0	0	0
AT1G11860	264394_at	aminomethyltransferase, putative	x	-2.17355	0	0	0
AT5G62350	247450_at	invertase/pectin methylesterase inhibitor family protein / DC 1.2 homolog (FL5-2I22)	x	-2.09307	0	0	0
AT1G52230	259840_at	PSAH-2/PSAH2/PSI-H (PHOTOSYSTEM I SUBUNIT H-2)	x	-2.09239	0	0	0
AT5G57560	247925_at	TCH4 (TOUCH 4)	x	-2.01937	0	2	0
AT4G35110	253173_at	similar to unknown protein [Arabidopsis thaliana] (TAIR:AT2G16900.1)	x	-2.38695	1	1	1
AT2G03760	264042_at	ST (steroid sulfotransferase)	x	-4.19876	0	1	0
AT2G44840	266821_at	ATERF13/EREBP (ETHYLENE-RESPONSIVE ELEMENT BINDING FACTOR 13)	x	-3.54159	0	1	0
AT1G32470	260704_at	glycine cleavage system H protein, mitochondrial, putative	x	-2.40152	0	1	0
AT1G80840	261892_at	WRKY40 (WRKY DNA-binding protein 40)	x	-2.71597	3	0	0
AT4G20830	254432_at	FAD-binding domain-containing protein	x	-2.35886	3	0	0
AT1G68440	259856_at	similar to unknown protein [Arabidopsis thaliana] (TAIR:AT1G25400.1)	x	-2.14918	3	0	0
AT1G48100	260727_at	glycoside hydrolase family 28 protein / polygalacturonase (pectinase) family protein	x	-4.42439	2	0	0
AT5G49480	248607_at	ATCP1 (CA2+-BINDING PROTEIN 1)	x	-3.73635	1	0	0
AT1G68620	262229_at	hydrolase	x	-3.09169	1	0	0
AT3G49780	252234_at	ATPSK4 (PHYTOSULFOKINE 4 PRECURSOR)	x	-2.67769	1	0	0
AT4G17600	245354_at	LIL3:1	x	-2.39064	1	0	0
AT1G01620	259431_at	PIP1C (PLASMA MEMBRANE INTRINSIC PROTEIN 1	x	-5.90649	0	0	0
AT2G05540	265511_at	glycine-rich protein	x	-5.19568	0	0	0
AT5G49360	248622_at	BXL1 (BETA-XYLOSIDASE 1)	x	-4.09345	0	0	0
AT2G16500	263241_at	ADC1 (ARGININE DECARBOXYLASE 1)	x	-2.88867	0	0	0
AT5G25460	246919_at	similar to unknown protein [Arabidopsis thaliana] (TAIR:AT5G11420.1)	x	-2.52565	0	0	0
AT1G67740	245195_at	PSBY (photosystem II BY)	x	-2.52296	0	0	0
AT2G29550	266295_at	TUB7 (tubulin beta-7 chain)	x	-2.30571	0	0	0
SALT
Locus Identifier	Probe ID	Description	FC (M1-D/M1-C)	FC (WT-D/WT-C)	MCGTGT	MCGCGB	Both motif
AT5G20230	246099_at	ATBCB (ARABIDOPSIS BLUE-COPPER-BINDING PROTEIN)	-2.21651	-7.37487	1	2	1
AT1G13260	259364_at	RAV1 (Related to ABI3/VP1 1)	-2.57401	-15.3225	0	0	0
AT1G20010	261230_at	TUB5 (tubulin beta-5 chain)	-3.09294	-8.74399	0	0	0
AT2G45180	266123_at	protease inhibitor/seed storage/lipid transfer protein (LTP) family protein	-3.30058	-10.2373	0	0	0
AT1G72610	259892_at	GLP1 (GERMIN-LIKE PROTEIN 1)	-3.35392	-20.7482	1	0	0
AT4G35770	253161_at	SEN1 (DARK INDUCIBLE 1)	-3.73799	-11.1556	0	0	0
AT5G44020	249073_at	acid phosphatase class B family protein	-3.76554	-21.2657	0	0	0
AT1G03870	265066_at	FLA9	-4.01513	-9.29475	0	0	0
AT2G10940	265400_at	protease inhibitor/seed storage/lipid transfer protein (LTP) family protein	-4.15334	-35.8329	1	0	0
AT5G22580	249894_at	Identical to Uncharacterized protein At5g22580 [Arabidopsis Thaliana] (GB:Q9FK81)	-4.19975	-29.718	4	1	1
AT5G20630	246004_at	GLP3 (GERMIN-LIKE PROTEIN 3)	-10.6933	-71.5266	0	0	0
AT3G06080	258472_at	similar to unknown protein [Arabidopsis thaliana] (TAIR:AT5G19160.1)	x	-2.39655	1	2	1
AT2G37630	267157_at	AS1/ATMYB91/ATPHAN/MYB91 (ASYMMETRIC LEAVES 1, MYB DOMAIN PROTEIN 91)	x	-2.88573	2	1	1
AT3G13750	256772_at	BGAL1 (BETA GALACTOSIDASE 1)	x	-3.51297	1	1	1
AT2G19570	265943_at	CDA1 (CYTIDINE DEAMINASE 1)	x	-3.93246	0	1	0
AT1G31330	262557_at	PSAF (photosystem I subunit F)	x	-2.20558	0	1	0
AT5G18670	250007_at	BMY3 (BETA-AMYLASE 9)	x	-2.34067	4	0	0
AT3G15450	258402_at	similar to unknown protein [Arabidopsis thaliana] (TAIR:AT4G27450.1)	x	-7.71306	1	0	0
AT4G33666	253305_at	unknown protein	x	-7.1078	1	0	0
AT3G48360	252367_at	BT2 (BTB AND TAZ DOMAIN PROTEIN 2)	x	-3.78767	1	0	0
AT5G19120	249923_at	aspartic-type endopeptidase/ pepsin A	x	-3.20278	1	0	0
AT4G34138	253281_at	UGT73B1 (UDP-GLUCOSYL TRANSFERASE 73B1)	x	-2.27471	1	0	0
AT3G17510	258350_at	CIPK1 (CBL-INTERACTING PROTEIN KINASE 1)	x	-2.24604	1	0	0
AT5G56870	247954_at	BGAL4 (beta-galactosidase 4)	x	-4.38305	0	0	0
AT3G54920	251864_at	PMR6 (POWDERY MILDEW RESISTANT 6)	x	-3.02829	0	0	0
AT3G18080	258151_at	glycosyl hydrolase family 1 protein	x	-2.97975	0	0	0
AT2G42220	267635_at	rhodanese-like domain-containing protein	x	-2.79392	0	0	0
AT1G11260	262456_at	STP1 (SUGAR TRANSPORTER 1)	x	-2.70509	0	0	0
AT2G36950	263866_at	heavy-metal-associated domain-containing protein	x	-2.69793	0	0	0
AT1G70000	264692_at	DNA-binding family protein	x	-2.03347	0	0	0
AT5G63790	247351_at	ANAC102 (Arabidopsis NAC domain containing protein 102)	x	-2.0646	5	1	1
AT4G25490	254074_at	CBF1 (C-REPEAT/DRE BINDING FACTOR 1)	x	-5.28061	4	1	1
AT4G35110	253173_at	similar to unknown protein [Arabidopsis thaliana] (TAIR:AT2G16900.1)	x	-2.38695	1	1	1
AT2G28470	264078_at	BGAL8 (BETA-GALACTOSIDASE 8)	x	-3.15203	1	1	1
AT2G03760	264042_at	ST (steroid sulfotransferase)	x	-4.19876	0	1	0
AT3G10520	258920_at	AHB2 (NON-SYMBIOTIC HAEMOGLOBIN 2)	x	-2.89812	0	1	0
AT3G27090	257790_at	similar to unknown protein [Arabidopsis thaliana] (TAIR:AT5G42050.1)	x	-2.11679	0	1	0
AT1G80840	261892_at	WRKY40 (WRKY DNA-binding protein 40)	x	-2.71597	3	0	0
AT4G20830	254432_at	FAD-binding domain-containing protein	x	-2.35886	3	0	0
AT1G27730	261648_at	STZ (SALT TOLERANCE ZINC FINGER)	x	-2.34764	3	0	0
AT1G68440	259856_at	similar to unknown protein [Arabidopsis thaliana] (TAIR:AT1G25400.1)	x	-2.14918	3	0	0
AT1G10370	264436_at	ATGSTU17/ERD9/GST30/GST30B (EARLY-RESPONSIVE TO DEHYDRATION 9)	x	-4.38199	2	0	0
AT3G27690	258239_at	LHCB2:4 (Photosystem II light harvesting complex gene 2.3)	x	-5.64115	2	0	0
AT1G15820	259491_at	LHCB6 (LIGHT HARVESTING COMPLEX PSII)	x	-5.0482	1	0	0
AT4G21280	254398_at	PSBQ/PSBQ-1/PSBQA	x	-3.63157	1	0	0
AT1G68620	262229_at	hydrolase	x	-3.09169	1	0	0
AT1G75500	262951_at	nodulin MtN21 family protein	x	-3.08593	1	0	0
AT3G49780	252234_at	ATPSK4 (PHYTOSULFOKINE 4 PRECURSOR)	x	-2.67769	1	0	0
AT4G17600	245354_at	LIL3:1	x	-2.39064	1	0	0
AT4G09650	255046_at	ATP synthase delta chain, chloroplast, putative / H(+)-transporting two-sector ATPase, delta (OSCP) subunit, putative	x	-2.38133	1	0	0
AT2G31730	263467_at	ethylene-responsive protein, putative	x	-2.51385	1	0	0
AT4G05180	255248_at	PSBQ/PSBQ-2/PSII-Q (PHOTOSYSTEM II SUBUNIT Q-2)	x	-2.37803	1	0	0
AT2G41100	267083_at	TCH3 (TOUCH 3)	x	-2.25044	1	0	0
AT2G37180	265444_s_at	AT2G37170	x	-5.95445	0	0	0
AT1G01620	259431_at	PIP1C (PLASMA MEMBRANE INTRINSIC PROTEIN 1	x	-5.90649	0	0	0
AT2G05540	265511_at	glycine-rich protein	x	-5.19568	0	0	0
AT3G14210	257008_at	ESM1 (EPITHIOSPECIFIER MODIFIER 1)	x	-4.70824	0	0	0
AT5G49360	248622_at	BXL1 (BETA-XYLOSIDASE 1)	x	-4.09345	0	0	0
AT5G25460	246919_at	similar to unknown protein [Arabidopsis thaliana] (TAIR:AT5G11420.1)	x	-2.52565	0	0	0
AT1G67740	245195_at	PSBY (photosystem II BY)	x	-2.52296	0	0	0
AT1G73390	245724_at	similar to unknown protein [Arabidopsis thaliana] (TAIR:AT1G17940.1)	x	-2.30008	0	0	0
AT3G01500	259161_at	CA1 (CARBONIC ANHYDRASE 1)	x	-2.24866	0	0	0
AT1G11860	264394_at	aminomethyltransferase, putative	x	-2.17355	0	0	0
AT5G62350	247450_at	invertase/pectin methylesterase inhibitor family protein / DC 1.2 homolog (FL5-2I22)	x	-2.09307	0	0	0
AT1G52230	259840_at	PSAH-2/PSAH2/PSI-H (PHOTOSYSTEM I SUBUNIT H-2)	x	-2.09239	0	0	0
AT5G23010	249866_at	MAM1 (2-isopropylmalate synthase 3)	x	-4.26154	0	0	0
AT4G12420	254815_at	SKU5 (skewed 5)	x	-3.5984	0	0	0
AT4G37540	253043_at	LBD39 (LOB DOMAIN-CONTAINING PROTEIN 39)	x	-3.26127	0	0	0
AT5G54270	248151_at	LHCB3 (LIGHT-HARVESTING CHLOROPHYLL BINDING PROTEIN 3)	x	-2.72349	0	0	0
AT2G48070	265773_at	similar to unnamed protein product [Vitis vinifera] (GB:CAO22460.1)	x	-2.6427	0	0	0
AT2G31790	263477_at	UDP-glucoronosyl/UDP-glucosyl transferase family protein	x	-2.61796	0	0	0
AT2G38310	267034_at	similar to unknown protein [Arabidopsis thaliana] (TAIR:AT5G05440.1)	x	-2.54422	0	0	0
AT2G15620	265475_at	NIR1 (NITRITE REDUCTASE)	x	-2.51112	0	0	0
AT1G64780	262883_at	ATAMT1	x	-2.27839	0	0	0
AT5G09590	250502_at	mtHSC70-2 (HEAT SHOCK PROTEIN 70)	x	-2.13453	0	0	0
AT1G08380	261746_at	PSAO (photosystem I subunit O)	x	-2.12685	0	0	0
AT3G61430	251324_at	PIP1A (PLASMA MEMBRANE INTRINSIC PROTEIN 1A)	x	-2.01337	0	0	0
COLD
Locus Identifier	Probe ID	Description	FC (M1-D/M1-C)	FC (WT-D/WT-C)	MCGTGT	MCGCGB	Both motif
AT4G03210	255433_at	XTH9 (XYLOGLUCAN ENDOTRANSGLUCOSYLASE/HYDROLASE 9)	-2.06244	-4.99584	1	0	0
AT5G20230	246099_at	ATBCB (ARABIDOPSIS BLUE-COPPER-BINDING PROTEIN)	-2.21651	-7.37487	1	2	1
AT3G54400	251899_at	aspartyl protease family protein	-2.26044	-8.03394	2	1	1
AT4G24570	254120_at	mitochondrial substrate carrier family protein	-2.40964	-6.11114	1	2	1
AT2G42530	263495_at	COR15B	-2.5091	-5.72771	3	0	0
AT3G18050	258156_at	similar to unknown protein [Arabidopsis thaliana] (TAIR:AT4G28100.1)	-2.53678	-11.2121	0	0	0
AT1G13260	259364_at	RAV1 (Related to ABI3/VP1 1)	-2.57401	-15.3225	0	0	0
AT4G19120	254563_at	ERD3 (EARLY-RESPONSIVE TO DEHYDRATION 3)	-2.76599	-6.7009	0	0	0
AT4G37610	253061_at	BT5 (BTB and TAZ domain protein 5)	-2.76875	-29.8753	3	0	0
AT1G78370	260745_at	ATGSTU20 (Arabidopsis thaliana Glutathione S-transferase (class tau) 20)	-2.83571	-6.79648	0	0	0
AT3G16240	258054_at	DELTA-TIP (delta tonoplast integral protein)	-3.01877	-15.995	0	0	0
AT5G12940	250277_at	leucine-rich repeat family protein	-3.16465	-11.5654	0	0	0
AT2G45180	266123_at	protease inhibitor/seed storage/lipid transfer protein (LTP) family protein	-3.30058	-10.2373	0	0	0
AT1G72610	259892_at	GLP1 (GERMIN-LIKE PROTEIN 1)	-3.35392	-20.7482	1	0	0
AT3G22120	256825_at	CWLP (CELL WALL-PLASMA MEMBRANE LINKER PROTEIN)	-3.5543	-10.3732	1	0	0
AT4G35770	253161_at	SEN1 (DARK INDUCIBLE 1)	-3.73799	-11.1556	0	0	0
AT5G44020	249073_at	acid phosphatase class B family protein	-3.76554	-21.2657	0	0	0
AT5G44110	249063_at	POP1	-4.12102	-12.6024	0	2	0
AT2G10940	265400_at	protease inhibitor/seed storage/lipid transfer protein (LTP) family protein	-4.15334	-35.8329	1	0	0
AT2G27420	265665_at	cysteine proteinase, putative	-4.3882	-32.8812	2	0	0
AT5G20630	246004_at	GLP3 (GERMIN-LIKE PROTEIN 3)	-10.6933	-71.5266	0	0	0
AT3G50060	252193_at	MYB77	x	-5.89423	2	2	1
AT2G43290	266447_at	MSS3 (MULTICOPY SUPPRESSORS OF SNF4 DEFICIENCY IN YEAST 3)	x	-2.74885	0	2	0
AT5G37770	249583_at	TCH2 (TOUCH 2)	x	-2.58201	0	2	0
AT4G16370	245296_at	ATOPT3 (OLIGOPEPTIDE TRANSPORTER)	x	-2.37636	3	1	1
AT4G14690	245306_at	ELIP2 (EARLY LIGHT-INDUCIBLE PROTEIN 2)	x	-2.66388	2	1	1
AT5G49460	248608_at	ACLB-2 (ATP-citrate lyase B-2)	x	-2.58156	1	1	1
AT2G14890	266588_at	AGP9 (ARABINOGALACTAN PROTEIN 9)	x	-2.41754	1	1	1
AT5G47230	248799_at	ERF5 (ETHYLENE RESPONSIVE ELEMENT BINDING FACTOR 5)	x	-10.9769	0	1	0
AT1G21500	260877_at	similar to hypothetical protein OsI_030994 [Oryza sativa (indica cultivar-group)] (GB:EAZ09762.1)	x	-5.1221	0	1	0
AT3G46780	252441_at	PTAC16 (PLASTID TRANSCRIPTIONALLY ACTIVE18)	x	-3.15679	0	1	0
AT2G27080	266316_at	harpin-induced protein-related / HIN1-related / harpin-responsive protein-related	x	-2.38429	0	1	0
AT2G02100	266119_at	LCR69/PDF2.2 (Low-molecular-weight cysteine-rich 69)	x	-2.0205	0	1	0
AT1G12370	259537_at	PHR1 (PHOTOLYASE 1)	x	-2.61316	3	0	0
AT1G71880	260143_at	(SUCROSE-PROTON SYMPORTER 1)	x	-2.92817	2	0	0
AT2G40890	245101_at	CYP98A3 (CYTOCHROME P450, FAMILY 98, SUBFAMILY A, POLYPEPTIDE 3)	x	-2.2622	2	0	0
AT5G15780	246519_at	pollen Ole e 1 allergen and extensin family protein	x	-2.17262	2	0	0
AT4G39780	252859_at	AP2 domain-containing transcription factor, putative	x	-2.062	2	0	0
AT1G69530	256299_at	ATEXPA1 (ARABIDOPSIS THALIANA EXPANSIN A1)	x	-10.1921	1	0	0
AT4G27280	253915_at	calcium-binding EF hand family protein	x	-4.16575	1	0	0
AT1G43670	260837_at	fructose-1,6-bisphosphatase, putative / D-fructose-1,6-bisphosphate 1-phosphohydrolase, putative / FBPase, putative	x	-2.96576	1	0	0
AT5G13630	250243_at	GUN5 (GENOMES UNCOUPLED 5)	x	-2.43546	1	0	0
AT2G36880	263838_at	MAT3 (METHIONINE ADENOSYLTRANSFERASE 3)	x	-2.14426	1	0	0
AT4G02530	255440_at	chloroplast thylakoid lumen protein	x	-2.04084	1	0	0
AT2G40610	255822_at	ATEXPA8 (ARABIDOPSIS THALIANA EXPANSIN A8)	x	-16.2326	0	0	0
AT3G04720	258791_at	PR4 (PATHOGENESIS-RELATED 4)	x	-15.2487	0	0	0
AT1G64390	259736_at	ATGH9C2 (ARABIDOPSIS THALIANA GLYCOSYL HYDROLASE 9C2)	x	-6.27947	0	0	0
AT5G07440	250580_at	GDH2 (GLUTAMATE DEHYDROGENASE 2)	x	-3.80784	0	0	0
AT5G14760	246597_at	AO (L-ASPARTATE OXIDASE)	x	-2.87678	0	0	0
AT4G35320	253165_at	similar to unknown protein [Arabidopsis thaliana] (TAIR:AT2G17300.1)	x	-2.83651	0	0	0
AT2G40140	263379_at	CZF1/ZFAR1	x	-2.80625	0	0	0
AT4G36360	253090_at	BGAL3 (beta-galactosidase 3)	x	-2.7492	0	0	0
AT3G29035	258059_at	ANAC059/ATNAC3 (Arabidopsis NAC domain containing protein 59)	x	-2.66152	0	0	0
AT4G29020	253754_at	glycine-rich protein	x	-2.5981	0	0	0
AT3G04910	259080_at	WNK1 (WITH NO LYSINE (K) 1)	x	-2.57551	0	0	0
AT2G14560	265837_at	similar to unknown protein [Arabidopsis thaliana] (TAIR:AT1G33840.1)	x	-2.56926	0	0	0
AT3G26450	256880_at	major latex protein-related / MLP-related	x	-2.54526	0	0	0
AT2G03350	265716_at	similar to unknown protein [Arabidopsis thaliana] (TAIR:AT3G08890.1)	x	-2.52978	0	0	0
AT4G11280	254926_at	ACS6 (1-AMINOCYCLOPROPANE-1-CARBOXYLIC ACID (ACC) SYNTHASE 6)	x	-2.52277	0	0	0
AT3G55630	251759_at	ATDFD (A. THALIANA DHFS-FPGS HOMOLOG D)	x	-2.48608	0	0	0
AT1G52220	259838_at	similar to PSAP/PSI-P/PTAC8/TMP14 (THYLAKOID MEMBRANE PHOSPHOPROTEIN OF 14 KDA) [Arabidopsis thaliana] (TAIR:AT2G46820.2)	x	-2.47906	0	0	0
AT1G66160	256522_at	U-box domain-containing protein	x	-2.46995	0	0	0
AT4G15430	245558_at	similar to early-responsive to dehydration protein-related / ERD protein-related [Arabidopsis thaliana] (TAIR:AT4G04340.1)	x	-2.45767	0	0	0
AT4G32340	253421_at	binding	x	-2.4575	0	0	0
AT4G38840	252972_at	auxin-responsive protein, putative	x	-2.30276	0	0	0
AT3G23810	257173_at	SAHH2 (S-ADENOSYL-L-HOMOCYSTEINE (SAH) HYDROLASE 2)	x	-2.19064	0	0	0
AT3G23820	256865_at	GAE6 (UDP-D-GLUCURONATE 4-EPIMERASE 6)	x	-2.14221	0	0	0
AT5G17920	259343_s_at	AT3G03780	x	-2.06279	0	0	0
AT5G57560	247925_at	TCH4 (TOUCH 4)	x	-2.01937	0	2	0
AT5G63790	247351_at	ANAC102 (Arabidopsis NAC domain containing protein 102)	x	-2.0646	5	1	1
AT4G25490	254074_at	CBF1 (C-REPEAT/DRE BINDING FACTOR 1)	x	-5.28061	4	1	1
AT2G28470	264078_at	BGAL8 (BETA-GALACTOSIDASE 8)	x	-3.15203	1	1	1
AT3G10520	258920_at	AHB2 (NON-SYMBIOTIC HAEMOGLOBIN 2)	x	-2.89812	0	1	0
AT3G27090	257790_at	similar to unknown protein [Arabidopsis thaliana] (TAIR:AT5G42050.1)	x	-2.11679	0	1	0
AT2G44840	266821_at	ATERF13/EREBP (ETHYLENE-RESPONSIVE ELEMENT BINDING FACTOR 13)	x	-3.54159	0	1	0
AT1G32470	260704_at	glycine cleavage system H protein, mitochondrial, putative	x	-2.40152	0	1	0
AT1G27730	261648_at	STZ (SALT TOLERANCE ZINC FINGER)	x	-2.34764	3	0	0
AT1G10370	264436_at	ATGSTU17/ERD9/GST30/GST30B (EARLY-RESPONSIVE TO DEHYDRATION 9)	x	-4.38199	2	0	0
AT3G27690	258239_at	LHCB2:4 (Photosystem II light harvesting complex gene 2.3)	x	-5.64115	2	0	0
AT1G48100	260727_at	glycoside hydrolase family 28 protein / polygalacturonase (pectinase) family protein	x	-4.42439	2	0	0
AT1G15820	259491_at	LHCB6 (LIGHT HARVESTING COMPLEX PSII)	x	-5.0482	1	0	0
AT4G21280	254398_at	PSBQ/PSBQ-1/PSBQA	x	-3.63157	1	0	0
AT1G75500	262951_at	nodulin MtN21 family protein	x	-3.08593	1	0	0
AT4G09650	255046_at	ATP synthase delta chain, chloroplast, putative / H(+)-transporting two-sector ATPase, delta (OSCP) subunit, putative	x	-2.38133	1	0	0
AT2G31730	263467_at	ethylene-responsive protein, putative	x	-2.51385	1	0	0
AT4G05180	255248_at	PSBQ/PSBQ-2/PSII-Q (PHOTOSYSTEM II SUBUNIT Q-2)	x	-2.37803	1	0	0
AT2G41100	267083_at	TCH3 (TOUCH 3)	x	-2.25044	1	0	0
AT5G49480	248607_at	ATCP1 (CA2+-BINDING PROTEIN 1)	x	-3.73635	1	0	0
AT2G37180	265444_s_at	AT2G37170	x	-5.95445	0	0	0
AT3G14210	257008_at	ESM1 (EPITHIOSPECIFIER MODIFIER 1)	x	-4.70824	0	0	0
AT1G73390	245724_at	similar to unknown protein [Arabidopsis thaliana] (TAIR:AT1G17940.1)	x	-2.30008	0	0	0
AT3G01500	259161_at	CA1 (CARBONIC ANHYDRASE 1)	x	-2.24866	0	0	0
AT1G11860	264394_at	aminomethyltransferase, putative	x	-2.17355	0	0	0
AT5G62350	247450_at	invertase/pectin methylesterase inhibitor family protein / DC 1.2 homolog (FL5-2I22)	x	-2.09307	0	0	0
AT1G52230	259840_at	PSAH-2/PSAH2/PSI-H (PHOTOSYSTEM I SUBUNIT H-2)	x	-2.09239	0	0	0
AT5G23010	249866_at	MAM1 (2-isopropylmalate synthase 3)	x	-4.26154	0	0	0
AT4G12420	254815_at	SKU5 (skewed 5)	x	-3.5984	0	0	0
AT4G37540	253043_at	LBD39 (LOB DOMAIN-CONTAINING PROTEIN 39)	x	-3.26127	0	0	0
AT5G54270	248151_at	LHCB3 (LIGHT-HARVESTING CHLOROPHYLL BINDING PROTEIN 3)	x	-2.72349	0	0	0
AT2G48070	265773_at	similar to unnamed protein product [Vitis vinifera] (GB:CAO22460.1)	x	-2.6427	0	0	0
AT2G31790	263477_at	UDP-glucoronosyl/UDP-glucosyl transferase family protein	x	-2.61796	0	0	0
AT2G38310	267034_at	similar to unknown protein [Arabidopsis thaliana] (TAIR:AT5G05440.1)	x	-2.54422	0	0	0
AT2G15620	265475_at	NIR1 (NITRITE REDUCTASE)	x	-2.51112	0	0	0
AT1G64780	262883_at	ATAMT1	x	-2.27839	0	0	0
AT5G09590	250502_at	mtHSC70-2 (HEAT SHOCK PROTEIN 70)	x	-2.13453	0	0	0
AT1G08380	261746_at	PSAO (photosystem I subunit O)	x	-2.12685	0	0	0
AT3G61430	251324_at	PIP1A (PLASMA MEMBRANE INTRINSIC PROTEIN 1A)	x	-2.01337	0	0	0
AT2G16500	263241_at	ADC1 (ARGININE DECARBOXYLASE 1)	x	-2.88867	0	0	0
AT2G29550	266295_at	TUB7 (tubulin beta-7 chain)	x	-2.30571	0	0	0

## Sheet: work sheet 3
Additional file 11 - Percentage of CAMTA recognition motif (CGCG and CGTG) in various stress conditions.
	Abiotic stress condition	LCDPRG		LCDNRG
		MCGTGT	MCGCGB	MCGTGT	MCGCGB
	Drought reponsive genes	0.717	0.211	0.902	0.203
	Salt reponsive genes	0.62	0.356	0.441	0.1818
	Cold reponsive genes	0.661	0.338	0.376	0.22
