# Supplementary material for: CAMTA 1 regulates drought responses in Arabidopsis thaliana
Source: BMC Genomics. 2013 Apr 2;14:216. doi: 10.1186/1471-2164-14-216 (PMC3621073; doi:10.1186/1471-2164-14-216)
Supplement: Additional file 12 — Gene description of abiotic stress related genes in CAMTA1 dependent genes of root tissue. List of CAMTA positively regulated genes related to various abiotic stress conditions in root tissue (RCDPRG) (work sheet 1). List of CAMTA negatively regulated genes related to various abiotic stress conditions in root tissue (RCDNRG) (work sheet 2). Percentage of CAMTA recognition motif (CGCG and CGTG) in various stress conditions (work sheet 3). [file 1471-2164-14-216-S12.xls]

## Sheet: work sheet 1
Additional file 12 - List of CAMTA positively regulated genes related to various abiotic stress condition in root tissue (RCDPRG)
DROUGHT
Locus Identifier	Probe ID	Description	FC (M1-D/M1-C)	FC (WT-D/WT-C)	MCGTGT	MCGCGB	Both motif
AT1G03610	264836_at	similar to unknown protein [Arabidopsis thaliana] (TAIR:AT4G03420.1); similar to unnamed protein product [Vitis vinifera] (GB:CAO24103.1); contains InterPro domain Protein of unknown function DUF789 (InterPro:IPR008507)	x	4.01685	4	0	0
AT1G06570	262635_at	PDS1 (PHYTOENE DESATURATION 1)	x	2.16972	3	0	0
AT1G07040	256061_at	similar to unknown protein [Arabidopsis thaliana] (TAIR:AT1G27030.1); similar to unnamed protein product [Vitis vinifera] (GB:CAO41035.1)	x	3.10527	0	0	0
AT1G10070	264524_at	ATBCAT-2; branched-chain-amino-acid transaminase/ catalytic	x	6.53789	2	0	0
AT1G11860	264394_at	aminomethyltransferase, putative	3.25498	2.08574	0	0	0
AT1G12930	261208_at	importin-related	4.42703	2.62777	0	0	0
AT1G15820	259491_at	LHCB6 (LIGHT HARVESTING COMPLEX PSII); chlorophyll binding	x	4.43776	1	0	0
AT1G16880	256115_at	uridylyltransferase-related	3.24207	2.1728	0	0	0
AT1G28330	245668_at	DRM1 (DORMANCY-ASSOCIATED PROTEIN 1)	x	6.57712	1	0	0
AT1G32060	255720_at	PRK (PHOSPHORIBULOKINASE); ATP binding / phosphoribulokinase/ protein binding	x	2.48919	2	0	0
AT1G32470	260704_at	glycine cleavage system H protein, mitochondrial, putative	x	3.85457	0	1	0
AT1G32640	261713_at	ATMYC2 (JASMONATE INSENSITIVE 1); DNA binding / transcription factor	5.42001	2.7282	1	1	1
AT1G47530	262432_at	ripening-responsive protein, putative	x	2.19414	1	0	0
AT1G52230	259840_at	PSAH-2/PSAH2/PSI-H (PHOTOSYSTEM I SUBUNIT H-2)	x	3.51232	0	0	0
AT1G52740	260154_at	HTA9; DNA binding	x	2.06278	0	0	0
AT1G52980	261314_at	GTP-binding family protein	x	2.12534	0	0	0
AT1G55670	264545_at	PSAG	x	2.89925	0	0	0
AT1G63720	260243_at	similar to hydroxyproline-rich glycoprotein family protein [Arabidopsis thaliana] (TAIR:AT5G52430.1); similar to unknown [Thellungiella halophila] (GB:ABJ98061.1)	x	2.66205	2	0	0
AT1G69360	260361_at	similar to unknown protein [Arabidopsis thaliana] (TAIR:AT1G26620.1); similar to hypothetical protein [Vitis vinifera] (GB:CAN65039.1); contains InterPro domain Protein of unknown function DUF863, plant (InterPro:IPR008581)	4.00344	2.57601	0	0	0
AT1G72520	260399_at	lipoxygenase, putative	7.9222	3.42991	1	1	1
AT1G72680	259911_at	cinnamyl-alcohol dehydrogenase, putative	x	3.04538	1	0	0
AT1G73480	245734_at	hydrolase, alpha/beta fold family protein	x	3.72618	2	1	1
AT1G74930	262211_at	ORA47; DNA binding / transcription factor	35.6851	13.0306	1	2	1
AT1G75500	262951_at	nodulin MtN21 family protein	12.0443	3.97834	1	0	0
AT1G77060	264954_at	mutase family protein	3.06777	2.46591	0	0	0
AT1G78830	264279_s_at	[AT1G78820, curculin-like (mannose-binding) lectin family protein / PAN domain-containing protein];[AT1G78830, curculin-like (mannose-binding) lectin family protein]	x	2.27581	1	0	0
AT2G02710	267477_at	PAC motif-containing protein	x	3.92131	0	0	0
AT2G06520	265374_at	PSBX (photosystem II subunit X)	x	5.16766	0	0	0
AT2G06850	266215_at	EXGT-A1 (ENDOXYLOGLUCAN TRANSFERASE); hydrolase, acting on glycosyl bonds	3.39042	2.50116	0	0	0
AT2G19990	265586_at	PR-1-LIKE (PATHOGENESIS-RELATED PROTEIN-1-LIKE)	3.04846	2.16037	0	0	0
AT2G26980	266313_at	CIPK3 (CBL-INTERACTING PROTEIN KINASE 3); kinase/ protein kinase	3.15125	2.48779	0	0	0
AT2G37180	265444_s_at	[AT2G37180, RD28 (plasma membrane intrinsic protein 2;3); water channel];[AT2G37170, PIP2B (plasma membrane intrinsic protein 2;2); water channel]	x	2.14881	0	0	0
AT2G38470	267028_at	WRKY33 (WRKY DNA-binding protein 33); transcription factor	x	3.4209	1	0	0
AT2G39800	251775_s_at	[AT2G39800, P5CS1 (DELTA1-PYRROLINE-5-CARBOXYLATE SYNTHASE 1)];[AT3G55610, P5CS2 (DELTA 1-PYRROLINE-5-CARBOXYLATE SYNTHASE 2); catalytic/ glutamate 5-kinase/ glutamate-5-semialdehyde dehydrogenase/ oxidoreductase]	x	2.40189	1	1	1
AT2G41620	245116_at	nucleoporin interacting component family protein	2.82388	2.03356	0	0	0
AT2G44840	266821_at	ATERF13/EREBP (ETHYLENE-RESPONSIVE ELEMENT BINDING FACTOR 13); DNA binding / transcription factor	13.3076	7.26204	0	1	0
AT2G46830	266719_at	CCA1 (CIRCADIAN CLOCK ASSOCIATED 1); transcription factor	3.0392	2.20811	0	0	0
AT3G06510	258512_at	SFR2 (SENSITIVE TO FREEZING 2); hydrolase, hydrolyzing O-glycosyl compounds	x	2.64061	2	0	0
AT3G08720	258682_at	ATPK19 (ARABIDOPSIS THALIANA PROTEIN KINASE 19); kinase	3.83761	2.35371	3	1	1
AT3G15780	258263_at	unknown protein	x	3.06254	2	0	0
AT3G17000	257893_at	UBC32 (UBIQUITIN-CONJUGATING ENZYME 32); ubiquitin-protein ligase	x	2.0294	1	0	0
AT3G21055	256979_at	PSBTN (photosystem II subunit T)	x	4.39323	1	1	1
AT3G26650	257807_at	GAPA (GLYCERALDEHYDE 3-PHOSPHATE DEHYDROGENASE A SUBUNIT); glyceraldehyde-3-phosphate dehydrogenase	x	2.63522	0	0	0
AT3G45100	252617_at	SETH2; transferase, transferring glycosyl groups	x	2.1071	0	0	0
AT3G45600	252591_at	TET3 (TETRASPANIN3)	x	3.31973	2	0	0
AT3G47000	252445_at	glycosyl hydrolase family 3 protein	2.84847	2.23496	1	2	1
AT3G47080	252467_at	binding	2.69348	2.2392	1	2	1
AT3G47340	252415_at	ASN1 (DARK INDUCIBLE 6)	x	4.66516	3	0	0
AT3G48520	252368_at	CYP94B3 (cytochrome P450, family 94, subfamily B, polypeptide 3); oxygen binding	x	2.40612	2	0	0
AT3G48690	252315_at	ATCXE12 (ARABIDOPSIS THALIANA CARBOXYESTERASE 12); carboxylesterase	x	2.14896	2	1	1
AT3G49120	252291_s_at	[AT3G49120, ATPCB/ATPERX34/PERX34/PRXCB (PEROXIDASE 34); peroxidase];[AT3G49110, ATPCA/ATPRX33/PRX33/PRXCA (PEROXIDASE 33); peroxidase]	x	2.67934	0	0	0
AT3G53460	251956_at	CP29 (chloroplast 29 kDa ribonucleoprotein); RNA binding / poly(U) binding	x	2.38457	0	0	0
AT3G55450	251789_at	protein kinase, putative	x	2.30355	0	0	0
AT3G57520	251642_at	ATSIP2 (ARABIDOPSIS THALIANA SEED IMBIBITION 2); hydrolase, hydrolyzing O-glycosyl compounds	x	2.2359	2	0	0
AT3G62030	251305_at	ROC4 (ROTAMASE CYP 4); peptidyl-prolyl cis-trans isomerase	3.10405	2.18215	0	0	0
AT4G02410	255502_at	lectin protein kinase family protein	x	4.00901	2	0	0
AT4G05150	255221_at	octicosapeptide/Phox/Bem1p (PB1) domain-containing protein	x	3.14521	0	0	0
AT4G10340	254970_at	LHCB5 (LIGHT HARVESTING COMPLEX OF PHOTOSYSTEM II 5); chlorophyll binding	x	4.05467	0	0	0
AT4G21280	254398_at	PSBQ/PSBQ-1/PSBQA; calcium ion binding	x	2.52148	1	0	0
AT4G24570	254120_at	mitochondrial substrate carrier family protein	9.10369	3.26434	1	2	1
AT4G25470	254075_at	CBF2 (FREEZING TOLERANCE QTL 4); DNA binding / transcription activator/ transcription factor	65.6599	33.1962	0	1	0
AT4G28706	253740_at	pfkB-type carbohydrate kinase family protein	4.42302	2.53342	1	0	0
AT4G29190	253722_at	zinc finger (CCCH-type) family protein	x	2.9563	0	0	0
AT4G34240	253237_at	ALDH3I1 (Aldehyde dehydrogenase 3I1); 3-chloroallyl aldehyde dehydrogenase/ aldehyde dehydrogenase (NAD)	x	2.94159	3	0	0
AT4G35090	253174_at	CAT2 (CATALASE 2); catalase	4.07881	2.64224	1	0	0
AT4G35770	253161_at	SEN1 (DARK INDUCIBLE 1)	x	5.70008	0	0	0
AT4G38770	252971_at	PRP4 (PROLINE-RICH PROTEIN 4)	3.0009	2.47793	0	0	0
AT4G39090	252927_at	RD19 (RESPONSIVE TO DEHYDRATION 19); cysteine-type peptidase	x	2.54709	2	0	0
AT5G01520	251084_at	zinc finger (C3HC4-type RING finger) family protein	x	2.99258	4	0	0
AT5G01600	251109_at	ATFER1 (FERRETIN 1); ferric iron binding	x	3.24552	2	1	1
AT5G14920	246550_at	gibberellin-regulated family protein	x	2.03507	0	0	0
AT5G18130	250028_at	similar to unknown protein [Arabidopsis thaliana] (TAIR:AT3G03870.2); similar to unknown [Medicago truncatula] (GB:ABK28852.1)	x	3.32461	0	0	0
AT5G23060	249876_at	similar to unknown protein [Arabidopsis thaliana] (TAIR:AT3G59780.1); similar to extracellular Ca2+ sensing receptor [Glycine max] (GB:ABY57763.1); contains InterPro domain Rhodanese-like (InterPro:IPR001763)	x	3.88065	0	0	0
AT5G28060	246730_at	40S ribosomal protein S24 (RPS24B)	x	2.203	1	2	1
AT5G38420	264474_s_at	[AT5G38420, ribulose bisphosphate carboxylase small chain 2B / RuBisCO small subunit 2B (RBCS-2B) (ATS2B)];[AT5G38430, ribulose bisphosphate carboxylase small chain 1B / RuBisCO small subunit 1B (RBCS-1B) (ATS1B)];[AT5G38410, ribulose bisphosphate carboxylase small chain 3B / RuBisCO small subunit 3B (RBCS-3B) (ATS3B)];[AT1G67090, RBCS1A; ribulose-bisphosphate carboxylase]	x	2.83097	0	0	0
AT5G40950	249331_at	RPL27; structural constituent of ribosome	x	4.90166	2	0	0
AT5G45310	248969_at	similar to unnamed protein product [Vitis vinifera] (GB:CAO63757.1)	10.5274	5.81114	1	0	0
AT5G49450	248606_at	[AT5G49450, ATBZIP1 (ARABIDOPSIS THALIANA BASIC LEUCINE-ZIPPER 1); DNA binding / protein heterodimerization/ transcription factor];[AT5G49448, CPuORF4 (Conserved peptide upstream open reading frame 4)]	x	3.7977	1	0	0
AT5G53970	248207_at	aminotransferase, putative	x	3.07881	0	0	0
AT5G65110	247176_at	ACX2 (ACYL-COA OXIDASE 2); acyl-CoA oxidase	x	2.62617	4	2	1
AT5G66360	247089_at	ribosomal RNA adenine dimethylase family protein	x	2.07386	0	0	0
AT5G66570	247073_at	OE33/OEE1/OEE33/PSBO-1/PSBO1 (OXYGEN-EVOLVING ENHANCER 33); oxygen evolving/ poly(U) binding	x	2.50833	1	0	0
AT5G67030	247025_at	ABA1 (ABA DEFICIENT 1); zeaxanthin epoxidase	x	3.67404	2	0	0
SALT
Locus Identifier	Probe ID	Description	FC (M1-D/M1-C)	FC (WT-D/WT-C)	MCGTGT	MCGCGB	Both motif
AT1G02850	262118_at	glycosyl hydrolase family 1 protein	x	2.07856	1	0	0
AT1G03610	264836_at	similar to unknown protein [Arabidopsis thaliana] (TAIR:AT4G03420.1); similar to unnamed protein product [Vitis vinifera] (GB:CAO24103.1); contains InterPro domain Protein of unknown function DUF789 (InterPro:IPR008507)	x	4.01685	4	0	0
AT1G06180	260784_at	ATMYB13 (myb domain protein 13); DNA binding / transcription factor	x	2.14516	0	0	0
AT1G06570	262635_at	PDS1 (PHYTOENE DESATURATION 1)	x	2.16972	3	0	0
AT1G07040	256061_at	similar to unknown protein [Arabidopsis thaliana] (TAIR:AT1G27030.1); similar to unnamed protein product [Vitis vinifera] (GB:CAO41035.1)	x	3.10527	0	0	0
AT1G08380	261746_at	PSAO (photosystem I subunit O)	x	4.66345	0	0	0
AT1G08980	264653_at	ATAMI1 (AMIDASE-LIKE PROTEIN 1); amidase	x	2.0546	0	1	0
AT1G10070	264524_at	ATBCAT-2; branched-chain-amino-acid transaminase/ catalytic	x	6.53789	2	0	0
AT1G11860	264394_at	aminomethyltransferase, putative	3.25498	2.08574	0	0	0
AT1G12010	264346_at	1-aminocyclopropane-1-carboxylate oxidase, putative / ACC oxidase, putative	6.13562	2.10962	0	0	0
AT1G15820	259491_at	LHCB6 (LIGHT HARVESTING COMPLEX PSII); chlorophyll binding	x	4.43776	1	0	0
AT1G19660;AT1G75380	261144_s_at	[AT1G19660, wound-responsive family protein];[AT1G75380, wound-responsive protein-related]	x	3.90428	2	0	0
AT1G29910;AT1G29920;AT1G29930	255997_s_at	[AT1G29910, CAB3 (CHLOROPHYLL A/B BINDING PROTEIN 3); chlorophyll binding];[AT1G29920, CAB2 (Chlorophyll a/b-binding protein 2); chlorophyll binding];[AT1G29930, CAB1 (CHLOROPHYLL A/B BINDING PROTEIN 1); chlorophyll binding]	x	5.36558	0	0	0
AT1G31330	262557_at	PSAF (photosystem I subunit F)	x	3.08616	0	1	0
AT1G32060	255720_at	PRK (PHOSPHORIBULOKINASE); ATP binding / phosphoribulokinase/ protein binding	x	2.48919	2	0	0
AT1G32640	261713_at	ATMYC2 (JASMONATE INSENSITIVE 1); DNA binding / transcription factor	5.42001	2.7282	1	1	1
AT1G47128	245803_at	RD21 (RESPONSIVE TO DEHYDRATION 21); cysteine-type peptidase	x	4.33978	0	0	0
AT1G48598;AT1G48600	261309_at	[AT1G48598, CPuORF31 (Conserved peptide upstream open reading frame 31)];[AT1G48600, phosphoethanolamine N-methyltransferase 2, putative (NMT2)]	3.19006	2.25064	0	0	0
AT1G49570	261606_at	peroxidase, putative	10.711	5.27115	0	0	0
AT1G52230	259840_at	PSAH-2/PSAH2/PSI-H (PHOTOSYSTEM I SUBUNIT H-2)	x	3.51232	0	0	0
AT1G52980	261314_at	GTP-binding family protein	x	2.12534	0	0	0
AT1G53400	260589_at	similar to unknown protein [Arabidopsis thaliana] (TAIR:AT5G45740.1); similar to unknown [Brassica rapa] (GB:ABL97984.1); contains domain PTHR13609 (PTHR13609)	x	2.58695	0	0	0
AT1G54780	264185_at	thylakoid lumen 18.3 kDa protein	x	2.12917	0	0	0
AT1G55670	264545_at	PSAG	x	2.89925	0	0	0
AT1G60730	264929_at	aldo/keto reductase family protein	x	2.914	0	0	0
AT1G72680	259911_at	cinnamyl-alcohol dehydrogenase, putative	x	3.04538	1	0	0
AT1G73480	245734_at	hydrolase, alpha/beta fold family protein	x	3.72618	2	1	1
AT1G73602;AT1G73600	259842_at	[AT1G73602, CPuORF32 (Conserved peptide upstream open reading frame 32)];[AT1G73600, phosphoethanolamine N-methyltransferase]	5.51772	2.89317	0	0	0
AT1G74930	262211_at	ORA47; DNA binding / transcription factor	35.6851	13.0306	1	2	1
AT1G75500	262951_at	nodulin MtN21 family protein	12.0443	3.97834	1	0	0
AT1G80180	262049_at	similar to unknown protein [Arabidopsis thaliana] (TAIR:AT1G15400.2); similar to unknown protein [Arabidopsis thaliana] (TAIR:AT1G15400.3); similar to unknown protein [Arabidopsis thaliana] (TAIR:AT1G15400.1); similar to hypothetical protein MtrDRAFT_AC148340g12v2 [Medicago truncatula] (GB:ABD28396.1)	x	2.73814	0	0	0
AT2G02710	267477_at	PAC motif-containing protein	x	3.92131	0	0	0
AT2G02930;AT4G02520	263345_s_at	[AT2G02930, ATGSTF3 (GLUTATHIONE S-TRANSFERASE 16); glutathione transferase];[AT4G02520, ATGSTF2 (Arabidopsis thaliana Glutathione S-transferase (class phi) 2); glutathione transferase]	x	5.98223	1	0	0
AT2G05070;AT2G05100	263345_s_at	[AT2G05070, LHCB2.2 (Photosystem II light harvesting complex gene 2.2); chlorophyll binding];[AT2G05100, LHCB2.1 (Photosystem II light harvesting complex gene 2.1); chlorophyll binding]	x	5.98223	0	0	0
AT2G06520	265374_at	PSBX (photosystem II subunit X)	x	5.16766	0	0	0
AT2G06850	266215_at	EXGT-A1 (ENDOXYLOGLUCAN TRANSFERASE); hydrolase, acting on glycosyl bonds	3.39042	2.50116	0	0	0
AT2G18750	266019_at	calmodulin-binding protein	2.78946	2.06024	0	0	0
AT2G21050	264025_at	amino acid permease, putative	12.975	3.73749	0	0	0
AT2G22660	265344_at	similar to glycine-rich protein [Arabidopsis thaliana] (TAIR:AT4G37900.1); similar to unnamed protein product [Vitis vinifera] (GB:CAO44607.1); similar to unnamed protein product [Vitis vinifera] (GB:CAO17179.1); similar to unnamed protein product [Vitis vinifera] (GB:CAO38708.1); contains InterPro domain Protein of unknown function DUF1399 (InterPro:IPR009836)	5.64894	3.95495	1	0	0
AT2G24100	265999_at	similar to unknown protein [Arabidopsis thaliana] (TAIR:AT4G30780.1); similar to unnamed protein product [Vitis vinifera] (GB:CAO66612.1)	x	2.59255	2	1	1
AT2G25070	264376_at	protein phosphatase 2C, putative / PP2C, putative	x	2.52118	0	0	0
AT2G25080	264383_at	ATGPX1 (GLUTATHIONE PEROXIDASE 1); glutathione peroxidase	3.86506	2.82176	0	0	0
AT2G26980	266313_at	CIPK3 (CBL-INTERACTING PROTEIN KINASE 3); kinase/ protein kinase	3.15125	2.48779	0	0	0
AT2G29340	266265_at	short-chain dehydrogenase/reductase (SDR) family protein	7.50341	2.6425	1	0	0
AT2G31810	263460_at	acetolactate synthase small subunit, putative	x	6.4331	1	3	1
AT2G36900	263839_at	MEMB11 (Golgi SNARE protein membrin 11); SNAP receptor	x	2.34664	1	0	0
AT2G37180;AT2G37170	265444_s_at	[AT2G37180, RD28 (plasma membrane intrinsic protein 2;3); water channel];[AT2G37170, PIP2B (plasma membrane intrinsic protein 2;2); water channel]	x	2.14881	1	0	0
AT2G39800;AT3G55610	265444_s_at	[AT2G39800, P5CS1 (DELTA1-PYRROLINE-5-CARBOXYLATE SYNTHASE 1)];[AT3G55610, P5CS2 (DELTA 1-PYRROLINE-5-CARBOXYLATE SYNTHASE 2); catalytic/ glutamate 5-kinase/ glutamate-5-semialdehyde dehydrogenase/ oxidoreductase]	x	2.14881	0	0	0
AT2G41560	251775_s_at	ACA4 (AUTO-INHIBITED CA(2+)-ATPASE, ISOFORM 4); calcium-transporting ATPase/ calmodulin binding	x	2.40189	1	1	1
AT2G41620	245117_at	nucleoporin interacting component family protein	3.90894	2.57873	0	0	0
AT2G41810	245116_at	similar to unknown protein [Arabidopsis thaliana] (TAIR:AT2G41800.1); similar to unnamed protein product [Vitis vinifera] (GB:CAO23583.1); contains InterPro domain Protein of unknown function DUF642 (InterPro:IPR006946); contains InterPro domain Galactose-binding like (InterPro:IPR008979)	2.82388	2.03356	0	0	0
AT2G42810	260495_at	PAPP5/PP5 (PROTEIN PHOSPHATASE 5); phosphoprotein phosphatase/ protein binding / protein serine/threonine phosphatase	9.25882	3.09433	1	0	0
AT2G43400	260536_at	ETFQO (ELECTRON-TRANSFER FLAVOPROTEIN:UBIQUINONE OXIDOREDUCTASE); catalytic/ electron acceptor	x	3.58832	2	0	0
AT3G01190	259276_at	peroxidase 27 (PER27) (P27) (PRXR7)	20.4181	9.88241	0	0	0
AT3G06080	258472_at	similar to unknown protein [Arabidopsis thaliana] (TAIR:AT5G19160.1); similar to unnamed protein product [Vitis vinifera] (GB:CAO71110.1); contains InterPro domain Protein of unknown function DUF231, plant (InterPro:IPR004253)	x	3.84753	1	2	1
AT3G06483	258902_at	PDK (PYRUVATE DEHYDROGENASE KINASE); ATP binding / pyruvate dehydrogenase (acetyl-transferring) kinase	x	2.18741	0	0	0
AT3G08940	258993_at	LHCB4.2 (LIGHT HARVESTING COMPLEX PSII); chlorophyll binding	x	9.48925	0	0	0
AT3G11930	258727_at	universal stress protein (USP) family protein	4.35995	2.16418	0	0	0
AT3G13740	256786_at	URF 4-related	x	2.36534	1	0	0
AT3G14990	257216_at	4-methyl-5(b-hydroxyethyl)-thiazole monophosphate biosynthesis protein, putative	x	2.15141	5	0	0
AT3G16140	258285_at	PSAH-1 (photosystem I subunit H-1)	x	3.13055	1	0	0
AT3G17000	257893_at	UBC32 (UBIQUITIN-CONJUGATING ENZYME 32); ubiquitin-protein ligase	x	2.0294	1	0	0
AT3G17510	258350_at	CIPK1 (CBL-INTERACTING PROTEIN KINASE 1); kinase	3.76035	2.38212	1	0	0
AT3G45600	252591_at	TET3 (TETRASPANIN3)	x	3.31973	2	0	0
AT3G47340	252415_at	ASN1 (DARK INDUCIBLE 6)	x	4.66516	3	0	0
AT3G47470	252430_at	LHCA4 (Photosystem I light harvesting complex gene 4); chlorophyll binding	x	5.31225	2	0	0
AT3G48210	252351_at	similar to unnamed protein product [Vitis vinifera] (GB:CAO64278.1); contains InterPro domain Kinetochore-Ndc80 subunit Spc25 (InterPro:IPR013255)	x	2.52682	0	1	0
AT3G48520	252368_at	CYP94B3 (cytochrome P450, family 94, subfamily B, polypeptide 3); oxygen binding	x	2.40612	2	0	0
AT3G54620	251848_at	ATBZIP25/BZO2H4 (ARABIDOPSIS THALIANA BASIC LEUCINE ZIPPER 25); protein heterodimerization/ transcription factor	x	2.01907	1	0	0
AT3G54890	251814_at	LHCA1; chlorophyll binding	x	4.18614	2	0	0
AT3G55980	251745_at	zinc finger (CCCH-type) family protein	3.39301	2.12273	0	3	0
AT3G57520	251642_at	ATSIP2 (ARABIDOPSIS THALIANA SEED IMBIBITION 2); hydrolase, hydrolyzing O-glycosyl compounds	x	2.2359	2	0	0
AT3G61430	251324_at	PIP1A (PLASMA MEMBRANE INTRINSIC PROTEIN 1A); water channel	6.68068	3.61142	0	0	0
AT3G62030	251305_at	ROC4 (ROTAMASE CYP 4); peptidyl-prolyl cis-trans isomerase	3.10405	2.18215	0	0	0
AT3G62650	251189_at	binding	x	2.68719	0	0	0
AT4G05150	266746_s_at	octicosapeptide/Phox/Bem1p (PB1) domain-containing protein	x	4.0278	0	0	0
AT4G05180	255221_at	PSBQ/PSBQ-2/PSII-Q (PHOTOSYSTEM II SUBUNIT Q-2); calcium ion binding	x	3.14521	0	0	0
AT4G10340	255248_at	LHCB5 (LIGHT HARVESTING COMPLEX OF PHOTOSYSTEM II 5); chlorophyll binding	x	3.25293	1	0	0
AT4G12470	254970_at	protease inhibitor/seed storage/lipid transfer protein (LTP) family protein	x	4.05467	0	0	0
AT4G12800	254818_at	PSAL (photosystem I subunit L)	16.1017	4.73152	0	0	0
AT4G21280	254790_at	PSBQ/PSBQ-1/PSBQA; calcium ion binding	x	2.74837	0	0	0
AT4G23450	254398_at	zinc finger (C3HC4-type RING finger) family protein	x	2.52148	1	0	0
AT4G28750	254210_at	PSAE-1 (PSA E1 KNOCKOUT); catalytic	x	2.85825	1	0	0
AT4G33540	253738_at	metallo-beta-lactamase family protein	x	2.23513	2	0	0
AT4G34030	253343_at	MCCB (3-METHYLCROTONYL-COA CARBOXYLASE); biotin carboxylase	x	2.01406	4	0	0
AT4G34138	253279_at	UGT73B1 (UDP-GLUCOSYL TRANSFERASE 73B1); UDP-glycosyltransferase/ abscisic acid glucosyltransferase	x	5.52999	0	0	0
AT4G35750	253281_at	Rho-GTPase-activating protein-related	x	4.70077	1	0	0
AT4G35770	253163_at	SEN1 (DARK INDUCIBLE 1)	x	3.82135	0	0	0
AT4G37180	246215_at	myb family transcription factor	x	2.3502	1	2	1
AT4G37390;AT1G59500	262099_s_at	[AT4G37390, YDK1 (YADOKARI 1); indole-3-acetic acid amido synthetase];[AT1G59500, GH3.4; indole-3-acetic acid amido synthetase]	3.24016	2.60677	1	0	0
AT4G38640	252959_at	choline transporter-related	x	2.01379	0	0	0
AT4G38770	252971_at	PRP4 (PROLINE-RICH PROTEIN 4)	3.0009	2.47793	0	0	0
AT4G39090	252927_at	RD19 (RESPONSIVE TO DEHYDRATION 19); cysteine-type peptidase	x	2.54709	2	0	0
AT4G39100	252925_at	SHL1 (SHORT LIFE)	x	3.47148	0	2	0
AT5G01520	251084_at	zinc finger (C3HC4-type RING finger) family protein	x	2.99258	4	0	0
AT5G01600	251109_at	ATFER1 (FERRETIN 1); ferric iron binding	x	3.24552	2	1	1
AT5G03280	250928_at	EIN2 (ETHYLENE INSENSITIVE 2); transporter	x	2.47234	0	0	0
AT5G10540	250441_at	peptidase M3 family protein / thimet oligopeptidase family protein	4.06998	2.60614	0	0	0
AT5G14780	246595_at	FDH (FORMATE DEHYDROGENASE); NAD binding / binding / catalytic/ cofactor binding / oxidoreductase, acting on the CH-OH group of donors, NAD or NADP as acceptor	x	2.07391	1	0	0
AT5G18130	250028_at	similar to unknown protein [Arabidopsis thaliana] (TAIR:AT3G03870.2); similar to unknown [Medicago truncatula] (GB:ABK28852.1)	x	3.32461	0	0	0
AT5G19860	245913_at	similar to unknown protein [Arabidopsis thaliana] (TAIR:AT1G55265.1); similar to unnamed protein product [Vitis vinifera] (GB:CAO23444.1); contains InterPro domain Protein of unknown function DUF538 (InterPro:IPR007493)	x	2.28982	0	0	0
AT5G20830	245998_at	SUS1 (SUCROSE SYNTHASE 1); UDP-glycosyltransferase/ sucrose synthase	x	2.04634	0	0	0
AT5G23010	249866_at	MAM1 (2-isopropylmalate synthase 3); 2-isopropylmalate synthase	25.6378	11.6502	0	0	0
AT5G23060	249876_at	similar to unknown protein [Arabidopsis thaliana] (TAIR:AT3G59780.1); similar to extracellular Ca2+ sensing receptor [Glycine max] (GB:ABY57763.1); contains InterPro domain Rhodanese-like (InterPro:IPR001763)	x	3.88065	0	0	0
AT5G36160	249688_at	aminotransferase-related	x	2.73594	0	0	0
AT5G38420;AT5G38430;AT5G38410;AT1G67090	264474_s_at	[AT5G38420, ribulose bisphosphate carboxylase small chain 2B / RuBisCO small subunit 2B (RBCS-2B) (ATS2B)];[AT5G38430, ribulose bisphosphate carboxylase small chain 1B / RuBisCO small subunit 1B (RBCS-1B) (ATS1B)];[AT5G38410, ribulose bisphosphate carboxylase small chain 3B / RuBisCO small subunit 3B (RBCS-3B) (ATS3B)];[AT1G67090, RBCS1A; ribulose-bisphosphate carboxylase]	x	2.83097	0	0	0
AT5G49450;AT5G49448	264474_s_at	[AT5G49450, ATBZIP1 (ARABIDOPSIS THALIANA BASIC LEUCINE-ZIPPER 1); DNA binding / protein heterodimerization/ transcription factor];[AT5G49448, CPuORF4 (Conserved peptide upstream open reading frame 4)]	x	2.83097	0	2	0
AT5G53970	248207_at	aminotransferase, putative	x	3.07881	0	0	0
AT5G54270	248151_at	LHCB3 (LIGHT-HARVESTING CHLOROPHYLL BINDING PROTEIN 3)	x	6.25394	0	0	0
AT5G54540	248120_at	similar to unknown protein [Arabidopsis thaliana] (TAIR:AT4G25170.1); similar to unknown [Populus trichocarpa] (GB:ABK93511.1); contains InterPro domain Uncharacterised conserved protein UCP012943 (InterPro:IPR016606)	x	2.89868	0	0	0
AT5G65110	247176_at	ACX2 (ACYL-COA OXIDASE 2); acyl-CoA oxidase	x	2.62617	4	2	1
AT5G67250	247033_at	SKIP2 (SKP1 INTERACTING PARTNER 2); ubiquitin-protein ligase	x	2.21105	2	1	1
COLD
Locus Identifier	Probe ID	Description	FC (M1-D/M1-C)	FC (WT-D/WT-C)	MCGTGT (37%)	MCGCGB (25 %)	Both motif
AT1G11860	264394_at	aminomethyltransferase, putative	3.25498	2.08574	0	0	0
AT1G15820	259491_at	LHCB6 (LIGHT HARVESTING COMPLEX PSII); chlorophyll binding	x	4.43776	1	0	0
AT1G52230	259840_at	PSAH-2/PSAH2/PSI-H (PHOTOSYSTEM I SUBUNIT H-2)	x	3.51232	0	0	0
AT1G75500	262951_at	nodulin MtN21 family protein	12.0443	3.97834	1	0	0
AT2G06520	265374_at	PSBX (photosystem II subunit X)	x	5.16766	0	0	0
AT2G26980	266313_at	CIPK3 (CBL-INTERACTING PROTEIN KINASE 3); kinase/ protein kinase	3.15125	2.48779	0	0	0
AT2G37180	265444_s_at	[AT2G37180, RD28 (plasma membrane intrinsic protein 2;3); water channel];[AT2G37170, PIP2B (plasma membrane intrinsic protein 2;2); water channel]	x	2.14881	0	0	0
AT2G39800	251775_s_at	[AT2G39800, P5CS1 (DELTA1-PYRROLINE-5-CARBOXYLATE SYNTHASE 1)];[AT3G55610, P5CS2 (DELTA 1-PYRROLINE-5-CARBOXYLATE SYNTHASE 2); catalytic/ glutamate 5-kinase/ glutamate-5-semialdehyde dehydrogenase/ oxidoreductase]	x	2.40189	1	1	1
AT3G47340	252415_at	ASN1 (DARK INDUCIBLE 6)	x	4.66516	3	0	0
AT4G21280	254398_at	PSBQ/PSBQ-1/PSBQA; calcium ion binding	x	2.52148	1	0	0
AT4G38770	252971_at	PRP4 (PROLINE-RICH PROTEIN 4)	3.0009	2.47793	0	0	0
AT5G01600	251109_at	ATFER1 (FERRETIN 1); ferric iron binding	x	3.24552	2	1	1
AT1G01060	261569_at	LHY (LATE ELONGATED HYPOCOTYL); DNA binding / transcription factor	4.43917	2.20802	2	0	0
AT1G02810	262105_at	pectinesterase family protein	6.49002	3.46389	1	1	1
AT1G04550	264605_at	IAA12 (AUXIN-INDUCED PROTEIN 12); transcription factor	3.29024	2.52506	0	0	0
AT1G06180	260784_at	ATMYB13 (myb domain protein 13); DNA binding / transcription factor	x	2.14516	0	0	0
AT1G08380	261746_at	PSAO (photosystem I subunit O)	x	4.66345	0	0	0
AT1G11310	262455_at	MLO2 (MILDEW RESISTANCE LOCUS O 2); calmodulin binding	x	2.003	1	0	0
AT1G23710	265184_at	similar to unknown protein [Arabidopsis thaliana] (TAIR:AT1G70420.1); similar to unnamed protein product [Vitis vinifera] (GB:CAO66069.1); contains InterPro domain Protein of unknown function DUF1645 (InterPro:IPR012442)	9.53016	7.79003	2	3	1
AT1G28330	245668_at	DRM1 (DORMANCY-ASSOCIATED PROTEIN 1)	x	6.57712	1	0	0
AT1G32470	260704_at	glycine cleavage system H protein, mitochondrial, putative	x	3.85457	0	1	0
AT1G43670	260837_at	fructose-1,6-bisphosphatase, putative / D-fructose-1,6-bisphosphate 1-phosphohydrolase, putative / FBPase, putative	x	2.09797	1	0	0
AT1G49570	261606_at	peroxidase, putative	10.711	5.27115	0	0	0
AT1G52220	259838_at	similar to PSAP/PSI-P/PTAC8/TMP14 (THYLAKOID MEMBRANE PHOSPHOPROTEIN OF 14 KDA) [Arabidopsis thaliana] (TAIR:AT2G46820.2); similar to PSAP/PSI-P/PTAC8/TMP14 (THYLAKOID MEMBRANE PHOSPHOPROTEIN OF 14 KDA), DNA binding [Arabidopsis thaliana] (TAIR:AT2G46820.1); similar to unknown [Populus trichocarpa] (GB:ABK95860.1)	x	4.12586	0	0	0
AT1G54780	264185_at	thylakoid lumen 18.3 kDa protein	x	2.12917	0	0	0
AT1G63940	260325_at	monodehydroascorbate reductase, putative	4.27161	2.52198	0	0	0
AT1G66970	255852_at	glycerophosphoryl diester phosphodiesterase family protein	3.66595	2.70253	0	0	0
AT1G69360	260361_at	similar to unknown protein [Arabidopsis thaliana] (TAIR:AT1G26620.1); similar to hypothetical protein [Vitis vinifera] (GB:CAN65039.1); contains InterPro domain Protein of unknown function DUF863, plant (InterPro:IPR008581)	4.00344	2.57601	0	0	0
AT1G69530	256299_at	ATEXPA1 (ARABIDOPSIS THALIANA EXPANSIN A1)	x	3.56662	1	0	0
AT1G78820	264279_s_at	[AT1G78820, curculin-like (mannose-binding) lectin family protein / PAN domain-containing protein];[AT1G78830, curculin-like (mannose-binding) lectin family protein]	x	2.27581	1	0	0
AT1G80920	261901_at	J8; heat shock protein binding / unfolded protein binding	x	3.27585	0	0	0
AT2G03390	265707_at	uvrB/uvrC motif-containing protein	x	2.36965	0	1	0
AT2G18170	263065_at	ATMPK7 (MAP KINASE 7); MAP kinase/ kinase	x	2.12382	1	0	0
AT2G21050	264025_at	amino acid permease, putative	12.975	3.73749	0	0	0
AT2G31810	263460_at	acetolactate synthase small subunit, putative	x	6.4331	1	3	1
AT2G38470	267028_at	WRKY33 (WRKY DNA-binding protein 33); transcription factor	x	3.4209	1	0	0
AT2G41010	267069_at	ATCAMBP25 (ARABIDOPSIS THALIANA CALMODULIN (CAM)-BINDING PROTEIN OF 25 KDA); calmodulin binding	3.86116	3.1705	2	2	1
AT2G41560	245117_at	ACA4 (AUTO-INHIBITED CA(2+)-ATPASE, ISOFORM 4); calcium-transporting ATPase/ calmodulin binding	3.90894	2.57873	0	0	0
AT2G41640	245119_at	similar to unknown protein [Arabidopsis thaliana] (TAIR:AT3G57380.1); similar to glycosyltransferase [Medicago truncatula] (GB:CAI30145.1); contains InterPro domain Protein of unknown function DUF563 (InterPro:IPR007657)	3.26817	2.55075	1	1	1
AT2G44840	266821_at	ATERF13/EREBP (ETHYLENE-RESPONSIVE ELEMENT BINDING FACTOR 13); DNA binding / transcription factor	13.3076	7.26204	0	1	0
AT2G45980	266923_at	similar to unknown protein [Arabidopsis thaliana] (TAIR:AT4G00355.2); similar to unknown protein [Arabidopsis thaliana] (TAIR:AT4G00355.3); similar to unknown protein [Arabidopsis thaliana] (TAIR:AT4G00355.1); similar to unknown [Populus trichocarpa] (GB:ABK94390.1)	x	2.19394	1	1	1
AT2G46830	266719_at	CCA1 (CIRCADIAN CLOCK ASSOCIATED 1); transcription factor	3.0392	2.20811	0	0	0
AT3G01190	259276_at	peroxidase 27 (PER27) (P27) (PRXR7)	20.4181	9.88241	0	0	0
AT3G06483	258902_at	PDK (PYRUVATE DEHYDROGENASE KINASE); ATP binding / pyruvate dehydrogenase (acetyl-transferring) kinase	x	2.18741	0	0	0
AT3G06510	258512_at	SFR2 (SENSITIVE TO FREEZING 2); hydrolase, hydrolyzing O-glycosyl compounds	x	2.64061	2	0	0
AT3G08940	258993_at	LHCB4.2 (LIGHT HARVESTING COMPLEX PSII); chlorophyll binding	x	9.48925	0	0	0
AT3G23070	257759_at	similar to unknown protein [Arabidopsis thaliana] (TAIR:AT4G14510.1); similar to hypothetical protein [Vitis vinifera] (GB:CAN79523.1); similar to unnamed protein product [Vitis vinifera] (GB:CAO71295.1); similar to CRM family member 3 [Zea mays] (GB:NP_001106061.1); contains InterPro domain CRS1/YhbY (InterPro:IPR001890)	2.71238	2.25212	0	0	0
AT3G23830	256890_at	GR-RBP4/GRP4 (GLYCINE-RICH RNA-BINDING PROTEIN 4); RNA binding / double-stranded DNA binding / single-stranded DNA binding	2.85807	2.23342	0	0	0
AT3G50060	252193_at	MYB77; DNA binding / transcription factor	6.36231	3.53156	2	2	1
AT3G51740	252078_at	IMK2 (INFLORESCENCE MERISTEM RECEPTOR-LIKE KINASE 2); ATP binding / kinase/ protein serine/threonine kinase	4.46093	3.38286	2	0	0
AT3G54890	251814_at	LHCA1; chlorophyll binding	x	4.18614	2	0	0
AT3G56950	251661_at	SIP2;1 (SMALL AND BASIC INTRINSIC PROTEIN 2); transporter	x	3.52829	0	0	0
AT3G61430	251324_at	PIP1A (PLASMA MEMBRANE INTRINSIC PROTEIN 1A); water channel	6.68068	3.61142	0	0	0
AT4G01150	255567_at	Identical to Uncharacterized protein At4g01150, chloroplast precursor [Arabidopsis Thaliana] (GB:O04616;GB:Q38835); similar to unknown protein [Arabidopsis thaliana] (TAIR:AT4G38100.1); similar to unknown [Populus trichocarpa] (GB:ABK95729.1)	x	2.038	0	0	0
AT4G03210	255433_at	XTH9 (XYLOGLUCAN ENDOTRANSGLUCOSYLASE/HYDROLASE 9); hydrolase, acting on glycosyl bonds	2.77109	2.01709	1	0	0
AT4G05180	255248_at	PSBQ/PSBQ-2/PSII-Q (PHOTOSYSTEM II SUBUNIT Q-2); calcium ion binding	x	3.25293	1	0	0
AT4G11280	254926_at	ACS6 (1-AMINOCYCLOPROPANE-1-CARBOXYLIC ACID (ACC) SYNTHASE 6)	7.23544	4.55565	0	0	0
AT4G12470	254818_at	protease inhibitor/seed storage/lipid transfer protein (LTP) family protein	16.1017	4.73152	0	0	0
AT4G12800	254790_at	PSAL (photosystem I subunit L)	x	2.74837	0	0	0
AT4G14130	245325_at	XTR7 (XYLOGLUCAN ENDOTRANSGLYCOSYLASE 7); hydrolase, acting on glycosyl bonds	3.6832	2.93051	0	0	0
AT4G23450	254210_at	zinc finger (C3HC4-type RING finger) family protein	x	2.85825	1	0	0
AT4G23750	254235_at	CRF2 (CYTOKININ RESPONSE FACTOR 2); DNA binding / transcription factor	3.57772	2.63604	3	0	0
AT4G23810	254231_at	WRKY53 (WRKY DNA-binding protein 53); DNA binding / protein binding / transcription activator/ transcription factor	x	2.12927	0	0	0
AT4G24570	254120_at	mitochondrial substrate carrier family protein	9.10369	3.26434	1	2	1
AT4G25470	254075_at	CBF2 (FREEZING TOLERANCE QTL 4); DNA binding / transcription activator/ transcription factor	65.6599	33.1962	0	1	0
AT4G25500	254073_at	ATRSP35 (Arabidopsis thaliana arginine/serine-rich splicing factor 35); RNA binding	x	2.22282	0	0	0
AT4G26670	253981_at	mitochondrial import inner membrane translocase subunit Tim17/Tim22/Tim23 family protein	x	2.11487	0	0	0
AT4G26850	253922_at	VTC2 (VITAMIN C DEFECTIVE 2)	x	2.84409	0	0	0
AT4G29190	253722_at	zinc finger (CCCH-type) family protein	x	2.9563	0	0	0
AT4G33050	253414_at	EDA39 (embryo sac development arrest 39); calmodulin binding	x	6.84972	0	0	0
AT4G35750	253163_at	Rho-GTPase-activating protein-related	x	3.82135	0	0	0
AT4G35770	253161_at	SEN1 (DARK INDUCIBLE 1)	x	5.70008	0	0	0
AT5G01530	251082_at	chlorophyll A-B binding protein CP29 (LHCB4)	x	3.07633	1	0	0
AT5G02260	250992_at	ATEXPA9 (ARABIDOPSIS THALIANA EXPANSIN A9)	3.03987	2.1982	0	2	0
AT5G05690	250752_at	CPD (CABBAGE 3); oxygen binding	5.30734	3.58318	0	0	0
AT5G08650	250531_at	GTP-binding protein LepA, putative	x	2.15762	0	0	0
AT5G10450	250439_at	GRF6 (G-BOX REGULATING FACTOR 6); protein phosphorylated amino acid binding	x	2.67781	0	1	0
AT5G17820	250059_at	peroxidase 57 (PER57) (P57) (PRXR10)	3.94532	2.5358	0	0	0
AT5G19860	245913_at	similar to unknown protein [Arabidopsis thaliana] (TAIR:AT1G55265.1); similar to unnamed protein product [Vitis vinifera] (GB:CAO23444.1); contains InterPro domain Protein of unknown function DUF538 (InterPro:IPR007493)	x	2.28982	0	0	0
AT5G23010	249866_at	MAM1 (2-isopropylmalate synthase 3); 2-isopropylmalate synthase	25.6378	11.6502	0	0	0
AT5G38430	264474_s_at	[AT5G38420, ribulose bisphosphate carboxylase small chain 2B / RuBisCO small subunit 2B (RBCS-2B) (ATS2B)];[AT5G38430, ribulose bisphosphate carboxylase small chain 1B / RuBisCO small subunit 1B (RBCS-1B) (ATS1B)];[AT5G38410, ribulose bisphosphate carboxylase small chain 3B / RuBisCO small subunit 3B (RBCS-3B) (ATS3B)];[AT1G67090, RBCS1A; ribulose-bisphosphate carboxylase]	x	2.83097	0	2	0
AT5G49460	248608_at	ACLB-2 (ATP-citrate lyase B-2)	2.77381	2.18634	1	1	1
AT5G54270	248151_at	LHCB3 (LIGHT-HARVESTING CHLOROPHYLL BINDING PROTEIN 3)	x	6.25394	0	0	0
AT5G62790	247401_at	DXR (1-DEOXY-D-XYLULOSE 5-PHOSPHATE REDUCTOISOMERASE)	3.19605	2.18945	0	0	0
AT5G63510	247330_at	GAMMA CAL1 (GAMMA CARBONIC ANHYDRASE LIKE 1); carbonate dehydratase	x	2.10774	0	0	0
AT5G64100	247297_at	peroxidase, putative	2.98933	2.43405	0	0	0
AT5G67030	247025_at	ABA1 (ABA DEFICIENT 1); zeaxanthin epoxidase	x	3.67404	2	0	0

## Sheet: work sheet 2
Additional file 12 - List of CAMTA negatively regulated genes related to various abiotic stress condition in root tissue (RCDNRG)
DROUGHT
Locus Identifier	Probe ID	Description	FC (M1-D/M1-C)	FC (WT-D/WT-C)	MCGTGT	MCGCGB	Both motif
AT1G10370	264436_at	EARLY-RESPONSIVE TO DEHYDRATION 9 (ERD9); FUNCTIONS IN: glutathione transferase activity; INVOLVED IN: response to water deprivation, response to karrikin, toxin catabolic process; LOCATED IN: chloroplast, cytoplasm; EXPRESSED IN: 21 plant structures; EXPRESSED DURING: 14 growth stages; CONTAINS InterPro DOMAIN/s: Thioredoxin fold (InterPro:IPR012335), Glutathione S-transferase, C-terminal (Inter…	-55.2866	-16.9355	2	0	0
AT1G16850	256114_at	unknown protein; FUNCTIONS IN: molecular_function unknown; INVOLVED IN: response to salt stress; LOCATED IN: endomembrane system; EXPRESSED IN: leaf apex, leaf whorl, male gametophyte, flower, leaf; EXPRESSED DURING: LP.06 six leaves visible, LP.04 four leaves visible, LP.10 ten leaves visible, petal differentiation and expansion stage, LP.08 eight leaves visible; BEST Arabidopsis thaliana protei…	-44.9994	-13.1732	3	1	1
AT1G17020	262482_at	Encodes a novel member of the Fe(II)/ascorbate oxidase gene family; senescence-related gene.	-4.75836	-2.30711	1	0	0
AT1G17290	260847_s_at	Encodes for alanine aminotransferase (ALAAT1), involved in alanine catabolism during plants recovery from hypoxia	-4.74677	-3.09031	0	1	0
AT1G17870	255891_at	S2P-like putative metalloprotease, also contain transmembrane helices near their C-termini and many of them, five of seven, contain a conserved zinc-binding motif HEXXH. Homolog of EGY1. Each of the EGY1 and EGY-like proteins share two additional highly conserved motifs, the previously reported NPDG motif (aa 442?454 in EGY1, Rudner et al., 1999) and a newly defined GNLR motif (aa 171?179 in EGY1…	-7.65532	-2.40398	1	0	0
AT1G20440	259570_at	Belongs to the dehydrin protein family, which contains highly conserved stretches of 7-17 residues that are repetitively scattered in their sequences, the K-, S-, Y- and lysine rich segments. Cold regulated gene, amino acid sequence homology with Group II LEA (late embryogenesis abundant) proteins. Also responds to osmotic stress, ABA, dehydration and inhibits e.coli growth while overexpressed. C…	-4.21373	-2.63893	1	1	1
AT1G20450	259516_at	Encodes a gene induced by low temperature and dehydration. Inhibits e.coli growth while overexpressed. Belongs to the dehydrin protein family, which contains highly conserved stretches of 7-17 residues that are repetitively scattered in their sequences, the K-, S-, Y- and lysine rich segments. LTI29 and LTI30 double overexpressors confer cold tolerance. Localized to membranes and cytoplasm.	-3.06824	-2.11895	2	0	0
AT1G37130	261979_at	Identified as a mutant resistant to chlorate. Encodes nitrate reductase structural gene. Involved in nitrate assimilation. Has nitrate reductase activity. Up-regulated by the fungus P. indica. Binds transcription factor At2g35940.	-6.23101	-3.35527	1	0	0
AT1G48100	260727_at	Pectin lyase-like superfamily protein; FUNCTIONS IN: polygalacturonase activity; INVOLVED IN: carbohydrate metabolic process; EXPRESSED IN: 19 plant structures; EXPRESSED DURING: 10 growth stages; CONTAINS InterPro DOMAIN/s: Pectin lyase fold/virulence factor (InterPro:IPR011050), Pectin lyase fold (InterPro:IPR012334), Glycoside hydrolase, family 28 (InterPro:IPR000743), Parallel beta-helix repe…	-23.5232	-2.51628	2	0	0
AT1G49450	262448_at	Transducin/WD40 repeat-like superfamily protein; CONTAINS InterPro DOMAIN/s: WD40 repeat 2 (InterPro:IPR019782), WD40 repeat-like-containing domain (InterPro:IPR011046), WD40-repeat-containing domain (InterPro:IPR017986), WD40/YVTN repeat-like-containing domain (InterPro:IPR015943), WD40 repeat (InterPro:IPR001680), WD40 repeat, subgroup (InterPro:IPR019781), G-protein beta WD-40 repeat, region (…	x	-2.10214	3	0	0
AT1G51090	245749_at	Heavy metal transport/detoxification superfamily protein ; FUNCTIONS IN: metal ion binding; INVOLVED IN: defense response to fungus; LOCATED IN: cellular_component unknown; EXPRESSED IN: 15 plant structures; EXPRESSED DURING: 9 growth stages; CONTAINS InterPro DOMAIN/s: Heavy metal transport/detoxification protein (InterPro:IPR006121); BEST Arabidopsis thaliana protein match is: Heavy metal trans…	-7.68317	-4.19978	2	0	0
AT1G52400	259640_at	encodes a member of glycosyl hydrolase family 1, located in inducible ER bodies which were formed after wounding, required in inducible ER body formation	x	-2.01268	0	0	0
AT1G52690	262128_at	Late embryogenesis abundant protein (LEA) family protein; BEST Arabidopsis thaliana protein match is: Late embryogenesis abundant protein (LEA) family protein (TAIR:AT3G15670.1); Has 2929 Blast hits to 1441 proteins in 420 species: Archae - 10; Bacteria - 766; Metazoa - 298; Fungi - 136; Plants - 1347; Viruses - 16; Other Eukaryotes - 356 (source: NCBI BLink).	-82.1217	-14.7092	3	0	0
AT1G56300	256221_at	Chaperone DnaJ-domain superfamily protein; FUNCTIONS IN: heat shock protein binding; INVOLVED IN: protein folding, response to cyclopentenone; LOCATED IN: cellular_component unknown; EXPRESSED IN: 23 plant structures; EXPRESSED DURING: 15 growth stages; CONTAINS InterPro DOMAIN/s: Molecular chaperone, heat shock protein, Hsp40, DnaJ (InterPro:IPR015609), Heat shock protein DnaJ, N-terminal (Inter…	-33.2277	-9.31295	0	0	0
AT1G69680	260397_at	Mog1/PsbP/DUF1795-like photosystem II reaction center PsbP family protein; CONTAINS InterPro DOMAIN/s: Mog1/PsbP/DUF1795, alpha/beta/alpha sandwich (InterPro:IPR016124), Ran-interacting Mog1 protein (InterPro:IPR007681), Mog1/PsbP, alpha/beta/alpha sandwich (InterPro:IPR016123); Has 275 Blast hits to 275 proteins in 139 species: Archae - 0; Bacteria - 0; Metazoa - 62; Fungi - 115; Plants - 49; Vi…	-4.24224	-2.33039	0	0	0
AT1G74020	260391_at	Encodes AtSS-2 strictosidine synthase.	-4.40552	-2.62656	1	0	0
AT1G77120	264953_at	Catalyzes the reduction of acetaldehyde using NADH as reductant. Requires zinc for activity. Dimer. Anaerobic response polypeptide (ANP). Fermentation. The protein undergoes thiolation following treatment with the oxidant tert-butylhydroperoxide.	-8.16363	-4.50876	0	0	0
AT2G16005	263098_at	MD-2-related lipid recognition domain-containing protein; FUNCTIONS IN: molecular_function unknown; INVOLVED IN: biological_process unknown; LOCATED IN: endomembrane system; EXPRESSED IN: root; CONTAINS InterPro DOMAIN/s: MD-2-related lipid-recognition (InterPro:IPR003172); BEST Arabidopsis thaliana protein match is: MD-2-related lipid recognition domain-containing protein (TAIR:AT3G44100.1); Has…	-3.10763	-2.39205	1	0	0
AT2G29450	266299_at	Encodes a member of the TAU glutathione S-transferase gene family. Gene expression is induced by exposure to auxin, pathogen and herbicides. Naming convention according to Wagner et al. (2002)	-59.8026	-18.4448	1	0	0
AT2G29460	266267_at	Encodes glutathione transferase belonging to the tau class of GSTs. Naming convention according to Wagner et al. (2002).	-15.8945	-9.18032	1	0	0
AT2G29500	266294_at	HSP20-like chaperones superfamily protein; CONTAINS InterPro DOMAIN/s: Heat shock protein Hsp20 (InterPro:IPR002068), HSP20-like chaperone (InterPro:IPR008978); BEST Arabidopsis thaliana protein match is: HSP20-like chaperones superfamily protein (TAIR:AT1G07400.1); Has 6873 Blast hits to 6873 proteins in 1575 species: Archae - 184; Bacteria - 4083; Metazoa - 80; Fungi - 309; Plants - 1622; Virus…	-106.66	-30.4495	0	1	0
AT2G30140	267300_at	UDP-Glycosyltransferase superfamily protein; CONTAINS InterPro DOMAIN/s: UDP-glucuronosyl/UDP-glucosyltransferase (InterPro:IPR002213); BEST Arabidopsis thaliana protein match is: UDP-Glycosyltransferase superfamily protein (TAIR:AT2G30150.1); Has 7945 Blast hits to 7893 proteins in 488 species: Archae - 0; Bacteria - 512; Metazoa - 2235; Fungi - 27; Plants - 5022; Viruses - 79; Other Eukaryotes …	-4.86358	-2.12465	0	0	0
AT2G31570	263426_at	glutathione peroxidase GPx	x	-2.04534	1	0	0
AT2G37870	266098_at	Bifunctional inhibitor/lipid-transfer protein/seed storage 2S albumin superfamily protein; FUNCTIONS IN: lipid binding; INVOLVED IN: lipid transport; LOCATED IN: endomembrane system; EXPRESSED IN: 11 plant structures; EXPRESSED DURING: LP.06 six leaves visible, LP.04 four leaves visible, 4 anthesis, C globular stage, petal differentiation and expansion stage; CONTAINS InterPro DOMAIN/s: Bifunctio…	-111.496	-82.1559	1	0	0
AT2G40880	245096_at	Encodes a protein with cysteine proteinase inhibitor activity. Overexpression increases tolerance to abiotic stressors (i.e.salt,osmitic, cold stress).	-6.6108	-3.68991	3	0	0
AT2G42540	263497_at	A cold-regulated gene whose product is targeted to the chloroplast. Cor15am protects stromal proteins from aggregation under various stress conditions. Constitutive expression increases freezing tolerance in protoplasts in vitro and chloroplasts in vivo. NMR and x-ray diffraction studies suggest that COR15a alters the intrinsic curvature of the inner membrane of chloroplast envelope. Late Embryog…	-63.3952	-5.60545	3	0	0
AT2G47770	266462_at	Encodes a membrane-bound protein designated AtTSPO (Arabidopsis thaliana TSPO-related). AtTSPO is related to the bacterial outer membrane tryptophan-rich sensory protein (TspO) and the mammalian mitochondrial 18 kDa Translocator Protein (18 kDa TSPO), members of the TspO/MBR domain-containing membrane proteins. Mainly detected in dry seeds, but can be induced in vegetative tissues by osmotic or s…	-41.072	-3.71597	0	1	0
AT3G02480	258498_at	Late embryogenesis abundant protein (LEA) family protein; BEST Arabidopsis thaliana protein match is: Late embryogenesis abundant protein (LEA) family protein (TAIR:AT5G38760.1); Has 213 Blast hits to 189 proteins in 38 species: Archae - 0; Bacteria - 0; Metazoa - 9; Fungi - 12; Plants - 190; Viruses - 0; Other Eukaryotes - 2 (source: NCBI BLink).	-50.8753	-6.5383	4	0	0
AT3G04000	258815_at	ChlADR is an aldehyde reductase that catalyzes the reduction of the aldehyde carbonyl groups on saturated and alpha,beta-unsaturated aldehydes with more than 5 carbons in vitro. The N-terminal region of this protein directs GFP to the chloroplast where where ChlADR likely helps to maintain the photosynthetic process by detoxifying reactive carbonyls formed during lipid peroxidation. In addition, …	-5.79334	-3.10097	2	0	0
AT3G11690	259103_at	unknown protein; FUNCTIONS IN: molecular_function unknown; INVOLVED IN: biological_process unknown; LOCATED IN: chloroplast; EXPRESSED IN: 24 plant structures; EXPRESSED DURING: 15 growth stages; BEST Arabidopsis thaliana protein match is: unknown protein (TAIR:AT5G06380.1); Has 84 Blast hits to 84 proteins in 12 species: Archae - 0; Bacteria - 0; Metazoa - 0; Fungi - 0; Plants - 84; Viruses - 0;…	x	-2.07969	0	0	0
AT3G12580	256245_at	heat shock protein 70 (HSP70); FUNCTIONS IN: ATP binding; INVOLVED IN: in 9 processes; LOCATED IN: cytosol, mitochondrion, cell wall, plasma membrane; EXPRESSED IN: 23 plant structures; EXPRESSED DURING: 11 growth stages; CONTAINS InterPro DOMAIN/s: Heat shock protein 70, conserved site (InterPro:IPR018181), Heat shock protein Hsp70 (InterPro:IPR001023), Heat shock protein 70 (InterPro:IPR013126)…	-139.559	-40.9197	0	0	0
AT3G18280	257066_at	Bifunctional inhibitor/lipid-transfer protein/seed storage 2S albumin superfamily protein; FUNCTIONS IN: lipid binding; INVOLVED IN: lipid transport; LOCATED IN: endomembrane system; EXPRESSED IN: 21 plant structures; EXPRESSED DURING: 13 growth stages; CONTAINS InterPro DOMAIN/s: Bifunctional inhibitor/plant lipid transfer protein/seed storage (InterPro:IPR016140), Plant lipid transfer protein/s…	x	-2.18065	0	0	0
AT3G20300	257672_at	Protein of unknown function (DUF3537); CONTAINS InterPro DOMAIN/s: Protein of unknown function DUF3537 (InterPro:IPR021924); BEST Arabidopsis thaliana protein match is: Protein of unknown function (DUF3537) (TAIR:AT1G50630.1); Has 143 Blast hits to 143 proteins in 16 species: Archae - 0; Bacteria - 0; Metazoa - 0; Fungi - 0; Plants - 141; Viruses - 0; Other Eukaryotes - 2 (source: NCBI BLink).	-5.52978	-2.76952	0	0	0
AT3G22370	258452_at	Encodes AOX1a, an isoform of alternative oxidase that is expressed in rosettes, flowers, and root. The alternative oxidase of plant mitochondria transfers electrons from the ubiquinone pool to oxygen without energy conservations. It is regulated through transcriptional control and by pyruvate. Plays a role in shoot acclimation to low temperature. Also is capable of ameliorating reactive oxygen sp…	-3.58327	-2.28574	2	1	1
AT3G24500	258133_at	One of three genes in A. thaliana encoding multiprotein bridging factor 1, a highly conserved transcriptional coactivator. May serve as a bridging factor between a bZIP factor and TBP. Its expression is specifically elevated in response to pathogen infection, salinity, drought, heat, hydrogen peroxide, and application of abscisic acid or salicylic acid. Constitutive expression enhances the tolera…	-33.762	-15.6946	1	1	1
AT3G49780	252234_at	Phytosulfokine 3 precursor, coding for a unique plant peptide growth factor. Plants overexpressing this gene (under a 35S promoter), develop normal cotyledons and hypocotyls but their growth, in particular that of their roots, was faster than that of wildtype.	-8.78129	-4.13445	1	0	0
AT3G50970	252102_at	Belongs to the dehydrin protein family, which contains highly conserved stretches of 7-17 residues that are repetitively scattered in their sequences, the K-, S-, Y- and lysine rich segments. LTI29 and LTI30 double overexpressors confer freeze tolerance. Located in membranes. mRNA upregulated by water deprivation and abscisic acid.	-3.43794	-2.31872	1	0	0
AT3G57010	251668_at	Calcium-dependent phosphotriesterase superfamily protein; FUNCTIONS IN: strictosidine synthase activity; INVOLVED IN: alkaloid biosynthetic process, biosynthetic process; LOCATED IN: endoplasmic reticulum; EXPRESSED IN: 9 plant structures; EXPRESSED DURING: 4 anthesis, petal differentiation and expansion stage; CONTAINS InterPro DOMAIN/s: Strictosidine synthase (InterPro:IPR004141), Strictosidine…	-5.41492	-2.13807	1	0	0
AT4G02280	255521_at	Encodes a protein with sucrose synthase activity (SUS3). It appears to be important for sucrose metabolism in developing seeds, especially during the late maturation phase, about 18 days after flowering.	-11.2905	-7.49192	0	0	0
AT4G13010	254804_at	Oxidoreductase, zinc-binding dehydrogenase family protein; FUNCTIONS IN: oxidoreductase activity, zinc ion binding; INVOLVED IN: oxidation reduction; LOCATED IN: chloroplast thylakoid membrane, chloroplast, plasma membrane, vacuole; EXPRESSED IN: 25 plant structures; EXPRESSED DURING: 15 growth stages; CONTAINS InterPro DOMAIN/s: GroES-like (InterPro:IPR011032), Alcohol dehydrogenase GroES-like (…	x	-2.12083	0	0	0
AT4G18170	254652_at	member of WRKY Transcription Factor; Group II-c. Involved in the activation of salicylic acid biosynthesis genes ICS1 and PBS3.	-3.54316	-2.0167	1	2	1
AT4G18280	254667_at	glycine-rich cell wall protein-related; Has 30201 Blast hits to 17322 proteins in 780 species: Archae - 12; Bacteria - 1396; Metazoa - 17338; Fungi - 3422; Plants - 5037; Viruses - 0; Other Eukaryotes - 2996 (source: NCBI BLink).	-13.0141	-8.82797	1	0	0
AT4G24220	254157_at	encodes a progesterone-5beta-reductase-like protein. It has enone reductase activity against a wide range of substrates, including 3-oxo-&#916;-4,5-steroids in vitro. The in vivo substrates and product of this enzyme have not yet been elucidated but it is likely to participate in steroid metabolism. The protein contains a mammalian death domain involved in programmed cell death. The gene is expre…	-2.94003	-2.23188	0	1	0
AT4G35110	253173_at	Arabidopsis phospholipase-like protein (PEARLI 4) family; FUNCTIONS IN: molecular_function unknown; INVOLVED IN: response to karrikin; LOCATED IN: cellular_component unknown; EXPRESSED IN: 15 plant structures; EXPRESSED DURING: 10 growth stages; CONTAINS InterPro DOMAIN/s: Phospholipase-like, arabidopsis (InterPro:IPR007942); BEST Arabidopsis thaliana protein match is: Arabidopsis phospholipase-l…	-5.55698	-2.37548	1	1	1
AT5G14310	250185_at	carboxyesterase 16 (CXE16); FUNCTIONS IN: hydrolase activity; INVOLVED IN: metabolic process; LOCATED IN: endomembrane system; EXPRESSED IN: 23 plant structures; EXPRESSED DURING: 14 growth stages; CONTAINS InterPro DOMAIN/s: Lipase, GDXG, active site (InterPro:IPR002168), Alpha/beta hydrolase fold-3 (InterPro:IPR013094); BEST Arabidopsis thaliana protein match is: alpha/beta-Hydrolases superfami…	x	-2.20765	1	1	1
AT5G16970	246463_at	encodes a 2-alkenal reductase (EC 1.3.1.74), plays a key role in the detoxification of reactive carbonyls	-67.3914	-17.5757	1	1	1
AT5G23750	249797_at	Remorin family protein; CONTAINS InterPro DOMAIN/s: Remorin, C-terminal (InterPro:IPR005516), Remorin, N-terminal (InterPro:IPR005518); BEST Arabidopsis thaliana protein match is: Remorin family protein (TAIR:AT3G48940.1); Has 1807 Blast hits to 1807 proteins in 277 species: Archae - 0; Bacteria - 0; Metazoa - 736; Fungi - 347; Plants - 385; Viruses - 0; Other Eukaryotes - 339 (source: NCBI BLink…	x	-3.94831	1	0	0
AT5G42570	249204_at	B-cell receptor-associated 31-like; FUNCTIONS IN: molecular_function unknown; INVOLVED IN: intracellular protein transport; LOCATED IN: endoplasmic reticulum, plasma membrane; EXPRESSED IN: 26 plant structures; EXPRESSED DURING: 13 growth stages; CONTAINS InterPro DOMAIN/s: B-cell receptor-associated 31-like (InterPro:IPR008417); BEST Arabidopsis thaliana protein match is: B-cell receptor-associa…	-2.99377	-2.19027	3	0	0
AT5G43760	249123_at	Encodes KCS20, a member of the 3-ketoacyl-CoA synthase family involved in the biosynthesis of VLCFA (very long chain fatty acids).	x	-2.53005	1	1	1
AT5G44020	249073_at	HAD superfamily, subfamily IIIB acid phosphatase ; FUNCTIONS IN: acid phosphatase activity; INVOLVED IN: biological_process unknown; LOCATED IN: chloroplast, vacuole, membrane; EXPRESSED IN: 23 plant structures; EXPRESSED DURING: 13 growth stages; CONTAINS InterPro DOMAIN/s: Acid phosphatase (Class B) (InterPro:IPR005519), Vegetative storage protein/acid phosphatase (InterPro:IPR014403), Acid pho…	x	-2.65849	0	0	0
AT5G48930	248639_at	At5g48930 has been shown to encode for the hydroxycinnamoyl-Coenzyme A shikimate/quinate hydroxycinnamoyltransferase (HCT) both synthesizing and catabolizing the hydroxycinnamoylesters (coumaroyl/caffeoyl shikimate and quinate) involved in the phenylpropanoid pathway. Influence on the accumulation of flavonoids which in turn inhibit auxin transport and reduce plant growth.	x	-3.02354	1	0	0
AT5G52300	248352_at	encodes a protein that is induced in expression in response to water deprivation such as cold, high-salt, and dessication. The response appears to be via abscisic acid. The promoter region contains two ABA-responsive elements (ABREs) that are required for the dehydration-responsive expression of rd29B as cis-acting elements. Protein is a member of a gene family with other members found plants, an…	-36.614	-3.04785	1	1	1
AT5G66400	247095_at	Belongs to the dehydrin protein family, which contains highly conserved stretches of 7-17 residues that are repetitively scattered in their sequences, the K-, S-, Y- and lysine rich segments. ABA- and drought-induced glycine-rice dehydrin protein. The ABA-induced expression of RAB18 was reduced following ACC application, indicating that ethylene inhibits the ABA signaling pathway. RAB18 is also e…	-94.9536	-11.2498	5	2	1
SALT
Locus Identifier	Probe ID	Description	FC (M1-D/M1-C)	FC (WT-D/WT-C)	MCGTGT	MCGCGB	Both motif
AT1G08090	260623_at	High-affinity nitrate transporter. Up-regulated by nitrate. Functions as a repressor of lateral root initiation independently of nitrate uptake.	-4.29994	-2.74415	0	0	0
AT1G10370	264436_at	EARLY-RESPONSIVE TO DEHYDRATION 9 (ERD9); FUNCTIONS IN: glutathione transferase activity; INVOLVED IN: response to water deprivation, response to karrikin, toxin catabolic process; LOCATED IN: chloroplast, cytoplasm; EXPRESSED IN: 21 plant structures; EXPRESSED DURING: 14 growth stages; CONTAINS InterPro DOMAIN/s: Thioredoxin fold (InterPro:IPR012335), Glutathione S-transferase, C-terminal (Inter…	-55.2866	-16.9355	2	0	0
AT1G10585	263210_at	basic helix-loop-helix (bHLH) DNA-binding superfamily protein; FUNCTIONS IN: sequence-specific DNA binding transcription factor activity; INVOLVED IN: regulation of transcription; LOCATED IN: nucleus; EXPRESSED IN: 7 plant structures; EXPRESSED DURING: LP.06 six leaves visible, 4 anthesis, LP.10 ten leaves visible, petal differentiation and expansion stage, LP.08 eight leaves visible; CONTAINS In…	-5.67049	-4.2907	1	0	0
AT1G16850	256114_at	unknown protein; FUNCTIONS IN: molecular_function unknown; INVOLVED IN: response to salt stress; LOCATED IN: endomembrane system; EXPRESSED IN: leaf apex, leaf whorl, male gametophyte, flower, leaf; EXPRESSED DURING: LP.06 six leaves visible, LP.04 four leaves visible, LP.10 ten leaves visible, petal differentiation and expansion stage, LP.08 eight leaves visible; BEST Arabidopsis thaliana protei…	-44.9994	-13.1732	3	1	1
AT1G18710	261431_at	Member of the R2R3 factor gene family.	x	-8.90244	0	0	0
AT1G20440	259570_at	Belongs to the dehydrin protein family, which contains highly conserved stretches of 7-17 residues that are repetitively scattered in their sequences, the K-, S-, Y- and lysine rich segments. Cold regulated gene, amino acid sequence homology with Group II LEA (late embryogenesis abundant) proteins. Also responds to osmotic stress, ABA, dehydration and inhibits e.coli growth while overexpressed. C…	-4.21373	-2.63893	1	1	1
AT1G20450	259516_at	Encodes a gene induced by low temperature and dehydration. Inhibits e.coli growth while overexpressed. Belongs to the dehydrin protein family, which contains highly conserved stretches of 7-17 residues that are repetitively scattered in their sequences, the K-, S-, Y- and lysine rich segments. LTI29 and LTI30 double overexpressors confer cold tolerance. Localized to membranes and cytoplasm.	-3.06824	-2.11895	2	0	0
AT1G30760	264527_at	FAD-binding Berberine family protein; FUNCTIONS IN: electron carrier activity, oxidoreductase activity, FAD binding, catalytic activity; LOCATED IN: endomembrane system; EXPRESSED IN: inflorescence meristem, root, flower, pedicel; EXPRESSED DURING: 4 anthesis, petal differentiation and expansion stage; CONTAINS InterPro DOMAIN/s: FAD-binding, type 2 (InterPro:IPR016166), Berberine/berberine-like …	-35.8795	-26.7151	0	0	0
AT1G32870	261192_at	NAC domain protein 13 (NAC13); CONTAINS InterPro DOMAIN/s: No apical meristem (NAM) protein (InterPro:IPR003441); BEST Arabidopsis thaliana protein match is: NAC domain containing protein 16 (TAIR:AT1G34180.1); Has 2951 Blast hits to 2946 proteins in 83 species: Archae - 0; Bacteria - 0; Metazoa - 2; Fungi - 2; Plants - 2931; Viruses - 0; Other Eukaryotes - 16 (source: NCBI BLink).	-4.21845	-3.05374	2	0	0
AT1G49450	262448_at	Transducin/WD40 repeat-like superfamily protein; CONTAINS InterPro DOMAIN/s: WD40 repeat 2 (InterPro:IPR019782), WD40 repeat-like-containing domain (InterPro:IPR011046), WD40-repeat-containing domain (InterPro:IPR017986), WD40/YVTN repeat-like-containing domain (InterPro:IPR015943), WD40 repeat (InterPro:IPR001680), WD40 repeat, subgroup (InterPro:IPR019781), G-protein beta WD-40 repeat, region (…	x	-2.10214	3	0	0
AT1G51090	245749_at	Heavy metal transport/detoxification superfamily protein ; FUNCTIONS IN: metal ion binding; INVOLVED IN: defense response to fungus; LOCATED IN: cellular_component unknown; EXPRESSED IN: 15 plant structures; EXPRESSED DURING: 9 growth stages; CONTAINS InterPro DOMAIN/s: Heavy metal transport/detoxification protein (InterPro:IPR006121); BEST Arabidopsis thaliana protein match is: Heavy metal trans…	-7.68317	-4.19978	2	0	0
AT1G52400	259640_at	encodes a member of glycosyl hydrolase family 1, located in inducible ER bodies which were formed after wounding, required in inducible ER body formation	x	-2.01268	0	0	0
AT1G52410	259609_at	Contains a novel calcium-binding repeat sequence. Binds TSK in vitro. Localizes to small cytoplasmic vesicles in interphase cells. In cells synchronized for cell division, TSA1 and TSK relocalize to ends of spindle microtubules that are ahead of separating chromatids during metaphase and anaphase of mitosis. May be involved in mitosis together with TSK. Expressed preferentially in the flower and …	x	-2.29766	0	0	0
AT1G52690	262128_at	Late embryogenesis abundant protein (LEA) family protein; BEST Arabidopsis thaliana protein match is: Late embryogenesis abundant protein (LEA) family protein (TAIR:AT3G15670.1); Has 2929 Blast hits to 1441 proteins in 420 species: Archae - 10; Bacteria - 766; Metazoa - 298; Fungi - 136; Plants - 1347; Viruses - 16; Other Eukaryotes - 356 (source: NCBI BLink).	-82.1217	-14.7092	3	0	0
AT1G53570	260988_at	MEK kinase (MAP3Ka)	x	-2.31195	0	0	0
AT1G69410	260350_at	Encodes eIF5A-2, a putative eukaryotic translation initiation factor. There are three eIF5A coding genes in Arabidopsis: eIF5A-1/At1g13950, eIF5A-2/At1g26630 and eIF5A-3/At1g69410.	x	-2.03985	2	1	1
AT1G72790	259915_at	hydroxyproline-rich glycoprotein family protein; FUNCTIONS IN: molecular_function unknown; INVOLVED IN: biological_process unknown; LOCATED IN: cytosol, nucleus, plasma membrane; EXPRESSED IN: 14 plant structures; EXPRESSED DURING: 9 growth stages; BEST Arabidopsis thaliana protein match is: hydroxyproline-rich glycoprotein family protein (TAIR:AT5G57070.1); Has 16953 Blast hits to 10626 proteins…	x	-2.82498	2	0	0
AT1G74020	260391_at	Encodes AtSS-2 strictosidine synthase.	-4.40552	-2.62656	1	0	0
AT1G74310	260248_at	Encodes ClpB1, which belongs to the Casein lytic proteinase/heat shock protein 100 (Clp/Hsp100) family. Involved in refolding of proteins which form aggregates under heat stress. Also known as AtHsp101. AtHsp101 is a cytosolic heat shock protein required for acclimation to high temperature.	-103.765	-53.2681	0	1	0
AT1G77120	264953_at	Catalyzes the reduction of acetaldehyde using NADH as reductant. Requires zinc for activity. Dimer. Anaerobic response polypeptide (ANP). Fermentation. The protein undergoes thiolation following treatment with the oxidant tert-butylhydroperoxide.	-8.16363	-4.50876	0	0	0
AT2G24540	263796_at	ATTENUATED FAR-RED RESPONSE (AFR); CONTAINS InterPro DOMAIN/s: F-box domain, cyclin-like (InterPro:IPR001810), Galactose oxidase/kelch, beta-propeller (InterPro:IPR011043), Kelch repeat type 1 (InterPro:IPR006652), Kelch related (InterPro:IPR013089), Kelch-type beta propeller (InterPro:IPR015915); BEST Arabidopsis thaliana protein match is: Galactose oxidase/kelch repeat superfamily protein (TAIR…	-7.30435	-3.92271	1	0	0
AT2G24790	263537_at	Positive regulator of photomorphogenesis that acts downstream of COP1 but can promote lateral root development independently of COP1 and also function as a daylength-sensitive regulator of shoot branching.	-2.97507	-2.27735	2	2	1
AT2G29450	266299_at	Encodes a member of the TAU glutathione S-transferase gene family. Gene expression is induced by exposure to auxin, pathogen and herbicides. Naming convention according to Wagner et al. (2002)	-59.8026	-18.4448	1	0	0
AT2G29460	266267_at	Encodes glutathione transferase belonging to the tau class of GSTs. Naming convention according to Wagner et al. (2002).	-15.8945	-9.18032	1	0	0
AT2G30140	267300_at	UDP-Glycosyltransferase superfamily protein; CONTAINS InterPro DOMAIN/s: UDP-glucuronosyl/UDP-glucosyltransferase (InterPro:IPR002213); BEST Arabidopsis thaliana protein match is: UDP-Glycosyltransferase superfamily protein (TAIR:AT2G30150.1); Has 7945 Blast hits to 7893 proteins in 488 species: Archae - 0; Bacteria - 512; Metazoa - 2235; Fungi - 27; Plants - 5022; Viruses - 79; Other Eukaryotes …	-4.86358	-2.12465	0	0	0
AT2G31180	266469_at	Member of the R2R3 factor gene family.	-6.95175	-5.02404	0	0	0
AT2G31570	263426_at	glutathione peroxidase GPx	x	-2.04534	1	0	0
AT2G34500	266995_at	Encodes a protein with C22-sterol desaturase activity. The enzyme was shown to catalyze in the presence of NADPH the conversion of &beta;-sitosterol to stigmasterol, but not that of 24-<i>epi</i>-campesterol to brassicasterol (unlike CYP710A2).	-11.8246	-5.95718	0	1	0
AT2G37870	266098_at	Bifunctional inhibitor/lipid-transfer protein/seed storage 2S albumin superfamily protein; FUNCTIONS IN: lipid binding; INVOLVED IN: lipid transport; LOCATED IN: endomembrane system; EXPRESSED IN: 11 plant structures; EXPRESSED DURING: LP.06 six leaves visible, LP.04 four leaves visible, 4 anthesis, C globular stage, petal differentiation and expansion stage; CONTAINS InterPro DOMAIN/s: Bifunctio…	-111.496	-82.1559	1	0	0
AT2G42540	263497_at	A cold-regulated gene whose product is targeted to the chloroplast. Cor15am protects stromal proteins from aggregation under various stress conditions. Constitutive expression increases freezing tolerance in protoplasts in vitro and chloroplasts in vivo. NMR and x-ray diffraction studies suggest that COR15a alters the intrinsic curvature of the inner membrane of chloroplast envelope. Late Embryog…	-63.3952	-5.60545	3	0	0
AT2G43020	265244_at	polyamine oxidase 2 (PAO2); FUNCTIONS IN: primary amine oxidase activity, oxidoreductase activity; INVOLVED IN: oxidation reduction; LOCATED IN: cellular_component unknown; EXPRESSED IN: sperm cell, male gametophyte, pollen tube; EXPRESSED DURING: L mature pollen stage, M germinated pollen stage; CONTAINS InterPro DOMAIN/s: Amine oxidase (InterPro:IPR002937), Flavin-containing amine oxidase (Inte…	x	-2.81998	3	0	0
AT2G43510	260551_at	Member of the defensin-like (DEFL) family. Encodes putative trypsin inhibitor protein which may function in defense against herbivory.	-16.5384	-4.82997	0	0	0
AT2G47710	266458_at	Adenine nucleotide alpha hydrolases-like superfamily protein; FUNCTIONS IN: molecular_function unknown; INVOLVED IN: response to stress; LOCATED IN: vacuole; EXPRESSED IN: 23 plant structures; EXPRESSED DURING: 13 growth stages; CONTAINS InterPro DOMAIN/s: UspA (InterPro:IPR006016), Rossmann-like alpha/beta/alpha sandwich fold (InterPro:IPR014729), Universal stress protein A (InterPro:IPR006015);…	-5.0046	-2.11851	0	0	0
AT2G47770	266462_at	Encodes a membrane-bound protein designated AtTSPO (Arabidopsis thaliana TSPO-related). AtTSPO is related to the bacterial outer membrane tryptophan-rich sensory protein (TspO) and the mammalian mitochondrial 18 kDa Translocator Protein (18 kDa TSPO), members of the TspO/MBR domain-containing membrane proteins. Mainly detected in dry seeds, but can be induced in vegetative tissues by osmotic or s…	-41.072	-3.71597	0	1	0
AT3G02480	258498_at	Late embryogenesis abundant protein (LEA) family protein; BEST Arabidopsis thaliana protein match is: Late embryogenesis abundant protein (LEA) family protein (TAIR:AT5G38760.1); Has 213 Blast hits to 189 proteins in 38 species: Archae - 0; Bacteria - 0; Metazoa - 9; Fungi - 12; Plants - 190; Viruses - 0; Other Eukaryotes - 2 (source: NCBI BLink).	-50.8753	-6.5383	4	0	0
AT3G04000	258815_at	ChlADR is an aldehyde reductase that catalyzes the reduction of the aldehyde carbonyl groups on saturated and alpha,beta-unsaturated aldehydes with more than 5 carbons in vitro. The N-terminal region of this protein directs GFP to the chloroplast where where ChlADR likely helps to maintain the photosynthetic process by detoxifying reactive carbonyls formed during lipid peroxidation. In addition, …	-5.79334	-3.10097	2	0	0
AT3G12580	256245_at	heat shock protein 70 (HSP70); FUNCTIONS IN: ATP binding; INVOLVED IN: in 9 processes; LOCATED IN: cytosol, mitochondrion, cell wall, plasma membrane; EXPRESSED IN: 23 plant structures; EXPRESSED DURING: 11 growth stages; CONTAINS InterPro DOMAIN/s: Heat shock protein 70, conserved site (InterPro:IPR018181), Heat shock protein Hsp70 (InterPro:IPR001023), Heat shock protein 70 (InterPro:IPR013126)…	-139.559	-40.9197	0	0	0
AT3G20300	257672_at	Protein of unknown function (DUF3537); CONTAINS InterPro DOMAIN/s: Protein of unknown function DUF3537 (InterPro:IPR021924); BEST Arabidopsis thaliana protein match is: Protein of unknown function (DUF3537) (TAIR:AT1G50630.1); Has 143 Blast hits to 143 proteins in 16 species: Archae - 0; Bacteria - 0; Metazoa - 0; Fungi - 0; Plants - 141; Viruses - 0; Other Eukaryotes - 2 (source: NCBI BLink).	-5.52978	-2.76952	0	0	0
AT3G22370	258452_at	Encodes AOX1a, an isoform of alternative oxidase that is expressed in rosettes, flowers, and root. The alternative oxidase of plant mitochondria transfers electrons from the ubiquinone pool to oxygen without energy conservations. It is regulated through transcriptional control and by pyruvate. Plays a role in shoot acclimation to low temperature. Also is capable of ameliorating reactive oxygen sp…	-3.58327	-2.28574	2	1	1
AT3G24310	257163_at	snapdragon myb protein 305 homolog (myb)	x	-3.91505	0	0	0
AT3G25770	257641_s_at	Encodes allene oxide cyclase. One of four genes in Arabidopsis that encode this enzyme, which catalyzes an essential step in jasmonic acid biosynthesis. Gene expression is induced during senescence, a process that involves jasmonic acid signalling pathway. Note: Nomenclature for Arabidopsis allene oxide cyclase 2 (AOC2, AT3G25770) gene is based on Stenzel et al. 2003 Plant Molecular Biology 51:89…	-48.7831	-19.9995	0	0	0
AT3G49780	252234_at	Phytosulfokine 3 precursor, coding for a unique plant peptide growth factor. Plants overexpressing this gene (under a 35S promoter), develop normal cotyledons and hypocotyls but their growth, in particular that of their roots, was faster than that of wildtype.	-8.78129	-4.13445	1	0	0
AT3G50970	252102_at	Belongs to the dehydrin protein family, which contains highly conserved stretches of 7-17 residues that are repetitively scattered in their sequences, the K-, S-, Y- and lysine rich segments. LTI29 and LTI30 double overexpressors confer freeze tolerance. Located in membranes. mRNA upregulated by water deprivation and abscisic acid.	-3.43794	-2.31872	1	0	0
AT3G55410	251787_at	2-oxoglutarate dehydrogenase, E1 component; FUNCTIONS IN: oxoglutarate dehydrogenase (succinyl-transferring) activity, cobalt ion binding, zinc ion binding; INVOLVED IN: glycolysis, metabolic process; LOCATED IN: mitochondrion; EXPRESSED IN: 25 plant structures; EXPRESSED DURING: 15 growth stages; CONTAINS InterPro DOMAIN/s: 2-oxoglutarate dehydrogenase, E1 component (InterPro:IPR011603), Dehydro…	x	-2.33734	2	0	0
AT3G55730	251763_at	putative transcription factor MYB109 (MYB109) mRNA,	-5.39891	-4.07311	0	0	0
AT3G63080	251205_at	Encodes glutathione peroxidase.	x	-2.95589	0	1	0
AT4G02280	255521_at	Encodes a protein with sucrose synthase activity (SUS3). It appears to be important for sucrose metabolism in developing seeds, especially during the late maturation phase, about 18 days after flowering.	-11.2905	-7.49192	0	0	0
AT4G04020	255364_s_at	Fibrillin precursor protein. The fibrillin preprotein, but not the mature protein interacts with ABI2. Regulated by abscisic acid response regulators. Involved in abscisic acid-mediated photoprotection.	-7.1145	-3.84803	2	0	0
AT4G10040	255011_at	Encodes cytochrome c. Promoter directs preferential expression in vascular tissues of cotyledons, leaves, roots, and hypocotyls, and in anthers.	-3.78086	-2.81024	1	0	0
AT4G17870	254705_at	Encodes a member of the PYR (pyrabactin resistance )/PYL(PYR1-like)/RCAR (regulatory components of ABA receptor) family proteins with 14 members. PYR/PYL/RCAR family proteins function as abscisic acid sensors. Mediate ABA-dependent regulation of protein phosphatase 2Cs ABI1 and ABI2.	x	-2.4598	0	0	0
AT4G18170	254652_at	member of WRKY Transcription Factor; Group II-c. Involved in the activation of salicylic acid biosynthesis genes ICS1 and PBS3.	-3.54316	-2.0167	1	2	1
AT4G18280	254667_at	glycine-rich cell wall protein-related; Has 30201 Blast hits to 17322 proteins in 780 species: Archae - 12; Bacteria - 1396; Metazoa - 17338; Fungi - 3422; Plants - 5037; Viruses - 0; Other Eukaryotes - 2996 (source: NCBI BLink).	-13.0141	-8.82797	1	0	0
AT4G22200	254305_at	Encodes AKT2, a photosynthate- and light-dependent inward rectifying potassium channel with unique gating properties that are regulated by phosphorylation. Expressed in guard cell protoplasts and in the phloem and xylem of aerial portions of the plant. The channel can coassemble with another K+ channel, KAT1, in vitro. In guard cells, AKT2/3 is responsible for the Ca2+ sensitivity of the K+ uptak…	x	-2.87682	2	0	0
AT4G22240	255364_s_at	Plastid-lipid associated protein PAP / fibrillin family protein; FUNCTIONS IN: structural molecule activity; INVOLVED IN: biological_process unknown; LOCATED IN: thylakoid, thylakoid lumen, chloroplast thylakoid membrane, chloroplast, plastoglobule; EXPRESSED IN: fruit, guard cell, leaf; EXPRESSED DURING: seedling growth; CONTAINS InterPro DOMAIN/s: Plastid lipid-associated protein/fibrillin (Int…	-7.1145	-3.84803	0	0	0
AT4G27560	253879_s_at	UDP-Glycosyltransferase superfamily protein; FUNCTIONS IN: transferase activity, transferring glycosyl groups; INVOLVED IN: response to salt stress, N-terminal protein myristoylation; LOCATED IN: cellular_component unknown; EXPRESSED IN: guard cell; CONTAINS InterPro DOMAIN/s: UDP-glucuronosyl/UDP-glucosyltransferase (InterPro:IPR002213); BEST Arabidopsis thaliana protein match is: UDP-Glycosyltr…	-19.6933	-14.2767	2	1	1
AT4G30800	253598_at	Nucleic acid-binding, OB-fold-like protein; CONTAINS InterPro DOMAIN/s: Nucleic acid-binding, OB-fold-like (InterPro:IPR016027), Nucleic acid-binding, OB-fold (InterPro:IPR012340), Ribosomal protein S17, archaeal (InterPro:IPR019978), Ribosomal protein S17, conserved site (InterPro:IPR019979), Ribosomal protein S17 (InterPro:IPR000266); BEST Arabidopsis thaliana protein match is: ribosomal protei…	-3.22845	-2.2063	0	0	0
AT4G35110	253173_at	Arabidopsis phospholipase-like protein (PEARLI 4) family; FUNCTIONS IN: molecular_function unknown; INVOLVED IN: response to karrikin; LOCATED IN: cellular_component unknown; EXPRESSED IN: 15 plant structures; EXPRESSED DURING: 10 growth stages; CONTAINS InterPro DOMAIN/s: Phospholipase-like, arabidopsis (InterPro:IPR007942); BEST Arabidopsis thaliana protein match is: Arabidopsis phospholipase-l…	-5.55698	-2.37548	1	1	1
AT4G39260	252885_at	Encodes a glycine-rich protein with RNA binding domain at the N-terminus. Protein is structurally similar to proteins induced by stress in other plants. Gene expression is induced by cold. Transcript undergoes circadian oscillations that is depressed by overexpression of AtGRP7. A substrate of the type III effector HopU1 (mono-ADP-ribosyltransferase).	-4.84381	-3.52727	0	0	0
AT5G04310	245706_at	Pectin lyase-like superfamily protein; CONTAINS InterPro DOMAIN/s: Pectin lyase fold/virulence factor (InterPro:IPR011050), AmbAllergen (InterPro:IPR018082), Pectate lyase/Amb allergen (InterPro:IPR002022), Pectin lyase fold (InterPro:IPR012334); BEST Arabidopsis thaliana protein match is: Pectin lyase-like superfamily protein (TAIR:AT3G54920.1); Has 1753 Blast hits to 1747 proteins in 285 specie…	-3.00283	-2.63574	0	0	0
AT5G09590	250502_at	heat shock protein 70 (Hsc70-5); nuclear	-12.4454	-7.75323	0	0	0
AT5G22580	249894_at	Stress responsive A/B Barrel Domain; FUNCTIONS IN: molecular_function unknown; INVOLVED IN: biological_process unknown; LOCATED IN: chloroplast; EXPRESSED IN: 22 plant structures; EXPRESSED DURING: 13 growth stages; CONTAINS InterPro DOMAIN/s: Stress responsive alpha-beta barrel (InterPro:IPR013097), Dimeric alpha-beta barrel (InterPro:IPR011008); BEST Arabidopsis thaliana protein match is: heat …	-7.37594	-2.02436	4	1	1
AT5G26340	246831_at	Encodes a protein with high affinity, hexose-specific/H+ symporter activity. The activity of the transporter appears to be negatively regulated by phosphorylation. Importantly, microarray analysis, as well as the study of the expression of this gene in mutants involved in programmed cell death (PCD) demonstrated a tight correlation between this gene's expression and PCD.	-5.8906	-3.12207	1	0	0
AT5G40890	249327_at	Encodes a member of the voltage-dependent chloride channel. Also functions as a NO3-/H+ exchanger that serves to accumulate nitrate nutrient in vacuoles. Mutants homozygous for the T-DNA insertion mutation have reduced nitrate uptake capacity in high nitrate environment and exhibit hypersensitivity to chlorate.	x	-2.30164	0	0	0
AT5G44020	249073_at	HAD superfamily, subfamily IIIB acid phosphatase ; FUNCTIONS IN: acid phosphatase activity; INVOLVED IN: biological_process unknown; LOCATED IN: chloroplast, vacuole, membrane; EXPRESSED IN: 23 plant structures; EXPRESSED DURING: 13 growth stages; CONTAINS InterPro DOMAIN/s: Acid phosphatase (Class B) (InterPro:IPR005519), Vegetative storage protein/acid phosphatase (InterPro:IPR014403), Acid pho…	x	-2.65849	0	0	0
AT5G52300	248352_at	encodes a protein that is induced in expression in response to water deprivation such as cold, high-salt, and dessication. The response appears to be via abscisic acid. The promoter region contains two ABA-responsive elements (ABREs) that are required for the dehydration-responsive expression of rd29B as cis-acting elements. Protein is a member of a gene family with other members found plants, an…	-36.614	-3.04785	1	1	1
AT5G52400	248358_at	member of CYP715A	-8.49363	-4.79798	2	1	1
AT5G58070	247851_at	Encodes a temperature-induced lipocalin TIL1. Involved in thermotolerance. Peripherally associated with plasma membrane.	-10.3242	-3.64601	0	1	0
AT5G65280	247175_at	Encodes a protein with reported similarity to GCR2 a putative G protein coupled receptor thought to be an ABA receptor. Loss of function mutations in GCL1 show no ABA response defects based on assays of seed germination and seedling development.GCL1 also has similarity to LANCL1 and LANCL2, human homologs of bacterial lanthionine synthetase.	x	-2.13515	5	2	1
AT5G66400	247095_at	Belongs to the dehydrin protein family, which contains highly conserved stretches of 7-17 residues that are repetitively scattered in their sequences, the K-, S-, Y- and lysine rich segments. ABA- and drought-induced glycine-rice dehydrin protein. The ABA-induced expression of RAB18 was reduced following ACC application, indicating that ethylene inhibits the ABA signaling pathway. RAB18 is also e…	-94.9536	-11.2498	5	2	1
COLD
Locus Identifier	Probe ID	Description	FC (M1-D/M1-C)	FC (WT-D/WT-C)	MCGTGT (37%)	MCGCGB (25 %)	Both motif
AT1G05170	264583_at	Galactosyltransferase family protein; FUNCTIONS IN: transferase activity, transferring hexosyl groups, transferase activity, transferring glycosyl groups; INVOLVED IN: protein amino acid glycosylation; LOCATED IN: endomembrane system, membrane; EXPRESSED IN: 14 plant structures; EXPRESSED DURING: 4 anthesis, C globular stage, 4 leaf senescence stage, petal differentiation and expansion stage, E e…	-3.82869	-2.53008	0	0	0
AT1G08090	260623_at	High-affinity nitrate transporter. Up-regulated by nitrate. Functions as a repressor of lateral root initiation independently of nitrate uptake.	-4.29994	-2.74415	0	0	0
AT1G10370	264436_at	EARLY-RESPONSIVE TO DEHYDRATION 9 (ERD9); FUNCTIONS IN: glutathione transferase activity; INVOLVED IN: response to water deprivation, response to karrikin, toxin catabolic process; LOCATED IN: chloroplast, cytoplasm; EXPRESSED IN: 21 plant structures; EXPRESSED DURING: 14 growth stages; CONTAINS InterPro DOMAIN/s: Thioredoxin fold (InterPro:IPR012335), Glutathione S-transferase, C-terminal (Inter…	-55.2866	-16.9355	2	0	0
AT1G16850	256114_at	unknown protein; FUNCTIONS IN: molecular_function unknown; INVOLVED IN: response to salt stress; LOCATED IN: endomembrane system; EXPRESSED IN: leaf apex, leaf whorl, male gametophyte, flower, leaf; EXPRESSED DURING: LP.06 six leaves visible, LP.04 four leaves visible, LP.10 ten leaves visible, petal differentiation and expansion stage, LP.08 eight leaves visible; BEST Arabidopsis thaliana protei…	-44.9994	-13.1732	3	1	1
AT1G20440	259570_at	Belongs to the dehydrin protein family, which contains highly conserved stretches of 7-17 residues that are repetitively scattered in their sequences, the K-, S-, Y- and lysine rich segments. Cold regulated gene, amino acid sequence homology with Group II LEA (late embryogenesis abundant) proteins. Also responds to osmotic stress, ABA, dehydration and inhibits e.coli growth while overexpressed. C…	-4.21373	-2.63893	1	1	1
AT1G20450	259516_at	Encodes a gene induced by low temperature and dehydration. Inhibits e.coli growth while overexpressed. Belongs to the dehydrin protein family, which contains highly conserved stretches of 7-17 residues that are repetitively scattered in their sequences, the K-, S-, Y- and lysine rich segments. LTI29 and LTI30 double overexpressors confer cold tolerance. Localized to membranes and cytoplasm.	-3.06824	-2.11895	2	0	0
AT1G22770	264211_at	Together with CONSTANTS (CO) and FLOWERING LOCUS T (FT), GIGANTEA promotes flowering under long days in a circadian clock-controlled flowering pathway. GI acts earlier than CO and FT in the pathway by increasing CO and FT mRNA abundance. Located in the nucleus. Regulates several developmental processes, including photoperiod-mediated flowering, phytochrome B signaling, circadian clock, carbohydra…	-3.52349	-2.05323	2	0	0
AT1G29670	259788_at	GDSL-like Lipase/Acylhydrolase superfamily protein; FUNCTIONS IN: hydrolase activity, acting on ester bonds, carboxylesterase activity; INVOLVED IN: lipid metabolic process; LOCATED IN: apoplast, cell wall, chloroplast; EXPRESSED IN: 23 plant structures; EXPRESSED DURING: 14 growth stages; CONTAINS InterPro DOMAIN/s: Lipase, GDSL (InterPro:IPR001087); BEST Arabidopsis thaliana protein match is: G…	x	-2.92877	0	2	0
AT1G37130	261979_at	Identified as a mutant resistant to chlorate. Encodes nitrate reductase structural gene. Involved in nitrate assimilation. Has nitrate reductase activity. Up-regulated by the fungus P. indica. Binds transcription factor At2g35940.	-6.23101	-3.35527	1	0	0
AT1G48100	260727_at	Pectin lyase-like superfamily protein; FUNCTIONS IN: polygalacturonase activity; INVOLVED IN: carbohydrate metabolic process; EXPRESSED IN: 19 plant structures; EXPRESSED DURING: 10 growth stages; CONTAINS InterPro DOMAIN/s: Pectin lyase fold/virulence factor (InterPro:IPR011050), Pectin lyase fold (InterPro:IPR012334), Glycoside hydrolase, family 28 (InterPro:IPR000743), Parallel beta-helix repe…	-23.5232	-2.51628	2	0	0
AT1G49450	262448_at	Transducin/WD40 repeat-like superfamily protein; CONTAINS InterPro DOMAIN/s: WD40 repeat 2 (InterPro:IPR019782), WD40 repeat-like-containing domain (InterPro:IPR011046), WD40-repeat-containing domain (InterPro:IPR017986), WD40/YVTN repeat-like-containing domain (InterPro:IPR015943), WD40 repeat (InterPro:IPR001680), WD40 repeat, subgroup (InterPro:IPR019781), G-protein beta WD-40 repeat, region (…	x	-2.10214	3	0	0
AT1G51090	245749_at	Heavy metal transport/detoxification superfamily protein ; FUNCTIONS IN: metal ion binding; INVOLVED IN: defense response to fungus; LOCATED IN: cellular_component unknown; EXPRESSED IN: 15 plant structures; EXPRESSED DURING: 9 growth stages; CONTAINS InterPro DOMAIN/s: Heavy metal transport/detoxification protein (InterPro:IPR006121); BEST Arabidopsis thaliana protein match is: Heavy metal trans…	-7.68317	-4.19978	2	0	0
AT1G52690	262128_at	Late embryogenesis abundant protein (LEA) family protein; BEST Arabidopsis thaliana protein match is: Late embryogenesis abundant protein (LEA) family protein (TAIR:AT3G15670.1); Has 2929 Blast hits to 1441 proteins in 420 species: Archae - 10; Bacteria - 766; Metazoa - 298; Fungi - 136; Plants - 1347; Viruses - 16; Other Eukaryotes - 356 (source: NCBI BLink).	-82.1217	-14.7092	3	0	0
AT1G64740	262885_at	alpha-tubulin expressed primarily in stamens and mature pollen	-6.42242	-3.45182	0	0	0
AT1G65310	264157_at	Encodes a xyloglucan endotransglucosylase/hydrolase with only only the endotransglucosylase (XET; EC 2.4.1.207) activity towards xyloglucan and non-detectable endohydrolytic (XEH; EC 3.2.1.151) activity. Expressed in the mature or basal regions of both the main and lateral roots, but not in the tip of these roots where cell division occurs.	x	-2.65303	0	0	0
AT1G77760	259681_at	Encodes the cytosolic minor isoform of nitrate reductase (NR). Involved in the first step of nitrate assimilation, it contributes about 15% of the nitrate reductase activity in shoots. Similar to molybdopterin oxidoreductases at the N-terminus, and to FAD/NAD-binding cytochrome reductases at the C-terminus. Cofactors: FAD, heme iron (cytochrome B-557), and molybdenum-pterin.	-17.5907	-13.1876	0	0	0
AT1G78240	260800_at	Encodes TSD2 (TUMOROUS SHOOT DEVELOPMENT2), a putative methyltransferase with an essential role in cell adhesion and coordinated plant development.	x	-2.23212	0	0	0
AT1G78370	260745_at	Encodes glutathione transferase belonging to the tau class of GSTs. Naming convention according to Wagner et al. (2002).	x	-2.27287	0	0	0
AT1G78570	263134_at	Encodes a UDP-L-Rhamnose synthase involved in the biosynthesis of rhamnose, a major monosaccharide component of pectin. Catalyzes the conversion of UDP-D-Glc to UDP-L-Rha. The dehydrogenase domain of RHM1 was shown to catalyze the conversion of UDP-D-Glc to the reaction intermediate UDP-4-keto-6-deoxy-D-Glc using recombinant protein assay but the activity of the full-length protein was not determ…	x	-2.60287	2	1	1
AT1G78600	263128_at	light-regulated zinc finger protein 1 (LZF1); CONTAINS InterPro DOMAIN/s: Zinc finger, B-box (InterPro:IPR000315); BEST Arabidopsis thaliana protein match is: B-box zinc finger family protein (TAIR:AT1G06040.1).	-5.28618	-2.23496	1	0	0
AT2G16280	263606_at	Encodes KCS9, a member of the 3-ketoacyl-CoA synthase family involved in the biosynthesis of VLCFA (very long chain fatty acids).	-6.47235	-4.61179	0	0	0
AT2G16890	266532_at	UDP-Glycosyltransferase superfamily protein; FUNCTIONS IN: transferase activity, transferring hexosyl groups, UDP-glycosyltransferase activity, transferase activity, transferring glycosyl groups; INVOLVED IN: metabolic process; LOCATED IN: endomembrane system; EXPRESSED IN: 17 plant structures; EXPRESSED DURING: 7 growth stages; CONTAINS InterPro DOMAIN/s: UDP-glucuronosyl/UDP-glucosyltransferase…	-9.42725	-4.09413	1	0	0
AT2G19310	267336_at	HSP20-like chaperones superfamily protein; CONTAINS InterPro DOMAIN/s: HSP20-like chaperone (InterPro:IPR008978); BEST Arabidopsis thaliana protein match is: HSP20-like chaperones superfamily protein (TAIR:AT1G07400.1); Has 749 Blast hits to 749 proteins in 86 species: Archae - 0; Bacteria - 0; Metazoa - 0; Fungi - 34; Plants - 701; Viruses - 0; Other Eukaryotes - 14 (source: NCBI BLink).	-29.3186	-8.26977	1	0	0
AT2G24540	263796_at	ATTENUATED FAR-RED RESPONSE (AFR); CONTAINS InterPro DOMAIN/s: F-box domain, cyclin-like (InterPro:IPR001810), Galactose oxidase/kelch, beta-propeller (InterPro:IPR011043), Kelch repeat type 1 (InterPro:IPR006652), Kelch related (InterPro:IPR013089), Kelch-type beta propeller (InterPro:IPR015915); BEST Arabidopsis thaliana protein match is: Galactose oxidase/kelch repeat superfamily protein (TAIR…	-7.30435	-3.92271	1	0	0
AT2G25430	265610_at	epsin N-terminal homology (ENTH) domain-containing protein / clathrin assembly protein-related; FUNCTIONS IN: phospholipid binding, clathrin binding, binding, phosphatidylinositol binding; INVOLVED IN: clathrin coat assembly; LOCATED IN: nucleus, plasma membrane; EXPRESSED IN: 23 plant structures; EXPRESSED DURING: 13 growth stages; CONTAINS InterPro DOMAIN/s: Epsin-like, N-terminal (InterPro:IPR…	x	-2.94771	0	0	0
AT2G31180	266469_at	Member of the R2R3 factor gene family.	-6.95175	-5.02404	0	0	0
AT2G31360	263249_at	homologous to delta 9 acyl-lipid desaturases of cyanobacteria and acyl-CoA desaturases of yeast and mammals. expression up-regulated by cold temperature.	-5.54929	-4.1879	0	0	0
AT2G32210	265670_s_at	unknown protein; BEST Arabidopsis thaliana protein match is: unknown protein (TAIR:AT2G32190.1); Has 214 Blast hits to 214 proteins in 21 species: Archae - 0; Bacteria - 0; Metazoa - 1; Fungi - 10; Plants - 203; Viruses - 0; Other Eukaryotes - 0 (source: NCBI BLink).	-5.44042	-2.73301	0	2	0
AT2G34930	267411_at	disease resistance family protein / LRR family protein; INVOLVED IN: signal transduction, defense response to fungus, defense response; LOCATED IN: cell wall; EXPRESSED IN: 10 plant structures; EXPRESSED DURING: 7 growth stages; CONTAINS InterPro DOMAIN/s: Leucine-rich repeat-containing N-terminal domain, type 2 (InterPro:IPR013210), Leucine-rich repeat (InterPro:IPR001611); BEST Arabidopsis thal…	x	-2.74665	3	2	1
AT2G37970	266097_at	SOUL-1; FUNCTIONS IN: binding; INVOLVED IN: N-terminal protein myristoylation, red or far-red light signaling pathway; LOCATED IN: plasma membrane, vacuole; EXPRESSED IN: 25 plant structures; EXPRESSED DURING: 15 growth stages; CONTAINS InterPro DOMAIN/s: SOUL haem-binding protein (InterPro:IPR006917); BEST Arabidopsis thaliana protein match is: SOUL heme-binding family protein (TAIR:AT3G10130.1)…	-6.65062	-2.64275	1	1	1
AT2G42540	263497_at	A cold-regulated gene whose product is targeted to the chloroplast. Cor15am protects stromal proteins from aggregation under various stress conditions. Constitutive expression increases freezing tolerance in protoplasts in vitro and chloroplasts in vivo. NMR and x-ray diffraction studies suggest that COR15a alters the intrinsic curvature of the inner membrane of chloroplast envelope. Late Embryog…	-63.3952	-5.60545	3	0	0
AT2G43020	265244_at	polyamine oxidase 2 (PAO2); FUNCTIONS IN: primary amine oxidase activity, oxidoreductase activity; INVOLVED IN: oxidation reduction; LOCATED IN: cellular_component unknown; EXPRESSED IN: sperm cell, male gametophyte, pollen tube; EXPRESSED DURING: L mature pollen stage, M germinated pollen stage; CONTAINS InterPro DOMAIN/s: Amine oxidase (InterPro:IPR002937), Flavin-containing amine oxidase (Inte…	x	-2.81998	3	0	0
AT2G47770	266462_at	Encodes a membrane-bound protein designated AtTSPO (Arabidopsis thaliana TSPO-related). AtTSPO is related to the bacterial outer membrane tryptophan-rich sensory protein (TspO) and the mammalian mitochondrial 18 kDa Translocator Protein (18 kDa TSPO), members of the TspO/MBR domain-containing membrane proteins. Mainly detected in dry seeds, but can be induced in vegetative tissues by osmotic or s…	-41.072	-3.71597	0	1	0
AT3G02480	258498_at	Late embryogenesis abundant protein (LEA) family protein; BEST Arabidopsis thaliana protein match is: Late embryogenesis abundant protein (LEA) family protein (TAIR:AT5G38760.1); Has 213 Blast hits to 189 proteins in 38 species: Archae - 0; Bacteria - 0; Metazoa - 9; Fungi - 12; Plants - 190; Viruses - 0; Other Eukaryotes - 2 (source: NCBI BLink).	-50.8753	-6.5383	4	0	0
AT3G03050	258850_at	encodes a cellulose synthase like protein. mutations initiate root hairs that rupture at their tip soon after initiation. is required for the synthesis of a noncellulosic wall polysaccharide.	x	-2.96339	1	2	1
AT3G03270	258879_at	Adenine nucleotide alpha hydrolases-like superfamily protein; INVOLVED IN: response to stress; LOCATED IN: plasma membrane, membrane; EXPRESSED IN: 23 plant structures; EXPRESSED DURING: 13 growth stages; CONTAINS InterPro DOMAIN/s: UspA (InterPro:IPR006016), Rossmann-like alpha/beta/alpha sandwich fold (InterPro:IPR014729); BEST Arabidopsis thaliana protein match is: Adenine nucleotide alpha hyd…	-8.74147	-5.34479	2	0	0
AT3G12580	256245_at	heat shock protein 70 (HSP70); FUNCTIONS IN: ATP binding; INVOLVED IN: in 9 processes; LOCATED IN: cytosol, mitochondrion, cell wall, plasma membrane; EXPRESSED IN: 23 plant structures; EXPRESSED DURING: 11 growth stages; CONTAINS InterPro DOMAIN/s: Heat shock protein 70, conserved site (InterPro:IPR018181), Heat shock protein Hsp70 (InterPro:IPR001023), Heat shock protein 70 (InterPro:IPR013126)…	-139.559	-40.9197	0	0	0
AT3G22840	258321_at	Encodes an early light-inducible protein.	-24.088	-2.04786	2	0	0
AT3G24310	257163_at	snapdragon myb protein 305 homolog (myb)	x	-3.91505	0	0	0
AT3G50970	252102_at	Belongs to the dehydrin protein family, which contains highly conserved stretches of 7-17 residues that are repetitively scattered in their sequences, the K-, S-, Y- and lysine rich segments. LTI29 and LTI30 double overexpressors confer freeze tolerance. Located in membranes. mRNA upregulated by water deprivation and abscisic acid.	-3.43794	-2.31872	1	0	0
AT3G51240	252123_at	Encodes flavanone 3-hydroxylase that is coordinately expressed with chalcone synthase and chalcone isomerases. Regulates flavonoid biosynthesis.	-7.10228	-2.90122	0	0	0
AT3G55740	251752_at	Encodes a proline transporter with affinity for gly betaine, proline, and GABA. Protein is expressed most highly in the roots.	-15.4377	-5.991	0	0	0
AT3G61150	251310_at	Encodes a homeobox-leucine zipper family protein belonging to the HD-ZIP IV family.	-8.8477	-3.24874	0	0	0
AT4G04020	255364_s_at	Fibrillin precursor protein. The fibrillin preprotein, but not the mature protein interacts with ABI2. Regulated by abscisic acid response regulators. Involved in abscisic acid-mediated photoprotection.	-7.1145	-3.84803	2	0	0
AT4G14690	245306_at	Encodes an early light-induced protein. ELIPs are thought not to be directly involved in the synthesis and assembly of specific photosynthetic complexes, but rather affect the biogenesis of all chlorophyll-binding complexes. A study (PMID 17553115) has shown that the chlorophyll synthesis pathway was downregulated as a result of constitutive ELIP2 expression, leading to decreased chlorophyll avai…	-22.6362	-4.04225	2	1	1
AT4G17870	254705_at	Encodes a member of the PYR (pyrabactin resistance )/PYL(PYR1-like)/RCAR (regulatory components of ABA receptor) family proteins with 14 members. PYR/PYL/RCAR family proteins function as abscisic acid sensors. Mediate ABA-dependent regulation of protein phosphatase 2Cs ABI1 and ABI2.	x	-2.4598	0	0	0
AT4G18280	254667_at	glycine-rich cell wall protein-related; Has 30201 Blast hits to 17322 proteins in 780 species: Archae - 12; Bacteria - 1396; Metazoa - 17338; Fungi - 3422; Plants - 5037; Viruses - 0; Other Eukaryotes - 2996 (source: NCBI BLink).	-13.0141	-8.82797	1	0	0
AT4G19420	254573_at	Pectinacetylesterase family protein; FUNCTIONS IN: carboxylesterase activity; INVOLVED IN: biological_process unknown; LOCATED IN: endomembrane system; EXPRESSED IN: 23 plant structures; EXPRESSED DURING: 13 growth stages; CONTAINS InterPro DOMAIN/s: Pectinacetylesterase (InterPro:IPR004963); BEST Arabidopsis thaliana protein match is: Pectinacetylesterase family protein (TAIR:AT4G19410.1); Has 3…	x	-3.48064	1	1	1
AT4G20860	254447_at	FAD-binding Berberine family protein; FUNCTIONS IN: electron carrier activity, oxidoreductase activity, FAD binding, catalytic activity; INVOLVED IN: response to cyclopentenone; LOCATED IN: endomembrane system; EXPRESSED IN: 10 plant structures; EXPRESSED DURING: LP.06 six leaves visible, LP.04 four leaves visible, 4 anthesis, LP.10 ten leaves visible, LP.08 eight leaves visible; CONTAINS InterPr…	x	-2.19693	0	1	0
AT4G22200	254305_at	Encodes AKT2, a photosynthate- and light-dependent inward rectifying potassium channel with unique gating properties that are regulated by phosphorylation. Expressed in guard cell protoplasts and in the phloem and xylem of aerial portions of the plant. The channel can coassemble with another K+ channel, KAT1, in vitro. In guard cells, AKT2/3 is responsible for the Ca2+ sensitivity of the K+ uptak…	x	-2.87682	2	0	0
AT4G27560	253879_s_at	UDP-Glycosyltransferase superfamily protein; FUNCTIONS IN: transferase activity, transferring glycosyl groups; INVOLVED IN: response to salt stress, N-terminal protein myristoylation; LOCATED IN: cellular_component unknown; EXPRESSED IN: guard cell; CONTAINS InterPro DOMAIN/s: UDP-glucuronosyl/UDP-glucosyltransferase (InterPro:IPR002213); BEST Arabidopsis thaliana protein match is: UDP-Glycosyltr…	-19.6933	-14.2767	2	1	1
AT4G27570	253879_s_at	UDP-Glycosyltransferase superfamily protein; FUNCTIONS IN: transferase activity, transferring glycosyl groups; INVOLVED IN: N-terminal protein myristoylation, metabolic process; LOCATED IN: cellular_component unknown; CONTAINS InterPro DOMAIN/s: UDP-glucuronosyl/UDP-glucosyltransferase (InterPro:IPR002213); BEST Arabidopsis thaliana protein match is: UDP-Glycosyltransferase superfamily protein (T…	-19.6933	-14.2767	1	0	0
AT4G30020	253650_at	PA-domain containing subtilase family protein; FUNCTIONS IN: identical protein binding, serine-type endopeptidase activity; INVOLVED IN: proteolysis, negative regulation of catalytic activity; LOCATED IN: endomembrane system, cell wall, membrane; EXPRESSED IN: 20 plant structures; EXPRESSED DURING: 13 growth stages; CONTAINS InterPro DOMAIN/s: Protease-associated PA (InterPro:IPR003137), Proteina…	x	-2.53362	0	1	0
AT4G30800	253598_at	Nucleic acid-binding, OB-fold-like protein; CONTAINS InterPro DOMAIN/s: Nucleic acid-binding, OB-fold-like (InterPro:IPR016027), Nucleic acid-binding, OB-fold (InterPro:IPR012340), Ribosomal protein S17, archaeal (InterPro:IPR019978), Ribosomal protein S17, conserved site (InterPro:IPR019979), Ribosomal protein S17 (InterPro:IPR000266); BEST Arabidopsis thaliana protein match is: ribosomal protei…	-3.22845	-2.2063	0	0	0
AT4G33070	253416_at	Thiamine pyrophosphate dependent pyruvate decarboxylase family protein; FUNCTIONS IN: in 6 functions; LOCATED IN: membrane; EXPRESSED IN: 11 plant structures; EXPRESSED DURING: 4 anthesis, C globular stage, F mature embryo stage, petal differentiation and expansion stage, E expanded cotyledon stage; CONTAINS InterPro DOMAIN/s: TPP-binding enzyme, conserved site (InterPro:IPR000399), Thiamine pyro…	-81.748	-38.4597	1	0	0
AT4G35480	253140_at	Encodes a putative RING-H2 finger protein RHA3b.	-7.59449	-3.87494	0	0	0
AT4G35630	253162_at	Encodes a phosphoserine aminotransferase which is involved in serine biosynthesis in the chloroplast which operates via the phosphorylated pathway.	x	-2.75071	1	0	0
AT4G37760	253039_at	squalene epoxidase 3 (SQE3); FUNCTIONS IN: squalene monooxygenase activity; INVOLVED IN: response to jasmonic acid stimulus, response to wounding, sterol biosynthetic process; LOCATED IN: endomembrane system, integral to membrane; EXPRESSED IN: 23 plant structures; EXPRESSED DURING: 15 growth stages; CONTAINS InterPro DOMAIN/s: Squalene epoxidase (InterPro:IPR013698), Fumarate reductase/succinate…	-8.37702	-2.46817	1	1	1
AT4G39260	252885_at	Encodes a glycine-rich protein with RNA binding domain at the N-terminus. Protein is structurally similar to proteins induced by stress in other plants. Gene expression is induced by cold. Transcript undergoes circadian oscillations that is depressed by overexpression of AtGRP7. A substrate of the type III effector HopU1 (mono-ADP-ribosyltransferase).	-4.84381	-3.52727	0	0	0
AT4G39800	252863_at	** Referred to as MIPS2 in Mitsuhashi et al 2008. myo-inositol-1-phosphate synthase isoform 1.Expressed in leaf, root and silique. Immunolocalization experiments with an antibody recognizing MIPS1, MIPS2, and MIPS3 showed endosperm localization.	x	-2.78064	8	1	1
AT5G03520	250954_at	RAB GTPase homolog 8C (RAB8C); FUNCTIONS IN: GTP binding; INVOLVED IN: protein transport, small GTPase mediated signal transduction; EXPRESSED IN: 22 plant structures; EXPRESSED DURING: 13 growth stages; CONTAINS InterPro DOMAIN/s: Ras GTPase (InterPro:IPR001806), Small GTP-binding protein (InterPro:IPR005225), Small GTPase (InterPro:IPR020851), Ras (InterPro:IPR013753), Ras small GTPase, Rab typ…	x	-2.78917	0	0	0
AT5G09590	250502_at	heat shock protein 70 (Hsc70-5); nuclear	-12.4454	-7.75323	0	0	0
AT5G13490	245854_at	Encodes mitochondrial ADP/ATP carrier	-3.83426	-2.28465	0	0	0
AT5G40890	249327_at	Encodes a member of the voltage-dependent chloride channel. Also functions as a NO3-/H+ exchanger that serves to accumulate nitrate nutrient in vacuoles. Mutants homozygous for the T-DNA insertion mutation have reduced nitrate uptake capacity in high nitrate environment and exhibit hypersensitivity to chlorate.	x	-2.30164	0	0	0
AT5G42570	249204_at	B-cell receptor-associated 31-like; FUNCTIONS IN: molecular_function unknown; INVOLVED IN: intracellular protein transport; LOCATED IN: endoplasmic reticulum, plasma membrane; EXPRESSED IN: 26 plant structures; EXPRESSED DURING: 13 growth stages; CONTAINS InterPro DOMAIN/s: B-cell receptor-associated 31-like (InterPro:IPR008417); BEST Arabidopsis thaliana protein match is: B-cell receptor-associa…	-2.99377	-2.19027	3	0	0
AT5G44020	249073_at	HAD superfamily, subfamily IIIB acid phosphatase ; FUNCTIONS IN: acid phosphatase activity; INVOLVED IN: biological_process unknown; LOCATED IN: chloroplast, vacuole, membrane; EXPRESSED IN: 23 plant structures; EXPRESSED DURING: 13 growth stages; CONTAINS InterPro DOMAIN/s: Acid phosphatase (Class B) (InterPro:IPR005519), Vegetative storage protein/acid phosphatase (InterPro:IPR014403), Acid pho…	x	-2.65849	0	0	0
AT5G44110	249063_at	Encodes a member of the NAP subfamily of ABC transporters.	-9.29038	-2.72025	0	2	0
AT5G58070	247851_at	Encodes a temperature-induced lipocalin TIL1. Involved in thermotolerance. Peripherally associated with plasma membrane.	-10.3242	-3.64601	0	1	0
AT5G66400	247095_at	Belongs to the dehydrin protein family, which contains highly conserved stretches of 7-17 residues that are repetitively scattered in their sequences, the K-, S-, Y- and lysine rich segments. ABA- and drought-induced glycine-rice dehydrin protein. The ABA-induced expression of RAB18 was reduced following ACC application, indicating that ethylene inhibits the ABA signaling pathway. RAB18 is also e…	-94.9536	-11.2498	5	2	1

## Sheet: work sheet 3
				Additional file 12 - Percentage of CAMTA recognition motif (CGCG and CGTG) in various stress conditions.
					Abiotic stress condition	RCDPRG		RCDNRG
						MCGTGT	MCGCGB	MCGTGT	MCGCGB
					Drought reponsive genes	0.5421	0.2771	0.6981	0.283
					Salt reponsive genes	0.4375	0.1517	0.5652	0.2608
					Cold reponsive genes	0.3678	0.2068	0.5362	0.2753
