# Supplementary material for: CAMTA 1 regulates drought responses in Arabidopsis thaliana
Source: BMC Genomics. 2013 Apr 2;14:216. doi: 10.1186/1471-2164-14-216 (PMC3621073; doi:10.1186/1471-2164-14-216)
Supplement: Additional file 13 — Gene description of phytohormone associated genes in CAMTA1 dependent genes of leaf tissue. List of phytohormones associated genes positively regulated by CAMTA in leaf tissue (LCDPRG) (work sheet 1). List of phytohormones associated genes negatively regulated by CAMTA in leaf tissue (LCDNRG) (work sheet 2). [file 1471-2164-14-216-S13.xlsx]

## Sheet: worksheet 1
Additional file 13 - List of CAMTA positively regulated genes related to various phytohormone in leaf tissue (LCDPRG)
ABA
Locus Identifier	Probe ID	Description	FC (M1-D/M1-C)	FC (WT-D/WT-C)	MCGTGT	MCGCGB	Both motif
AT5G52310	248337_at	COR78 (COLD REGULATED 78)	x	3.04809	2	1	1
AT5G66400	247095_at	RAB18 (RESPONSIVE TO ABA 18)	10.6042	56.9709	5	2	1
AT1G52920	260145_at	GCR2/GPCR (G PROTEIN COUPLED RECEPTOR)	x	3.87551	0	1	0
AT2G47770	266462_at	benzodiazepine receptor-related	26.213	83.758	0	1	0
AT3G11410	259231_at	AHG3/ATPP2CA (ARABIDOPSIS THALIANA PROTEIN PHOSPHATASE 2CA)	x	3.36755	3	0	0
AT3G12490	256235_at	cysteine protease inhibitor, putative / cystatin, putative	x	3.00946	2	0	0
AT3G54320	251891_at	WRI1 (WRINKLED 1)	x	2.44297	1	0	0
AT3G15730	258226_at	PLDALPHA1 (PHOSPHOLIPASE D ALPHA 1)	x	2.00084	2	0	0
AT2G29090	266778_at	CYP707A2 (cytochrome P450, family 707, subfamily A, polypeptide 2)	x	3.35261	0	0	0
AT5G56270	248008_at	WRKY2 (WRKY DNA-binding protein 2)	x	2.38862	0	0	0
AT4G16280	245489_at	FCA	x	2.30634	0	0	0
AT3G24520	258139_at	AT-HSFC1 (Arabidopsis thaliana heat shock transcription factor C1)	x	2.15197	0	0	0
AT4G33950	253264_at	OST1/P44/SNRK2-6/SRK2E (OPEN STOMATA 1, SNF1-RELATED PROTEIN KINASE 2.6)	x	2.10512	0	0	0
AT5G13680	250244_at	ABO1/ELO2 (ABA-OVERLY SENSITIVE 1)	x	2.06065	0	0	0
AUXIN
Locus Identifier	Probe ID	Description	FC (M1-D/M1-C)	FC (WT-D/WT-C)	MCGTGT	MCGCGB	Both motif
AT5G62000	247508_at	ARF2 (AUXIN RESPONSE FACTOR 2)	x	2.48664	0	1	0
AT5G25890	246861_at	IAA28 (IAA-ALANINE RESISTANT 2)	x	2.16851	3	0	0
AT1G28330	245668_at	DRM1 (DORMANCY-ASSOCIATED PROTEIN 1)	3.00473	7.94464	1	0	0
AT2G33830	267461_at	dormancy/auxin associated family protein	x	3.97478	0	0	0
AT1G13980	262614_at	GN (GNOM)	x	2.19196	0	0	0
BRASSINOSTEROID
Locus Identifier	Probe ID	Description	FC (M1-D/M1-C)	FC (WT-D/WT-C)	MCGTGT	MCGCGB	Both motif
AT5G62000	247508_at	ARF2 (AUXIN RESPONSE FACTOR 2)	x	2.48664	0	1	0
AT5G58220	247858_at	TTL (TRANSTHYRETIN-LIKE PROTEIN)	x	2.07427	0	0	0
ETHYLENE
Locus Identifier	Probe ID	Description	FC (M1-D/M1-C)	FC (WT-D/WT-C)	MCGTGT	MCGCGB	Both motif
AT5G52310	248337_at	COR78 (COLD REGULATED 78)	x	3.04809	2	1	1
AT5G52300	248352_at	LTI65/RD29B (RESPONSIVE TO DESSICATION 29B)	21.6862	158.599	1	1	1
AT5G44790	249027_at	RAN1 (RESPONSIVE-TO-ANTAGONIST1)	x	3.11728	2	0	0
AT2G40940	245098_at	ERS1 (ETHYLENE RESPONSE SENSOR 1)	x	2.59157	2	0	0
AT3G61860	251242_at	ATRSP31 (ARGININE/SERINE-RICH SPLICING FACTOR 31)	x	2.12855	2	0	0
AT2G29090	266778_at	CYP707A2 (cytochrome P450, family 707, subfamily A, polypeptide 2)	x	3.35261	0	0	0
AT4G25500	254073_at	ATRSP35 (Arabidopsis thaliana arginine/serine-rich splicing factor 35)	x	2.52135	0	0	0
AT3G54720	251856_at	AMP1 (ALTERED MERISTEM PROGRAM 1)	x	2.28051	0	0	0
GIBBERELLIN
Locus Identifier	Probe ID	Description	FC (M1-D/M1-C)	FC (WT-D/WT-C)	MCGTGT	MCGCGB	Both motif
AT1G79460	262891_at	GA2 (GA REQUIRING 2)	x	2.21649	2	2	1
AT3G12490	256235_at	cysteine protease inhibitor, putative / cystatin, putative	x	3.00946	2	0	0
AT5G25900	246864_at	GA3 (GA REQUIRING 3)	x	2.00465	0	0	0
AT2G04240	263325_at	XERICO	2.31998	5.73626	0	0	0
JASMONIC ACID
Locus Identifier	Probe ID	Description	FC (M1-D/M1-C)	FC (WT-D/WT-C)	MCGTGT	MCGCGB	Both motif
AT3G15730	258226_at	PLDALPHA1 (PHOSPHOLIPASE D ALPHA 1)	x	2.00084	2	0	0
SALICYLIC ACID
Locus Identifier	Probe ID	Description	FC (M1-D/M1-C)	FC (WT-D/WT-C)	MCGTGT	MCGCGB	Both motif
AT1G07530	261062_at	scarecrow-like transcription factor 14 (SCL14)	x	2.54582	0	0	0

## Sheet: worksheet 2
Additional file 13 - List of CAMTA negatively regulated genes related to various phytohormone in leaf tissue (LCDNRG)
ABA
Locus Identifier	Probe ID	Description	FC (M1-D/M1-C)	FC (WT-D/WT-C)	MCGTGT	MCGCGB	Both motif
AT5G13630	250243_at	GUN5 (GENOMES UNCOUPLED 5)	x	-2.43546	1	0	0
AT2G38310	267034_at	similar to unknown protein [Arabidopsis thaliana] (TAIR:AT5G05440.1)	x	-2.54422	0	0	0
AT5G20270	246097_at	HHP1 (HEPTAHELICAL TRANSMEMBRANE PROTEIN1)	x	-2.65072	0	0	0
AT1G49430	262414_at	LACS2 (LONG-CHAIN ACYL-COA SYNTHETASE 2)	x	-2.79743	0	0	0
AT1G16060	261794_at	ovule development protein, putative	x	-3.41721	0	0	0
AT3G48360	252367_at	BT2 (BTB AND TAZ DOMAIN PROTEIN 2)	x	-3.78767	1	0	0
AT5G45340	248964_at	CYP707A3 (cytochrome P450, family 707, subfamily A, polypeptide 3)	x	-4.16843	2	0	0
AUXIN
Locus Identifier	Probe ID	Description	FC (M1-D/M1-C)	FC (WT-D/WT-C)	MCGTGT	MCGCGB	Both motif
AT4G39950	252827_at	CYP79B2 (cytochrome P450, family 79, subfamily B, polypeptide 2)	x	-2.00232	0	0	0
AT2G38120	267092_at	AUX1 (AUXIN RESISTANT 1)	x	-2.04416	0	0	0
AT4G32280	253423_at	IAA29 (indoleacetic acid-induced protein 29)	x	-2.26595	0	0	0
AT1G29450	259784_at	auxin-responsive protein, putative	x	-2.87711	0	0	0
AT2G20610	263714_at	SUR1 (SUPERROOT 1)	x	-3.18086	0	0	0
AT4G27260	253908_at	GH3.5/WES1	x	-3.2125	0	0	0
AT3G48360	252367_at	BT2 (BTB AND TAZ DOMAIN PROTEIN 2)	x	-3.78767	1	0	0
AT1G29500	259773_at	auxin-responsive protein, putative	x	-4.02897	0	0	0
AT1G29510	259783_at	SAUR68 (SMALL AUXIN UPREGULATED 68)	x	-4.15262	1	0	0
AT3G50060	252193_at	MYB77	x	-5.89423	2	2	1
AT5G18060	250012_x_at	auxin-responsive protein, putative	x	-7.76082	0	0	0
BRASSINOSTEROID
Locus Identifier	Probe ID	Description	FC (M1-D/M1-C)	FC (WT-D/WT-C)	MCGTGT	MCGCGB	Both motif
AT2G17230	263421_at	phosphate-responsive 1 family protein	x	-2.05483	0	1	0
AT1G18400	261717_at	BEE1 (BR ENHANCED EXPRESSION 1)	x	-2.06181	0	0	0
AT1G73830	260070_at	BEE3 (BR ENHANCED EXPRESSION 3)	x	-2.0888	0	0	0
AT5G08130	250569_at	BIM1 (BES1-interacting Myc-like protein 1)	x	-2.68955	0	1	0
AT3G29030	258003_at	ATEXPA5 (ARABIDOPSIS THALIANA EXPANSIN A5)	x	-2.88649	0	0	0
AT2G03760	264042_at	ST (steroid sulfotransferase)	x	-4.19876	0	1	0
AT4G30610	253579_at	BRS1 (BRI1 SUPPRESSOR 1)	x	-5.87757	1	0	0
AT4G36540	246275_at	BEE2 (BR ENHANCED EXPRESSION 2)	2.41642	-8.39418	0	0	0
ETHYLENE
Locus Identifier	Probe ID	Description	FC (M1-D/M1-C)	FC (WT-D/WT-C)	MCGTGT	MCGCGB	Both motif
AT4G39780	252859_at	AP2 domain-containing transcription factor, putative	x	-2.062	2	0	0
AT4G27440	253871_at	PORB (PROTOCHLOROPHYLLIDE OXIDOREDUCTASE B)	x	-2.53221	0	0	0
AT5G61600	247543_at	ethylene-responsive element-binding family protein	x	-3.30418	0	0	0
GIBBERELLIN
Locus Identifier	Probe ID	Description	FC (M1-D/M1-C)	FC (WT-D/WT-C)	MCGTGT	MCGCGB	Both motif
AT1G78440	260773_at	ATGA2OX1 (GIBBERELLIN 2-OXIDASE 1)	x	-2.02086	0	0	0
AT2G37630	267157_at	AS1/ATMYB91/ATPHAN/MYB91 (ASYMMETRIC LEAVES 1, MYB DOMAIN PROTEIN 91)	x	-2.88573	2	1	1
JASMONIC ACID
Locus Identifier	Probe ID	Description	FC (M1-D/M1-C)	FC (WT-D/WT-C)	MCGTGT	MCGCGB	Both motif
AT3G11170	256417_s_at	AT5G05580	x	-2.05617	1	0	0
AT1G19640	261150_at	JMT (JASMONIC ACID CARBOXYL METHYLTRANSFERASE)	x	-2.56434	0	2	0
AT2G29980	266865_at	FAD3 (FATTY ACID DESATURASE 3)	x	-2.63466	0	0	0
AT3G56400	251705_at	WRKY70 (WRKY DNA-binding protein 70)	x	-3.09776	0	0	0
SALICYLIC ACID
Locus Identifier	Probe ID	Description	FC (M1-D/M1-C)	FC (WT-D/WT-C)	MCGTGT	MCGCGB	Both motif
AT3G52430	252060_at	PAD4 (PHYTOALEXIN DEFICIENT 4)	x	-2.10791	0	0	0
AT3G56400	251705_at	WRKY70 (WRKY DNA-binding protein 70)	x	-3.09776	0	0	0
AT2G03760	264042_at	ST (steroid sulfotransferase)	x	-4.19876	0	1	0
AT4G25490	254074_at	CBF1 (C-REPEAT/DRE BINDING FACTOR 1)	x	-5.28061	4	1	1
