# Supplementary material for: CAMTA 1 regulates drought responses in Arabidopsis thaliana
Source: BMC Genomics. 2013 Apr 2;14:216. doi: 10.1186/1471-2164-14-216 (PMC3621073; doi:10.1186/1471-2164-14-216)
Supplement: Additional file 14 — Gene description of phytohormone associated genes in CAMTA1 dependent genes of root tissue. List of phytohormones associated genes positively regulated by CAMTA in root tissue (RCDPRG) (work sheet 1). List of phytohormones associated genes negatively regulated by CAMTA in root tissue (RCDNRG) (work sheet 2). [file 1471-2164-14-216-S14.xlsx]

## Sheet: worksheet 1
Additional file 14 - List of CAMTA positively regulated genes related to various phytohormone in root tissue (RCDPRG)
ABA
Locus Identifier	Probe ID	Description	FC (M1-D/M1-C)	FC (WT-D/WT-C)	MCGTGT	MCGCGB	Both motif
AT5G67030	247025_at	ABA1 (ABA DEFICIENT 1); zeaxanthin epoxidase	x	3.67404	2	0	0
AT2G38470	267028_at	WRKY33 (WRKY DNA-binding protein 33); transcription factor	x	3.4209	1	0	0
AT1G79040	264092_at	PSBR (photosystem II subunit R)	x	2.78718	2	0	0
AT5G53160	248302_at	similar to unknown protein [Arabidopsis thaliana] (TAIR:AT4G27920.1); similar to unnamed protein product [Vitis vinifera] (GB:CAO69376.1); similar to hypothetical protein [Vitis vinifera] (GB:CAN64668.1); contains InterPro domain Bet v I allergen; (InterPro:IPR000916)	x	2.556	0	0	0
AT5G03280	250928_at	EIN2 (ETHYLENE INSENSITIVE 2); transporter	x	2.47234	0	0	0
AT1G06390	259396_at	GSK1 (GSK3/SHAGGY-LIKE PROTEIN KINASE 1); kinase	x	2.08328	0	1	0
AT2G46830	266719_at	CCA1 (CIRCADIAN CLOCK ASSOCIATED 1); transcription factor	3.0392	2.20811	0	0	0
AT2G26980	266313_at	CIPK3 (CBL-INTERACTING PROTEIN KINASE 3); kinase/ protein kinase	3.15125	2.48779	0	0	0
AT4G15900	245358_at	PRL1 (PLEIOTROPIC REGULATORY LOCUS 1); nucleotide binding	3.47862	2.59736	0	0	0
AT5G10560	250444_at	glycosyl hydrolase family 3 protein	3.83007	3.06039	1	0	0
AT1G32640	261713_at	ATMYC2 (JASMONATE INSENSITIVE 1); DNA binding / transcription factor	5.42001	2.7282	1	1	1
AT3G48040	252375_at	ARAC8/ATROP10/ROP10 (rho-related protein from plants 10); GTP binding / GTPase	6.49432	4.76388	0	0	0
AT2G30020	266834_s_at	[AT2G05050, pseudogene, protein phosphatase 2C, blastp match of 65% identity and 8.1e-74 P-value to GP|30013681|gb|AAP03883.1||AY220484 Avr9/Cf-9 rapidly elicited protein 284 {Nicotiana tabacum}];[AT3G27140, protein phosphatase 2C, putative / PP2C, putative];[AT4G08260, protein phosphatase 2C, putative / PP2C, putative];[AT2G30020, protein phosphatase 2C, putative / PP2C, putative]	7.38944	2.93697	2	0	0
AT4G25470	254075_at	CBF2 (FREEZING TOLERANCE QTL 4); DNA binding / transcription activator/ transcription factor	65.6599	33.1962	0	1	0
AUXIN
Locus Identifier	Probe ID	Description	FC (M1-D/M1-C)	FC (WT-D/WT-C)	MCGTGT	MCGCGB	Both motif
AT2G01420	266300_at	PIN4 (PIN-FORMED 4); auxin:hydrogen symporter/ transporter	x	6.79671	1	0	0
AT1G28330	245668_at	DRM1 (DORMANCY-ASSOCIATED PROTEIN 1)	x	6.57712	1	0	0
AT5G01990	251078_at	auxin efflux carrier family protein	x	2.87012	0	0	0
AT2G04550	263862_at	IBR5 (INDOLE-3-BUTYRIC ACID RESPONSE 5); protein tyrosine/serine/threonine phosphatase	x	2.61972	0	0	0
AT5G03310	250940_at	auxin-responsive family protein	x	2.35295	0	0	0
AT1G11310	262455_at	MLO2 (MILDEW RESISTANCE LOCUS O 2); calmodulin binding	x	2.003	1	0	0
BRASSINOSTEROID
Locus Identifier	Probe ID	Description	FC (M1-D/M1-C)	FC (WT-D/WT-C)	MCGTGT	MCGCGB	Both motif
AT1G06390	259396_at	GSK1 (GSK3/SHAGGY-LIKE PROTEIN KINASE 1); kinase	x	2.08328	0	1	0
AT1G71830	261521_at	SERK1 (SOMATIC EMBRYOGENESIS RECEPTOR-LIKE KINASE 1); kinase	x	2.01606	0	0	0
ETHYLENE
Locus Identifier	Probe ID	Description	FC (M1-D/M1-C)	FC (WT-D/WT-C)	MCGTGT	MCGCGB	Both motif
AT4G27440	253871_at	PORB (PROTOCHLOROPHYLLIDE OXIDOREDUCTASE B); oxidoreductase/ protochlorophyllide reductase	x	4.6521	0	0	0
AT1G04310	263653_at	ERS2 (ETHYLENE RESPONSE SENSOR 2); receptor	x	3.27799	0	0	0
AT2G04550	263862_at	IBR5 (INDOLE-3-BUTYRIC ACID RESPONSE 5); protein tyrosine/serine/threonine phosphatase	x	2.61972	0	0	0
AT5G03280	250928_at	EIN2 (ETHYLENE INSENSITIVE 2); transporter	x	2.47234	0	0	0
AT4G25500	254073_at	ATRSP35 (Arabidopsis thaliana arginine/serine-rich splicing factor 35); RNA binding	x	2.22282	0	0	0
GIBBERELLIN
Locus Identifier	Probe ID	Description	FC (M1-D/M1-C)	FC (WT-D/WT-C)	MCGTGT	MCGCGB	Both motif
AT1G50960	256211_at	ATGA2OX7 (GIBBERELLIN 2-OXIDASE 7); gibberellin 2-beta-dioxygenase/ gibberellin 20-oxidase	x	2.90183	1	0	0
AT2G46830	266719_at	CCA1 (CIRCADIAN CLOCK ASSOCIATED 1); transcription factor	3.0392	2.20811	0	0	0
JASMONIC ACID
Locus Identifier	Probe ID	Description	FC (M1-D/M1-C)	FC (WT-D/WT-C)	MCGTGT	MCGCGB	Both motif
AT3G56400	251705_at	WRKY70 (WRKY DNA-binding protein 70); transcription factor	x	2.49316	0	0	0
SALICYLIC ACID
Locus Identifier	Probe ID	Description	FC (M1-D/M1-C)	FC (WT-D/WT-C)	MCGTGT	MCGCGB	Both motif
AT5G01600	251109_at	ATFER1 (FERRETIN 1); ferric iron binding	x	3.24552	2	1	1
AT1G14410	261493_at	ATWHY1/PTAC1 (A. THALIANA WHIRLY 1); DNA binding / telomeric DNA binding	x	2.81421	0	0	0
AT3G56400	251705_at	WRKY70 (WRKY DNA-binding protein 70); transcription factor	x	2.49316	0	0	0
AT1G07530	261062_at	scarecrow-like transcription factor 14 (SCL14)	x	2.13196	0	0	0
AT4G23810	254231_at	WRKY53 (WRKY DNA-binding protein 53); DNA binding / protein binding / transcription activator/ transcription factor	x	2.12927	0	0	0
CYTOKININ
Locus Identifier	Probe ID	Description	FC (M1-D/M1-C)	FC (WT-D/WT-C)	MCGTGT	MCGCGB	Both motif
AT1G27320	264448_at	AHK3 (ARABIDOPSIS HISTIDINE KINASE 3)	x	3.62895	1	0	0
AT2G41510	245108_at	ATCKX1/CKX1 (CYTOKININ OXIDASE/DEHYDROGENASE 1); cytokinin dehydrogenase	x	2.93817	0	0	0
AT2G41310	266372_at	ATRR3 (RESPONSE REGULATOR 3); transcription regulator	x	2.23094	1	0	0
AT2G01830	263599_at	WOL (WOODEN LEG)	2.75424	2.11034	0	0	0

## Sheet: worksheet 2
Additional file 14 - List of CAMTA negatively regulated genes related to various phytohormone in root tissue (RCDNRG)
ABA
Locus Identifier	Probe ID	Description	FC (M1-D/M1-C)	FC (WT-D/WT-C)	MCGTGT	MCGCGB	Both motif
AT4G17870	254705_at	similar to unknown protein [Arabidopsis thaliana] (TAIR:AT5G46790.1); similar to Streptomyces cyclase/dehydrase family protein [Brassica oleracea] (GB:ABD65175.1); contains InterPro domain Streptomyces cyclase/dehydrase (InterPro:IPR005031)	x	-2.4598	0	0	0
AT5G66400	247095_at	RAB18 (RESPONSIVE TO ABA 18)	-94.9536	-11.2498	5	2	1
AT2G47770	266462_at	benzodiazepine receptor-related	-41.072	-3.71597	0	1	0
AUXIN
Locus Identifier	Probe ID	Description	FC (M1-D/M1-C)	FC (WT-D/WT-C)	MCGTGT	MCGCGB	Both motif
AT3G26810	258311_at	AFB2 (AUXIN SIGNALING F-BOX 2); auxin binding / ubiquitin-protein ligase	x	-2.03846	0	0	0
AT5G53760	248232_at	MLO11 (MILDEW RESISTANCE LOCUS O 11); calmodulin binding	x	-2.69689	1	0	0
AT2G20610	263714_at	SUR1 (SUPERROOT 1); transaminase	x	-2.7135	0	0	0
AT4G30080	253662_at	ARF16 (AUXIN RESPONSE FACTOR 16); miRNA binding / transcription factor	x	-2.89747	1	0	0
AT2G02950	266745_at	PKS1 (PHYTOCHROME KINASE SUBSTRATE 1)	-28.1608	-14.6143	1	0	0
ETHYLENE
Locus Identifier	Probe ID	Description	FC (M1-D/M1-C)	FC (WT-D/WT-C)	MCGTGT	MCGCGB	Both motif
AT4G12400	254839_at	stress-inducible protein, putative	-131.041	-62.91	0	0	0
AT5G52300	248352_at	LTI65/RD29B (RESPONSIVE TO DESSICATION 29B)	-36.614	-3.04785	1	1	1
AT3G24500	258133_at	ATMBF1C/MBF1C (MULTIPROTEIN BRIDGING FACTOR 1C); DNA binding / transcription coactivator/ transcription factor	-33.762	-15.6946	1	1	1
AT1G77120	264953_at	ADH1 (ALCOHOL DEHYDROGENASE 1)	-8.16363	-4.50876	0	0	0
AT1G62740	262691_at	stress-inducible protein, putative	-3.97491	-2.95813	0	0	0
GIBBERELLIN
Locus Identifier	Probe ID	Description	FC (M1-D/M1-C)	FC (WT-D/WT-C)	MCGTGT	MCGCGB	Both motif
AT1G66350	260141_at	RGL1 (RGA-LIKE 1); transcription factor	x	-2.38722	0	0	0
AT5G48170	248741_at	SLY2 (SLEEPY2)	x	-2.57902	2	0	0
AT1G22770	264211_at	GI (GIGANTEA); binding	-3.52349	-2.05323	2	0	0
SALICYLIC ACID
Locus Identifier	Probe ID	Description	FC (M1-D/M1-C)	FC (WT-D/WT-C)	MCGTGT	MCGCGB	Both motif
AT1G77760	259681_at	NIA1 (NITRATE REDUCTASE 1)	-17.5907	-13.1876	0	0	0
AT1G37130	261979_at	NIA2 (NITRATE REDUCTASE 2)	-6.23101	-3.35527	1	0	0
AT3G27310	257152_at	PUX1 (PLANT UBX DOMAIN-CONTAINING PROTEIN 1)	-3.07528	-2.19533	0	0	0
