# Supplementary material for: CAMTA 1 regulates drought responses in Arabidopsis thaliana
Source: BMC Genomics. 2013 Apr 2;14:216. doi: 10.1186/1471-2164-14-216 (PMC3621073; doi:10.1186/1471-2164-14-216)
Supplement: Additional file 15 — Gene description of transcription factor in CAMTA1 dependent genes of leaf tissue. List of TF positively regulated by CAMTA in leaf tissue (LCDPRG) (work sheet 1). List of TF negatively regulated by CAMTA in leaf tissue (LCDNRG) (work sheet). [file 1471-2164-14-216-S15.xls]

## Sheet: work sheet 1
Additional file 15 - List of TF positively regulated by CAMTA in leaf tissue (LCDPRG)
TF Family Name	TF Locus Id	Protein Name	Sub Family	Gene Name , Synonym
AP2-EREBP	At1g46768		NA	RAP2.1
AP2-EREBP	At1g53910		NA	RAP2.12
AP2-EREBP	At1g68550		NA
AP2-EREBP	At2g39250		NA	SNZ
AP2-EREBP	At3g14230		NA	RAP2.2
AP2-EREBP	At3g54320		NA	ASML1, WRI, WRI1
AP2-EREBP	At4g16750	0	NA
AP2-EREBP	At4g34410		NA	Rap2.12, RRTF1
AP2-EREBP	At4g36900		NA	HAP12, RAP2.10
AP2-EREBP	At5g13330		NA	Rap2.6L
AP2-EREBP	At5g25390		NA	SHINE2, SHN2
AP2-EREBP	At5g61590		NA
ARF	At3g61830		NA	ARF18
ARF	At5g62000		NA	ARF1-BP, ARF2, HSS
BBR/BPC	At2g21240		NA	ATBPC4, BBR, BBR/BPC4, BPC4
BBR/BPC	At5g42520		NA	ATBPC6, BBR/BPC6, BPC6
bHLH	At1g68920	AtbHLH49	NA
bZIP	At1g03970	AtbZIP40	NA	GBF4
bZIP	At1g43700	AtbZIP51	NA	VIP1
bZIP	At4g02640	AtbZIP10	NA	ATBZIP10, BZO2H1
bZIP	At4g34590	AtbZIP11	NA	ATB2, ATBZIP11, BZIP11, GBF6
C2C2-CO-like	At1g75540		NA	STH2
C2C2-CO-like	At1g78600		NA	LZF1, STH3
C2C2-CO-like	At2g47890		NA	COL13
C2C2-Dof	At3g21270		NA	ADOF2
C2C2-Dof	At5g60850		NA	OBP4
C2H2	At2g02080		NA	AtIDD4
C2H2	At3g02860		NA
C2H2	At3g05160		NA
C2H2	At3g07940		NA
C3H	At1g74410		NA
C3H	At2g04240		NA	XERICO
C3H	At3g03550		NA
C3H	At3g30460		NA
C3H	At4g23450		NA
CCAAT-HAP2	At1g30500		NA	NF-YA7
CCAAT-HAP2	At1g54160		NA	NF-YA5, NFYA5
CCAAT-HAP2	At1g72830		NA	ATHAP2C, HAP2C, NF-YA3
CCAAT-HAP2	At3g05690		NA	ATHAP2B, HAP2B, NF-YA2, UNE8
CCAAT-HAP2	At3g20910		NA	NF-YA9
CCAAT-HAP2	At5g12840		NA	ATHAP2A, EMB2220, HAP2A, NF-YA1
GRAS	At1g07530	AtGRAS2	NA	ATGRAS2, GRAS2, SCL14
GRAS	At4g17230		NA	SCL13
Homeobox	At3g01470	AtHB1	HD-Zip I	ATHB-1, ATHB1, HAT5, HD-ZIP-1
HSF	At3g02990		NA	ATHSFA1E, HSFA1E
HSF	At3g24520		NA	AT-HSFC1, HSFC1
HSF	At5g16820		NA	ATHSFA1B, HSF3, HSFA1B
HSF	At5g43840		NA	AT-HSFA6A, HSFA6A
MYB	At1g56650	AtMYB75	R2R3-MYBs	ATMYB75, MYB75, PAP1, SIAA1
MYB	At1g66390	AtMYB90	R2R3-MYBs	ATMYB90, MYB90, PAP2
MYB	At2g16720	AtMYB7	R2R3-MYBs	ATMYB7, ATY49, MYB7
NAC	At4g27410		NA	ANAC072, RD26
REM	At3g53310		NA	REM20
SBP	At1g76580		NA	SPL16
WRKY	At1g13960	AtWRKY4	NA	WRKY4
WRKY	At5g56270	AtWRKY2	NA	AtWRKY2, WRKY2

## Sheet: work sheet 2
Additional file 15 - List of TF negatively regulated by CAMTA in leaf tissue (LCDNRG)
TF Family Name	TF Locus Id	Protein Name	Sub Family	Gene Name , Synonym
AP2-EREBP	At1g16060		NA
AP2-EREBP	At1g21910		NA
AP2-EREBP	At1g64380		NA
AP2-EREBP	At2g44840	AtERF13	NA	ATERF13, EREBP, ERF13
AP2-EREBP	At4g25490		NA	CBF1, DREB1B
AP2-EREBP	At4g39780		NA
AP2-EREBP	At5g07580		NA
AP2-EREBP	At5g47220	AtERF2	NA	ATERF-2, ATERF2, ERF2
AP2-EREBP	At5g47230	AtERF5	NA	ATERF-5, ATERF5, ERF5
AP2-EREBP	At5g51190		NA
AP2-EREBP	At5g61600		NA
ARF	At1g34310		NA	ARF12
ARR-B	At2g01760		NA	ARR14
bHLH	At1g18400	AtbHLH44	NA	BEE1
bHLH	At1g73830	AtbHLH50	NA	BEE3
bHLH	At2g31730	AtbHLH154	NA
bHLH	At3g47640	AtbHLH47	NA
bHLH	At4g01460	AtbHLH57	NA
bHLH	At4g36540	AtbHLH58	NA	BEE2
bHLH	At5g08130	AtbHLH46	NA	BIM1
bHLH	At5g50915	AtbHLH137	NA
bZIP	At5g15830	AtbZIP3	NA	AtbZIP3
bZIP	At5g28770	AtbZIP63	NA	AtbZIP63, BZO2H3
C2C2-Dof	At1g69570		NA
C2C2-YABBY	At2g26580		NA	YAB5, YABBY5
C2C2-YABBY	At2g45190		NA	AFO, FIL, YAB1
C2C2-YABBY	At4g00180		NA	YAB3
C2H2	At1g27730		NA	STZ, ZAT10
C2H2	At4g17810		NA
C2H2	At5g54630		NA
C2H2	At5g67450		NA	AZF1
C3H	At1g73760		NA
C3H	At2g37950		NA
C3H	At3g11110		NA
C3H	At3g16720		NA	ATL2
C3H	At4g10150		NA
C3H	At5g10380		NA	RING1
C3H	At5g63780		NA	SHA1
C3H	At5g66070		NA
CAMTA	At1g67910	AtCAMTA4	NA
G2-like	At1g25550		NA
GRAS	At3g54220		NA	SCR, SGR1
GRAS	At4g00150		NA	SCL6
GRAS	At5g59450		NA	SCL11
Homeobox	At2g34710	AtHB14	HD-Zip III	ATHB-14, ATHB14, PHB, PHB-1D
Homeobox	At4g17460		HD-Zip II	HAT1
MADS	At1g22590		TypeI	AGL87
MYB	At2g37630	AtMYB91	R2R3-MYBs	AS1, ATMYB91, ATPHAN, MYB91
MYB	At3g50060	AtMYB77	R2R3-MYBs	MYB77
MYB	At4g38620	AtMYB4	R2R3-MYBs	ATMYB4, MYB4
MYB	At5g07690	AtMYB29	R2R3-MYBs	ATMYB29, MYB29, PMG2
MYB	At5g53200		NA	TRY
NAC	At2g17040		NA	anac036
NAC	At3g29035		NA	ANAC059, ATNAC3
NAC	At5g63790		NA	ANAC102
RAV	At1g13260		NA	RAV1
RAV	At1g68840		NA	RAP2.8, RAV2, TEM2
TCP	At3g15030		NA	MEE35, TCP4
Trihelix	At1g11850		NA
Trihelix	At1g33240		NA	AT-GTL1, AT-GTL2
WRKY	At1g62300	AtWRKY6	NA	ATWRKY6, WRKY6
WRKY	At1g80840	AtWRKY40	NA	ATWRKY40, WRKY40
WRKY	At2g46400	AtWRKY46	NA	AtWRKY46, WRKY46
WRKY	At3g56400	AtWRKY70	NA	ATWRKY70, WRKY70
WRKY	At4g24240	AtWRKY7	NA	ATWRKY7, WRKY7
