# Supplementary material for: CAMTA 1 regulates drought responses in Arabidopsis thaliana
Source: BMC Genomics. 2013 Apr 2;14:216. doi: 10.1186/1471-2164-14-216 (PMC3621073; doi:10.1186/1471-2164-14-216)
Supplement: Additional file 16 — Gene description of transcription factor in CAMTA1 dependent genes of root tissue. List of TF positively regulated by CAMTA in root tissue (RCDPRG) (work sheet 1). List of TF negatively regulated by CAMTA in leaf tissue (RCDNRG) (work sheet). [file 1471-2164-14-216-S16.xls]

## Sheet: work sheet 1
Additional file 16 - List of TF positively regulated by CAMTA in root tissue (RCDPRG)
TF Family Name	TF Locus Id	Protein Name	Sub Family	Gene Name , Synonym	Links	Sequences
AP2-EREBP	At1g06160		NA	ORA59	M, S, A	Nucl-Prot
AP2-EREBP	At1g12610		NA	DDF1, dwarf	M, S, A	Nucl-Prot
AP2-EREBP	At1g19210		NA		M, S, A	Nucl-Prot
AP2-EREBP	At1g28370		NA	ATERF11, ERF11	M, S, A	Nucl-Prot
AP2-EREBP	At1g33760		NA		M, S, A	Nucl-Prot
AP2-EREBP	At1g36060		NA		M, S, A	Nucl-Prot
AP2-EREBP	At1g44830		NA		M, S, A	Nucl-Prot
AP2-EREBP	At1g74930		NA	ORA47	M, S, A	Nucl-Prot
AP2-EREBP	At2g31230	AtERF15	NA	ATERF15	M, S, A	Nucl-Prot
AP2-EREBP	At2g44840	AtERF13	NA	ATERF13, EREBP, ERF13	M, S, A	Nucl-Prot
AP2-EREBP	At4g16750		NA		M, S, A	Nucl-Prot
AP2-EREBP	At4g23750		NA	CRF2	M, S, A	Nucl-Prot
AP2-EREBP	At4g25470		NA	CBF2, DREB1C, FTQ4	M, S, A	Nucl-Prot
AP2-EREBP	At4g34410		NA	Rap2.12, RRTF1	M, S, A	Nucl-Prot
AP2-EREBP	At5g47220	AtERF2	NA	ATERF-2, ATERF2, ERF2	M, S, A	Nucl-Prot
ARR-B	At1g67710		NA	ARP3, ARR11	M, S, A	Nucl-Prot
BBR/BPC	At2g21240		NA	ATBPC4, BBR, BBR/BPC4, BPC4	M, S, A	Nucl-Prot
BBR/BPC	At5g42520		NA	ATBPC6, BBR/BPC6, BPC6	M, S, A	Nucl-Prot
bHLH	At1g31050	AtbHLH111	NA		M, S, A	Nucl-Prot
bHLH	At1g32640	AtbHLH6	NA	ATMYC2, JAI1, JIN1, MYC2, RAP-1, RD22BP1, ZBF1	M, S, A	Nucl-Prot
bHLH	At2g42300	AtbHLH48	NA		M, S, A	Nucl-Prot
bHLH	At2g43010	AtbHLH9	NA	PIF4, SRL2	M, S, A	Nucl-Prot
bHLH	At3g17100	AtbHLH147	NA		M, S, A	Nucl-Prot
bZIP	At1g08320	AtbZIP21	NA		M, S, A	Nucl-Prot
bZIP	At1g43700	AtbZIP51	NA	VIP1	M, S, A	Nucl-Prot
bZIP	At3g54620	AtbZIP25	NA	AtbZIP25, BZO2H4	M, S, A	Nucl-Prot
bZIP	At4g35040	AtbZIP19	NA		M, S, A	Nucl-Prot
bZIP	At5g28770	AtbZIP63	NA	AtbZIP63, BZO2H3	M, S, A	Nucl-Prot
bZIP	At5g49450	AtbZIP1	NA	AtbZIP1	M, S, A	Nucl-Prot
C2C2-Dof	At1g47655		NA		M, S, A	Nucl-Prot
C2C2-Gata	At3g60530		NA	GATA-4	M, S, A	Nucl-Prot
C2C2-Gata	At5g25830		NA	GATA-12	M, S, A	Nucl-Prot
C2H2	At1g56200		NA	emb1303	M, S, A	Nucl-Prot
C2H2	At1g66500		NA		M, S, A	Nucl-Prot
C2H2	At3g18290		NA	EMB2454	M, S, A	Nucl-Prot
C2H2	At3g19580		NA	AZF2	M, S, A	Nucl-Prot
C2H2	At5g10970		NA		M, S, A	Nucl-Prot
C2H2	At5g43620		NA		M, S, A	Nucl-Prot
C3H	At1g20823		NA		M, S, A	Nucl-Prot
C3H	At1g68070		NA		M, S, A	Nucl-Prot
C3H	At1g76410		NA	ATL8	M, S, A	Nucl-Prot
C3H	At1g80400		NA		M, S, A	Nucl-Prot
C3H	At3g06140		NA		M, S, A	Nucl-Prot
C3H	At3g07200		NA		M, S, A	Nucl-Prot
C3H	At4g13100		NA		M, S, A	Nucl-Prot
C3H	At4g23450		NA		M, S, A	Nucl-Prot
CAMTA	At1g67910	AtCAMTA4	NA		M, S, A	Nucl-Prot
CPP	At4g14770		NA	ATTCX2, TCX2	M, S, A	Nucl-Prot
G2-like	At3g13040		NA		M, S, A	Nucl-Prot
G2-like	At4g17695		NA	KAN3	M, S, A	Nucl-Prot
G2-like	At4g37180		NA		M, S, A	Nucl-Prot
G2-like	At5g06800		NA		M, S, A	Nucl-Prot
G2-like	At5g18240		NA	MYR1	M, S, A	Nucl-Prot
G2-like	At5g42630		NA	ATS, KAN4	M, S, A	Nucl-Prot
G2-like	At5g44190		NA	ATGLK2, GLK2, GPRI2	M, S, A	Nucl-Prot
GRAS	At1g07530	AtGRAS2	NA	ATGRAS2, GRAS2, SCL14	M, S, A	Nucl-Prot
GRAS	At1g50420		NA	SCL-3, SCL3	M, S, A	Nucl-Prot
GRAS	At1g63100	AtGRAS8	NA		M, S, A	Nucl-Prot
GRAS	At2g04890		NA	SCL21	M, S, A	Nucl-Prot
Homeobox	At1g20700		WOX	ATWOX14, PALE2, WOX14	M, S, A	Nucl-Prot
Homeobox	At1g75410		BEL	BLH3	M, S, A	Nucl-Prot
Homeobox	At2g16400		BEL	BLH7	M, S, A	Nucl-Prot
Homeobox	At5g25220		KNOX II	KNAT3	M, S, A	Nucl-Prot
HSF	At5g16820		NA	ATHSFA1B, HSF3, HSFA1B	M, S, A	Nucl-Prot
JUMONJI	At1g30810		NA		M, S, A	Nucl-Prot
MADS	At2g22540		TypeII	AGL22, SVP	M, S, A	Nucl-Prot
MADS	At4g22950		TypeII	AGL19, GL19	M, S, A	Nucl-Prot
MYB	At1g06180	AtMYB13	R2R3-MYBs	ATMYB13, ATMYBLFGN	M, S, A	Nucl-Prot
MYB	At3g50060	AtMYB77	R2R3-MYBs	MYB77	M, S, A	Nucl-Prot
NAC	At2g17040		NA	anac036	M, S, A	Nucl-Prot
REM	At1g49480		NA	REM19, RTV1	M, S, A	Nucl-Prot
TCP	At5g51910		NA		M, S, A	Nucl-Prot
Whirly	At1g14410		NA	ATWHY1, F14L17.18, PTAC1, WHY1	M, S, A	Nucl-Prot
WRKY	At2g24570	AtWRKY17	NA	AtWRKY17, WRKY17	M, S, A	Nucl-Prot
WRKY	At2g38470	AtWRKY33	NA	ATWRKY33, WRKY33	M, S, A	Nucl-Prot
WRKY	At3g56400	AtWRKY70	NA	ATWRKY70, WRKY70	M, S, A	Nucl-Prot
WRKY	At4g23810	AtWRKY53	NA	ATWRKY53, WRKY53	M, S, A	Nucl-Prot
WRKY	At5g13080	AtWRKY75	NA	AtWRKY75, WRKY75	M, S, A	Nucl-Prot
WRKY	At5g28650	AtWRKY74	NA	AtWRKY74, WRKY74	M, S, A	Nucl-Prot

## Sheet: work sheet 2
Additional file 16 - List of TF negatively regulated by CAMTA in root tissue (RCDNRG)
TF Family Name	TF Locus Id	Protein Name	Sub Family	Gene Name , Synonym
ABI3VP1	At4g30080		NA	ARF16
AP2-EREBP	At1g72360		NA
AP2-EREBP	At2g38340		NA
AP2-EREBP	At2g44940		NA
AP2-EREBP	At2g47520		NA
AP2-EREBP	At4g32800		NA
AP2-EREBP	At5g25810		NA	TINY, tny
AP2-EREBP	At5g67000		NA
ARF	At4g30080		NA	ARF16
ARR-B	At4g16110		NA	ARP5, ARR2
BBR/BPC	At1g14685		NA	ATBPC2, BBR/BPC2, BPC2
bHLH	At1g10120	AtbHLH74	NA
bHLH	At3g57800	AtbHLH60	NA
bHLH	At4g02590	AtbHLH59	NA	UNE12
bHLH	At5g67110	AtbHLH73	NA	ALC
bZIP	At2g31370	AtbZIP59	NA	PosF21
bZIP	At5g11260	AtbZIP56	NA	HY5, TED 5
C2C2-CO-like	At1g78600		NA	LZF1, STH3
C2C2-CO-like	At2g24790		NA	COL3
C2C2-CO-like	At4g39070		NA
C2C2-Dof	At1g51700		NA	ADOF1
C2C2-Dof	At3g45610		NA
C2C2-Gata	At3g54810		NA	BME3, BME3-ZF, GATA-8
C2H2	At1g24625		NA	ZFP7
C2H2	At1g66140		NA	ZFP4
C2H2	At3g28210		NA	PMZ
C2H2	At3g54430		NA	SRS6
C2H2	At5g25160		NA	ZFP3
C3H	At1g14200		NA
C3H	At1g19310		NA
C3H	At2g35000		NA
C3H	At2g37580		NA
C3H	At3g03550		NA
C3H	At3g18930		NA
C3H	At5g42200		NA
C3H	At5g63780		NA	SHA1
CCAAT-HAP2	At1g54160		NA	NF-YA5, NFYA5
CCAAT-HAP2	At1g72830		NA	ATHAP2C, HAP2C, NF-YA3
G2-like	At5g29000		NA
GRAS	At1g66350		NA	RGL, RGL1
GRAS	At1g66350		NA	RGL, RGL1
GRAS	At2g29060	AtGRAS12	NA
GRAS	At5g52510	AtGRAS30	NA	SCL8
Homeobox	At2g22800		HD-Zip II	HAT9
Homeobox	At3g61150		HD-Zip IV	HD-GL2-1, HDG1
Homeobox	At5g65310	AtHB5	HD-Zip I	ATHB-5, ATHB5
HSF	At2g26150		NA	ATHSFA2, HSFA2
MYB	At1g18710	AtMYB47	R2R3-MYBs	AtMYB47
MYB	At1g79180	AtMYB63	R2R3-MYBs	ATMYB63, MYB63
MYB	At2g31180	AtMYB14	R2R3-MYBs	ATMYB14, MYB14AT
MYB	At3g24310	AtMYB71	R2R3-MYBs	ATMYB71, MYB305
MYB	At3g55730	AtMYB109	R2R3-MYBs	AtMYB109, MYB109
MYB	At4g37780	AtMYB87	R2R3-MYBs	ATMYB87, MYB87
MYB	At4g38620	AtMYB4	R2R3-MYBs	ATMYB4, MYB4
NAC	At1g32870		NA	ANAC013, ANAC13
NAC	At1g77450		NA	anac032
NAC	At3g04070		NA	anac047
NAC	At3g04420		NA	anac048
NAC	At5g46590		NA	anac096
SBP	At5g43270		NA	SPL2
TCP	At1g53230		NA	TCP3
TCP	At1g69690		NA
Trihelix	At1g68690		NA
Trihelix	At1g76880		NA
Trihelix	At5g01380		NA	GT-3a
WRKY	At1g69810	AtWRKY36	NA	AtWRKY36, WRKY36
WRKY	At4g18170	AtWRKY28	NA	AtWRKY28, WRKY28
